# Supplementary material for: A Knowledge Transfer Framework for General Alloy Materials Properties Prediction
Source: Materials (Basel). 2022 Oct 24;15(21):7442. doi: 10.3390/ma15217442 (PMC9654329; doi:10.3390/ma15217442)
Supplement: Supplementary file 1 [file materials-15-07442-s001.zip]

Archive with 10 entries (10 files):
- CCT_exp.csv
- CCT_sim.csv
- E_exp.csv
- E_sim.csv
- Ms_exp.csv
- Ms_sim.csv
- Phase_exp.csv
- Phase_sim.csv
- TTT_exp.csv
- TTT_sim.csv
