# Supplementary material for: A Knowledge Transfer Framework for General Alloy Materials Properties Prediction
Source: Materials (Basel). 2022 Oct 24;15(21):7442. doi: 10.3390/ma15217442 (PMC9654329; doi:10.3390/ma15217442)
Supplement: Supplementary file 1 [file materials-15-07442-s001.zip › CCT_exp.csv]

C	Si	Mn	Ni	Cr	Mo	V	Cu	W	Al	Ti	Nb	N	Co	P	S	AT	t	T
0.28	0.16	0.39	0.06	2.35	0.06	0.53	0	4.1	0	0	0	0	0	0.02	0.006	1090	37.07746213	391.41
0.28	0.16	0.39	0.06	2.35	0.06	0.53	0	4.1	0	0	0	0	0	0.02	0.006	1090	40.78495618	412.88
0.28	0.16	0.39	0.06	2.35	0.06	0.53	0	4.1	0	0	0	0	0	0.02	0.006	1090	45.92085864	428.22
0.28	0.16	0.39	0.06	2.35	0.06	0.53	0	4.1	0	0	0	0	0	0.02	0.006	1090	54.20008904	443.56
0.28	0.16	0.39	0.06	2.35	0.06	0.53	0	4.1	0	0	0	0	0	0.02	0.006	1090	60.99019192	446.63
0.28	0.16	0.39	0.06	2.35	0.06	0.53	0	4.1	0	0	0	0	0	0.02	0.006	1090	71.96477966	455.83
0.28	0.16	0.39	0.06	2.35	0.06	0.53	0	4.1	0	0	0	0	0	0.02	0.006	1090	91.11082937	458.9
0.28	0.16	0.39	0.06	2.35	0.06	0.53	0	4.1	0	0	0	0	0	0.02	0.006	1090	108.6300551	464.12
0.28	0.16	0.39	0.06	2.35	0.06	0.53	0	4.1	0	0	0	0	0	0.02	0.006	1090	120.0991683	467.02
0.28	0.16	0.39	0.06	2.35	0.06	0.53	0	4.1	0	0	0	0	0	0.02	0.006	1090	131.8074627	470.88
0.28	0.16	0.39	0.06	2.35	0.06	0.53	0	4.1	0	0	0	0	0	0.02	0.006	1090	147.3567383	473.78
0.28	0.16	0.39	0.06	2.35	0.06	0.53	0	4.1	0	0	0	0	0	0.02	0.006	1090	165.356016	476.68
0.28	0.16	0.39	0.06	2.35	0.06	0.53	0	4.1	0	0	0	0	0	0.02	0.006	1090	180.7881664	479.09
0.28	0.16	0.39	0.06	2.35	0.06	0.53	0	4.1	0	0	0	0	0	0.02	0.006	1090	212.8825188	480.06
0.28	0.16	0.39	0.06	2.35	0.06	0.53	0	4.1	0	0	0	0	0	0.02	0.006	1090	229.2978592	480.54
0.28	0.16	0.39	0.06	2.35	0.06	0.53	0	4.1	0	0	0	0	0	0.02	0.006	1090	250.6744092	481.02
0.28	0.16	0.39	0.06	2.35	0.06	0.53	0	4.1	0	0	0	0	0	0.02	0.006	1090	279.1965195	482.96
0.28	0.16	0.39	0.06	2.35	0.06	0.53	0	4.1	0	0	0	0	0	0.02	0.006	1090	322.71563	483.92
0.28	0.16	0.39	0.06	2.35	0.06	0.53	0	4.1	0	0	0	0	0	0.02	0.006	1090	350.211175	485.37
0.28	0.16	0.39	0.06	2.35	0.06	0.53	0	4.1	0	0	0	0	0	0.02	0.006	1090	394.3755661	484.41
0.28	0.16	0.39	0.06	2.35	0.06	0.53	0	4.1	0	0	0	0	0	0.02	0.006	1090	429.5759904	486.34
0.28	0.16	0.39	0.06	2.35	0.06	0.53	0	4.1	0	0	0	0	0	0.02	0.006	1090	474.9304335	489.24
0.28	0.16	0.39	0.06	2.35	0.06	0.53	0	4.1	0	0	0	0	0	0.02	0.006	1090	534.8475368	489.24
0.28	0.16	0.39	0.06	2.35	0.06	0.53	0	4.1	0	0	0	0	0	0.02	0.006	1090	636.7808583	487.79
0.28	0.16	0.39	0.06	2.35	0.06	0.53	0	4.1	0	0	0	0	0	0.02	0.006	1090	733.3984707	491.17
0.28	0.16	0.39	0.06	2.35	0.06	0.53	0	4.1	0	0	0	0	0	0.02	0.006	1090	863.5549939	491.17
0.28	0.16	0.39	0.06	2.35	0.06	0.53	0	4.1	0	0	0	0	0	0.02	0.006	1090	1001.843766	491.65
0.28	0.16	0.39	0.06	2.35	0.06	0.53	0	4.1	0	0	0	0	0	0.02	0.006	1090	1210.681762	491.17
0.28	0.16	0.39	0.06	2.35	0.06	0.53	0	4.1	0	0	0	0	0	0.02	0.006	1090	1401.941849	491.41
0.28	0.16	0.39	0.06	2.35	0.06	0.53	0	4.1	0	0	0	0	0	0.02	0.006	1090	1700.591484	492.38
0.28	0.16	0.39	0.06	2.35	0.06	0.53	0	4.1	0	0	0	0	0	0.02	0.006	1090	2172.951335	493.34
0.28	0.16	0.39	0.06	2.35	0.06	0.53	0	4.1	0	0	0	0	0	0.02	0.006	1090	2675.284664	494.31
0.28	0.16	0.39	0.06	2.35	0.06	0.53	0	4.1	0	0	0	0	0	0.02	0.006	1090	3244.740727	492.38
0.28	0.16	0.39	0.06	2.35	0.06	0.53	0	4.1	0	0	0	0	0	0.02	0.006	1090	4023.555535	487.55
0.28	0.16	0.39	0.06	2.35	0.06	0.53	0	4.1	0	0	0	0	0	0.02	0.006	1090	4916.771211	487.55
0.28	0.16	0.39	0.06	2.35	0.06	0.53	0	4.1	0	0	0	0	0	0.02	0.006	1090	5759.701813	487.41
0.28	0.16	0.39	0.06	2.35	0.06	0.53	0	4.1	0	0	0	0	0	0.02	0.006	1090	6627.198822	486.19
0.28	0.16	0.39	0.06	2.35	0.06	0.53	0	4.1	0	0	0	0	0	0.02	0.006	1090	7768.014007	481.93
0.28	0.16	0.39	0.06	2.35	0.06	0.53	0	4.1	0	0	0	0	0	0.02	0.006	1090	9022.564596	481.93
0.28	0.16	0.39	0.06	2.35	0.06	0.53	0	4.1	0	0	0	0	0	0.02	0.006	1090	11450.90997	477.06
0.28	0.16	0.39	0.06	2.35	0.06	0.53	0	4.1	0	0	0	0	0	0.02	0.006	1090	13174.98107	475.24
0.28	0.16	0.39	0.06	2.35	0.06	0.53	0	4.1	0	0	0	0	0	0.02	0.006	1090	16565.70793	470.37
0.28	0.16	0.39	0.06	2.35	0.06	0.53	0	4.1	0	0	0	0	0	0.02	0.006	1090	20630.98674	461.85
0.37	1	0.51	0	5.1	1.26	0.97	0	0	0	0	0	0	0	0	0	1080	553.3501092	306.42
0.37	1	0.51	0	5.1	1.26	0.97	0	0	0	0	0	0	0	0	0	1080	615.6019686	323.41
0.37	1	0.51	0	5.1	1.26	0.97	0	0	0	0	0	0	0	0	0	1080	705.1800219	332.68
0.37	1	0.51	0	5.1	1.26	0.97	0	0	0	0	0	0	0	0	0	1080	752.4887302	341.17
0.37	1	0.51	0	5.1	1.26	0.97	0	0	0	0	0	0	0	0	0	1080	831.9553138	344.26
0.37	1	0.51	0	5.1	1.26	0.97	0	0	0	0	0	0	0	0	0	1080	941.4559402	346.59
0.37	1	0.51	0	5.1	1.26	0.97	0	0	0	0	0	0	0	0	0	1080	1052.931213	345.05
0.37	1	0.51	0	5.1	1.26	0.97	0	0	0	0	0	0	0	0	0	1080	1234.525315	345.06
0.37	1	0.51	0	5.1	1.26	0.97	0	0	0	0	0	0	0	0	0	1080	1517.050367	340.44
0.37	1	0.51	0	5.1	1.26	0.97	0	0	0	0	0	0	0	0	0	1080	1898.016572	338.91
0.37	1	0.51	0	5.1	1.26	0.97	0	0	0	0	0	0	0	0	0	1080	2224.846229	338.15
0.37	1	0.51	0	5.1	1.26	0.97	0	0	0	0	0	0	0	0	0	1080	2767.578831	339.7
0.37	1	0.51	0	5.1	1.26	0.97	0	0	0	0	0	0	0	0	0	1080	3283.220116	338.94
0.37	1	0.51	0	5.1	1.26	0.97	0	0	0	0	0	0	0	0	0	1080	3940.941607	342.81
0.37	1	0.51	0	5.1	1.26	0.97	0	0	0	0	0	0	0	0	0	1080	5079.254804	349.77
0.37	1	0.51	0	5.1	1.26	0.97	0	0	0	0	0	0	0	0	0	1080	6170.210777	354.42
0.37	1	0.51	0	5.1	1.26	0.97	0	0	0	0	0	0	0	0	0	1080	7812.679346	364.46
0.37	1	0.51	0	5.1	1.26	0.97	0	0	0	0	0	0	0	0	0	1080	9431.917644	371.3
0.37	1	0.51	0	5.1	1.26	0.97	0	0	0	0	0	0	0	0	0	1080	11274.57033	380.86
0.37	1	0.51	0	5.1	1.26	0.97	0	0	0	0	0	0	0	0	0	1080	13756.2481	395.18
0.37	1	0.51	0	5.1	1.26	0.97	0	0	0	0	0	0	0	0	0	1080	17183.03996	412.98
0.37	1	0.51	0	5.1	1.26	0.97	0	0	0	0	0	0	0	0	0	1080	21537.73356	430.7
0.37	1	0.51	0	5.1	1.26	0.97	0	0	0	0	0	0	0	0	0	1080	27208.21182	460.04
0.37	1	0.51	0	5.1	1.26	0.97	0	0	0	0	0	0	0	0	0	1080	33174.16497	492.08
0.37	1	0.51	0	5.1	1.26	0.97	0	0	0	0	0	0	0	0	0	1030	651.6283941	308.36
0.37	1	0.51	0	5.1	1.26	0.97	0	0	0	0	0	0	0	0	0	1030	842.1704522	314.17
0.37	1	0.51	0	5.1	1.26	0.97	0	0	0	0	0	0	0	0	0	1030	1127.716669	318.81
0.37	1	0.51	0	5.1	1.26	0.97	0	0	0	0	0	0	0	0	0	1030	1465.885335	321.53
0.37	1	0.51	0	5.1	1.26	0.97	0	0	0	0	0	0	0	0	0	1030	1956.590768	324.64
0.37	1	0.51	0	5.1	1.26	0.97	0	0	0	0	0	0	0	0	0	1030	2578.69513	328.95
0.37	1	0.51	0	5.1	1.26	0.97	0	0	0	0	0	0	0	0	0	1030	3463.378846	336.32
0.37	1	0.51	0	5.1	1.26	0.97	0	0	0	0	0	0	0	0	0	1030	4629.136638	343.08
0.37	1	0.51	0	5.1	1.26	0.97	0	0	0	0	0	0	0	0	0	1030	6017.27694	352.28
0.37	1	0.51	0	5.1	1.26	0.97	0	0	0	0	0	0	0	0	0	1030	7533.555637	361.48
0.37	1	0.51	0	5.1	1.26	0.97	0	0	0	0	0	0	0	0	0	1030	9931.160484	374.36
0.37	1	0.51	0	5.1	1.26	0.97	0	0	0	0	0	0	0	0	0	1030	14645.35826	387.25
0.37	1	0.51	0	5.1	1.26	0.97	0	0	0	0	0	0	0	0	0	1030	19674.33219	399.52
0.37	1	0.51	0	5.1	1.26	0.97	0	0	0	0	0	0	0	0	0	1030	25217.38216	413.62
0.39	0.58	0.45	0.13	1.45	0.47	0.7	0	0.55	0	0	0	0	0	0.018	0.003	1050	20.07659231	359.25
0.39	0.58	0.45	0.13	1.45	0.47	0.7	0	0.55	0	0	0	0	0	0.018	0.003	1050	28.91012703	392.06
0.39	0.58	0.45	0.13	1.45	0.47	0.7	0	0.55	0	0	0	0	0	0.018	0.003	1050	40.97792847	414.65
0.39	0.58	0.45	0.13	1.45	0.47	0.7	0	0.55	0	0	0	0	0	0.018	0.003	1050	54.91613956	434.85
0.39	0.58	0.45	0.13	1.45	0.47	0.7	0	0.55	0	0	0	0	0	0.018	0.003	1050	69.87792495	447.19
0.39	0.58	0.45	0.13	1.45	0.47	0.7	0	0.55	0	0	0	0	0	0.018	0.003	1050	91.59462733	461.51
0.39	0.58	0.45	0.13	1.45	0.47	0.7	0	0.55	0	0	0	0	0	0.018	0.003	1050	116.5547561	471.89
0.39	0.58	0.45	0.13	1.45	0.47	0.7	0	0.55	0	0	0	0	0	0.018	0.003	1050	159.7386464	481.32
0.39	0.58	0.45	0.13	1.45	0.47	0.7	0	0.55	0	0	0	0	0	0.018	0.003	1050	203.6573085	487.79
0.39	0.58	0.45	0.13	1.45	0.47	0.7	0	0.55	0	0	0	0	0	0.018	0.003	1050	273.9996449	494.76
0.39	0.58	0.45	0.13	1.45	0.47	0.7	0	0.55	0	0	0	0	0	0.018	0.003	1050	353.9158396	497.31
0.39	0.58	0.45	0.13	1.45	0.47	0.7	0	0.55	0	0	0	0	0	0.018	0.003	1050	503.4426445	499.41
0.39	0.58	0.45	0.13	1.45	0.47	0.7	0	0.55	0	0	0	0	0	0.018	0.003	1050	682.4329692	500.02
0.39	0.58	0.45	0.13	1.45	0.47	0.7	0	0.55	0	0	0	0	0	0.018	0.003	1050	963.6293075	498.69
0.39	0.58	0.45	0.13	1.45	0.47	0.7	0	0.55	0	0	0	0	0	0.018	0.003	1050	1355.657559	496.37
0.39	0.58	0.45	0.13	1.45	0.47	0.7	0	0.55	0	0	0	0	0	0.018	0.003	1050	1662.531949	494
0.39	0.58	0.45	0.13	1.45	0.47	0.7	0	0.55	0	0	0	0	0	0.018	0.003	1050	2077.112408	492.13
0.39	0.58	0.45	0.13	1.45	0.47	0.7	0	0.55	0	0	0	0	0	0.018	0.003	1050	2491.322785	488.28
0.39	0.58	0.45	0.13	1.45	0.47	0.7	0	0.55	0	0	0	0	0	0.018	0.003	1050	3254.243155	484.96
0.39	0.58	0.45	0.13	1.45	0.47	0.7	0	0.55	0	0	0	0	0	0.018	0.003	1050	4141.999098	479.67
0.39	0.58	0.45	0.13	1.45	0.47	0.7	0	0.55	0	0	0	0	0	0.018	0.003	1050	5471.293342	472.92
0.39	0.58	0.45	0.13	1.45	0.47	0.7	0	0.55	0	0	0	0	0	0.018	0.003	1050	6861.198753	468.11
0.39	0.58	0.45	0.13	1.45	0.47	0.7	0	0.55	0	0	0	0	0	0.018	0.003	1050	8798.324994	459.88
0.39	0.58	0.45	0.13	1.45	0.47	0.7	0	0.55	0	0	0	0	0	0.018	0.003	1050	11074.64975	454.09
0.39	0.58	0.45	0.13	1.45	0.47	0.7	0	0.55	0	0	0	0	0	0.018	0.003	1100	30.99773777	348.15
0.39	0.58	0.45	0.13	1.45	0.47	0.7	0	0.55	0	0	0	0	0	0.018	0.003	1100	38.71150002	372.74
0.39	0.58	0.45	0.13	1.45	0.47	0.7	0	0.55	0	0	0	0	0	0.018	0.003	1100	51.68327194	397.35
0.39	0.58	0.45	0.13	1.45	0.47	0.7	0	0.55	0	0	0	0	0	0.018	0.003	1100	71.08369586	419.52
0.39	0.58	0.45	0.13	1.45	0.47	0.7	0	0.55	0	0	0	0	0	0.018	0.003	1100	96.68520001	440.22
0.39	0.58	0.45	0.13	1.45	0.47	0.7	0	0.55	0	0	0	0	0	0.018	0.003	1100	132.9903105	457
0.39	0.58	0.45	0.13	1.45	0.47	0.7	0	0.55	0	0	0	0	0	0.018	0.003	1100	171.7552417	468.86
0.39	0.58	0.45	0.13	1.45	0.47	0.7	0	0.55	0	0	0	0	0	0.018	0.003	1100	233.2222603	478.29
0.39	0.58	0.45	0.13	1.45	0.47	0.7	0	0.55	0	0	0	0	0	0.018	0.003	1100	325.6116987	489.2
0.39	0.58	0.45	0.13	1.45	0.47	0.7	0	0.55	0	0	0	0	0	0.018	0.003	1100	442.9757988	496.67
0.39	0.58	0.45	0.13	1.45	0.47	0.7	0	0.55	0	0	0	0	0	0.018	0.003	1100	593.7860632	501.19
0.39	0.58	0.45	0.13	1.45	0.47	0.7	0	0.55	0	0	0	0	0	0.018	0.003	1100	781.3578865	503.26
0.39	0.58	0.45	0.13	1.45	0.47	0.7	0	0.55	0	0	0	0	0	0.018	0.003	1100	1059.083007	507.79
0.39	0.58	0.45	0.13	1.45	0.47	0.7	0	0.55	0	0	0	0	0	0.018	0.003	1100	1500.928486	510.87
0.39	0.58	0.45	0.13	1.45	0.47	0.7	0	0.55	0	0	0	0	0	0.018	0.003	1100	2095.800791	512.47
0.39	0.58	0.45	0.13	1.45	0.47	0.7	0	0.55	0	0	0	0	0	0.018	0.003	1100	2894.076455	514.06
0.39	0.58	0.45	0.13	1.45	0.47	0.7	0	0.55	0	0	0	0	0	0.018	0.003	1100	4147.534431	514.21
0.39	0.58	0.45	0.13	1.45	0.47	0.7	0	0.55	0	0	0	0	0	0.018	0.003	1100	5643.129283	513.84
0.39	0.58	0.45	0.13	1.45	0.47	0.7	0	0.55	0	0	0	0	0	0.018	0.003	1100	7537.025767	512.97
0.39	0.58	0.45	0.13	1.45	0.47	0.7	0	0.55	0	0	0	0	0	0.018	0.003	1100	10486.00354	510.65
0.39	0.58	0.45	0.13	1.45	0.47	0.7	0	0.55	0	0	0	0	0	0.018	0.003	1100	14426.79963	509.8
0.39	0.58	0.45	0.13	1.45	0.47	0.7	0	0.55	0	0	0	0	0	0.018	0.003	1100	20221.80881	504.54
0.39	0.58	0.45	0.13	1.45	0.47	0.7	0	0.55	0	0	0	0	0	0.018	0.003	1100	27926.72446	500.26
0.39	0.58	0.45	0.13	1.45	0.47	0.7	0	0.55	0	0	0	0	0	0.018	0.003	1100	39143.53107	495
0.39	0.58	0.45	0.13	1.45	0.47	0.7	0	0.55	0	0	0	0	0	0.018	0.003	1100	51135.20484	487.27
0.39	0.58	0.45	0.13	1.45	0.47	0.7	0	0.55	0	0	0	0	0	0.018	0.003	1100	63889.57512	480.99
0.55	0.94	0.34	0.12	1.27	0.05	0.18	0	2.1	0	0	0	0	0	0.015	0.012	880	82.16181036	418.53
0.55	0.94	0.34	0.12	1.27	0.05	0.18	0	2.1	0	0	0	0	0	0.015	0.012	880	87.83143938	473.56
0.55	0.94	0.34	0.12	1.27	0.05	0.18	0	2.1	0	0	0	0	0	0.015	0.012	880	103.1335578	517.47
0.55	0.94	0.34	0.12	1.27	0.05	0.18	0	2.1	0	0	0	0	0	0.015	0.012	880	136.7980794	537.89
0.55	0.94	0.34	0.12	1.27	0.05	0.18	0	2.1	0	0	0	0	0	0.015	0.012	880	171.4667831	547.18
0.55	0.94	0.34	0.12	1.27	0.05	0.18	0	2.1	0	0	0	0	0	0.015	0.012	880	233.8998805	555.24
0.55	0.94	0.34	0.12	1.27	0.05	0.18	0	2.1	0	0	0	0	0	0.015	0.012	880	295.8966171	555.26
0.55	0.94	0.34	0.12	1.27	0.05	0.18	0	2.1	0	0	0	0	0	0.015	0.012	880	374.3260056	553.42
0.55	0.94	0.34	0.12	1.27	0.05	0.18	0	2.1	0	0	0	0	0	0.015	0.012	880	466.906586	552.82
0.55	0.94	0.34	0.12	1.27	0.05	0.18	0	2.1	0	0	0	0	0	0.015	0.012	880	579.6155123	546.66
0.55	0.94	0.34	0.12	1.27	0.05	0.18	0	2.1	0	0	0	0	0	0.015	0.012	880	696.2737143	544.82
0.55	0.94	0.34	0.12	1.27	0.05	0.18	0	2.1	0	0	0	0	0	0.015	0.012	880	848.2815085	542.36
0.55	0.94	0.34	0.12	1.27	0.05	0.18	0	2.1	0	0	0	0	0	0.015	0.012	880	1063.016486	538.05
0.55	0.94	0.34	0.12	1.27	0.05	0.18	0	2.1	0	0	0	0	0	0.015	0.012	880	1301.157891	534.36
0.55	0.94	0.34	0.12	1.27	0.05	0.18	0	2.1	0	0	0	0	0	0.015	0.012	880	1555.643218	529.43
0.55	0.94	0.34	0.12	1.27	0.05	0.18	0	2.1	0	0	0	0	0	0.015	0.012	880	1859.858912	524.49
0.55	0.94	0.34	0.12	1.27	0.05	0.18	0	2.1	0	0	0	0	0	0.015	0.012	880	2276.459876	518.33
0.55	0.94	0.34	0.12	1.27	0.05	0.18	0	2.1	0	0	0	0	0	0.015	0.012	880	2633.540491	513.39
0.55	0.94	0.34	0.12	1.27	0.05	0.18	0	2.1	0	0	0	0	0	0.015	0.012	880	2937.987881	507.79
0.55	0.94	0.34	0.12	1.27	0.05	0.18	0	2.1	0	0	0	0	0	0.015	0.012	950	209.8649924	358.04
0.55	0.94	0.34	0.12	1.27	0.05	0.18	0	2.1	0	0	0	0	0	0.015	0.012	950	225.1230687	384
0.55	0.94	0.34	0.12	1.27	0.05	0.18	0	2.1	0	0	0	0	0	0.015	0.012	950	271.4188462	408.55
0.55	0.94	0.34	0.12	1.27	0.05	0.18	0	2.1	0	0	0	0	0	0.015	0.012	950	349.961283	430.65
0.55	0.94	0.34	0.12	1.27	0.05	0.18	0	2.1	0	0	0	0	0	0.015	0.012	950	452.9080084	450.29
0.55	0.94	0.34	0.12	1.27	0.05	0.18	0	2.1	0	0	0	0	0	0.015	0.012	950	570.926235	460.13
0.55	0.94	0.34	0.12	1.27	0.05	0.18	0	2.1	0	0	0	0	0	0.015	0.012	950	766.8315979	468.98
0.55	0.94	0.34	0.12	1.27	0.05	0.18	0	2.1	0	0	0	0	0	0.015	0.012	950	1018.474125	476.85
0.55	0.94	0.34	0.12	1.27	0.05	0.18	0	2.1	0	0	0	0	0	0.015	0.012	950	1362.793332	483.26
0.55	0.94	0.34	0.12	1.27	0.05	0.18	0	2.1	0	0	0	0	0	0.015	0.012	950	1840.602468	488.68
0.55	0.94	0.34	0.12	1.27	0.05	0.18	0	2.1	0	0	0	0	0	0.015	0.012	950	2417.296927	493.11
0.55	0.94	0.34	0.12	1.27	0.05	0.18	0	2.1	0	0	0	0	0	0.015	0.012	950	3320.091096	498.05
0.55	0.94	0.34	0.12	1.27	0.05	0.18	0	2.1	0	0	0	0	0	0.015	0.012	950	4442.11707	498.56
0.55	0.94	0.34	0.12	1.27	0.05	0.18	0	2.1	0	0	0	0	0	0.015	0.012	950	5921.476363	501.53
0.75	0.22	0.31	0.2	4.25	0	1.45	0	17.65	0	0	0	0	0	0.025	0.019	1270	130.2386842	160.72
0.75	0.22	0.31	0.2	4.25	0	1.45	0	17.65	0	0	0	0	0	0.025	0.019	1270	199.8849059	202.19
0.75	0.22	0.31	0.2	4.25	0	1.45	0	17.65	0	0	0	0	0	0.025	0.019	1270	299.640146	225.17
0.75	0.22	0.31	0.2	4.25	0	1.45	0	17.65	0	0	0	0	0	0.025	0.019	1270	519.7565847	246.98
0.75	0.22	0.31	0.2	4.25	0	1.45	0	17.65	0	0	0	0	0	0.025	0.019	1270	782.8165522	265.03
0.75	0.22	0.31	0.2	4.25	0	1.45	0	17.65	0	0	0	0	0	0.025	0.019	1270	1088.353555	279.96
0.75	0.22	0.31	0.2	4.25	0	1.45	0	17.65	0	0	0	0	0	0.025	0.019	1270	1460.662905	293.64
0.75	0.22	0.31	0.2	4.25	0	1.45	0	17.65	0	0	0	0	0	0.025	0.019	1270	2030.766544	317.2
0.75	0.22	0.31	0.2	4.25	0	1.45	0	17.65	0	0	0	0	0	0.025	0.019	1270	2655.767183	337.04
0.75	0.22	0.31	0.2	4.25	0	1.45	0	17.65	0	0	0	0	0	0.025	0.019	1270	3572.646117	354.42
0.75	0.22	0.31	0.2	4.25	0	1.45	0	17.65	0	0	0	0	0	0.025	0.019	1270	4738.599453	368.1
0.75	0.22	0.31	0.2	4.25	0	1.45	0	17.65	0	0	0	0	0	0.025	0.019	1270	6081.490043	378.07
0.75	0.22	0.31	0.2	4.25	0	1.45	0	17.65	0	0	0	0	0	0.025	0.019	1270	7915.894546	386.2
0.75	0.22	0.31	0.2	4.25	0	1.45	0	17.65	0	0	0	0	0	0.025	0.019	1270	10548.96861	393.72
0.75	0.22	0.31	0.2	4.25	0	1.45	0	17.65	0	0	0	0	0	0.025	0.019	1270	13802.57132	400.35
0.75	0.22	0.31	0.2	4.25	0	1.45	0	17.65	0	0	0	0	0	0.025	0.019	1270	18900.79188	407.09
0.75	0.22	0.31	0.2	4.25	0	1.45	0	17.65	0	0	0	0	0	0.025	0.019	1270	24609.90856	415.75
0.75	0.22	0.31	0.2	4.25	0	1.45	0	17.65	0	0	0	0	0	0.025	0.019	1270	31106.41774	426.72
0.75	0.22	0.31	0.2	4.25	0	1.45	0	17.65	0	0	0	0	0	0.025	0.019	1270	38625.13408	441.18
0.75	0.22	0.31	0.2	4.25	0	1.45	0	17.65	0	0	0	0	0	0.025	0.019	1270	46559.68142	454.46
0.75	0.22	0.31	0.2	4.25	0	1.45	0	17.65	0	0	0	0	0	0.025	0.019	1270	56457.28639	474.72
0.75	0.22	0.31	0.2	4.25	0	1.45	0	17.65	0	0	0	0	0	0.025	0.019	1270	66261.3073	491.87
0.75	0.22	0.31	0.2	4.25	0	1.45	0	17.65	0	0	0	0	0	0.025	0.019	1270	76397.65003	510.95
0.85	0.3	0.65	0.05	0.12	0.5	0.03	0.08	0	0.051	0	0	0	0	0.013	0.03	930	84.17633251	390.06
0.85	0.3	0.65	0.05	0.12	0.5	0.03	0.08	0	0.051	0	0	0	0	0.013	0.03	930	85.32769225	411.57
0.85	0.3	0.65	0.05	0.12	0.5	0.03	0.08	0	0.051	0	0	0	0	0.013	0.03	930	87.61732705	419.28
0.85	0.3	0.65	0.05	0.12	0.5	0.03	0.08	0	0.051	0	0	0	0	0.013	0.03	930	93.7540419	432.78
0.85	0.3	0.65	0.05	0.12	0.5	0.03	0.08	0	0.051	0	0	0	0	0.013	0.03	930	106.8242863	443.62
0.85	0.3	0.65	0.05	0.12	0.5	0.03	0.08	0	0.051	0	0	0	0	0.013	0.03	930	144.7504758	465.79
0.85	0.3	0.65	0.05	0.12	0.5	0.03	0.08	0	0.051	0	0	0	0	0.013	0.03	930	198.9161294	482.47
0.85	0.3	0.65	0.05	0.12	0.5	0.03	0.08	0	0.051	0	0	0	0	0.013	0.03	930	294.5913564	497.36
0.85	0.3	0.65	0.05	0.12	0.5	0.03	0.08	0	0.051	0	0	0	0	0.013	0.03	930	399.1995104	505.49
0.85	0.3	0.65	0.05	0.12	0.5	0.03	0.08	0	0.051	0	0	0	0	0.013	0.03	930	610.8857577	513.69
0.85	0.3	0.65	0.05	0.12	0.5	0.03	0.08	0	0.051	0	0	0	0	0.013	0.03	930	913.250671	518.83
0.85	0.3	0.65	0.05	0.12	0.5	0.03	0.08	0	0.051	0	0	0	0	0.013	0.03	930	1410.652361	522.76
0.85	0.3	0.65	0.05	0.12	0.5	0.03	0.08	0	0.051	0	0	0	0	0.013	0.03	930	1885.037525	524.77
0.85	0.3	0.65	0.05	0.12	0.5	0.03	0.08	0	0.051	0	0	0	0	0.013	0.03	930	3008.63844	525.68
0.85	0.3	0.65	0.05	0.12	0.5	0.03	0.08	0	0.051	0	0	0	0	0.013	0.03	930	4604.15568	525.33
0.85	0.3	0.65	0.05	0.12	0.5	0.03	0.08	0	0.051	0	0	0	0	0.013	0.03	830	65.0863624	405.47
0.85	0.3	0.65	0.05	0.12	0.5	0.03	0.08	0	0.051	0	0	0	0	0.013	0.03	830	65.99940192	431.11
0.85	0.3	0.65	0.05	0.12	0.5	0.03	0.08	0	0.051	0	0	0	0	0.013	0.03	830	71.78934651	450.7
0.85	0.3	0.65	0.05	0.12	0.5	0.03	0.08	0	0.051	0	0	0	0	0.013	0.03	830	81.44416967	463.6
0.85	0.3	0.65	0.05	0.12	0.5	0.03	0.08	0	0.051	0	0	0	0	0.013	0.03	830	91.11502528	470.38
0.85	0.3	0.65	0.05	0.12	0.5	0.03	0.08	0	0.051	0	0	0	0	0.013	0.03	830	104.3422026	477.79
0.85	0.3	0.65	0.05	0.12	0.5	0.03	0.08	0	0.051	0	0	0	0	0.013	0.03	830	125.2102838	485.84
0.85	0.3	0.65	0.05	0.12	0.5	0.03	0.08	0	0.051	0	0	0	0	0.013	0.03	830	164.9795064	498.83
0.85	0.3	0.65	0.05	0.12	0.5	0.03	0.08	0	0.051	0	0	0	0	0.013	0.03	830	222.5204861	510.01
0.85	0.3	0.65	0.05	0.12	0.5	0.03	0.08	0	0.051	0	0	0	0	0.013	0.03	830	304.3687074	518.14
0.85	0.3	0.65	0.05	0.12	0.5	0.03	0.08	0	0.051	0	0	0	0	0.013	0.03	830	414.3906999	525.66
0.85	0.3	0.65	0.05	0.12	0.5	0.03	0.08	0	0.051	0	0	0	0	0.013	0.03	830	546.311069	531.6
0.85	0.3	0.65	0.05	0.12	0.5	0.03	0.08	0	0.051	0	0	0	0	0.013	0.03	830	754.4839404	536.65
0.85	0.3	0.65	0.05	0.12	0.5	0.03	0.08	0	0.051	0	0	0	0	0.013	0.03	830	1000.299381	540.7
0.85	0.3	0.65	0.05	0.12	0.5	0.03	0.08	0	0.051	0	0	0	0	0.013	0.03	830	1396.947227	542.85
0.85	0.3	0.65	0.05	0.12	0.5	0.03	0.08	0	0.051	0	0	0	0	0.013	0.03	830	1879.792879	544.01
0.85	0.3	0.65	0.05	0.12	0.5	0.03	0.08	0	0.051	0	0	0	0	0.013	0.03	830	2506.166959	547.09
0.85	0.3	0.65	0.05	0.12	0.5	0.03	0.08	0	0.051	0	0	0	0	0.013	0.03	830	3366.123145	548.73
0.85	0.3	0.65	0.05	0.12	0.5	0.03	0.08	0	0.051	0	0	0	0	0.013	0.03	830	4316.283877	550.82
0.92	0.35	0.31	0	4.1	4.9	1.88	0	6.2	0	0	0	0	0	0.025	0.019	1240	359.3436709	150.96
0.92	0.35	0.31	0	4.1	4.9	1.88	0	6.2	0	0	0	0	0	0.025	0.019	1240	396.2415374	164.56
0.92	0.35	0.31	0	4.1	4.9	1.88	0	6.2	0	0	0	0	0	0.025	0.019	1240	527.4362804	196.99
0.92	0.35	0.31	0	4.1	4.9	1.88	0	6.2	0	0	0	0	0	0.025	0.019	1240	641.5344756	213.79
0.92	0.35	0.31	0	4.1	4.9	1.88	0	6.2	0	0	0	0	0	0.025	0.019	1240	771.8092869	221.93
0.92	0.35	0.31	0	4.1	4.9	1.88	0	6.2	0	0	0	0	0	0.025	0.019	1240	953.3667473	232.38
0.92	0.35	0.31	0	4.1	4.9	1.88	0	6.2	0	0	0	0	0	0.025	0.019	1240	1255.249335	241.69
0.92	0.35	0.31	0	4.1	4.9	1.88	0	6.2	0	0	0	0	0	0.025	0.019	1240	1599.042475	256.77
0.92	0.35	0.31	0	4.1	4.9	1.88	0	6.2	0	0	0	0	0	0.025	0.019	1240	1975.149622	273.58
0.92	0.35	0.31	0	4.1	4.9	1.88	0	6.2	0	0	0	0	0	0.025	0.019	1240	2334.694176	284.02
0.92	0.35	0.31	0	4.1	4.9	1.88	0	6.2	0	0	0	0	0	0.025	0.019	1240	2871.243334	296.21
0.92	0.35	0.31	0	4.1	4.9	1.88	0	6.2	0	0	0	0	0	0.025	0.019	1240	3531.099863	306.66
0.92	0.35	0.31	0	4.1	4.9	1.88	0	6.2	0	0	0	0	0	0.025	0.019	1240	4210.852219	316.52
0.92	0.35	0.31	0	4.1	4.9	1.88	0	6.2	0	0	0	0	0	0.025	0.019	1240	5133.221446	325.81
0.92	0.35	0.31	0	4.1	4.9	1.88	0	6.2	0	0	0	0	0	0.025	0.019	1240	6121.389299	332.21
0.92	0.35	0.31	0	4.1	4.9	1.88	0	6.2	0	0	0	0	0	0.025	0.019	1240	7396.904302	340.35
0.92	0.35	0.31	0	4.1	4.9	1.88	0	6.2	0	0	0	0	0	0.025	0.019	1240	9017.164654	347.33
0.92	0.35	0.31	0	4.1	4.9	1.88	0	6.2	0	0	0	0	0	0.025	0.019	1240	10800.65267	354.88
0.92	0.35	0.31	0	4.1	4.9	1.88	0	6.2	0	0	0	0	0	0.025	0.019	1240	12879.82612	361.28
0.92	0.35	0.31	0	4.1	4.9	1.88	0	6.2	0	0	0	0	0	0.025	0.019	1240	15632.55625	365.95
0.92	0.35	0.31	0	4.1	4.9	1.88	0	6.2	0	0	0	0	0	0.025	0.019	1240	18724.05896	373.5
0.92	0.35	0.31	0	4.1	4.9	1.88	0	6.2	0	0	0	0	0	0.025	0.019	1240	22675.66331	379.9
0.92	0.35	0.31	0	4.1	4.9	1.88	0	6.2	0	0	0	0	0	0.025	0.019	1240	27279.72575	386.88
0.92	0.35	0.31	0	4.1	4.9	1.88	0	6.2	0	0	0	0	0	0.025	0.019	1240	32964.00718	392.7
0.92	0.35	0.31	0	4.1	4.9	1.88	0	6.2	0	0	0	0	0	0.025	0.019	1240	41169.91781	398.53
0.92	0.35	0.31	0	4.1	4.9	1.88	0	6.2	0	0	0	0	0	0.025	0.019	1240	48879.86525	406.09
0.92	0.35	0.31	0	4.1	4.9	1.88	0	6.2	0	0	0	0	0	0.025	0.019	1240	63656.096	412.51
0.92	0.35	0.31	0	4.1	4.9	1.88	0	6.2	0	0	0	0	0	0.025	0.019	1240	81092.37126	418.34
0.92	0.35	0.31	0	4.1	4.9	1.88	0	6.2	0	0	0	0	0	0.025	0.019	1240	95858.3612	423
0.92	0.35	0.31	0	4.1	4.9	1.88	0	6.2	0	0	0	0	0	0.025	0.019	1240	111334.5607	424.77
1.06	0	0	0	4.43	0.44	2.32	0	10.32	0	0	0	0	3.92	0	0	1210	293.9747299	155.54
1.06	0	0	0	4.43	0.44	2.32	0	10.32	0	0	0	0	3.92	0	0	1210	375.5692268	181.81
1.06	0	0	0	4.43	0.44	2.32	0	10.32	0	0	0	0	3.92	0	0	1210	448.8694	193.34
1.06	0	0	0	4.43	0.44	2.32	0	10.32	0	0	0	0	3.92	0	0	1210	544.0139045	204.41
1.06	0	0	0	4.43	0.44	2.32	0	10.32	0	0	0	0	3.92	0	0	1210	663.9417824	215.02
1.06	0	0	0	4.43	0.44	2.32	0	10.32	0	0	0	0	3.92	0	0	1210	799.1347202	229.78
1.06	0	0	0	4.43	0.44	2.32	0	10.32	0	0	0	0	3.92	0	0	1210	933.8131814	247.75
1.06	0	0	0	4.43	0.44	2.32	0	10.32	0	0	0	0	3.92	0	0	1210	1097.286409	280.93
1.06	0	0	0	4.43	0.44	2.32	0	10.32	0	0	0	0	3.92	0	0	1210	1271.217901	303.06
1.06	0	0	0	4.43	0.44	2.32	0	10.32	0	0	0	0	3.92	0	0	1210	1421.935837	318.73
1.06	0	0	0	4.43	0.44	2.32	0	10.32	0	0	0	0	3.92	0	0	1210	1705.768146	339.01
1.06	0	0	0	4.43	0.44	2.32	0	10.32	0	0	0	0	3.92	0	0	1210	2014.04885	356.17
1.06	0	0	0	4.43	0.44	2.32	0	10.32	0	0	0	0	3.92	0	0	1210	2333.243153	367.15
1.06	0	0	0	4.43	0.44	2.32	0	10.32	0	0	0	0	3.92	0	0	1210	2771.341211	380.7
1.06	0	0	0	4.43	0.44	2.32	0	10.32	0	0	0	0	3.92	0	0	1210	3309.786651	390.58
1.06	0	0	0	4.43	0.44	2.32	0	10.32	0	0	0	0	3.92	0	0	1210	4052.5651	400.1
1.06	0	0	0	4.43	0.44	2.32	0	10.32	0	0	0	0	3.92	0	0	1210	5065.939513	407.07
1.06	0	0	0	4.43	0.44	2.32	0	10.32	0	0	0	0	3.92	0	0	1210	6202.546088	414.39
1.06	0	0	0	4.43	0.44	2.32	0	10.32	0	0	0	0	3.92	0	0	1210	7510.346946	421.35
1.06	0	0	0	4.43	0.44	2.32	0	10.32	0	0	0	0	3.92	0	0	1210	8869.721834	427.58
1.06	0	0	0	4.43	0.44	2.32	0	10.32	0	0	0	0	3.92	0	0	1210	10622.09057	436
1.06	0	0	0	4.43	0.44	2.32	0	10.32	0	0	0	0	3.92	0	0	1210	13151.03701	446.62
1.06	0	0	0	4.43	0.44	2.32	0	10.32	0	0	0	0	3.92	0	0	1210	15837.62297	457.97
1.06	0	0	0	4.43	0.44	2.32	0	10.32	0	0	0	0	3.92	0	0	1210	18603.30044	468.59
1.11	0.3	0.65	0.05	0.12	0.5	0.03	0.08	0	0.051	0	0	0	0	0.013	0.03	830	8.137668608	507.25
1.11	0.3	0.65	0.05	0.12	0.5	0.03	0.08	0	0.051	0	0	0	0	0.013	0.03	830	10.07488274	530.26
1.11	0.3	0.65	0.05	0.12	0.5	0.03	0.08	0	0.051	0	0	0	0	0.013	0.03	830	11.83559239	542.7
1.11	0.3	0.65	0.05	0.12	0.5	0.03	0.08	0	0.051	0	0	0	0	0.013	0.03	830	14.55157493	556.06
1.11	0.3	0.65	0.05	0.12	0.5	0.03	0.08	0	0.051	0	0	0	0	0.013	0.03	830	18.46332864	565.76
1.11	0.3	0.65	0.05	0.12	0.5	0.03	0.08	0	0.051	0	0	0	0	0.013	0.03	830	21.23929025	572.68
1.11	0.3	0.65	0.05	0.12	0.5	0.03	0.08	0	0.051	0	0	0	0	0.013	0.03	830	24.34725476	577.76
1.11	0.3	0.65	0.05	0.12	0.5	0.03	0.08	0	0.051	0	0	0	0	0.013	0.03	830	28.70317904	582.38
1.11	0.3	0.65	0.05	0.12	0.5	0.03	0.08	0	0.051	0	0	0	0	0.013	0.03	830	35.29067783	585.64
1.11	0.3	0.65	0.05	0.12	0.5	0.03	0.08	0	0.051	0	0	0	0	0.013	0.03	830	43.8480213	590.28
1.11	0.3	0.65	0.05	0.12	0.5	0.03	0.08	0	0.051	0	0	0	0	0.013	0.03	830	54.67137542	593.08
1.11	0.3	0.65	0.05	0.12	0.5	0.03	0.08	0	0.051	0	0	0	0	0.013	0.03	830	64.22734948	594.03
1.11	0.3	0.65	0.05	0.12	0.5	0.03	0.08	0	0.051	0	0	0	0	0.013	0.03	830	83.78571883	594.98
1.11	0.3	0.65	0.05	0.12	0.5	0.03	0.08	0	0.051	0	0	0	0	0.013	0.03	830	104.0710653	595.75
1.11	0.3	0.65	0.05	0.12	0.5	0.03	0.08	0	0.051	0	0	0	0	0.013	0.03	830	123.6431327	595.78
1.11	0.3	0.65	0.05	0.12	0.5	0.03	0.08	0	0.051	0	0	0	0	0.013	0.03	830	157.9064973	595.1
1.11	0.3	0.65	0.05	0.12	0.5	0.03	0.08	0	0.051	0	0	0	0	0.013	0.03	830	206.5189936	595.52
1.11	0.3	0.65	0.05	0.12	0.5	0.03	0.08	0	0.051	0	0	0	0	0.013	0.03	830	277.5556037	594.42
1.11	0.3	0.65	0.05	0.12	0.5	0.03	0.08	0	0.051	0	0	0	0	0.013	0.03	830	335.5444038	593.88
1.11	0.3	0.65	0.05	0.12	0.5	0.03	0.08	0	0.051	0	0	0	0	0.013	0.03	830	383.0363586	592.17
1.11	0.3	0.65	0.05	0.12	0.5	0.03	0.08	0	0.051	0	0	0	0	0.013	0.03	830	458.986593	591.63
1.11	0.3	0.65	0.05	0.12	0.5	0.03	0.08	0	0.051	0	0	0	0	0.013	0.03	830	572.2950638	589.94
1.11	0.3	0.65	0.05	0.12	0.5	0.03	0.08	0	0.051	0	0	0	0	0.013	0.03	830	704.1740232	588.82
1.11	0.3	0.65	0.05	0.12	0.5	0.03	0.08	0	0.051	0	0	0	0	0.013	0.03	830	847.5396018	588.28
1.11	0.3	0.65	0.05	0.12	0.5	0.03	0.08	0	0.051	0	0	0	0	0.013	0.03	830	1029.153132	587.16
1.11	0.3	0.65	0.05	0.12	0.5	0.03	0.08	0	0.051	0	0	0	0	0.013	0.03	830	1335.180559	584.9
1.11	0.3	0.65	0.05	0.12	0.5	0.03	0.08	0	0.051	0	0	0	0	0.013	0.03	830	1599.963223	582.62
1.11	0.3	0.65	0.05	0.12	0.5	0.03	0.08	0	0.051	0	0	0	0	0.013	0.03	830	2250.246008	577.97
1.11	0.3	0.65	0.05	0.12	0.5	0.03	0.08	0	0.051	0	0	0	0	0.013	0.03	930	81.07743487	457.86
1.11	0.3	0.65	0.05	0.12	0.5	0.03	0.08	0	0.051	0	0	0	0	0.013	0.03	930	81.61312359	470.89
1.11	0.3	0.65	0.05	0.12	0.5	0.03	0.08	0	0.051	0	0	0	0	0.013	0.03	930	84.72859406	484.21
1.11	0.3	0.65	0.05	0.12	0.5	0.03	0.08	0	0.051	0	0	0	0	0.013	0.03	930	87.77078852	489.71
1.11	0.3	0.65	0.05	0.12	0.5	0.03	0.08	0	0.051	0	0	0	0	0.013	0.03	930	91.52505531	496.38
1.11	0.3	0.65	0.05	0.12	0.5	0.03	0.08	0	0.051	0	0	0	0	0.013	0.03	930	96.07491303	502.47
1.11	0.3	0.65	0.05	0.12	0.5	0.03	0.08	0	0.051	0	0	0	0	0.013	0.03	930	101.969432	510.29
1.11	0.3	0.65	0.05	0.12	0.5	0.03	0.08	0	0.051	0	0	0	0	0.013	0.03	930	110.153931	518.41
1.11	0.3	0.65	0.05	0.12	0.5	0.03	0.08	0	0.051	0	0	0	0	0.013	0.03	930	119.2559345	524.79
1.11	0.3	0.65	0.05	0.12	0.5	0.03	0.08	0	0.051	0	0	0	0	0.013	0.03	930	134.9366736	531.48
1.11	0.3	0.65	0.05	0.12	0.5	0.03	0.08	0	0.051	0	0	0	0	0.013	0.03	930	148.6893969	537.86
1.11	0.3	0.65	0.05	0.12	0.5	0.03	0.08	0	0.051	0	0	0	0	0.013	0.03	930	162.760869	540.77
1.11	0.3	0.65	0.05	0.12	0.5	0.03	0.08	0	0.051	0	0	0	0	0.013	0.03	930	186.2044261	546.3
1.11	0.3	0.65	0.05	0.12	0.5	0.03	0.08	0	0.051	0	0	0	0	0.013	0.03	930	212.0899062	549.51
1.11	0.3	0.65	0.05	0.12	0.5	0.03	0.08	0	0.051	0	0	0	0	0.013	0.03	930	243.3156256	553.44
1.11	0.3	0.65	0.05	0.12	0.5	0.03	0.08	0	0.051	0	0	0	0	0.013	0.03	930	281.9291617	558.94
1.11	0.3	0.65	0.05	0.12	0.5	0.03	0.08	0	0.051	0	0	0	0	0.013	0.03	930	323.9589629	561.88
1.11	0.3	0.65	0.05	0.12	0.5	0.03	0.08	0	0.051	0	0	0	0	0.013	0.03	930	367.1216529	563.73
1.11	0.3	0.65	0.05	0.12	0.5	0.03	0.08	0	0.051	0	0	0	0	0.013	0.03	930	425.3926678	566.68
1.11	0.3	0.65	0.05	0.12	0.5	0.03	0.08	0	0.051	0	0	0	0	0.013	0.03	930	502.597125	568.53
1.11	0.3	0.65	0.05	0.12	0.5	0.03	0.08	0	0.051	0	0	0	0	0.013	0.03	930	577.5239511	570.38
1.11	0.3	0.65	0.05	0.12	0.5	0.03	0.08	0	0.051	0	0	0	0	0.013	0.03	930	667.3290026	571.87
1.11	0.3	0.65	0.05	0.12	0.5	0.03	0.08	0	0.051	0	0	0	0	0.013	0.03	930	803.9332665	572.27
1.11	0.3	0.65	0.05	0.12	0.5	0.03	0.08	0	0.051	0	0	0	0	0.013	0.03	930	990.2617403	573.77
1.11	0.3	0.65	0.05	0.12	0.5	0.03	0.08	0	0.051	0	0	0	0	0.013	0.03	930	1186.369574	572.71
1.11	0.3	0.65	0.05	0.12	0.5	0.03	0.08	0	0.051	0	0	0	0	0.013	0.03	930	1409.483512	572.75
1.11	0.3	0.65	0.05	0.12	0.5	0.03	0.08	0	0.051	0	0	0	0	0.013	0.03	930	1681.589551	571.33
1.11	0.3	0.65	0.05	0.12	0.5	0.03	0.08	0	0.051	0	0	0	0	0.013	0.03	930	2077.112408	568.81
1.11	0.3	0.65	0.05	0.12	0.5	0.03	0.08	0	0.051	0	0	0	0	0.013	0.03	930	2427.00125	567.02
1.11	0.3	0.65	0.05	0.12	0.5	0.03	0.08	0	0.051	0	0	0	0	0.013	0.03	930	2851.543493	565.23
1.11	0.3	0.65	0.05	0.12	0.5	0.03	0.08	0	0.051	0	0	0	0	0.013	0.03	930	3322.614837	560.52
1.11	0.3	0.65	0.05	0.12	0.5	0.03	0.08	0	0.051	0	0	0	0	0.013	0.03	930	3807.500771	557.63
1.11	0.3	0.65	0.05	0.12	0.5	0.03	0.08	0	0.051	0	0	0	0	0.013	0.03	930	4326.831672	554.01
1.11	0.3	0.65	0.05	0.12	0.5	0.03	0.08	0	0.051	0	0	0	0	0.013	0.03	930	5069.67361	550.4
1.11	0.3	0.65	0.05	0.12	0.5	0.03	0.08	0	0.051	0	0	0	0	0.013	0.03	930	5510.614111	547.49
1.12	0.24	0.48	0.2	14.55	4.01	1.25	0	0	0	0	0	0	0	0.012	0.004	1095	217.8462057	235.52
1.12	0.24	0.48	0.2	14.55	4.01	1.25	0	0	0	0	0	0	0	0.012	0.004	1095	237.153752	258.56
1.12	0.24	0.48	0.2	14.55	4.01	1.25	0	0	0	0	0	0	0	0.012	0.004	1095	284.8852735	288.06
1.12	0.24	0.48	0.2	14.55	4.01	1.25	0	0	0	0	0	0	0	0.012	0.004	1095	330.2402467	300.96
1.12	0.24	0.48	0.2	14.55	4.01	1.25	0	0	0	0	0	0	0	0.012	0.004	1095	425.451442	324.92
1.12	0.24	0.48	0.2	14.55	4.01	1.25	0	0	0	0	0	0	0	0.012	0.004	1095	536.5744635	341.5
1.12	0.24	0.48	0.2	14.55	4.01	1.25	0	0	0	0	0	0	0	0.012	0.004	1095	635.1261584	348.87
1.12	0.24	0.48	0.2	14.55	4.01	1.25	0	0	0	0	0	0	0	0.012	0.004	1095	784.1154298	357.16
1.12	0.24	0.48	0.2	14.55	4.01	1.25	0	0	0	0	0	0	0	0.012	0.004	1095	908.7407432	362.69
1.12	0.24	0.48	0.2	14.55	4.01	1.25	0	0	0	0	0	0	0	0.012	0.004	1095	1137.784466	370.98
1.12	0.24	0.48	0.2	14.55	4.01	1.25	0	0	0	0	0	0	0	0.012	0.004	1095	1394.568978	372.81
1.12	0.24	0.48	0.2	14.55	4.01	1.25	0	0	0	0	0	0	0	0.012	0.004	1095	1627.60869	378.34
1.12	0.24	0.48	0.2	14.55	4.01	1.25	0	0	0	0	0	0	0	0.012	0.004	1095	1926.238239	381.09
1.12	0.24	0.48	0.2	14.55	4.01	1.25	0	0	0	0	0	0	0	0.012	0.004	1095	2311.905084	383.85
1.12	0.24	0.48	0.2	14.55	4.01	1.25	0	0	0	0	0	0	0	0.012	0.004	1095	2794.2805	386.61
1.12	0.24	0.48	0.2	14.55	4.01	1.25	0	0	0	0	0	0	0	0.012	0.004	1095	3623.347605	393.98
1.12	0.24	0.48	0.2	14.55	4.01	1.25	0	0	0	0	0	0	0	0.012	0.004	1095	4364.655794	395.56
1.12	0.24	0.48	0.2	14.55	4.01	1.25	0	0	0	0	0	0	0	0.012	0.004	1095	5197.805209	399.91
1.12	0.24	0.48	0.2	14.55	4.01	1.25	0	0	0	0	0	0	0	0.012	0.004	1095	5857.469016	404.55
1.12	0.24	0.48	0.2	14.55	4.01	1.25	0	0	0	0	0	0	0	0.012	0.004	1095	7084.512975	409.19
1.12	0.24	0.48	0.2	14.55	4.01	1.25	0	0	0	0	0	0	0	0.012	0.004	1095	8124.188659	414.23
1.12	0.24	0.48	0.2	14.55	4.01	1.25	0	0	0	0	0	0	0	0.012	0.004	1095	9349.534747	419.29
1.13	0.5	0.51	0	4.02	8.8	1.24	0	1.8	0	0	0	0	7.9	0.025	0.022	1170	1365.840543	173.77
1.13	0.5	0.51	0	4.02	8.8	1.24	0	1.8	0	0	0	0	7.9	0.025	0.022	1170	1374.928138	190.78
1.13	0.5	0.51	0	4.02	8.8	1.24	0	1.8	0	0	0	0	7.9	0.025	0.022	1170	1387.266823	203.25
1.13	0.5	0.51	0	4.02	8.8	1.24	0	1.8	0	0	0	0	7.9	0.025	0.022	1170	1418.567481	221.22
1.13	0.5	0.51	0	4.02	8.8	1.24	0	1.8	0	0	0	0	7.9	0.025	0.022	1170	1453.817861	238.33
1.13	0.5	0.51	0	4.02	8.8	1.24	0	1.8	0	0	0	0	7.9	0.025	0.022	1170	1479.994154	252.25
1.13	0.5	0.51	0	4.02	8.8	1.24	0	1.8	0	0	0	0	7.9	0.025	0.022	1170	1506.607066	262.1
1.13	0.5	0.51	0	4.02	8.8	1.24	0	1.8	0	0	0	0	7.9	0.025	0.022	1170	1540.564904	272.83
1.13	0.5	0.51	0	4.02	8.8	1.24	0	1.8	0	0	0	0	7.9	0.025	0.022	1170	1585.805793	283.85
1.13	0.5	0.51	0	4.02	8.8	1.24	0	1.8	0	0	0	0	7.9	0.025	0.022	1170	1628.770894	294.29
1.13	0.5	0.51	0	4.02	8.8	1.24	0	1.8	0	0	0	0	7.9	0.025	0.022	1170	1672.900073	304.15
1.13	0.5	0.51	0	4.02	8.8	1.24	0	1.8	0	0	0	0	7.9	0.025	0.022	1170	1745.179087	313.15
1.13	0.5	0.51	0	4.02	8.8	1.24	0	1.8	0	0	0	0	7.9	0.025	0.022	1170	1824.609787	320.11
1.13	0.5	0.51	0	4.02	8.8	1.24	0	1.8	0	0	0	0	7.9	0.025	0.022	1170	1890.732111	326.21
1.13	0.5	0.51	0	4.02	8.8	1.24	0	1.8	0	0	0	0	7.9	0.025	0.022	1170	1994.481443	332.3
1.13	0.5	0.51	0	4.02	8.8	1.24	0	1.8	0	0	0	0	7.9	0.025	0.022	1170	2094.546469	338.69
1.13	0.5	0.51	0	4.02	8.8	1.24	0	1.8	0	0	0	0	7.9	0.025	0.022	1170	2199.631852	344.78
1.13	0.5	0.51	0	4.02	8.8	1.24	0	1.8	0	0	0	0	7.9	0.025	0.022	1170	2476.965742	354.83
1.13	0.5	0.51	0	4.02	8.8	1.24	0	1.8	0	0	0	0	7.9	0.025	0.022	1170	2715.18859	361.75
1.13	0.5	0.51	0	4.02	8.8	1.24	0	1.8	0	0	0	0	7.9	0.025	0.022	1170	3008.015017	370.05
1.13	0.5	0.51	0	4.02	8.8	1.24	0	1.8	0	0	0	0	7.9	0.025	0.022	1170	3262.496091	374.66
1.13	0.5	0.51	0	4.02	8.8	1.24	0	1.8	0	0	0	0	7.9	0.025	0.022	1170	3652.834534	381.59
1.13	0.5	0.51	0	4.02	8.8	1.24	0	1.8	0	0	0	0	7.9	0.025	0.022	1170	4004.146881	385.74
1.13	0.5	0.51	0	4.02	8.8	1.24	0	1.8	0	0	0	0	7.9	0.025	0.022	1170	4499.041508	391.29
1.13	0.5	0.51	0	4.02	8.8	1.24	0	1.8	0	0	0	0	7.9	0.025	0.022	1170	4862.504318	394.98
1.13	0.5	0.51	0	4.02	8.8	1.24	0	1.8	0	0	0	0	7.9	0.025	0.022	1170	5377.370991	397.76
1.13	0.5	0.51	0	4.02	8.8	1.24	0	1.8	0	0	0	0	7.9	0.025	0.022	1170	5978.19394	402.38
1.13	0.5	0.51	0	4.02	8.8	1.24	0	1.8	0	0	0	0	7.9	0.025	0.022	1170	6693.449637	403.78
1.13	0.5	0.51	0	4.02	8.8	1.24	0	1.8	0	0	0	0	7.9	0.025	0.022	1170	7494.108905	406.57
1.13	0.5	0.51	0	4.02	8.8	1.24	0	1.8	0	0	0	0	7.9	0.025	0.022	1170	8630.977809	409.35
2	0.3	0.65	0.05	0.12	0.5	0.03	0.08	0	0.051	0	0	0	0	0.013	0.03	930	30.96135792	474.46
2	0.3	0.65	0.05	0.12	0.5	0.03	0.08	0	0.051	0	0	0	0	0.013	0.03	930	31.68035212	497.28
2	0.3	0.65	0.05	0.12	0.5	0.03	0.08	0	0.051	0	0	0	0	0.013	0.03	930	33.96565547	514.63
2	0.3	0.65	0.05	0.12	0.5	0.03	0.08	0	0.051	0	0	0	0	0.013	0.03	930	36.86803575	525.69
2	0.3	0.65	0.05	0.12	0.5	0.03	0.08	0	0.051	0	0	0	0	0.013	0.03	930	41.11213209	535.12
2	0.3	0.65	0.05	0.12	0.5	0.03	0.08	0	0.051	0	0	0	0	0.013	0.03	930	44.59231302	542.74
2	0.3	0.65	0.05	0.12	0.5	0.03	0.08	0	0.051	0	0	0	0	0.013	0.03	930	48.45627217	549.99
2	0.3	0.65	0.05	0.12	0.5	0.03	0.08	0	0.051	0	0	0	0	0.013	0.03	930	52.8542604	553.62
2	0.3	0.65	0.05	0.12	0.5	0.03	0.08	0	0.051	0	0	0	0	0.013	0.03	930	56.90625426	559.42
2	0.3	0.65	0.05	0.12	0.5	0.03	0.08	0	0.051	0	0	0	0	0.013	0.03	930	62.64551733	564.86
2	0.3	0.65	0.05	0.12	0.5	0.03	0.08	0	0.051	0	0	0	0	0.013	0.03	930	68.70842605	569.58
2	0.3	0.65	0.05	0.12	0.5	0.03	0.08	0	0.051	0	0	0	0	0.013	0.03	930	73.56987193	573.57
2	0.3	0.65	0.05	0.12	0.5	0.03	0.08	0	0.051	0	0	0	0	0.013	0.03	930	82.65516554	578.66
2	0.3	0.65	0.05	0.12	0.5	0.03	0.08	0	0.051	0	0	0	0	0.013	0.03	930	90.48987744	581.56
2	0.3	0.65	0.05	0.12	0.5	0.03	0.08	0	0.051	0	0	0	0	0.013	0.03	930	102.0210996	583.19
2	0.3	0.65	0.05	0.12	0.5	0.03	0.08	0	0.051	0	0	0	0	0.013	0.03	930	122.9079571	591.88
2	0.3	0.65	0.05	0.12	0.5	0.03	0.08	0	0.051	0	0	0	0	0.013	0.03	930	142.6658407	594.17
2	0.3	0.65	0.05	0.12	0.5	0.03	0.08	0	0.051	0	0	0	0	0.013	0.03	930	162.9258517	595.1
2	0.3	0.65	0.05	0.12	0.5	0.03	0.08	0	0.051	0	0	0	0	0.013	0.03	930	199.0673339	596.03
2	0.3	0.65	0.05	0.12	0.5	0.03	0.08	0	0.051	0	0	0	0	0.013	0.03	930	228.4020513	596.5
2	0.3	0.65	0.05	0.12	0.5	0.03	0.08	0	0.051	0	0	0	0	0.013	0.03	930	264.5087237	597.89
2	0.3	0.65	0.05	0.12	0.5	0.03	0.08	0	0.051	0	0	0	0	0.013	0.03	930	315.0141049	596.08
2	0.3	0.65	0.05	0.12	0.5	0.03	0.08	0	0.051	0	0	0	0	0.013	0.03	930	355.5903774	596.09
2	0.3	0.65	0.05	0.12	0.5	0.03	0.08	0	0.051	0	0	0	0	0.013	0.03	930	407.0427277	594.73
2	0.3	0.65	0.05	0.12	0.5	0.03	0.08	0	0.051	0	0	0	0	0.013	0.03	930	464.8576689	594.75
2	0.3	0.65	0.05	0.12	0.5	0.03	0.08	0	0.051	0	0	0	0	0.013	0.03	930	538.3689446	592.02
2	0.3	0.65	0.05	0.12	0.5	0.03	0.08	0	0.051	0	0	0	0	0.013	0.03	930	616.2827332	589.3
2	0.3	0.65	0.05	0.12	0.5	0.03	0.08	0	0.051	0	0	0	0	0.013	0.03	930	725.4709054	588.86
2	0.3	0.65	0.05	0.12	0.5	0.03	0.08	0	0.051	0	0	0	0	0.013	0.03	930	834.3533231	584.31
2	0.3	0.65	0.05	0.12	0.5	0.03	0.08	0	0.051	0	0	0	0	0.013	0.03	930	946.2371614	583.86
2	0.3	0.65	0.05	0.12	0.5	0.03	0.08	0	0.051	0	0	0	0	0.013	0.03	930	1053.319199	581.14
2	0.3	0.65	0.05	0.12	0.5	0.03	0.08	0	0.051	0	0	0	0	0.013	0.03	930	1211.378887	579.33
2	0.3	0.65	0.05	0.12	0.5	0.03	0.08	0	0.051	0	0	0	0	0.013	0.03	930	1296.104445	576.14
2	0.3	0.65	0.05	0.12	0.5	0.03	0.08	0	0.051	0	0	0	0	0.013	0.03	830	23.37437461	454.11
2	0.3	0.65	0.05	0.12	0.5	0.03	0.08	0	0.051	0	0	0	0	0.013	0.03	830	23.57599333	469.18
2	0.3	0.65	0.05	0.12	0.5	0.03	0.08	0	0.051	0	0	0	0	0.013	0.03	830	24.20973301	487.44
2	0.3	0.65	0.05	0.12	0.5	0.03	0.08	0	0.051	0	0	0	0	0.013	0.03	830	24.5742346	500.68
2	0.3	0.65	0.05	0.12	0.5	0.03	0.08	0	0.051	0	0	0	0	0.013	0.03	830	25.91970175	519.85
2	0.3	0.65	0.05	0.12	0.5	0.03	0.08	0	0.051	0	0	0	0	0.013	0.03	830	27.37347919	531.95
2	0.3	0.65	0.05	0.12	0.5	0.03	0.08	0	0.051	0	0	0	0	0.013	0.03	830	29.7289794	543.59
2	0.3	0.65	0.05	0.12	0.5	0.03	0.08	0	0.051	0	0	0	0	0.013	0.03	830	31.47240998	550.22
2	0.3	0.65	0.05	0.12	0.5	0.03	0.08	0	0.051	0	0	0	0	0.013	0.03	830	34.96632582	559.58
2	0.3	0.65	0.05	0.12	0.5	0.03	0.08	0	0.051	0	0	0	0	0.013	0.03	830	38.6892223	566.2
2	0.3	0.65	0.05	0.12	0.5	0.03	0.08	0	0.051	0	0	0	0	0.013	0.03	830	44.70025493	576.71
2	0.3	0.65	0.05	0.12	0.5	0.03	0.08	0	0.051	0	0	0	0	0.013	0.03	830	53.35068501	583.7
2	0.3	0.65	0.05	0.12	0.5	0.03	0.08	0	0.051	0	0	0	0	0.013	0.03	830	61.70779101	590.33
2	0.3	0.65	0.05	0.12	0.5	0.03	0.08	0	0.051	0	0	0	0	0.013	0.03	830	70.79457844	596.05
2	0.3	0.65	0.05	0.12	0.5	0.03	0.08	0	0.051	0	0	0	0	0.013	0.03	830	76.54027178	597.88
2	0.3	0.65	0.05	0.12	0.5	0.03	0.08	0	0.051	0	0	0	0	0.013	0.03	830	88.12111832	602
2	0.3	0.65	0.05	0.12	0.5	0.03	0.08	0	0.051	0	0	0	0	0.013	0.03	830	99.49471218	606.93
2	0.3	0.65	0.05	0.12	0.5	0.03	0.08	0	0.051	0	0	0	0	0.013	0.03	830	119.6657866	609.87
2	0.3	0.65	0.05	0.12	0.5	0.03	0.08	0	0.051	0	0	0	0	0.013	0.03	830	144.8104823	614.05
2	0.3	0.65	0.05	0.12	0.5	0.03	0.08	0	0.051	0	0	0	0	0.013	0.03	830	175.6345693	616.52
2	0.3	0.65	0.05	0.12	0.5	0.03	0.08	0	0.051	0	0	0	0	0.013	0.03	830	228.3336925	617.27
2	0.3	0.65	0.05	0.12	0.5	0.03	0.08	0	0.051	0	0	0	0	0.013	0.03	830	277.6834523	619.11
2	0.3	0.65	0.05	0.12	0.5	0.03	0.08	0	0.051	0	0	0	0	0.013	0.03	830	354.6336974	620.96
2	0.3	0.65	0.05	0.12	0.5	0.03	0.08	0	0.051	0	0	0	0	0.013	0.03	830	437.3609457	621.89
2	0.3	0.65	0.05	0.12	0.5	0.03	0.08	0	0.051	0	0	0	0	0.013	0.03	830	541.9010593	622.83
2	0.3	0.65	0.05	0.12	0.5	0.03	0.08	0	0.051	0	0	0	0	0.013	0.03	830	640.8848421	622.39
2	0.3	0.65	0.05	0.12	0.5	0.03	0.08	0	0.051	0	0	0	0	0.013	0.03	830	786.7196541	621.5
2.08	0.28	0.39	0.31	11.48	0.02	0.04	0.15	0	0	0	0	0	0	0.017	0.012	970	1374.548284	305.82
2.08	0.28	0.39	0.31	11.48	0.02	0.04	0.15	0	0	0	0	0	0	0.017	0.012	970	1417.685835	320.06
2.08	0.28	0.39	0.31	11.48	0.02	0.04	0.15	0	0	0	0	0	0	0.017	0.012	970	1480.028233	332.87
2.08	0.28	0.39	0.31	11.48	0.02	0.04	0.15	0	0	0	0	0	0	0.017	0.012	970	1558.188519	344.95
2.08	0.28	0.39	0.31	11.48	0.02	0.04	0.15	0	0	0	0	0	0	0.017	0.012	970	1658.937407	355.18
2.08	0.28	0.39	0.31	11.48	0.02	0.04	0.15	0	0	0	0	0	0	0.017	0.012	970	1766.037821	363.94
2.08	0.28	0.39	0.31	11.48	0.02	0.04	0.15	0	0	0	0	0	0	0.017	0.012	970	1843.231994	371.98
2.08	0.28	0.39	0.31	11.48	0.02	0.04	0.15	0	0	0	0	0	0	0.017	0.012	970	1934.282934	376.35
2.08	0.28	0.39	0.31	11.48	0.02	0.04	0.15	0	0	0	0	0	0	0.017	0.012	970	2047.340134	382.55
2.08	0.28	0.39	0.31	11.48	0.02	0.04	0.15	0	0	0	0	0	0	0.017	0.012	970	2160.876766	389.12
2.08	0.28	0.39	0.31	11.48	0.02	0.04	0.15	0	0	0	0	0	0	0.017	0.012	970	2287.072859	394.58
2.08	0.28	0.39	0.31	11.48	0.02	0.04	0.15	0	0	0	0	0	0	0.017	0.012	970	2441.181106	399.67
2.08	0.28	0.39	0.31	11.48	0.02	0.04	0.15	0	0	0	0	0	0	0.017	0.012	970	2547.182134	402.94
2.08	0.28	0.39	0.31	11.48	0.02	0.04	0.15	0	0	0	0	0	0	0.017	0.012	970	2639.429097	399.62
2.08	0.28	0.39	0.31	11.48	0.02	0.04	0.15	0	0	0	0	0	0	0.017	0.012	970	2674.176081	393.2
2.08	0.28	0.39	0.31	11.48	0.02	0.04	0.15	0	0	0	0	0	0	0.017	0.012	1050	2191.442097	315.65
2.08	0.28	0.39	0.31	11.48	0.02	0.04	0.15	0	0	0	0	0	0	0.017	0.012	1050	2200.239717	323.97
2.08	0.28	0.39	0.31	11.48	0.02	0.04	0.15	0	0	0	0	0	0	0.017	0.012	1050	2224.743774	331.83
2.08	0.28	0.39	0.31	11.48	0.02	0.04	0.15	0	0	0	0	0	0	0.017	0.012	1050	2298.423217	342.44
2.08	0.28	0.39	0.31	11.48	0.02	0.04	0.15	0	0	0	0	0	0	0.017	0.012	1050	2348.983683	350.28
2.08	0.28	0.39	0.31	11.48	0.02	0.04	0.15	0	0	0	0	0	0	0.017	0.012	1050	2452.279683	356.72
2.08	0.28	0.39	0.31	11.48	0.02	0.04	0.15	0	0	0	0	0	0	0.017	0.012	1050	2578.279527	362.7
2.08	0.28	0.39	0.31	11.48	0.02	0.04	0.15	0	0	0	0	0	0	0.017	0.012	1050	2721.197103	373.76
2.08	0.28	0.39	0.31	11.48	0.02	0.04	0.15	0	0	0	0	0	0	0.017	0.012	1050	2861.211751	380.66
2.08	0.28	0.39	0.31	11.48	0.02	0.04	0.15	0	0	0	0	0	0	0.017	0.012	1050	2997.367541	385.71
2.08	0.28	0.39	0.31	11.48	0.02	0.04	0.15	0	0	0	0	0	0	0.017	0.012	1050	3084.963287	392.16
2.08	0.28	0.39	0.31	11.48	0.02	0.04	0.15	0	0	0	0	0	0	0.017	0.012	1050	3231.320233	394.44
2.08	0.28	0.39	0.31	11.48	0.02	0.04	0.15	0	0	0	0	0	0	0.017	0.012	1050	3347.418408	389.33
2.08	0.28	0.39	0.31	11.48	0.02	0.04	0.15	0	0	0	0	0	0	0.017	0.012	1050	3430.678336	383.3
2.08	0.28	0.39	0.31	11.48	0.02	0.04	0.15	0	0	0	0	0	0	0.017	0.012	1050	3478.724213	377.28
2.19	0.26	0.32	0.08	11.75	0.12	0.08	0.12	0.84	0	0	0	0	0	0.027	0.008	970	1331.55773	317.91
2.19	0.26	0.32	0.08	11.75	0.12	0.08	0.12	0.84	0	0	0	0	0	0.027	0.008	970	1331.864367	331.68
2.19	0.26	0.32	0.08	11.75	0.12	0.08	0.12	0.84	0	0	0	0	0	0.027	0.008	970	1393.124725	343.15
2.19	0.26	0.32	0.08	11.75	0.12	0.08	0.12	0.84	0	0	0	0	0	0.027	0.008	970	1479.891923	355.89
2.19	0.26	0.32	0.08	11.75	0.12	0.08	0.12	0.84	0	0	0	0	0	0.027	0.008	970	1565.993662	363.29
2.19	0.26	0.32	0.08	11.75	0.12	0.08	0.12	0.84	0	0	0	0	0	0.027	0.008	970	1599.631693	368.71
2.19	0.26	0.32	0.08	11.75	0.12	0.08	0.12	0.84	0	0	0	0	0	0.027	0.008	970	1709.46416	374.13
2.19	0.26	0.32	0.08	11.75	0.12	0.08	0.12	0.84	0	0	0	0	0	0.027	0.008	970	1824.315718	380.99
2.19	0.26	0.32	0.08	11.75	0.12	0.08	0.12	0.84	0	0	0	0	0	0.027	0.008	970	1941.288134	384.59
2.19	0.26	0.32	0.08	11.75	0.12	0.08	0.12	0.84	0	0	0	0	0	0.027	0.008	970	2071.619546	390.37
2.19	0.26	0.32	0.08	11.75	0.12	0.08	0.12	0.84	0	0	0	0	0	0.027	0.008	970	2248.485028	395.42
2.19	0.26	0.32	0.08	11.75	0.12	0.08	0.12	0.84	0	0	0	0	0	0.027	0.008	970	2461.217532	401.2
2.19	0.26	0.32	0.08	11.75	0.12	0.08	0.12	0.84	0	0	0	0	0	0.027	0.008	970	2671.345122	406.25
2.19	0.26	0.32	0.08	11.75	0.12	0.08	0.12	0.84	0	0	0	0	0	0.027	0.008	970	2850.558775	408.41
2.19	0.26	0.32	0.08	11.75	0.12	0.08	0.12	0.84	0	0	0	0	0	0.027	0.008	970	3182.584915	415.26
2.19	0.26	0.32	0.08	11.75	0.12	0.08	0.12	0.84	0	0	0	0	0	0.027	0.008	970	3444.450913	418.51
2.19	0.26	0.32	0.08	11.75	0.12	0.08	0.12	0.84	0	0	0	0	0	0.027	0.008	970	3634.293522	419.95
2.19	0.26	0.32	0.08	11.75	0.12	0.08	0.12	0.84	0	0	0	0	0	0.027	0.008	970	3717.320442	421.39
2.19	0.26	0.32	0.08	11.75	0.12	0.08	0.12	0.84	0	0	0	0	0	0.027	0.008	970	3780.419546	415.24
2.19	0.26	0.32	0.08	11.75	0.12	0.08	0.12	0.84	0	0	0	0	0	0.027	0.008	970	3921.118795	406.56
2.19	0.26	0.32	0.08	11.75	0.12	0.08	0.12	0.84	0	0	0	0	0	0.027	0.008	970	3998.894992	399.33
2.19	0.26	0.32	0.08	11.75	0.12	0.08	0.12	0.84	0	0	0	0	0	0.027	0.008	1050	2143.581499	328.03
2.19	0.26	0.32	0.08	11.75	0.12	0.08	0.12	0.84	0	0	0	0	0	0.027	0.008	1050	2163.166756	335.49
2.19	0.26	0.32	0.08	11.75	0.12	0.08	0.12	0.84	0	0	0	0	0	0.027	0.008	1050	2177.960505	342.09
2.19	0.26	0.32	0.08	11.75	0.12	0.08	0.12	0.84	0	0	0	0	0	0.027	0.008	1050	2217.68572	352.13
2.19	0.26	0.32	0.08	11.75	0.12	0.08	0.12	0.84	0	0	0	0	0	0.027	0.008	1050	2257.979528	357.3
2.19	0.26	0.32	0.08	11.75	0.12	0.08	0.12	0.84	0	0	0	0	0	0.027	0.008	1050	2330.129188	363.61
2.19	0.26	0.32	0.08	11.75	0.12	0.08	0.12	0.84	0	0	0	0	0	0.027	0.008	1050	2393.811781	368.77
2.19	0.26	0.32	0.08	11.75	0.12	0.08	0.12	0.84	0	0	0	0	0	0.027	0.008	1050	2498.101039	373.07
2.19	0.26	0.32	0.08	11.75	0.12	0.08	0.12	0.84	0	0	0	0	0	0.027	0.008	1050	2630.328557	377.65
2.19	0.26	0.32	0.08	11.75	0.12	0.08	0.12	0.84	0	0	0	0	0	0.027	0.008	1050	2702.091181	380.52
2.19	0.26	0.32	0.08	11.75	0.12	0.08	0.12	0.84	0	0	0	0	0	0.027	0.008	1050	2813.455174	383.96
2.19	0.26	0.32	0.08	11.75	0.12	0.08	0.12	0.84	0	0	0	0	0	0.027	0.008	1050	2982.359548	388.54
2.19	0.26	0.32	0.08	11.75	0.12	0.08	0.12	0.84	0	0	0	0	0	0.027	0.008	1050	3063.726549	390.55
2.19	0.26	0.32	0.08	11.75	0.12	0.08	0.12	0.84	0	0	0	0	0	0.027	0.008	1050	3396.487339	395.99
2.19	0.26	0.32	0.08	11.75	0.12	0.08	0.12	0.84	0	0	0	0	0	0.027	0.008	1050	3592.278508	398.28
2.19	0.26	0.32	0.08	11.75	0.12	0.08	0.12	0.84	0	0	0	0	0	0.027	0.008	1050	3773.809731	400.28
2.19	0.26	0.32	0.08	11.75	0.12	0.08	0.12	0.84	0	0	0	0	0	0.027	0.008	1050	3982.446956	403.43
2.19	0.26	0.32	0.08	11.75	0.12	0.08	0.12	0.84	0	0	0	0	0	0.027	0.008	1050	4155.755612	406.29
2.19	0.26	0.32	0.08	11.75	0.12	0.08	0.12	0.84	0	0	0	0	0	0.027	0.008	1050	4444.777238	408.87
2.19	0.26	0.32	0.08	11.75	0.12	0.08	0.12	0.84	0	0	0	0	0	0.027	0.008	1050	4627.751178	409.44
2.19	0.26	0.32	0.08	11.75	0.12	0.08	0.12	0.84	0	0	0	0	0	0.027	0.008	1050	4809.722276	406.06
2.19	0.26	0.32	0.08	11.75	0.12	0.08	0.12	0.84	0	0	0	0	0	0.027	0.008	1050	4940.603481	402.9
2.19	0.26	0.32	0.08	11.75	0.12	0.08	0.12	0.84	0	0	0	0	0	0.027	0.008	1050	5052.077452	398.59
2.19	0.26	0.32	0.08	11.75	0.12	0.08	0.12	0.84	0	0	0	0	0	0.027	0.008	1050	5160.359998	394
2.19	0.26	0.32	0.08	11.75	0.12	0.08	0.12	0.84	0	0	0	0	0	0.027	0.008	1050	5282.749286	388.11
2.19	0.26	0.32	0.08	11.75	0.12	0.08	0.12	0.84	0	0	0	0	0	0.027	0.008	1050	5462.607542	381.51
0.22	0.3	1.45	0.01	0.98	0.45	0.03	0.01	0	0.044	0	0	0	0	0.02	0.006	900	45.86379631	399.74
0.22	0.3	1.45	0.01	0.98	0.45	0.03	0.01	0	0.044	0	0	0	0	0.02	0.006	900	46.35536446	422.14
0.22	0.3	1.45	0.01	0.98	0.45	0.03	0.01	0	0.044	0	0	0	0	0.02	0.006	900	47.5094497	436.31
0.22	0.3	1.45	0.01	0.98	0.45	0.03	0.01	0	0.044	0	0	0	0	0.02	0.006	900	49.72674131	451.39
0.22	0.3	1.45	0.01	0.98	0.45	0.03	0.01	0	0.044	0	0	0	0	0.02	0.006	900	52.59567099	464.18
0.22	0.3	1.45	0.01	0.98	0.45	0.03	0.01	0	0.044	0	0	0	0	0.02	0.006	900	56.61349935	476.51
0.22	0.3	1.45	0.01	0.98	0.45	0.03	0.01	0	0.044	0	0	0	0	0.02	0.006	900	60.72254984	484.74
0.22	0.3	1.45	0.01	0.98	0.45	0.03	0.01	0	0.044	0	0	0	0	0.02	0.006	900	65.58733732	491.13
0.22	0.3	1.45	0.01	0.98	0.45	0.03	0.01	0	0.044	0	0	0	0	0.02	0.006	900	72.59889324	496.61
0.22	0.3	1.45	0.01	0.98	0.45	0.03	0.01	0	0.044	0	0	0	0	0.02	0.006	900	82.06538287	501.17
0.22	0.3	1.45	0.01	0.98	0.45	0.03	0.01	0	0.044	0	0	0	0	0.02	0.006	900	92.44001345	502.07
0.22	0.3	1.45	0.01	0.98	0.45	0.03	0.01	0	0.044	0	0	0	0	0.02	0.006	900	101.606151	504.8
0.22	0.3	1.45	0.01	0.98	0.45	0.03	0.01	0	0.044	0	0	0	0	0.02	0.006	900	114.4511076	505.71
0.22	0.3	1.45	0.01	0.98	0.45	0.03	0.01	0	0.044	0	0	0	0	0.02	0.006	900	128.0235896	508.44
0.22	0.3	1.45	0.01	0.98	0.45	0.03	0.01	0	0.044	0	0	0	0	0.02	0.006	900	143.7043782	510.72
0.22	0.3	1.45	0.01	0.98	0.45	0.03	0.01	0	0.044	0	0	0	0	0.02	0.006	900	160.1806309	512.54
0.22	0.3	1.45	0.01	0.98	0.45	0.03	0.01	0	0.044	0	0	0	0	0.02	0.006	900	183.6200072	513.9
0.22	0.3	1.45	0.01	0.98	0.45	0.03	0.01	0	0.044	0	0	0	0	0.02	0.006	900	203.9576503	517.09
0.22	0.3	1.45	0.01	0.98	0.45	0.03	0.01	0	0.044	0	0	0	0	0.02	0.006	900	233.7975738	517.99
0.22	0.3	1.45	0.01	0.98	0.45	0.03	0.01	0	0.044	0	0	0	0	0.02	0.006	900	268.949041	519.81
0.22	0.3	1.45	0.01	0.98	0.45	0.03	0.01	0	0.044	0	0	0	0	0.02	0.006	900	305.6117164	520.71
0.22	0.3	1.45	0.01	0.98	0.45	0.03	0.01	0	0.044	0	0	0	0	0.02	0.006	900	355.2630173	522.07
0.22	0.3	1.45	0.01	0.98	0.45	0.03	0.01	0	0.044	0	0	0	0	0.02	0.006	900	407.2395979	522.97
0.22	0.3	1.45	0.01	0.98	0.45	0.03	0.01	0	0.044	0	0	0	0	0.02	0.006	900	453.9311644	523.88
0.22	0.3	1.45	0.01	0.98	0.45	0.03	0.01	0	0.044	0	0	0	0	0.02	0.006	900	516.713728	523.41
0.22	0.3	1.45	0.01	0.98	0.45	0.03	0.01	0	0.044	0	0	0	0	0.02	0.006	900	588.1796573	524.31
0.22	0.3	1.45	0.01	0.98	0.45	0.03	0.01	0	0.044	0	0	0	0	0.02	0.006	900	669.5299361	524.76
0.22	0.3	1.45	0.01	0.98	0.45	0.03	0.01	0	0.044	0	0	0	0	0.02	0.006	900	762.1316544	523.38
0.22	0.3	1.45	0.01	0.98	0.45	0.03	0.01	0	0.044	0	0	0	0	0.02	0.006	900	885.9516065	523.36
0.22	0.3	1.45	0.01	0.98	0.45	0.03	0.01	0	0.044	0	0	0	0	0.02	0.006	900	987.5065843	523.81
0.22	0.3	1.45	0.01	0.98	0.45	0.03	0.01	0	0.044	0	0	0	0	0.02	0.006	900	1116.246217	523.8
0.22	0.3	1.45	0.01	0.98	0.45	0.03	0.01	0	0.044	0	0	0	0	0.02	0.006	900	1279.558069	522.42
0.22	0.3	1.45	0.01	0.98	0.45	0.03	0.01	0	0.044	0	0	0	0	0.02	0.006	900	1456.531898	522.87
0.22	0.3	1.45	0.01	0.98	0.45	0.03	0.01	0	0.044	0	0	0	0	0.02	0.006	900	1646.37969	521.03
0.22	0.3	1.45	0.01	0.98	0.45	0.03	0.01	0	0.044	0	0	0	0	0.02	0.006	900	1892.779397	520.76
0.22	0.3	1.45	0.01	0.98	0.45	0.03	0.01	0	0.044	0	0	0	0	0.02	0.006	900	2162.867924	521.48
0.22	0.3	1.45	0.01	0.98	0.45	0.03	0.01	0	0.044	0	0	0	0	0.02	0.006	900	2541.089724	519.29
0.22	0.3	1.45	0.01	0.98	0.45	0.03	0.01	0	0.044	0	0	0	0	0.02	0.006	900	2968.998649	519.28
0.22	0.3	1.45	0.01	0.98	0.45	0.03	0.01	0	0.044	0	0	0	0	0.02	0.006	900	3507.599504	517.08
0.22	0.3	1.45	0.01	0.98	0.45	0.03	0.01	0	0.044	0	0	0	0	0.02	0.006	900	3985.841274	516.35
0.22	0.3	1.45	0.01	0.98	0.45	0.03	0.01	0	0.044	0	0	0	0	0.02	0.006	900	4605.428031	516.34
0.22	0.3	1.45	0.01	0.98	0.45	0.03	0.01	0	0.044	0	0	0	0	0.02	0.006	900	5410.781544	514.15
0.22	0.3	1.45	0.01	0.98	0.45	0.03	0.01	0	0.044	0	0	0	0	0.02	0.006	900	6217.273893	513.41
0.22	0.3	1.45	0.01	0.98	0.45	0.03	0.01	0	0.044	0	0	0	0	0.02	0.006	900	7264.069655	511.95
0.22	0.3	1.45	0.01	0.98	0.45	0.03	0.01	0	0.044	0	0	0	0	0.02	0.006	900	8487.113302	511.21
0.22	0.3	1.45	0.01	0.98	0.45	0.03	0.01	0	0.044	0	0	0	0	0.02	0.006	900	10082.54108	507.56
0.22	0.3	1.45	0.01	0.98	0.45	0.03	0.01	0	0.044	0	0	0	0	0.02	0.006	900	10540.95599	508.29
0.23	0.3	0.53	0.3	1.55	0.29	0.21	0.11	0	0	0	0	0	0	0.018	0	940	9.150609029	402.51
0.23	0.3	0.53	0.3	1.55	0.29	0.21	0.11	0	0	0	0	0	0	0.018	0	940	9.316011157	414.07
0.23	0.3	0.53	0.3	1.55	0.29	0.21	0.11	0	0	0	0	0	0	0.018	0	940	9.784080111	431.4
0.23	0.3	0.53	0.3	1.55	0.29	0.21	0.11	0	0	0	0	0	0	0.018	0	940	10.32024482	441.8
0.23	0.3	0.53	0.3	1.55	0.29	0.21	0.11	0	0	0	0	0	0	0.018	0	940	10.59936871	448.16
0.23	0.3	0.53	0.3	1.55	0.29	0.21	0.11	0	0	0	0	0	0	0.018	0	940	11.17969615	457.98
0.23	0.3	0.53	0.3	1.55	0.29	0.21	0.11	0	0	0	0	0	0	0.018	0	940	11.8967956	466.08
0.23	0.3	0.53	0.3	1.55	0.29	0.21	0.11	0	0	0	0	0	0	0.018	0	940	12.65901749	471.86
0.23	0.3	0.53	0.3	1.55	0.29	0.21	0.11	0	0	0	0	0	0	0.018	0	940	13.6508596	479.96
0.23	0.3	0.53	0.3	1.55	0.29	0.21	0.11	0	0	0	0	0	0	0.018	0	940	14.98373212	487.49
0.23	0.3	0.53	0.3	1.55	0.29	0.21	0.11	0	0	0	0	0	0	0.018	0	940	15.59444776	493.27
0.23	0.3	0.53	0.3	1.55	0.29	0.21	0.11	0	0	0	0	0	0	0.018	0	940	17.81271011	499.93
0.23	0.3	0.53	0.3	1.55	0.29	0.21	0.11	0	0	0	0	0	0	0.018	0	940	19.16461063	504.28
0.23	0.3	0.53	0.3	1.55	0.29	0.21	0.11	0	0	0	0	0	0	0.018	0	940	20.302055	508.33
0.23	0.3	0.53	0.3	1.55	0.29	0.21	0.11	0	0	0	0	0	0	0.018	0	940	22.58083514	512.97
0.23	0.3	0.53	0.3	1.55	0.29	0.21	0.11	0	0	0	0	0	0	0.018	0	940	24.45569447	515.01
0.23	0.3	0.53	0.3	1.55	0.29	0.21	0.11	0	0	0	0	0	0	0.018	0	940	26.31116027	517.91
0.23	0.3	0.53	0.3	1.55	0.29	0.21	0.11	0	0	0	0	0	0	0.018	0	940	29.72076611	520.53
0.23	0.3	0.53	0.3	1.55	0.29	0.21	0.11	0	0	0	0	0	0	0.018	0	940	33.09329418	524.3
0.23	0.3	0.53	0.3	1.55	0.29	0.21	0.11	0	0	0	0	0	0	0.018	0	940	38.13467065	528.37
0.23	0.3	0.53	0.3	1.55	0.29	0.21	0.11	0	0	0	0	0	0	0.018	0	940	45.42866767	531.87
0.23	0.3	0.53	0.3	1.55	0.29	0.21	0.11	0	0	0	0	0	0	0.018	0	940	52.69749848	534.21
0.23	0.3	0.53	0.3	1.55	0.29	0.21	0.11	0	0	0	0	0	0	0.018	0	940	60.18801215	536.26
0.23	0.3	0.53	0.3	1.55	0.29	0.21	0.11	0	0	0	0	0	0	0.018	0	940	71.5401753	539.46
0.23	0.3	0.53	0.3	1.55	0.29	0.21	0.11	0	0	0	0	0	0	0.018	0	940	84.2791215	539.21
0.23	0.3	0.53	0.3	1.55	0.29	0.21	0.11	0	0	0	0	0	0	0.018	0	940	100.1728431	540.68
0.23	0.3	0.53	0.3	1.55	0.29	0.21	0.11	0	0	0	0	0	0	0.018	0	940	116.1956849	540.42
0.23	0.3	0.53	0.3	1.55	0.29	0.21	0.11	0	0	0	0	0	0	0.018	0	940	134.778308	539.88
0.23	0.3	0.53	0.3	1.55	0.29	0.21	0.11	0	0	0	0	0	0	0.018	0	940	156.8592015	541.06
0.23	0.3	0.53	0.3	1.55	0.29	0.21	0.11	0	0	0	0	0	0	0.018	0	940	181.5432057	539.93
0.23	0.3	0.53	0.3	1.55	0.29	0.21	0.11	0	0	0	0	0	0	0.018	0	940	212.9217368	538.23
0.23	0.3	0.53	0.3	1.55	0.29	0.21	0.11	0	0	0	0	0	0	0.018	0	940	253.0521316	535.38
0.23	0.3	0.53	0.3	1.55	0.29	0.21	0.11	0	0	0	0	0	0	0.018	0	940	299.4332334	533.68
0.23	0.3	0.53	0.3	1.55	0.29	0.21	0.11	0	0	0	0	0	0	0.018	0	940	355.8606765	529.67
0.23	0.3	0.53	0.3	1.55	0.29	0.21	0.11	0	0	0	0	0	0	0.018	0	940	410.0246816	526.23
0.23	0.3	0.53	0.3	1.55	0.29	0.21	0.11	0	0	0	0	0	0	0.018	0	940	476.6394668	523.37
0.23	0.3	0.53	0.3	1.55	0.29	0.21	0.11	0	0	0	0	0	0	0.018	0	940	539.5478919	521.09
0.23	0.3	0.53	0.3	1.55	0.29	0.21	0.11	0	0	0	0	0	0	0.018	0	940	627.1912632	517.65
0.23	0.3	0.53	0.3	1.55	0.29	0.21	0.11	0	0	0	0	0	0	0.018	0	940	732.3016286	513.06
0.23	0.3	0.53	0.3	1.55	0.29	0.21	0.11	0	0	0	0	0	0	0.018	0	940	851.2556354	509.05
0.23	0.3	0.53	0.3	1.55	0.29	0.21	0.11	0	0	0	0	0	0	0.018	0	940	989.5095727	503.88
0.23	0.3	0.53	0.3	1.55	0.29	0.21	0.11	0	0	0	0	0	0	0.018	0	940	1105.248668	496.4
0.23	0.3	0.53	0.3	1.55	0.29	0.21	0.11	0	0	0	0	0	0	0.018	0	940	1287.567482	489.79
0.23	0.3	0.53	0.3	1.55	0.29	0.21	0.11	0	0	0	0	0	0	0.018	0	940	1592.392047	483.48
0.23	0.3	0.53	0.3	1.55	0.29	0.21	0.11	0	0	0	0	0	0	0.018	0	940	1934.594728	470.81
0.23	0.22	0.22	3.6	1.7	0.53	0.12	0	0	0	0	0	0	0	0.015	0.004	900	1419.057522	313.03
0.23	0.22	0.22	3.6	1.7	0.53	0.12	0	0	0	0	0	0	0	0.015	0.004	900	1728.502452	331.14
0.23	0.22	0.22	3.6	1.7	0.53	0.12	0	0	0	0	0	0	0	0.015	0.004	900	2140.967132	344.89
0.23	0.22	0.22	3.6	1.7	0.53	0.12	0	0	0	0	0	0	0	0.015	0.004	900	2666.981481	360.08
0.23	0.22	0.22	3.6	1.7	0.53	0.12	0	0	0	0	0	0	0	0.015	0.004	900	3193.522645	370.21
0.23	0.22	0.22	3.6	1.7	0.53	0.12	0	0	0	0	0	0	0	0.015	0.004	900	3696.919551	378.16
0.23	0.22	0.22	3.6	1.7	0.53	0.12	0	0	0	0	0	0	0	0.015	0.004	900	4303.482091	383.21
0.23	0.22	0.22	3.6	1.7	0.53	0.12	0	0	0	0	0	0	0	0.015	0.004	900	5450.420382	389.68
0.23	0.22	0.22	3.6	1.7	0.53	0.12	0	0	0	0	0	0	0	0.015	0.004	900	6673.904687	394.71
0.23	0.22	0.22	3.6	1.7	0.53	0.12	0	0	0	0	0	0	0	0.015	0.004	900	7989.875277	398.3
0.23	0.22	0.22	3.6	1.7	0.53	0.12	0	0	0	0	0	0	0	0.015	0.004	900	9673.196276	400.43
0.23	0.22	0.22	3.6	1.7	0.53	0.12	0	0	0	0	0	0	0	0.015	0.004	900	11354.29046	401.84
0.23	0.22	0.22	3.6	1.7	0.53	0.12	0	0	0	0	0	0	0	0.015	0.004	900	13515.74533	401.79
0.23	0.22	0.22	3.6	1.7	0.53	0.12	0	0	0	0	0	0	0	0.015	0.004	900	16270.46631	401.74
0.23	0.22	0.22	3.6	1.7	0.53	0.12	0	0	0	0	0	0	0	0.015	0.004	900	19367.34103	400.97
0.23	0.22	0.22	3.6	1.7	0.53	0.12	0	0	0	0	0	0	0	0.015	0.004	900	22795.54606	400.2
0.23	0.22	0.22	3.6	1.7	0.53	0.12	0	0	0	0	0	0	0	0.015	0.004	900	27133.13652	397.97
0.23	0.22	0.22	3.6	1.7	0.53	0.12	0	0	0	0	0	0	0	0.015	0.004	900	31224.82406	395.76
0.23	0.22	0.22	3.6	1.7	0.53	0.12	0	0	0	0	0	0	0	0.015	0.004	900	37585.47126	392.8
0.23	0.22	0.22	3.6	1.7	0.53	0.12	0	0	0	0	0	0	0	0.015	0.004	900	43252.37901	389.86
0.23	0.22	0.22	3.6	1.7	0.53	0.12	0	0	0	0	0	0	0	0.015	0.004	900	49220.95095	389.1
0.26	0.3	1.67	0.03	0.05	0.11	0.06	0.01	0.013	0	0	0	0	0	0.023	0.015	920	10.72160986	384.76
0.26	0.3	1.67	0.03	0.05	0.11	0.06	0.01	0.013	0	0	0	0	0	0.023	0.015	920	11.35036951	413.13
0.26	0.3	1.67	0.03	0.05	0.11	0.06	0.01	0.013	0	0	0	0	0	0.023	0.015	920	12.01544888	440.58
0.26	0.3	1.67	0.03	0.05	0.11	0.06	0.01	0.013	0	0	0	0	0	0.023	0.015	920	13.08006795	464.36
0.26	0.3	1.67	0.03	0.05	0.11	0.06	0.01	0.013	0	0	0	0	0	0.023	0.015	920	14.23475511	478.07
0.26	0.3	1.67	0.03	0.05	0.11	0.06	0.01	0.013	0	0	0	0	0	0.023	0.015	920	15.9312554	489.94
0.26	0.3	1.67	0.03	0.05	0.11	0.06	0.01	0.013	0	0	0	0	0	0.023	0.015	920	17.82830273	498.15
0.26	0.3	1.67	0.03	0.05	0.11	0.06	0.01	0.013	0	0	0	0	0	0.023	0.015	920	19.53484637	505.46
0.26	0.3	1.67	0.03	0.05	0.11	0.06	0.01	0.013	0	0	0	0	0	0.023	0.015	920	22.32492456	512.75
0.26	0.3	1.67	0.03	0.05	0.11	0.06	0.01	0.013	0	0	0	0	0	0.023	0.015	920	24.8050439	516.38
0.26	0.3	1.67	0.03	0.05	0.11	0.06	0.01	0.013	0	0	0	0	0	0.023	0.015	920	29.15143916	520
0.26	0.3	1.67	0.03	0.05	0.11	0.06	0.01	0.013	0	0	0	0	0	0.023	0.015	920	33.54362544	520.88
0.26	0.3	1.67	0.03	0.05	0.11	0.06	0.01	0.013	0	0	0	0	0	0.023	0.015	920	39.69721139	522.67
0.26	0.3	1.67	0.03	0.05	0.11	0.06	0.01	0.013	0	0	0	0	0	0.023	0.015	920	45.68146256	526.3
0.26	0.3	1.67	0.03	0.05	0.11	0.06	0.01	0.013	0	0	0	0	0	0.023	0.015	920	51.82985573	526.27
0.26	0.3	1.67	0.03	0.05	0.11	0.06	0.01	0.013	0	0	0	0	0	0.023	0.015	920	62.20424167	528.05
0.26	0.3	1.67	0.03	0.05	0.11	0.06	0.01	0.013	0	0	0	0	0	0.023	0.015	920	75.7094341	529.83
0.26	0.3	1.67	0.03	0.05	0.11	0.06	0.01	0.013	0	0	0	0	0	0.023	0.015	920	87.11441008	529.8
0.26	0.3	1.67	0.03	0.05	0.11	0.06	0.01	0.013	0	0	0	0	0	0.023	0.015	920	103.211954	529.94
0.26	0.3	1.67	0.03	0.05	0.11	0.06	0.01	0.013	0	0	0	0	0	0.023	0.015	920	125.9244318	531.05
0.26	0.3	1.67	0.03	0.05	0.11	0.06	0.01	0.013	0	0	0	0	0	0.023	0.015	920	152.5597611	532.46
0.26	0.3	1.67	0.03	0.05	0.11	0.06	0.01	0.013	0	0	0	0	0	0.023	0.015	920	178.9369374	530.67
0.26	0.3	1.67	0.03	0.05	0.11	0.06	0.01	0.013	0	0	0	0	0	0.023	0.015	920	203.8590519	532.08
0.26	0.3	1.67	0.03	0.05	0.11	0.06	0.01	0.013	0	0	0	0	0	0.023	0.015	920	241.6740388	532.03
0.26	0.3	1.67	0.03	0.05	0.11	0.06	0.01	0.013	0	0	0	0	0	0.023	0.015	920	295.5085154	532.56
0.26	0.3	1.67	0.03	0.05	0.11	0.06	0.01	0.013	0	0	0	0	0	0.023	0.015	920	351.8762865	533.09
0.26	0.3	1.67	0.03	0.05	0.11	0.06	0.01	0.013	0	0	0	0	0	0.023	0.015	920	406.228136	533.63
0.26	0.3	1.67	0.03	0.05	0.11	0.06	0.01	0.013	0	0	0	0	0	0.023	0.015	920	474.2092269	535.04
0.26	0.3	1.67	0.03	0.05	0.11	0.06	0.01	0.013	0	0	0	0	0	0.023	0.015	920	543.8260412	534.43
0.26	0.3	1.67	0.03	0.05	0.11	0.06	0.01	0.013	0	0	0	0	0	0.023	0.015	920	671.6453309	536.97
0.26	0.3	1.67	0.03	0.05	0.11	0.06	0.01	0.013	0	0	0	0	0	0.023	0.015	920	794.4745689	537.5
0.26	0.3	1.67	0.03	0.05	0.11	0.06	0.01	0.013	0	0	0	0	0	0.023	0.015	920	973.6211511	539.18
0.26	0.3	1.67	0.03	0.05	0.11	0.06	0.01	0.013	0	0	0	0	0	0.023	0.015	920	1182.66025	540.86
0.26	0.3	1.67	0.03	0.05	0.11	0.06	0.01	0.013	0	0	0	0	0	0.023	0.015	920	1481.733159	542.54
0.26	0.3	1.67	0.03	0.05	0.11	0.06	0.01	0.013	0	0	0	0	0	0.023	0.015	920	1823.853706	543.06
0.26	0.3	1.67	0.03	0.05	0.11	0.06	0.01	0.013	0	0	0	0	0	0.023	0.015	920	2101.019097	544.75
0.26	0.3	1.67	0.03	0.05	0.11	0.06	0.01	0.013	0	0	0	0	0	0.023	0.015	920	2496.490973	548.17
0.26	0.3	1.67	0.03	0.05	0.11	0.06	0.01	0.013	0	0	0	0	0	0.023	0.015	920	2979.339538	549.28
0.26	0.3	1.67	0.03	0.05	0.11	0.06	0.01	0.013	0	0	0	0	0	0.023	0.015	920	3447.069184	549.24
0.35	0.47	1.62	0.1	0.1	0.01	0.11	0.14	0.02	0	0	0	0	0	0.001	0.008	890	4.327728425	375.02
0.35	0.47	1.62	0.1	0.1	0.01	0.11	0.14	0.02	0	0	0	0	0	0.001	0.008	890	4.354617364	396.94
0.35	0.47	1.62	0.1	0.1	0.01	0.11	0.14	0.02	0	0	0	0	0	0.001	0.008	890	4.555751218	416.68
0.35	0.47	1.62	0.1	0.1	0.01	0.11	0.14	0.02	0	0	0	0	0	0.001	0.008	890	4.818590277	429.11
0.35	0.47	1.62	0.1	0.1	0.01	0.11	0.14	0.02	0	0	0	0	0	0.001	0.008	890	5.154422332	445.92
0.35	0.47	1.62	0.1	0.1	0.01	0.11	0.14	0.02	0	0	0	0	0	0.001	0.008	890	5.637155306	458.35
0.35	0.47	1.62	0.1	0.1	0.01	0.11	0.14	0.02	0	0	0	0	0	0.001	0.008	890	6.234333059	471.52
0.35	0.47	1.62	0.1	0.1	0.01	0.11	0.14	0.02	0	0	0	0	0	0.001	0.008	890	6.971721019	482.49
0.35	0.47	1.62	0.1	0.1	0.01	0.11	0.14	0.02	0	0	0	0	0	0.001	0.008	890	8.152109415	495.66
0.35	0.47	1.62	0.1	0.1	0.01	0.11	0.14	0.02	0	0	0	0	0	0.001	0.008	890	9.372814028	502.25
0.35	0.47	1.62	0.1	0.1	0.01	0.11	0.14	0.02	0	0	0	0	0	0.001	0.008	890	10.83702312	511.03
0.35	0.47	1.62	0.1	0.1	0.01	0.11	0.14	0.02	0	0	0	0	0	0.001	0.008	890	12.25321348	518.35
0.35	0.47	1.62	0.1	0.1	0.01	0.11	0.14	0.02	0	0	0	0	0	0.001	0.008	890	14.08769693	524.94
0.35	0.47	1.62	0.1	0.1	0.01	0.11	0.14	0.02	0	0	0	0	0	0.001	0.008	890	16.19533739	527.88
0.35	0.47	1.62	0.1	0.1	0.01	0.11	0.14	0.02	0	0	0	0	0	0.001	0.008	890	19.14520408	533.01
0.35	0.47	1.62	0.1	0.1	0.01	0.11	0.14	0.02	0	0	0	0	0	0.001	0.008	890	22.63132597	535.95
0.35	0.47	1.62	0.1	0.1	0.01	0.11	0.14	0.02	0	0	0	0	0	0.001	0.008	890	27.81634089	538.16
0.35	0.47	1.62	0.1	0.1	0.01	0.11	0.14	0.02	0	0	0	0	0	0.001	0.008	890	35.7462098	538.91
0.35	0.47	1.62	0.1	0.1	0.01	0.11	0.14	0.02	0	0	0	0	0	0.001	0.008	890	44.67555948	541.13
0.35	0.47	1.62	0.1	0.1	0.01	0.11	0.14	0.02	0	0	0	0	0	0.001	0.008	890	52.51217419	541.14
0.35	0.47	1.62	0.1	0.1	0.01	0.11	0.14	0.02	0	0	0	0	0	0.001	0.008	890	64.53569627	539.7
0.35	0.47	1.62	0.1	0.1	0.01	0.11	0.14	0.02	0	0	0	0	0	0.001	0.008	890	77.56575069	539.71
0.35	0.47	1.62	0.1	0.1	0.01	0.11	0.14	0.02	0	0	0	0	0	0.001	0.008	890	91.68325004	539.73
0.35	0.47	1.62	0.1	0.1	0.01	0.11	0.14	0.02	0	0	0	0	0	0.001	0.008	890	109.5746268	537.55
0.35	0.47	1.62	0.1	0.1	0.01	0.11	0.14	0.02	0	0	0	0	0	0.001	0.008	890	135.406652	533.92
0.35	0.47	1.62	0.1	0.1	0.01	0.11	0.14	0.02	0	0	0	0	0	0.001	0.008	890	160.0515926	533.93
0.35	0.47	1.62	0.1	0.1	0.01	0.11	0.14	0.02	0	0	0	0	0	0.001	0.008	890	188.1135156	531.76
0.35	0.47	1.62	0.1	0.1	0.01	0.11	0.14	0.02	0	0	0	0	0	0.001	0.008	890	224.8277944	529.58
0.35	0.47	1.62	0.1	0.1	0.01	0.11	0.14	0.02	0	0	0	0	0	0.001	0.008	890	270.2028964	526.67
0.35	0.47	1.62	0.1	0.1	0.01	0.11	0.14	0.02	0	0	0	0	0	0.001	0.008	890	332.0473358	523.04
0.35	0.47	1.62	0.1	0.1	0.01	0.11	0.14	0.02	0	0	0	0	0	0.001	0.008	890	392.4370478	520.13
0.35	0.47	1.62	0.1	0.1	0.01	0.11	0.14	0.02	0	0	0	0	0	0.001	0.008	890	466.4445252	519.42
0.35	0.47	1.62	0.1	0.1	0.01	0.11	0.14	0.02	0	0	0	0	0	0.001	0.008	890	542.1257051	515.78
0.35	0.47	1.62	0.1	0.1	0.01	0.11	0.14	0.02	0	0	0	0	0	0.001	0.008	890	630.1587921	515.06
0.35	0.47	1.62	0.1	0.1	0.01	0.11	0.14	0.02	0	0	0	0	0	0.001	0.008	890	744.7662709	512.15
0.35	0.47	1.62	0.1	0.1	0.01	0.11	0.14	0.02	0	0	0	0	0	0.001	0.008	890	860.8153446	508.51
0.35	0.47	1.62	0.1	0.1	0.01	0.11	0.14	0.02	0	0	0	0	0	0.001	0.008	890	1011.789108	507.79
0.35	0.47	1.62	0.1	0.1	0.01	0.11	0.14	0.02	0	0	0	0	0	0.001	0.008	890	1267.827011	503.25
0.35	0.47	1.62	0.1	0.1	0.01	0.11	0.14	0.02	0	0	0	0	0	0.001	0.008	890	1519.602502	503.26
0.35	0.47	1.62	0.1	0.1	0.01	0.11	0.14	0.02	0	0	0	0	0	0.001	0.008	890	1761.367587	501.82
0.35	0.47	1.62	0.1	0.1	0.01	0.11	0.14	0.02	0	0	0	0	0	0.001	0.008	890	2081.804773	499.82
0.38	0.3	1.63	0.01	0.02	0.12	0.07	0.01	0.021	0	0	0	0	0	0.018	0.016	920	10.33308495	455.37
0.38	0.3	1.63	0.01	0.02	0.12	0.07	0.01	0.021	0	0	0	0	0	0.018	0.016	920	10.70532854	466.54
0.38	0.3	1.63	0.01	0.02	0.12	0.07	0.01	0.021	0	0	0	0	0	0.018	0.016	920	11.00018528	480.45
0.38	0.3	1.63	0.01	0.02	0.12	0.07	0.01	0.021	0	0	0	0	0	0.018	0.016	920	11.4245736	487.11
0.38	0.3	1.63	0.01	0.02	0.12	0.07	0.01	0.021	0	0	0	0	0	0.018	0.016	920	13.25500818	502.73
0.38	0.3	1.63	0.01	0.02	0.12	0.07	0.01	0.021	0	0	0	0	0	0.018	0.016	920	14.93929145	511.69
0.38	0.3	1.63	0.01	0.02	0.12	0.07	0.01	0.021	0	0	0	0	0	0.018	0.016	920	16.760231	517.17
0.38	0.3	1.63	0.01	0.02	0.12	0.07	0.01	0.021	0	0	0	0	0	0.018	0.016	920	20.06550064	523.56
0.38	0.3	1.63	0.01	0.02	0.12	0.07	0.01	0.021	0	0	0	0	0	0.018	0.016	920	24.33548466	529.5
0.38	0.3	1.63	0.01	0.02	0.12	0.07	0.01	0.021	0	0	0	0	0	0.018	0.016	920	29.92678062	532.67
0.38	0.3	1.63	0.01	0.02	0.12	0.07	0.01	0.021	0	0	0	0	0	0.018	0.016	920	38.5167824	535.83
0.38	0.3	1.63	0.01	0.02	0.12	0.07	0.01	0.021	0	0	0	0	0	0.018	0.016	920	46.53931642	536.7
0.38	0.3	1.63	0.01	0.02	0.12	0.07	0.01	0.021	0	0	0	0	0	0.018	0.016	920	56.04669398	541.72
0.38	0.3	1.63	0.01	0.02	0.12	0.07	0.01	0.021	0	0	0	0	0	0.018	0.016	920	66.782089	544.44
0.38	0.3	1.63	0.01	0.02	0.12	0.07	0.01	0.021	0	0	0	0	0	0.018	0.016	920	79.86196651	549
0.38	0.3	1.63	0.01	0.02	0.12	0.07	0.01	0.021	0	0	0	0	0	0.018	0.016	920	97.87685363	554.01
0.38	0.3	1.63	0.01	0.02	0.12	0.07	0.01	0.021	0	0	0	0	0	0.018	0.016	920	114.2141731	559.03
0.38	0.3	1.63	0.01	0.02	0.12	0.07	0.01	0.021	0	0	0	0	0	0.018	0.016	920	136.5809094	563.13
0.38	0.3	1.63	0.01	0.02	0.12	0.07	0.01	0.021	0	0	0	0	0	0.018	0.016	920	166.7976778	567.22
0.38	0.3	1.63	0.01	0.02	0.12	0.07	0.01	0.021	0	0	0	0	0	0.018	0.016	920	198.7696166	572.24
0.38	0.3	1.63	0.01	0.02	0.12	0.07	0.01	0.021	0	0	0	0	0	0.018	0.016	920	251.8198727	574.95
0.38	0.3	1.63	0.01	0.02	0.12	0.07	0.01	0.021	0	0	0	0	0	0.018	0.016	920	314.0653323	579.49
0.38	0.3	1.63	0.01	0.02	0.12	0.07	0.01	0.021	0	0	0	0	0	0.018	0.016	920	388.9197519	581.74
0.38	0.3	1.63	0.01	0.02	0.12	0.07	0.01	0.021	0	0	0	0	0	0.018	0.016	920	463.4362486	584.92
0.38	0.3	1.63	0.01	0.02	0.12	0.07	0.01	0.021	0	0	0	0	0	0.018	0.016	920	584.049962	587.62
0.38	0.3	1.63	0.01	0.02	0.12	0.07	0.01	0.021	0	0	0	0	0	0.018	0.016	920	703.2342269	588.96
0.38	0.3	1.63	0.01	0.02	0.12	0.07	0.01	0.021	0	0	0	0	0	0.018	0.016	920	855.7166849	591.21
0.38	0.3	1.63	0.01	0.02	0.12	0.07	0.01	0.021	0	0	0	0	0	0.018	0.016	920	1059.717241	593.92
0.38	0.3	1.63	0.01	0.02	0.12	0.07	0.01	0.021	0	0	0	0	0	0.018	0.016	920	1219.15802	595.26
0.45	1.45	1.34	0	0	0	0.1	0	0	0	0	0	0	0	0.022	0.013	900	15.22544518	499.39
0.45	1.45	1.34	0	0	0	0.1	0	0	0	0	0	0	0	0.022	0.013	900	15.50101013	506.72
0.45	1.45	1.34	0	0	0	0.1	0	0	0	0	0	0	0	0.022	0.013	900	15.64011709	512.22
0.45	1.45	1.34	0	0	0	0.1	0	0	0	0	0	0	0	0.022	0.013	900	15.88437019	514.97
0.45	1.45	1.34	0	0	0	0.1	0	0	0	0	0	0	0	0.022	0.013	900	16.34820218	518.44
0.45	1.45	1.34	0	0	0	0.1	0	0	0	0	0	0	0	0.022	0.013	900	17.08795139	523.06
0.45	1.45	1.34	0	0	0	0.1	0	0	0	0	0	0	0	0.022	0.013	900	17.82173575	527.83
0.45	1.45	1.34	0	0	0	0.1	0	0	0	0	0	0	0	0.022	0.013	900	18.939565	532.02
0.45	1.45	1.34	0	0	0	0.1	0	0	0	0	0	0	0	0.022	0.013	900	20.3287184	536.78
0.45	1.45	1.34	0	0	0	0.1	0	0	0	0	0	0	0	0.022	0.013	900	21.63615081	542.37
0.45	1.45	1.34	0	0	0	0.1	0	0	0	0	0	0	0	0.022	0.013	900	23.05154294	544.27
0.45	1.45	1.34	0	0	0	0.1	0	0	0	0	0	0	0	0.022	0.013	900	24.68027531	549
0.45	1.45	1.34	0	0	0	0.1	0	0	0	0	0	0	0	0.022	0.013	900	26.98174292	553.73
0.45	1.45	1.34	0	0	0	0.1	0	0	0	0	0	0	0	0.022	0.013	900	29.91093575	558.27
0.45	1.45	1.34	0	0	0	0.1	0	0	0	0	0	0	0	0.022	0.013	900	33.57685382	563.36
0.45	1.45	1.34	0	0	0	0.1	0	0	0	0	0	0	0	0.022	0.013	900	35.92278508	566.38
0.45	1.45	1.34	0	0	0	0.1	0	0	0	0	0	0	0	0.022	0.013	900	37.46881861	568.9
0.45	1.45	1.34	0	0	0	0.1	0	0	0	0	0	0	0	0.022	0.013	900	39.42484549	570.51
0.45	1.45	1.34	0	0	0	0.1	0	0	0	0	0	0	0	0.022	0.013	900	41.70133899	572.56
0.45	1.45	1.34	0	0	0	0.1	0	0	0	0	0	0	0	0.022	0.013	900	43.72401151	573.48
0.45	1.45	1.34	0	0	0	0.1	0	0	0	0	0	0	0	0.022	0.013	900	45.04846529	574.62
0.45	1.45	1.34	0	0	0	0.1	0	0	0	0	0	0	0	0.022	0.013	900	46.08504331	571.63
0.45	1.45	1.34	0	0	0	0.1	0	0	0	0	0	0	0	0.022	0.013	900	47.72654541	565.88
0.45	1.45	1.34	0	0	0	0.1	0	0	0	0	0	0	0	0.022	0.013	900	48.91026321	561.74
0.45	1.45	1.34	0	0	0	0.1	0	0	0	0	0	0	0	0.022	0.013	900	50.91901572	555.54
0.45	1.45	1.34	0	0	0	0.1	0	0	0	0	0	0	0	0.022	0.013	900	52.45537547	548.18
0.45	1.45	1.34	0	0	0	0.1	0	0	0	0	0	0	0	0.022	0.013	900	54.14021798	542.79
0.43	0.28	0.67	0	0.32	0	0.1	0	0	0	0	0	0	0	0	0	1000	7.411907658	418.94
0.43	0.28	0.67	0	0.32	0	0.1	0	0	0	0	0	0	0	0	0	1000	7.415151012	437.45
0.43	0.28	0.67	0	0.32	0	0.1	0	0	0	0	0	0	0	0	0	1000	7.812679346	449.13
0.43	0.28	0.67	0	0.32	0	0.1	0	0	0	0	0	0	0	0	0	1000	8.171466413	464.71
0.43	0.28	0.67	0	0.32	0	0.1	0	0	0	0	0	0	0	0	0	1000	8.674211357	478.35
0.43	0.28	0.67	0	0.32	0	0.1	0	0	0	0	0	0	0	0	0	1000	9.4848398	490.03
0.43	0.28	0.67	0	0.32	0	0.1	0	0	0	0	0	0	0	0	0	1000	10.3719401	503.66
0.43	0.28	0.67	0	0.32	0	0.1	0	0	0	0	0	0	0	0	0	1000	11.51012394	512.42
0.43	0.28	0.67	0	0.32	0	0.1	0	0	0	0	0	0	0	0	0	1000	12.67885397	521.19
0.43	0.28	0.67	0	0.32	0	0.1	0	0	0	0	0	0	0	0	0	1000	14.60225741	529.95
0.43	0.28	0.67	0	0.32	0	0.1	0	0	0	0	0	0	0	0	0	1000	15.84601271	533.84
0.43	0.28	0.67	0	0.32	0	0.1	0	0	0	0	0	0	0	0	0	1000	18.38145985	532.86
0.43	0.28	0.67	0	0.32	0	0.1	0	0	0	0	0	0	0	0	0	1000	22.62819955	532.86
0.43	0.28	0.67	0	0.32	0	0.1	0	0	0	0	0	0	0	0	0	1000	25.67260862	534.8
0.43	0.28	0.67	0	0.32	0	0.1	0	0	0	0	0	0	0	0	0	1000	29.12460205	533.83
0.43	0.28	0.67	0	0.32	0	0.1	0	0	0	0	0	0	0	0	0	1000	34.29256733	534.8
0.43	0.28	0.67	0	0.32	0	0.1	0	0	0	0	0	0	0	0	0	1000	39.48662361	534.79
0.43	0.28	0.67	0	0.32	0	0.1	0	0	0	0	0	0	0	0	0	1000	47.53571164	532.84
0.43	0.28	0.67	0	0.32	0	0.1	0	0	0	0	0	0	0	0	0	1000	59.38954527	530.89
0.43	0.28	0.67	0	0.32	0	0.1	0	0	0	0	0	0	0	0	0	1000	70.44821605	531.86
0.43	0.28	0.67	0	0.32	0	0.1	0	0	0	0	0	0	0	0	0	1000	82.93732045	527.96
0.43	0.28	0.67	0	0.32	0	0.1	0	0	0	0	0	0	0	0	0	1000	94.7916319	526.98
0.43	0.28	0.67	0	0.32	0	0.1	0	0	0	0	0	0	0	0	0	1000	115.8217173	525.03
0.43	0.28	0.67	0	0.32	0	0.1	0	0	0	0	0	0	0	0	0	1000	138.401246	523.07
0.43	0.28	0.67	0	0.32	0	0.1	0	0	0	0	0	0	0	0	0	1000	178.1271011	521.12
0.43	0.28	0.67	0	0.32	0	0.1	0	0	0	0	0	0	0	0	0	1000	216.0130555	515.27
0.43	0.28	0.67	0	0.32	0	0.1	0	0	0	0	0	0	0	0	0	1000	258.1309026	514.29
0.43	0.28	0.67	0	0.32	0	0.1	0	0	0	0	0	0	0	0	0	1000	310.7491862	511.37
0.43	0.28	0.67	0	0.32	0	0.1	0	0	0	0	0	0	0	0	0	1000	382.4899249	506.49
0.43	0.28	0.67	0	0.32	0	0.1	0	0	0	0	0	0	0	0	0	1000	460.4579758	503.57
0.43	0.28	0.67	0	0.32	0	0.1	0	0	0	0	0	0	0	0	0	1000	526.2353275	499.67
0.43	0.28	0.67	0	0.32	0	0.1	0	0	0	0	0	0	0	0	0	1000	579.0819124	498.36
