# Supplementary material for: A Knowledge Transfer Framework for General Alloy Materials Properties Prediction
Source: Materials (Basel). 2022 Oct 24;15(21):7442. doi: 10.3390/ma15217442 (PMC9654329; doi:10.3390/ma15217442)
Supplement: Supplementary file 1 [file materials-15-07442-s001.zip › CCT_sim.csv]

C	Si	Mn	Ni	Cr	Mo	V	Cu	W	Al	Ti	Nb	N	Co	P	S	AT	t	T
0.28	0.15	0.4	0.06	2.5	0.06	0.5	0	4	0	0	0	0	0	0.02	0.006	1090	85.96	396
0.28	0.15	0.4	0.06	2.5	0.06	0.5	0	4	0	0	0	0	0	0.02	0.006	1090	135.42	435
0.28	0.15	0.4	0.06	2.5	0.06	0.5	0	4	0	0	0	0	0	0.02	0.006	1090	186.96	450
0.28	0.15	0.4	0.06	2.5	0.06	0.5	0	4	0	0	0	0	0	0.02	0.006	1090	238.99	459
0.28	0.15	0.4	0.06	2.5	0.06	0.5	0	4	0	0	0	0	0	0.02	0.006	1090	291.74	464
0.28	0.15	0.4	0.06	2.5	0.06	0.5	0	4	0	0	0	0	0	0.02	0.006	1090	343.89	469
0.28	0.15	0.4	0.06	2.5	0.06	0.5	0	4	0	0	0	0	0	0.02	0.006	1090	396.62	472
0.28	0.15	0.4	0.06	2.5	0.06	0.5	0	4	0	0	0	0	0	0.02	0.006	1090	449.67	474
0.28	0.15	0.4	0.06	2.5	0.06	0.5	0	4	0	0	0	0	0	0.02	0.006	1090	502.46	476
0.28	0.15	0.4	0.06	2.5	0.06	0.5	0	4	0	0	0	0	0	0.02	0.006	1090	765.6	483
0.28	0.15	0.4	0.06	2.5	0.06	0.5	0	4	0	0	0	0	0	0.02	0.006	1090	1028.22	487
0.28	0.15	0.4	0.06	2.5	0.06	0.5	0	4	0	0	0	0	0	0.02	0.006	1090	1551.18	492
0.28	0.15	0.4	0.06	2.5	0.06	0.5	0	4	0	0	0	0	0	0.02	0.006	1090	2072.53	495
0.28	0.15	0.4	0.06	2.5	0.06	0.5	0	4	0	0	0	0	0	0.02	0.006	1090	2593.03	497
0.28	0.15	0.4	0.06	2.5	0.06	0.5	0	4	0	0	0	0	0	0.02	0.006	1090	3115.31	498
0.28	0.15	0.4	0.06	2.5	0.06	0.5	0	4	0	0	0	0	0	0.02	0.006	1090	3635.84	499
0.28	0.15	0.4	0.06	2.5	0.06	0.5	0	4	0	0	0	0	0	0.02	0.006	1090	4154.62	500
0.28	0.15	0.4	0.06	2.5	0.06	0.5	0	4	0	0	0	0	0	0.02	0.006	1090	4671.63	501
0.28	0.15	0.4	0.06	2.5	0.06	0.5	0	4	0	0	0	0	0	0.02	0.006	1090	5195.69	501
0.28	0.15	0.4	0.06	2.5	0.06	0.5	0	4	0	0	0	0	0	0.02	0.006	1090	7776.29	504
0.28	0.15	0.4	0.06	2.5	0.06	0.5	0	4	0	0	0	0	0	0.02	0.006	1090	10365.7	505
0.28	0.15	0.4	0.06	2.5	0.06	0.5	0	4	0	0	0	0	0	0.02	0.006	1090	15517.9	507
0.28	0.15	0.4	0.06	2.5	0.06	0.5	0	4	0	0	0	0	0	0.02	0.006	1090	20670	508
0.28	0.15	0.4	0.06	2.5	0.06	0.5	0	4	0	0	0	0	0	0.02	0.006	1090	25848.8	508
0.28	0.15	0.4	0.06	2.5	0.06	0.5	0	4	0	0	0	0	0	0.02	0.006	1090	30974.3	509
0.28	0.15	0.4	0.06	2.5	0.06	0.5	0	4	0	0	0	0	0	0.02	0.006	1090	36144.2	509
0.28	0.15	0.4	0.06	2.5	0.06	0.5	0	4	0	0	0	0	0	0.02	0.006	1090	41243	510
0.28	0.15	0.4	0.06	2.5	0.06	0.5	0	4	0	0	0	0	0	0.02	0.006	1090	46404	510
0.28	0.15	0.4	0.06	2.5	0.06	0.5	0	4	0	0	0	0	0	0.02	0.006	1090	51565	510
0.28	0.15	0.4	0.06	2.5	0.06	0.5	0	4	0	0	0	0	0	0.02	0.006	1090	64356.3	511
0.28	0.15	0.4	0.06	2.5	0.06	0.5	0	4	0	0	0	0	0	0.02	0.006	1090	77236.5	511
0.28	0.15	0.4	0.06	5	0.06	0.5	0	4	0	0	0	0	0	0.02	0.006	1090	551.14	335
0.28	0.15	0.4	0.06	5	0.06	0.5	0	4	0	0	0	0	0	0.02	0.006	1090	602.3	354
0.28	0.15	0.4	0.06	5	0.06	0.5	0	4	0	0	0	0	0	0.02	0.006	1090	882.9	390
0.28	0.15	0.4	0.06	5	0.06	0.5	0	4	0	0	0	0	0	0.02	0.006	1090	1171.45	403
0.28	0.15	0.4	0.06	5	0.06	0.5	0	4	0	0	0	0	0	0.02	0.006	1090	1745.73	417
0.28	0.15	0.4	0.06	5	0.06	0.5	0	4	0	0	0	0	0	0.02	0.006	1090	2319.84	424
0.28	0.15	0.4	0.06	5	0.06	0.5	0	4	0	0	0	0	0	0.02	0.006	1090	2890.38	429
0.28	0.15	0.4	0.06	5	0.06	0.5	0	4	0	0	0	0	0	0.02	0.006	1090	3462.62	432
0.28	0.15	0.4	0.06	5	0.06	0.5	0	4	0	0	0	0	0	0.02	0.006	1090	4035.72	434
0.28	0.15	0.4	0.06	5	0.06	0.5	0	4	0	0	0	0	0	0.02	0.006	1090	4605.29	436
0.28	0.15	0.4	0.06	5	0.06	0.5	0	4	0	0	0	0	0	0.02	0.006	1090	5171.31	438
0.28	0.15	0.4	0.06	5	0.06	0.5	0	4	0	0	0	0	0	0.02	0.006	1090	5742.61	439
0.28	0.15	0.4	0.06	5	0.06	0.5	0	4	0	0	0	0	0	0.02	0.006	1090	8572.5	444
0.28	0.15	0.4	0.06	5	0.06	0.5	0	4	0	0	0	0	0	0.02	0.006	1090	11393.4	447
0.28	0.15	0.4	0.06	5	0.06	0.5	0	4	0	0	0	0	0	0.02	0.006	1090	17035.1	450
0.28	0.15	0.4	0.06	5	0.06	0.5	0	4	0	0	0	0	0	0.02	0.006	1090	22658.9	452
0.28	0.15	0.4	0.06	5	0.06	0.5	0	4	0	0	0	0	0	0.02	0.006	1090	28247.2	454
0.28	0.15	0.4	0.06	5	0.06	0.5	0	4	0	0	0	0	0	0.02	0.006	1090	33853.1	455
0.28	0.15	0.4	0.06	5	0.06	0.5	0	4	0	0	0	0	0	0.02	0.006	1090	39503.5	455
0.28	0.15	0.4	0.06	5	0.06	0.5	0	4	0	0	0	0	0	0.02	0.006	1090	45082.8	456
0.28	0.15	0.4	0.06	5	0.06	0.5	0	4	0	0	0	0	0	0.02	0.006	1090	50644.3	457
0.28	0.15	0.4	0.06	5	0.06	0.5	0	4	0	0	0	0	0	0.02	0.006	1090	56276.9	457
0.28	0.15	0.4	0.06	5	0.06	0.5	0	4	0	0	0	0	0	0.02	0.006	1090	70247.3	458
0.28	0.15	0.4	0.06	5	0.06	0.5	0	4	0	0	0	0	0	0.02	0.006	1090	84173.2	459
0.28	0.15	0.4	0.06	8	0.06	0.5	0	4	0	0	0	0	0	0.02	0.006	1090	6273.78	299
0.28	0.15	0.4	0.06	8	0.06	0.5	0	4	0	0	0	0	0	0.02	0.006	1090	6854.08	313
0.28	0.15	0.4	0.06	8	0.06	0.5	0	4	0	0	0	0	0	0.02	0.006	1090	9926.06	342
0.28	0.15	0.4	0.06	8	0.06	0.5	0	4	0	0	0	0	0	0.02	0.006	1090	13041.3	354
0.28	0.15	0.4	0.06	8	0.06	0.5	0	4	0	0	0	0	0	0.02	0.006	1090	19270.9	366
0.28	0.15	0.4	0.06	8	0.06	0.5	0	4	0	0	0	0	0	0.02	0.006	1090	25500.2	372
0.28	0.15	0.4	0.06	8	0.06	0.5	0	4	0	0	0	0	0	0.02	0.006	1090	31711.4	376
0.28	0.15	0.4	0.06	8	0.06	0.5	0	4	0	0	0	0	0	0.02	0.006	1090	37904.9	379
0.28	0.15	0.4	0.06	8	0.06	0.5	0	4	0	0	0	0	0	0.02	0.006	1090	44107.1	381
0.28	0.15	0.4	0.06	8	0.06	0.5	0	4	0	0	0	0	0	0.02	0.006	1090	50273.7	383
0.28	0.15	0.4	0.06	8	0.06	0.5	0	4	0	0	0	0	0	0.02	0.006	1090	56484.8	384
0.28	0.15	0.4	0.06	8	0.06	0.5	0	4	0	0	0	0	0	0.02	0.006	1090	62589.2	386
0.28	0.15	0.4	0.06	8	0.06	0.5	0	4	0	0	0	0	0	0.02	0.006	1090	78027.8	388
0.28	0.15	0.4	0.06	8	0.06	0.5	0	4	0	0	0	0	0	0.02	0.006	1090	93377.5	390
0.28	0.15	0.4	0.06	10	0.06	0.5	0	4	0	0	0	0	0	0.02	0.006	1090	36197.2	275
0.28	0.15	0.4	0.06	10	0.06	0.5	0	4	0	0	0	0	0	0.02	0.006	1090	42436.4	294
0.28	0.15	0.4	0.06	10	0.06	0.5	0	4	0	0	0	0	0	0.02	0.006	1090	48897.3	304
0.28	0.15	0.4	0.06	10	0.06	0.5	0	4	0	0	0	0	0	0.02	0.006	1090	55464.7	310
0.28	0.15	0.4	0.06	10	0.06	0.5	0	4	0	0	0	0	0	0.02	0.006	1090	62005.3	315
0.28	0.15	0.4	0.06	10	0.06	0.5	0	4	0	0	0	0	0	0.02	0.006	1090	68545.8	319
0.28	0.15	0.4	0.06	10	0.06	0.5	0	4	0	0	0	0	0	0.02	0.006	1090	84919.2	326
0.28	0.15	0.1	0.06	2.5	0.06	0.5	0	4	0	0	0	0	0	0.02	0.006	1090	58.88	392
0.28	0.15	0.1	0.06	2.5	0.06	0.5	0	4	0	0	0	0	0	0.02	0.006	1090	81.63	431
0.28	0.15	0.1	0.06	2.5	0.06	0.5	0	4	0	0	0	0	0	0.02	0.006	1090	130.66	458
0.28	0.15	0.1	0.06	2.5	0.06	0.5	0	4	0	0	0	0	0	0.02	0.006	1090	181.41	469
0.28	0.15	0.1	0.06	2.5	0.06	0.5	0	4	0	0	0	0	0	0.02	0.006	1090	232.55	476
0.28	0.15	0.1	0.06	2.5	0.06	0.5	0	4	0	0	0	0	0	0.02	0.006	1090	283.82	481
0.28	0.15	0.1	0.06	2.5	0.06	0.5	0	4	0	0	0	0	0	0.02	0.006	1090	335.58	484
0.28	0.15	0.1	0.06	2.5	0.06	0.5	0	4	0	0	0	0	0	0.02	0.006	1090	386.99	487
0.28	0.15	0.1	0.06	2.5	0.06	0.5	0	4	0	0	0	0	0	0.02	0.006	1090	438.72	489
0.28	0.15	0.1	0.06	2.5	0.06	0.5	0	4	0	0	0	0	0	0.02	0.006	1090	490.18	491
0.28	0.15	0.1	0.06	2.5	0.06	0.5	0	4	0	0	0	0	0	0.02	0.006	1090	747.94	497
0.28	0.15	0.1	0.06	2.5	0.06	0.5	0	4	0	0	0	0	0	0.02	0.006	1090	1006.05	500
0.28	0.15	0.1	0.06	2.5	0.06	0.5	0	4	0	0	0	0	0	0.02	0.006	1090	1517.46	505
0.28	0.15	0.1	0.06	2.5	0.06	0.5	0	4	0	0	0	0	0	0.02	0.006	1090	2030.73	507
0.28	0.15	0.1	0.06	2.5	0.06	0.5	0	4	0	0	0	0	0	0.02	0.006	1090	2540.56	509
0.28	0.15	0.1	0.06	2.5	0.06	0.5	0	4	0	0	0	0	0	0.02	0.006	1090	3052.16	510
0.28	0.15	0.1	0.06	2.5	0.06	0.5	0	4	0	0	0	0	0	0.02	0.006	1090	3562.02	511
0.28	0.15	0.1	0.06	2.5	0.06	0.5	0	4	0	0	0	0	0	0.02	0.006	1090	4070.12	512
0.28	0.15	0.1	0.06	2.5	0.06	0.5	0	4	0	0	0	0	0	0.02	0.006	1090	4576.45	513
0.28	0.15	0.1	0.06	2.5	0.06	0.5	0	4	0	0	0	0	0	0.02	0.006	1090	5089.84	513
0.28	0.15	0.1	0.06	2.5	0.06	0.5	0	4	0	0	0	0	0	0.02	0.006	1090	7630.32	515
0.28	0.15	0.1	0.06	2.5	0.06	0.5	0	4	0	0	0	0	0	0.02	0.006	1090	10170.8	516
0.28	0.15	0.1	0.06	2.5	0.06	0.5	0	4	0	0	0	0	0	0.02	0.006	1090	15225.1	518
0.28	0.15	0.1	0.06	2.5	0.06	0.5	0	4	0	0	0	0	0	0.02	0.006	1090	20279.4	519
0.28	0.15	0.1	0.06	2.5	0.06	0.5	0	4	0	0	0	0	0	0.02	0.006	1090	25315.9	520
0.28	0.15	0.1	0.06	2.5	0.06	0.5	0	4	0	0	0	0	0	0.02	0.006	1090	30387.9	520
0.28	0.15	0.1	0.06	2.5	0.06	0.5	0	4	0	0	0	0	0	0.02	0.006	1090	35459.9	520
0.28	0.15	0.1	0.06	2.5	0.06	0.5	0	4	0	0	0	0	0	0.02	0.006	1090	40460.8	521
0.28	0.15	0.1	0.06	2.5	0.06	0.5	0	4	0	0	0	0	0	0.02	0.006	1090	45523.9	521
0.28	0.15	0.1	0.06	2.5	0.06	0.5	0	4	0	0	0	0	0	0.02	0.006	1090	50587	521
0.28	0.15	0.1	0.06	2.5	0.06	0.5	0	4	0	0	0	0	0	0.02	0.006	1090	63133.6	522
0.28	0.15	0.1	0.06	2.5	0.06	0.5	0	4	0	0	0	0	0	0.02	0.006	1090	75769.2	522
0.28	0.15	0.7	0.06	2.5	0.06	0.5	0	4	0	0	0	0	0	0.02	0.006	1090	141	408
0.28	0.15	0.7	0.06	2.5	0.06	0.5	0	4	0	0	0	0	0	0.02	0.006	1090	193.1	429
0.28	0.15	0.7	0.06	2.5	0.06	0.5	0	4	0	0	0	0	0	0.02	0.006	1090	246.18	440
0.28	0.15	0.7	0.06	2.5	0.06	0.5	0	4	0	0	0	0	0	0.02	0.006	1090	299.66	447
0.28	0.15	0.7	0.06	2.5	0.06	0.5	0	4	0	0	0	0	0	0.02	0.006	1090	353.3	452
0.28	0.15	0.7	0.06	2.5	0.06	0.5	0	4	0	0	0	0	0	0.02	0.006	1090	407.53	455
0.28	0.15	0.7	0.06	2.5	0.06	0.5	0	4	0	0	0	0	0	0.02	0.006	1090	461.35	458
0.28	0.15	0.7	0.06	2.5	0.06	0.5	0	4	0	0	0	0	0	0.02	0.006	1090	514.73	461
0.28	0.15	0.7	0.06	2.5	0.06	0.5	0	4	0	0	0	0	0	0.02	0.006	1090	783.26	469
0.28	0.15	0.7	0.06	2.5	0.06	0.5	0	4	0	0	0	0	0	0.02	0.006	1090	1052.09	473
0.28	0.15	0.7	0.06	2.5	0.06	0.5	0	4	0	0	0	0	0	0.02	0.006	1090	1584.9	479
0.28	0.15	0.7	0.06	2.5	0.06	0.5	0	4	0	0	0	0	0	0.02	0.006	1090	2117.81	482
0.28	0.15	0.7	0.06	2.5	0.06	0.5	0	4	0	0	0	0	0	0.02	0.006	1090	2649.88	484
0.28	0.15	0.7	0.06	2.5	0.06	0.5	0	4	0	0	0	0	0	0.02	0.006	1090	3183.72	485
0.28	0.15	0.7	0.06	2.5	0.06	0.5	0	4	0	0	0	0	0	0.02	0.006	1090	3709.67	487
0.28	0.15	0.7	0.06	2.5	0.06	0.5	0	4	0	0	0	0	0	0.02	0.006	1090	4239.12	488
0.28	0.15	0.7	0.06	2.5	0.06	0.5	0	4	0	0	0	0	0	0.02	0.006	1090	4766.81	489
0.28	0.15	0.7	0.06	2.5	0.06	0.5	0	4	0	0	0	0	0	0.02	0.006	1090	5301.55	489
0.28	0.15	0.7	0.06	2.5	0.06	0.5	0	4	0	0	0	0	0	0.02	0.006	1090	7935.54	492
0.28	0.15	0.7	0.06	2.5	0.06	0.5	0	4	0	0	0	0	0	0.02	0.006	1090	10578.3	493
0.28	0.15	0.7	0.06	2.5	0.06	0.5	0	4	0	0	0	0	0	0.02	0.006	1090	15837.3	495
0.28	0.15	0.7	0.06	2.5	0.06	0.5	0	4	0	0	0	0	0	0.02	0.006	1090	21096.2	496
0.28	0.15	0.7	0.06	2.5	0.06	0.5	0	4	0	0	0	0	0	0.02	0.006	1090	26337.4	497
0.28	0.15	0.7	0.06	2.5	0.06	0.5	0	4	0	0	0	0	0	0.02	0.006	1090	31560.7	498
0.28	0.15	0.7	0.06	2.5	0.06	0.5	0	4	0	0	0	0	0	0.02	0.006	1090	36828.5	498
0.28	0.15	0.7	0.06	2.5	0.06	0.5	0	4	0	0	0	0	0	0.02	0.006	1090	42025.2	499
0.28	0.15	0.7	0.06	2.5	0.06	0.5	0	4	0	0	0	0	0	0.02	0.006	1090	47284	499
0.28	0.15	0.7	0.06	2.5	0.06	0.5	0	4	0	0	0	0	0	0.02	0.006	1090	52542.9	499
0.28	0.15	0.7	0.06	2.5	0.06	0.5	0	4	0	0	0	0	0	0.02	0.006	1090	65579	500
0.28	0.15	0.7	0.06	2.5	0.06	0.5	0	4	0	0	0	0	0	0.02	0.006	1090	78703.9	500
0.28	0.15	0.7	0.06	2.5	1	0.5	0	4	0	0	0	0	0	0.02	0.006	1090	291.63	320
0.28	0.15	0.7	0.06	2.5	1	0.5	0	4	0	0	0	0	0	0.02	0.006	1090	334.15	373
0.28	0.15	0.7	0.06	2.5	1	0.5	0	4	0	0	0	0	0	0.02	0.006	1090	386.53	392
0.28	0.15	0.7	0.06	2.5	1	0.5	0	4	0	0	0	0	0	0.02	0.006	1090	440.26	404
0.28	0.15	0.7	0.06	2.5	1	0.5	0	4	0	0	0	0	0	0.02	0.006	1090	494.93	412
0.28	0.15	0.7	0.06	2.5	1	0.5	0	4	0	0	0	0	0	0.02	0.006	1090	549.92	418
0.28	0.15	0.7	0.06	2.5	1	0.5	0	4	0	0	0	0	0	0.02	0.006	1090	826.14	435
0.28	0.15	0.7	0.06	2.5	1	0.5	0	4	0	0	0	0	0	0.02	0.006	1090	1101.54	444
0.28	0.15	0.7	0.06	2.5	1	0.5	0	4	0	0	0	0	0	0.02	0.006	1090	1652.34	453
0.28	0.15	0.7	0.06	2.5	1	0.5	0	4	0	0	0	0	0	0.02	0.006	1090	2201.41	458
0.28	0.15	0.7	0.06	2.5	1	0.5	0	4	0	0	0	0	0	0.02	0.006	1090	2746.08	462
0.28	0.15	0.7	0.06	2.5	1	0.5	0	4	0	0	0	0	0	0.02	0.006	1090	3294.23	464
0.28	0.15	0.7	0.06	2.5	1	0.5	0	4	0	0	0	0	0	0.02	0.006	1090	3838.86	466
0.28	0.15	0.7	0.06	2.5	1	0.5	0	4	0	0	0	0	0	0.02	0.006	1090	4379.95	468
0.28	0.15	0.7	0.06	2.5	1	0.5	0	4	0	0	0	0	0	0.02	0.006	1090	4925.44	469
0.28	0.15	0.7	0.06	2.5	1	0.5	0	4	0	0	0	0	0	0.02	0.006	1090	5469.15	470
0.28	0.15	0.7	0.06	2.5	1	0.5	0	4	0	0	0	0	0	0.02	0.006	1090	8174.4	474
0.28	0.15	0.7	0.06	2.5	1	0.5	0	4	0	0	0	0	0	0.02	0.006	1090	10861.8	477
0.28	0.15	0.7	0.06	2.5	1	0.5	0	4	0	0	0	0	0	0.02	0.006	1090	16263.2	479
0.28	0.15	0.7	0.06	2.5	1	0.5	0	4	0	0	0	0	0	0.02	0.006	1090	21629	481
0.28	0.15	0.7	0.06	2.5	1	0.5	0	4	0	0	0	0	0	0.02	0.006	1090	27003.6	482
0.28	0.15	0.7	0.06	2.5	1	0.5	0	4	0	0	0	0	0	0.02	0.006	1090	32360.4	483
0.28	0.15	0.7	0.06	2.5	1	0.5	0	4	0	0	0	0	0	0.02	0.006	1090	37699.4	484
0.28	0.15	0.7	0.06	2.5	1	0.5	0	4	0	0	0	0	0	0.02	0.006	1090	43091.8	484
0.28	0.15	0.7	0.06	2.5	1	0.5	0	4	0	0	0	0	0	0.02	0.006	1090	48404.1	485
0.28	0.15	0.7	0.06	2.5	1	0.5	0	4	0	0	0	0	0	0.02	0.006	1090	53787.6	485
0.28	0.15	0.7	0.06	2.5	1	0.5	0	4	0	0	0	0	0	0.02	0.006	1090	67135.1	486
0.28	0.15	0.7	0.06	2.5	1	0.5	0	4	0	0	0	0	0	0.02	0.006	1090	80438.1	487
0.28	0.15	0.7	0.06	2.5	2	0.5	0	4	0	0	0	0	0	0.02	0.006	1090	405.36	358
0.28	0.15	0.7	0.06	2.5	2	0.5	0	4	0	0	0	0	0	0.02	0.006	1090	454.38	382
0.28	0.15	0.7	0.06	2.5	2	0.5	0	4	0	0	0	0	0	0.02	0.006	1090	507.34	395
0.28	0.15	0.7	0.06	2.5	2	0.5	0	4	0	0	0	0	0	0.02	0.006	1090	561.38	404
0.28	0.15	0.7	0.06	2.5	2	0.5	0	4	0	0	0	0	0	0.02	0.006	1090	834.97	428
0.28	0.15	0.7	0.06	2.5	2	0.5	0	4	0	0	0	0	0	0.02	0.006	1090	1110.07	439
0.28	0.15	0.7	0.06	2.5	2	0.5	0	4	0	0	0	0	0	0.02	0.006	1090	1660.13	450
0.28	0.15	0.7	0.06	2.5	2	0.5	0	4	0	0	0	0	0	0.02	0.006	1090	2208.37	456
0.28	0.15	0.7	0.06	2.5	2	0.5	0	4	0	0	0	0	0	0.02	0.006	1090	2750.45	461
0.28	0.15	0.7	0.06	2.5	2	0.5	0	4	0	0	0	0	0	0.02	0.006	1090	3294.23	464
0.28	0.15	0.7	0.06	2.5	2	0.5	0	4	0	0	0	0	0	0.02	0.006	1090	3838.86	466
0.28	0.15	0.7	0.06	2.5	2	0.5	0	4	0	0	0	0	0	0.02	0.006	1090	4379.95	468
0.28	0.15	0.7	0.06	2.5	2	0.5	0	4	0	0	0	0	0	0.02	0.006	1090	4925.44	469
0.28	0.15	0.7	0.06	2.5	2	0.5	0	4	0	0	0	0	0	0.02	0.006	1090	5469.15	470
0.28	0.15	0.7	0.06	2.5	2	0.5	0	4	0	0	0	0	0	0.02	0.006	1090	8161.13	475
0.28	0.15	0.7	0.06	2.5	2	0.5	0	4	0	0	0	0	0	0.02	0.006	1090	10861.8	477
0.28	0.15	0.7	0.06	2.5	2	0.5	0	4	0	0	0	0	0	0.02	0.006	1090	16209.9	481
0.28	0.15	0.7	0.06	2.5	2	0.5	0	4	0	0	0	0	0	0.02	0.006	1090	21557.9	483
0.28	0.15	0.7	0.06	2.5	2	0.5	0	4	0	0	0	0	0	0.02	0.006	1090	26914.8	484
0.28	0.15	0.7	0.06	2.5	2	0.5	0	4	0	0	0	0	0	0.02	0.006	1090	32253.8	485
0.28	0.15	0.7	0.06	2.5	2	0.5	0	4	0	0	0	0	0	0.02	0.006	1090	37575	486
0.28	0.15	0.7	0.06	2.5	2	0.5	0	4	0	0	0	0	0	0.02	0.006	1090	42949.6	486
0.28	0.15	0.7	0.06	2.5	2	0.5	0	4	0	0	0	0	0	0.02	0.006	1090	48244.1	487
0.28	0.15	0.7	0.06	2.5	2	0.5	0	4	0	0	0	0	0	0.02	0.006	1090	53609.8	487
0.28	0.15	0.7	0.06	2.5	2	0.5	0	4	0	0	0	0	0	0.02	0.006	1090	66912.8	488
0.28	0.15	0.7	0.06	2.5	2	0.5	0	4	0	0	0	0	0	0.02	0.006	1090	80171.3	489
0.28	0.15	0.7	0.06	2.5	4	0.5	0	4	0	0	0	0	0	0.02	0.006	1090	533.62	359
0.28	0.15	0.7	0.06	2.5	4	0.5	0	4	0	0	0	0	0	0.02	0.006	1090	581.84	379
0.28	0.15	0.7	0.06	2.5	4	0.5	0	4	0	0	0	0	0	0.02	0.006	1090	848.84	417
0.28	0.15	0.7	0.06	2.5	4	0.5	0	4	0	0	0	0	0	0.02	0.006	1090	1122	432
0.28	0.15	0.7	0.06	2.5	4	0.5	0	4	0	0	0	0	0	0.02	0.006	1090	1670.5	446
0.28	0.15	0.7	0.06	2.5	4	0.5	0	4	0	0	0	0	0	0.02	0.006	1090	2215.34	454
0.28	0.15	0.7	0.06	2.5	4	0.5	0	4	0	0	0	0	0	0.02	0.006	1090	2759.2	459
0.28	0.15	0.7	0.06	2.5	4	0.5	0	4	0	0	0	0	0	0.02	0.006	1090	3304.75	462
0.28	0.15	0.7	0.06	2.5	4	0.5	0	4	0	0	0	0	0	0.02	0.006	1090	3845.01	465
0.28	0.15	0.7	0.06	2.5	4	0.5	0	4	0	0	0	0	0	0.02	0.006	1090	4386.99	467
0.28	0.15	0.7	0.06	2.5	4	0.5	0	4	0	0	0	0	0	0.02	0.006	1090	4925.44	469
0.28	0.15	0.7	0.06	2.5	4	0.5	0	4	0	0	0	0	0	0.02	0.006	1090	5469.15	470
0.28	0.15	0.7	0.06	2.5	4	0.5	0	4	0	0	0	0	0	0.02	0.006	1090	8161.13	475
0.28	0.15	0.7	0.06	2.5	4	0.5	0	4	0	0	0	0	0	0.02	0.006	1090	10844.1	478
0.28	0.15	0.7	0.06	2.5	4	0.5	0	4	0	0	0	0	0	0.02	0.006	1090	16183.3	482
0.28	0.15	0.7	0.06	2.5	4	0.5	0	4	0	0	0	0	0	0.02	0.006	1090	21522.4	484
0.28	0.15	0.7	0.06	2.5	4	0.5	0	4	0	0	0	0	0	0.02	0.006	1090	26825.9	486
0.28	0.15	0.7	0.06	2.5	4	0.5	0	4	0	0	0	0	0	0.02	0.006	1090	32147.2	487
0.28	0.15	0.7	0.06	2.5	4	0.5	0	4	0	0	0	0	0	0.02	0.006	1090	37450.6	488
0.28	0.15	0.7	0.06	2.5	4	0.5	0	4	0	0	0	0	0	0.02	0.006	1090	42807.4	488
0.28	0.15	0.7	0.06	2.5	4	0.5	0	4	0	0	0	0	0	0.02	0.006	1090	48084.1	489
0.28	0.15	0.7	0.06	2.5	4	0.5	0	4	0	0	0	0	0	0.02	0.006	1090	53432	489
0.28	0.15	0.7	0.06	2.5	4	0.5	0	4	0	0	0	0	0	0.02	0.006	1090	66579.3	491
0.28	0.15	0.7	0.06	2.5	4	0.5	0	4	0	0	0	0	0	0.02	0.006	1090	79904.5	491
0.37	1	0.1	0	5	1.2	1	0	0	0	0	0	0	0	0	0	1080	342.62	343
0.37	1	0.1	0	5	1.2	1	0	0	0	0	0	0	0	0	0	1080	392.31	370
0.37	1	0.1	0	5	1.2	1	0	0	0	0	0	0	0	0	0	1080	445.79	384
0.37	1	0.1	0	5	1.2	1	0	0	0	0	0	0	0	0	0	1080	500.6	393
0.37	1	0.1	0	5	1.2	1	0	0	0	0	0	0	0	0	0	1080	555.55	400
0.37	1	0.1	0	5	1.2	1	0	0	0	0	0	0	0	0	0	1080	833.97	418
0.37	1	0.1	0	5	1.2	1	0	0	0	0	0	0	0	0	0	1080	1110.7	428
0.37	1	0.1	0	5	1.2	1	0	0	0	0	0	0	0	0	0	1080	1666.7	437
0.37	1	0.1	0	5	1.2	1	0	0	0	0	0	0	0	0	0	1080	2217.49	443
0.37	1	0.1	0	5	1.2	1	0	0	0	0	0	0	0	0	0	1080	2770.86	446
0.37	1	0.1	0	5	1.2	1	0	0	0	0	0	0	0	0	0	1080	3318.97	449
0.37	1	0.1	0	5	1.2	1	0	0	0	0	0	0	0	0	0	1080	3867.93	451
0.37	1	0.1	0	5	1.2	1	0	0	0	0	0	0	0	0	0	1080	4413.35	453
0.37	1	0.1	0	5	1.2	1	0	0	0	0	0	0	0	0	0	1080	4963.17	454
0.37	1	0.1	0	5	1.2	1	0	0	0	0	0	0	0	0	0	1080	5511.21	455
0.37	1	0.1	0	5	1.2	1	0	0	0	0	0	0	0	0	0	1080	8238.12	459
0.37	1	0.1	0	5	1.2	1	0	0	0	0	0	0	0	0	0	1080	10964.9	461
0.37	1	0.1	0	5	1.2	1	0	0	0	0	0	0	0	0	0	1080	16391.9	464
0.37	1	0.1	0	5	1.2	1	0	0	0	0	0	0	0	0	0	1080	21801	466
0.37	1	0.1	0	5	1.2	1	0	0	0	0	0	0	0	0	0	1080	27218.9	467
0.37	1	0.1	0	5	1.2	1	0	0	0	0	0	0	0	0	0	1080	32619.1	468
0.37	1	0.1	0	5	1.2	1	0	0	0	0	0	0	0	0	0	1080	38001.5	469
0.37	1	0.1	0	5	1.2	1	0	0	0	0	0	0	0	0	0	1080	43437.1	469
0.37	1	0.1	0	5	1.2	1	0	0	0	0	0	0	0	0	0	1080	48792.8	470
0.37	1	0.1	0	5	1.2	1	0	0	0	0	0	0	0	0	0	1080	54219.6	470
0.37	1	0.1	0	5	1.2	1	0	0	0	0	0	0	0	0	0	1080	67675.4	471
0.37	1	0.1	0	5	1.2	1	0	0	0	0	0	0	0	0	0	1080	81086.7	472
0.37	1	0.8	0	5	1.2	1	0	0	0	0	0	0	0	0	0	1080	915.85	353
0.37	1	0.8	0	5	1.2	1	0	0	0	0	0	0	0	0	0	1080	1199.28	376
0.37	1	0.8	0	5	1.2	1	0	0	0	0	0	0	0	0	0	1080	1778.16	394
0.37	1	0.8	0	5	1.2	1	0	0	0	0	0	0	0	0	0	1080	2353.26	404
0.37	1	0.8	0	5	1.2	1	0	0	0	0	0	0	0	0	0	1080	2932.57	409
0.37	1	0.8	0	5	1.2	1	0	0	0	0	0	0	0	0	0	1080	3508.32	413
0.37	1	0.8	0	5	1.2	1	0	0	0	0	0	0	0	0	0	1080	4083.15	416
0.37	1	0.8	0	5	1.2	1	0	0	0	0	0	0	0	0	0	1080	4652.67	419
0.37	1	0.8	0	5	1.2	1	0	0	0	0	0	0	0	0	0	1080	5224.8	421
0.37	1	0.8	0	5	1.2	1	0	0	0	0	0	0	0	0	0	1080	5802.21	422
0.37	1	0.8	0	5	1.2	1	0	0	0	0	0	0	0	0	0	1080	8649.36	428
0.37	1	0.8	0	5	1.2	1	0	0	0	0	0	0	0	0	0	1080	11496.4	431
0.37	1	0.8	0	5	1.2	1	0	0	0	0	0	0	0	0	0	1080	17163.6	435
0.37	1	0.8	0	5	1.2	1	0	0	0	0	0	0	0	0	0	1080	22830.7	437
0.37	1	0.8	0	5	1.2	1	0	0	0	0	0	0	0	0	0	1080	28506.6	438
0.37	1	0.8	0	5	1.2	1	0	0	0	0	0	0	0	0	0	1080	34111.5	440
0.37	1	0.8	0	5	1.2	1	0	0	0	0	0	0	0	0	0	1080	39742.9	441
0.37	1	0.8	0	5	1.2	1	0	0	0	0	0	0	0	0	0	1080	45427.7	441
0.37	1	0.8	0	5	1.2	1	0	0	0	0	0	0	0	0	0	1080	51032.5	442
0.37	1	0.8	0	5	1.2	1	0	0	0	0	0	0	0	0	0	1080	56619.5	443
0.37	1	0.8	0	5	1.2	1	0	0	0	0	0	0	0	0	0	1080	70675.8	444
0.37	1	0.8	0	5	1.2	1	0	0	0	0	0	0	0	0	0	1080	84821	444
0.37	1	1.2	0	5	1.2	1	0	0	0	0	0	0	0	0	0	1080	1299.79	317
0.37	1	1.2	0	5	1.2	1	0	0	0	0	0	0	0	0	0	1080	1863.7	361
0.37	1	1.2	0	5	1.2	1	0	0	0	0	0	0	0	0	0	1080	2454.21	375
0.37	1	1.2	0	5	1.2	1	0	0	0	0	0	0	0	0	0	1080	3041.83	384
0.37	1	1.2	0	5	1.2	1	0	0	0	0	0	0	0	0	0	1080	3634.56	389
0.37	1	1.2	0	5	1.2	1	0	0	0	0	0	0	0	0	0	1080	4224.59	393
0.37	1	1.2	0	5	1.2	1	0	0	0	0	0	0	0	0	0	1080	4807.53	397
0.37	1	1.2	0	5	1.2	1	0	0	0	0	0	0	0	0	0	1080	5399.23	399
0.37	1	1.2	0	5	1.2	1	0	0	0	0	0	0	0	0	0	1080	5987.38	401
0.37	1	1.2	0	5	1.2	1	0	0	0	0	0	0	0	0	0	1080	8914.68	408
0.37	1	1.2	0	5	1.2	1	0	0	0	0	0	0	0	0	0	1080	11832.9	412
0.37	1	1.2	0	5	1.2	1	0	0	0	0	0	0	0	0	0	1080	17642.6	417
0.37	1	1.2	0	5	1.2	1	0	0	0	0	0	0	0	0	0	1080	23434.3	420
0.37	1	1.2	0	5	1.2	1	0	0	0	0	0	0	0	0	0	1080	29261.5	421
0.37	1	1.2	0	5	1.2	1	0	0	0	0	0	0	0	0	0	1080	35017.5	423
0.37	1	1.2	0	5	1.2	1	0	0	0	0	0	0	0	0	0	1080	40800.3	424
0.37	1	1.2	0	5	1.2	1	0	0	0	0	0	0	0	0	0	1080	46565.2	425
0.37	1	1.2	0	5	1.2	1	0	0	0	0	0	0	0	0	0	1080	52312.3	426
0.37	1	1.2	0	5	1.2	1	0	0	0	0	0	0	0	0	0	1080	58130.5	426
0.37	1	1.2	0	5	1.2	1	0	0	0	0	0	0	0	0	0	1080	72453.8	428
0.37	1	1.2	0	5	1.2	1	0	0	0	0	0	0	0	0	0	1080	86821.5	429
0.37	1	2	0	5	1.2	1	0	0	0	0	0	0	0	0	0	1080	3509.47	277
0.37	1	2	0	5	1.2	1	0	0	0	0	0	0	0	0	0	1080	4034.31	313
0.37	1	2	0	5	1.2	1	0	0	0	0	0	0	0	0	0	1080	4630.44	327
0.37	1	2	0	5	1.2	1	0	0	0	0	0	0	0	0	0	1080	5236.9	336
0.37	1	2	0	5	1.2	1	0	0	0	0	0	0	0	0	0	1080	5843.22	343
0.37	1	2	0	5	1.2	1	0	0	0	0	0	0	0	0	0	1080	6454.73	348
0.37	1	2	0	5	1.2	1	0	0	0	0	0	0	0	0	0	1080	9524.91	362
0.37	1	2	0	5	1.2	1	0	0	0	0	0	0	0	0	0	1080	12594.6	369
0.37	1	2	0	5	1.2	1	0	0	0	0	0	0	0	0	0	1080	18707	377
0.37	1	2	0	5	1.2	1	0	0	0	0	0	0	0	0	0	1080	24783.5	382
0.37	1	2	0	5	1.2	1	0	0	0	0	0	0	0	0	0	1080	30860	385
0.37	1	2	0	5	1.2	1	0	0	0	0	0	0	0	0	0	1080	36936.3	387
0.37	1	2	0	5	1.2	1	0	0	0	0	0	0	0	0	0	1080	42977.1	389
0.37	1	2	0	5	1.2	1	0	0	0	0	0	0	0	0	0	1080	49053.4	390
0.37	1	2	0	5	1.2	1	0	0	0	0	0	0	0	0	0	1080	55111.9	391
0.37	1	2	0	5	1.2	1	0	0	0	0	0	0	0	0	0	1080	61152.6	392
0.37	1	2	0	5	1.2	1	0	0	0	0	0	0	0	0	0	1080	76232.1	394
0.37	1	2	0	5	1.2	1	0	0	0	0	0	0	0	0	0	1080	91355.9	395
0.37	1	3	0	5	1.2	1	0	0	0	0	0	0	0	0	0	1080	14578.6	257
0.37	1	3	0	5	1.2	1	0	0	0	0	0	0	0	0	0	1080	20622.9	305
0.37	1	3	0	5	1.2	1	0	0	0	0	0	0	0	0	0	1080	27020.4	319
0.37	1	3	0	5	1.2	1	0	0	0	0	0	0	0	0	0	1080	33479.7	326
0.37	1	3	0	5	1.2	1	0	0	0	0	0	0	0	0	0	1080	39921.1	331
0.37	1	3	0	5	1.2	1	0	0	0	0	0	0	0	0	0	1080	46335.7	335
0.37	1	3	0	5	1.2	1	0	0	0	0	0	0	0	0	0	1080	52750.2	338
0.37	1	3	0	5	1.2	1	0	0	0	0	0	0	0	0	0	1080	59191.3	340
0.37	1	3	0	5	1.2	1	0	0	0	0	0	0	0	0	0	1080	65596.8	342
0.37	1	3	0	5	1.2	1	0	0	0	0	0	0	0	0	0	1080	81566.1	346
0.37	1	3	0	5	1.2	1	0	0	0	0	0	0	0	0	0	1080	97624.2	348
0.37	1	0.1	0	5	1.2	1	0	0	0	0	0	0	0	0	0	1000	189.47	336
0.37	1	0.1	0	5	1.2	1	0	0	0	0	0	0	0	0	0	1000	229.53	383
0.37	1	0.1	0	5	1.2	1	0	0	0	0	0	0	0	0	0	1000	275.3	401
0.37	1	0.1	0	5	1.2	1	0	0	0	0	0	0	0	0	0	1000	322.62	411
0.37	1	0.1	0	5	1.2	1	0	0	0	0	0	0	0	0	0	1000	369.67	419
0.37	1	0.1	0	5	1.2	1	0	0	0	0	0	0	0	0	0	1000	417.63	424
0.37	1	0.1	0	5	1.2	1	0	0	0	0	0	0	0	0	0	1000	464.81	429
0.37	1	0.1	0	5	1.2	1	0	0	0	0	0	0	0	0	0	1000	703.41	442
0.37	1	0.1	0	5	1.2	1	0	0	0	0	0	0	0	0	0	1000	941.35	449
0.37	1	0.1	0	5	1.2	1	0	0	0	0	0	0	0	0	0	1000	1417.41	456
0.37	1	0.1	0	5	1.2	1	0	0	0	0	0	0	0	0	0	1000	1888.31	461
0.37	1	0.1	0	5	1.2	1	0	0	0	0	0	0	0	0	0	1000	2359.19	464
0.37	1	0.1	0	5	1.2	1	0	0	0	0	0	0	0	0	0	1000	2830.07	466
0.37	1	0.1	0	5	1.2	1	0	0	0	0	0	0	0	0	0	1000	3303.59	467
0.37	1	0.1	0	5	1.2	1	0	0	0	0	0	0	0	0	0	1000	3768.25	469
0.37	1	0.1	0	5	1.2	1	0	0	0	0	0	0	0	0	0	1000	4237.33	470
0.37	1	0.1	0	5	1.2	1	0	0	0	0	0	0	0	0	0	1000	4704.63	471
0.37	1	0.1	0	5	1.2	1	0	0	0	0	0	0	0	0	0	1000	7041.05	474
0.37	1	0.1	0	5	1.2	1	0	0	0	0	0	0	0	0	0	1000	9368.48	476
0.37	1	0.1	0	5	1.2	1	0	0	0	0	0	0	0	0	0	1000	14023.2	478
0.37	1	0.1	0	5	1.2	1	0	0	0	0	0	0	0	0	0	1000	18642.1	480
0.37	1	0.1	0	5	1.2	1	0	0	0	0	0	0	0	0	0	1000	23269.8	481
0.37	1	0.1	0	5	1.2	1	0	0	0	0	0	0	0	0	0	1000	27879.6	482
0.37	1	0.1	0	5	1.2	1	0	0	0	0	0	0	0	0	0	1000	32534.3	482
0.37	1	0.1	0	5	1.2	1	0	0	0	0	0	0	0	0	0	1000	37117.1	483
0.37	1	0.1	0	5	1.2	1	0	0	0	0	0	0	0	0	0	1000	41762.8	483
0.37	1	0.1	0	5	1.2	1	0	0	0	0	0	0	0	0	0	1000	46318.7	484
0.37	1	0.1	0	5	1.2	1	0	0	0	0	0	0	0	0	0	1000	57910.4	484
0.37	1	0.1	0	5	1.2	1	0	0	0	0	0	0	0	0	0	1000	69367.4	485
0.37	1	0.1	0	5	1.2	1	0	0	0	0	0	0	0	0	0	1000	92326.2	486
0.37	1	0.5	0	5	1.2	1	0	0	0	0	0	0	0	0	0	1000	305.17	336
0.37	1	0.5	0	5	1.2	1	0	0	0	0	0	0	0	0	0	1000	347.27	366
0.37	1	0.5	0	5	1.2	1	0	0	0	0	0	0	0	0	0	1000	393.85	381
0.37	1	0.5	0	5	1.2	1	0	0	0	0	0	0	0	0	0	1000	442.28	390
0.37	1	0.5	0	5	1.2	1	0	0	0	0	0	0	0	0	0	1000	490.86	397
0.37	1	0.5	0	5	1.2	1	0	0	0	0	0	0	0	0	0	1000	736.18	416
0.37	1	0.5	0	5	1.2	1	0	0	0	0	0	0	0	0	0	1000	980.65	426
0.37	1	0.5	0	5	1.2	1	0	0	0	0	0	0	0	0	0	1000	1472.13	435
0.37	1	0.5	0	5	1.2	1	0	0	0	0	0	0	0	0	0	1000	1958.38	441
0.37	1	0.5	0	5	1.2	1	0	0	0	0	0	0	0	0	0	1000	2447.22	444
0.37	1	0.5	0	5	1.2	1	0	0	0	0	0	0	0	0	0	1000	2930.76	447
0.37	1	0.5	0	5	1.2	1	0	0	0	0	0	0	0	0	0	1000	3415.16	449
0.37	1	0.5	0	5	1.2	1	0	0	0	0	0	0	0	0	0	1000	3895.99	451
0.37	1	0.5	0	5	1.2	1	0	0	0	0	0	0	0	0	0	1000	4381.24	452
0.37	1	0.5	0	5	1.2	1	0	0	0	0	0	0	0	0	0	1000	4864.71	453
0.37	1	0.5	0	5	1.2	1	0	0	0	0	0	0	0	0	0	1000	7268.62	457
0.37	1	0.5	0	5	1.2	1	0	0	0	0	0	0	0	0	0	1000	9672.42	459
0.37	1	0.5	0	5	1.2	1	0	0	0	0	0	0	0	0	0	1000	14453.1	462
0.37	1	0.5	0	5	1.2	1	0	0	0	0	0	0	0	0	0	1000	19215.7	464
0.37	1	0.5	0	5	1.2	1	0	0	0	0	0	0	0	0	0	1000	23987.2	465
0.37	1	0.5	0	5	1.2	1	0	0	0	0	0	0	0	0	0	1000	28740.8	466
0.37	1	0.5	0	5	1.2	1	0	0	0	0	0	0	0	0	0	1000	33476.4	467
0.37	1	0.5	0	5	1.2	1	0	0	0	0	0	0	0	0	0	1000	38265.8	467
0.37	1	0.5	0	5	1.2	1	0	0	0	0	0	0	0	0	0	1000	42974.5	468
0.37	1	0.5	0	5	1.2	1	0	0	0	0	0	0	0	0	0	1000	47754.9	468
0.37	1	0.5	0	5	1.2	1	0	0	0	0	0	0	0	0	0	1000	59593.8	469
0.37	1	0.5	0	5	1.2	1	0	0	0	0	0	0	0	0	0	1000	71387.8	470
0.37	1	0.5	0	5	1.2	1	0	0	0	0	0	0	0	0	0	1000	95020.6	471
0.37	1	1.5	0	5	1.2	1	0	0	0	0	0	0	0	0	0	1000	1137.82	334
0.37	1	1.5	0	5	1.2	1	0	0	0	0	0	0	0	0	0	1000	1646.7	368
0.37	1	1.5	0	5	1.2	1	0	0	0	0	0	0	0	0	0	1000	2168.58	381
0.37	1	1.5	0	5	1.2	1	0	0	0	0	0	0	0	0	0	1000	2693.7	388
0.37	1	1.5	0	5	1.2	1	0	0	0	0	0	0	0	0	0	1000	3216.95	393
0.37	1	1.5	0	5	1.2	1	0	0	0	0	0	0	0	0	0	1000	3737.46	397
0.37	1	1.5	0	5	1.2	1	0	0	0	0	0	0	0	0	0	1000	4257.91	400
0.37	1	1.5	0	5	1.2	1	0	0	0	0	0	0	0	0	0	1000	4780.99	402
0.37	1	1.5	0	5	1.2	1	0	0	0	0	0	0	0	0	0	1000	5300.49	404
0.37	1	1.5	0	5	1.2	1	0	0	0	0	0	0	0	0	0	1000	7884.37	411
0.37	1	1.5	0	5	1.2	1	0	0	0	0	0	0	0	0	0	1000	10459.1	415
0.37	1	1.5	0	5	1.2	1	0	0	0	0	0	0	0	0	0	1000	15608.2	419
0.37	1	1.5	0	5	1.2	1	0	0	0	0	0	0	0	0	0	1000	20721.4	422
0.37	1	1.5	0	5	1.2	1	0	0	0	0	0	0	0	0	0	1000	25825.5	424
0.37	1	1.5	0	5	1.2	1	0	0	0	0	0	0	0	0	0	1000	30947.5	425
0.37	1	1.5	0	5	1.2	1	0	0	0	0	0	0	0	0	0	1000	36051.5	426
0.37	1	1.5	0	5	1.2	1	0	0	0	0	0	0	0	0	0	1000	41137.6	427
0.37	1	1.5	0	5	1.2	1	0	0	0	0	0	0	0	0	0	1000	46205.6	428
0.37	1	1.5	0	5	1.2	1	0	0	0	0	0	0	0	0	0	1000	51345.5	428
0.37	1	1.5	0	5	1.2	1	0	0	0	0	0	0	0	0	0	1000	64083	429
0.37	1	1.5	0	5	1.2	1	0	0	0	0	0	0	0	0	0	1000	76775.5	430
0.39	0.6	0.45	0.05	1.45	0.5	0.7	0	0	0	0	0	0	0	0.018	0.003	1100	56.56	434
0.39	0.6	0.45	0.05	1.45	0.5	0.7	0	0	0	0	0	0	0	0.018	0.003	1100	79.6	461
0.39	0.6	0.45	0.05	1.45	0.5	0.7	0	0	0	0	0	0	0	0.018	0.003	1100	128.33	482
0.39	0.6	0.45	0.05	1.45	0.5	0.7	0	0	0	0	0	0	0	0.018	0.003	1100	178.25	492
0.39	0.6	0.45	0.05	1.45	0.5	0.7	0	0	0	0	0	0	0	0.018	0.003	1100	228.7	498
0.39	0.6	0.45	0.05	1.45	0.5	0.7	0	0	0	0	0	0	0	0.018	0.003	1100	279.44	502
0.39	0.6	0.45	0.05	1.45	0.5	0.7	0	0	0	0	0	0	0	0.018	0.003	1100	329.73	506
0.39	0.6	0.45	0.05	1.45	0.5	0.7	0	0	0	0	0	0	0	0.018	0.003	1100	380.76	508
0.39	0.6	0.45	0.05	1.45	0.5	0.7	0	0	0	0	0	0	0	0.018	0.003	1100	431.56	510
0.39	0.6	0.45	0.05	1.45	0.5	0.7	0	0	0	0	0	0	0	0.018	0.003	1100	482.08	512
0.39	0.6	0.45	0.05	1.45	0.5	0.7	0	0	0	0	0	0	0	0.018	0.003	1100	736.37	517
0.39	0.6	0.45	0.05	1.45	0.5	0.7	0	0	0	0	0	0	0	0.018	0.003	1100	988.47	521
0.39	0.6	0.45	0.05	1.45	0.5	0.7	0	0	0	0	0	0	0	0.018	0.003	1100	1495.54	524
0.39	0.6	0.45	0.05	1.45	0.5	0.7	0	0	0	0	0	0	0	0.018	0.003	1100	1997.56	527
0.39	0.6	0.45	0.05	1.45	0.5	0.7	0	0	0	0	0	0	0	0.018	0.003	1100	2503.11	528
0.39	0.6	0.45	0.05	1.45	0.5	0.7	0	0	0	0	0	0	0	0.018	0.003	1100	3001.68	530
0.39	0.6	0.45	0.05	1.45	0.5	0.7	0	0	0	0	0	0	0	0.018	0.003	1100	3502.87	531
0.39	0.6	0.45	0.05	1.45	0.5	0.7	0	0	0	0	0	0	0	0.018	0.003	1100	4009.35	531
0.39	0.6	0.45	0.05	1.45	0.5	0.7	0	0	0	0	0	0	0	0.018	0.003	1100	4507.91	532
0.39	0.6	0.45	0.05	1.45	0.5	0.7	0	0	0	0	0	0	0	0.018	0.003	1100	5004.7	533
0.39	0.6	0.45	0.05	1.45	0.5	0.7	0	0	0	0	0	0	0	0.018	0.003	1100	7515.13	534
0.39	0.6	0.45	0.05	1.45	0.5	0.7	0	0	0	0	0	0	0	0.018	0.003	1100	9999	536
0.39	0.6	0.45	0.05	1.45	0.5	0.7	0	0	0	0	0	0	0	0.018	0.003	1100	14993.3	537
0.39	0.6	0.45	0.05	1.45	0.5	0.7	0	0	0	0	0	0	0	0.018	0.003	1100	19969.8	538
0.39	0.6	0.45	0.05	1.45	0.5	0.7	0	0	0	0	0	0	0	0.018	0.003	1100	24928.5	539
0.39	0.6	0.45	0.05	1.45	0.5	0.7	0	0	0	0	0	0	0	0.018	0.003	1100	29922.7	539
0.39	0.6	0.45	0.05	1.45	0.5	0.7	0	0	0	0	0	0	0	0.018	0.003	1100	34854.7	540
0.39	0.6	0.45	0.05	1.45	0.5	0.7	0	0	0	0	0	0	0	0.018	0.003	1100	39840	540
0.39	0.6	0.45	0.05	1.45	0.5	0.7	0	0	0	0	0	0	0	0.018	0.003	1100	44825.4	540
0.39	0.6	0.45	0.05	1.45	0.5	0.7	0	0	0	0	0	0	0	0.018	0.003	1100	49810.7	540
0.39	0.6	0.45	0.05	1.45	0.5	0.7	0	0	0	0	0	0	0	0.018	0.003	1100	62162.9	541
0.39	0.6	0.45	0.05	1.45	0.5	0.7	0	0	0	0	0	0	0	0.018	0.003	1100	74604	541
0.39	0.6	0.45	0.05	1.45	0.5	0.7	0	0	0	0	0	0	0	0.018	0.003	1100	99308.2	542
0.39	0.6	0.45	0.15	1.45	0.5	0.7	0	0	0	0	0	0	0	0.018	0.003	1100	57.92	418
0.39	0.6	0.45	0.15	1.45	0.5	0.7	0	0	0	0	0	0	0	0.018	0.003	1100	80.97	450
0.39	0.6	0.45	0.15	1.45	0.5	0.7	0	0	0	0	0	0	0	0.018	0.003	1100	129.99	474
0.39	0.6	0.45	0.15	1.45	0.5	0.7	0	0	0	0	0	0	0	0.018	0.003	1100	180.3	485
0.39	0.6	0.45	0.15	1.45	0.5	0.7	0	0	0	0	0	0	0	0.018	0.003	1100	230.98	492
0.39	0.6	0.45	0.15	1.45	0.5	0.7	0	0	0	0	0	0	0	0.018	0.003	1100	282.24	496
0.39	0.6	0.45	0.15	1.45	0.5	0.7	0	0	0	0	0	0	0	0.018	0.003	1100	333.61	499
0.39	0.6	0.45	0.15	1.45	0.5	0.7	0	0	0	0	0	0	0	0.018	0.003	1100	384.62	502
0.39	0.6	0.45	0.15	1.45	0.5	0.7	0	0	0	0	0	0	0	0.018	0.003	1100	435.94	504
0.39	0.6	0.45	0.15	1.45	0.5	0.7	0	0	0	0	0	0	0	0.018	0.003	1100	487	506
0.39	0.6	0.45	0.15	1.45	0.5	0.7	0	0	0	0	0	0	0	0.018	0.003	1100	742.69	512
0.39	0.6	0.45	0.15	1.45	0.5	0.7	0	0	0	0	0	0	0	0.018	0.003	1100	998.71	515
0.39	0.6	0.45	0.15	1.45	0.5	0.7	0	0	0	0	0	0	0	0.018	0.003	1100	1508.52	519
0.39	0.6	0.45	0.15	1.45	0.5	0.7	0	0	0	0	0	0	0	0.018	0.003	1100	2014.99	522
0.39	0.6	0.45	0.15	1.45	0.5	0.7	0	0	0	0	0	0	0	0.018	0.003	1100	2524.99	523
0.39	0.6	0.45	0.15	1.45	0.5	0.7	0	0	0	0	0	0	0	0.018	0.003	1100	3028.01	525
0.39	0.6	0.45	0.15	1.45	0.5	0.7	0	0	0	0	0	0	0	0.018	0.003	1100	3533.65	526
0.39	0.6	0.45	0.15	1.45	0.5	0.7	0	0	0	0	0	0	0	0.018	0.003	1100	4044.58	526
0.39	0.6	0.45	0.15	1.45	0.5	0.7	0	0	0	0	0	0	0	0.018	0.003	1100	4547.59	527
0.39	0.6	0.45	0.15	1.45	0.5	0.7	0	0	0	0	0	0	0	0.018	0.003	1100	5048.84	528
0.39	0.6	0.45	0.15	1.45	0.5	0.7	0	0	0	0	0	0	0	0.018	0.003	1100	7568.24	530
0.39	0.6	0.45	0.15	1.45	0.5	0.7	0	0	0	0	0	0	0	0.018	0.003	1100	10087.6	531
0.39	0.6	0.45	0.15	1.45	0.5	0.7	0	0	0	0	0	0	0	0.018	0.003	1100	15126.4	532
0.39	0.6	0.45	0.15	1.45	0.5	0.7	0	0	0	0	0	0	0	0.018	0.003	1100	20147.4	533
0.39	0.6	0.45	0.15	1.45	0.5	0.7	0	0	0	0	0	0	0	0.018	0.003	1100	25150.6	534
0.39	0.6	0.45	0.15	1.45	0.5	0.7	0	0	0	0	0	0	0	0.018	0.003	1100	30136	535
0.39	0.6	0.45	0.15	1.45	0.5	0.7	0	0	0	0	0	0	0	0.018	0.003	1100	35165.9	535
0.39	0.6	0.45	0.15	1.45	0.5	0.7	0	0	0	0	0	0	0	0.018	0.003	1100	40195.7	535
0.39	0.6	0.45	0.15	1.45	0.5	0.7	0	0	0	0	0	0	0	0.018	0.003	1100	45145.6	536
0.39	0.6	0.45	0.15	1.45	0.5	0.7	0	0	0	0	0	0	0	0.018	0.003	1100	50166.5	536
0.39	0.6	0.45	0.15	1.45	0.5	0.7	0	0	0	0	0	0	0	0.018	0.003	1100	62718.9	536
0.39	0.6	0.45	0.15	1.45	0.5	0.7	0	0	0	0	0	0	0	0.018	0.003	1100	75137.8	537
0.39	0.6	0.45	0.5	1.45	0.5	0.7	0	0	0	0	0	0	0	0.018	0.003	1100	86.95	402
0.39	0.6	0.45	0.5	1.45	0.5	0.7	0	0	0	0	0	0	0	0.018	0.003	1100	136.43	443
0.39	0.6	0.45	0.5	1.45	0.5	0.7	0	0	0	0	0	0	0	0.018	0.003	1100	188.22	458
0.39	0.6	0.45	0.5	1.45	0.5	0.7	0	0	0	0	0	0	0	0.018	0.003	1100	240.47	467
0.39	0.6	0.45	0.5	1.45	0.5	0.7	0	0	0	0	0	0	0	0.018	0.003	1100	292.99	473
0.39	0.6	0.45	0.5	1.45	0.5	0.7	0	0	0	0	0	0	0	0.018	0.003	1100	345.82	477
0.39	0.6	0.45	0.5	1.45	0.5	0.7	0	0	0	0	0	0	0	0.018	0.003	1100	398.77	480
0.39	0.6	0.45	0.5	1.45	0.5	0.7	0	0	0	0	0	0	0	0.018	0.003	1100	451.3	483
0.39	0.6	0.45	0.5	1.45	0.5	0.7	0	0	0	0	0	0	0	0.018	0.003	1100	504.21	485
0.39	0.6	0.45	0.5	1.45	0.5	0.7	0	0	0	0	0	0	0	0.018	0.003	1100	767.95	492
0.39	0.6	0.45	0.5	1.45	0.5	0.7	0	0	0	0	0	0	0	0.018	0.003	1100	1031.15	496
0.39	0.6	0.45	0.5	1.45	0.5	0.7	0	0	0	0	0	0	0	0.018	0.003	1100	1555.26	501
0.39	0.6	0.45	0.5	1.45	0.5	0.7	0	0	0	0	0	0	0	0.018	0.003	1100	2077.74	504
0.39	0.6	0.45	0.5	1.45	0.5	0.7	0	0	0	0	0	0	0	0.018	0.003	1100	2599.39	506
0.39	0.6	0.45	0.5	1.45	0.5	0.7	0	0	0	0	0	0	0	0.018	0.003	1100	3122.8	507
0.39	0.6	0.45	0.5	1.45	0.5	0.7	0	0	0	0	0	0	0	0.018	0.003	1100	3644.46	508
0.39	0.6	0.45	0.5	1.45	0.5	0.7	0	0	0	0	0	0	0	0.018	0.003	1100	4164.37	509
0.39	0.6	0.45	0.5	1.45	0.5	0.7	0	0	0	0	0	0	0	0.018	0.003	1100	4682.51	510
0.39	0.6	0.45	0.5	1.45	0.5	0.7	0	0	0	0	0	0	0	0.018	0.003	1100	5198.89	511
0.39	0.6	0.45	0.5	1.45	0.5	0.7	0	0	0	0	0	0	0	0.018	0.003	1100	7793.96	513
0.39	0.6	0.45	0.5	1.45	0.5	0.7	0	0	0	0	0	0	0	0.018	0.003	1100	10389	514
0.39	0.6	0.45	0.5	1.45	0.5	0.7	0	0	0	0	0	0	0	0.018	0.003	1100	15552.5	516
0.39	0.6	0.45	0.5	1.45	0.5	0.7	0	0	0	0	0	0	0	0.018	0.003	1100	20716	517
0.39	0.6	0.45	0.5	1.45	0.5	0.7	0	0	0	0	0	0	0	0.018	0.003	1100	25861.6	518
0.39	0.6	0.45	0.5	1.45	0.5	0.7	0	0	0	0	0	0	0	0.018	0.003	1100	31042.8	518
0.39	0.6	0.45	0.5	1.45	0.5	0.7	0	0	0	0	0	0	0	0.018	0.003	1100	36161.7	519
0.39	0.6	0.45	0.5	1.45	0.5	0.7	0	0	0	0	0	0	0	0.018	0.003	1100	41334	519
0.39	0.6	0.45	0.5	1.45	0.5	0.7	0	0	0	0	0	0	0	0.018	0.003	1100	46426.3	520
0.39	0.6	0.45	0.5	1.45	0.5	0.7	0	0	0	0	0	0	0	0.018	0.003	1100	51589.7	520
0.39	0.6	0.45	0.5	1.45	0.5	0.7	0	0	0	0	0	0	0	0.018	0.003	1100	64498.2	520
0.39	0.6	0.45	0.5	1.45	0.5	0.7	0	0	0	0	0	0	0	0.018	0.003	1100	77273.2	521
0.39	0.6	0.45	1.8	1.45	0.5	0.7	0	0	0	0	0	0	0	0.018	0.003	1100	434.64	317
0.39	0.6	0.45	1.8	1.45	0.5	0.7	0	0	0	0	0	0	0	0.018	0.003	1100	482.38	350
0.39	0.6	0.45	1.8	1.45	0.5	0.7	0	0	0	0	0	0	0	0.018	0.003	1100	536.88	366
0.39	0.6	0.45	1.8	1.45	0.5	0.7	0	0	0	0	0	0	0	0.018	0.003	1100	593.58	376
0.39	0.6	0.45	1.8	1.45	0.5	0.7	0	0	0	0	0	0	0	0.018	0.003	1100	882.89	401
0.39	0.6	0.45	1.8	1.45	0.5	0.7	0	0	0	0	0	0	0	0.018	0.003	1100	1174.56	412
0.39	0.6	0.45	1.8	1.45	0.5	0.7	0	0	0	0	0	0	0	0.018	0.003	1100	1757.78	423
0.39	0.6	0.45	1.8	1.45	0.5	0.7	0	0	0	0	0	0	0	0.018	0.003	1100	2339.2	429
0.39	0.6	0.45	1.8	1.45	0.5	0.7	0	0	0	0	0	0	0	0.018	0.003	1100	2918.84	433
0.39	0.6	0.45	1.8	1.45	0.5	0.7	0	0	0	0	0	0	0	0.018	0.003	1100	3496.69	436
0.39	0.6	0.45	1.8	1.45	0.5	0.7	0	0	0	0	0	0	0	0.018	0.003	1100	4075.4	438
0.39	0.6	0.45	1.8	1.45	0.5	0.7	0	0	0	0	0	0	0	0.018	0.003	1100	4650.57	440
0.39	0.6	0.45	1.8	1.45	0.5	0.7	0	0	0	0	0	0	0	0.018	0.003	1100	5230.13	441
0.39	0.6	0.45	1.8	1.45	0.5	0.7	0	0	0	0	0	0	0	0.018	0.003	1100	5799.1	443
0.39	0.6	0.45	1.8	1.45	0.5	0.7	0	0	0	0	0	0	0	0.018	0.003	1100	8670.29	447
0.39	0.6	0.45	1.8	1.45	0.5	0.7	0	0	0	0	0	0	0	0.018	0.003	1100	11541.4	449
0.39	0.6	0.45	1.8	1.45	0.5	0.7	0	0	0	0	0	0	0	0.018	0.003	1100	17230.3	453
0.39	0.6	0.45	1.8	1.45	0.5	0.7	0	0	0	0	0	0	0	0.018	0.003	1100	22954.6	454
0.39	0.6	0.45	1.8	1.45	0.5	0.7	0	0	0	0	0	0	0	0.018	0.003	1100	28616.6	456
0.39	0.6	0.45	1.8	1.45	0.5	0.7	0	0	0	0	0	0	0	0.018	0.003	1100	34296.4	457
0.39	0.6	0.45	1.8	1.45	0.5	0.7	0	0	0	0	0	0	0	0.018	0.003	1100	40020.7	457
0.39	0.6	0.45	1.8	1.45	0.5	0.7	0	0	0	0	0	0	0	0.018	0.003	1100	45673.8	458
0.39	0.6	0.45	1.8	1.45	0.5	0.7	0	0	0	0	0	0	0	0.018	0.003	1100	51309	459
0.39	0.6	0.45	1.8	1.45	0.5	0.7	0	0	0	0	0	0	0	0.018	0.003	1100	57015.5	459
0.39	0.6	0.45	1.8	1.45	0.5	0.7	0	0	0	0	0	0	0	0.018	0.003	1100	71170.4	460
0.39	0.6	0.45	1.8	1.45	0.5	0.7	0	0	0	0	0	0	0	0.018	0.003	1100	85280.8	461
0.39	0.6	0.45	3.7	1.45	0.5	0.7	0	0	0	0	0	0	0	0.018	0.003	1100	4255.01	292
0.39	0.6	0.45	3.7	1.45	0.5	0.7	0	0	0	0	0	0	0	0.018	0.003	1100	4838.76	314
0.39	0.6	0.45	3.7	1.45	0.5	0.7	0	0	0	0	0	0	0	0.018	0.003	1100	5460.89	325
0.39	0.6	0.45	3.7	1.45	0.5	0.7	0	0	0	0	0	0	0	0.018	0.003	1100	6087.27	333
0.39	0.6	0.45	3.7	1.45	0.5	0.7	0	0	0	0	0	0	0	0.018	0.003	1100	6725.9	338
0.39	0.6	0.45	3.7	1.45	0.5	0.7	0	0	0	0	0	0	0	0.018	0.003	1100	9905.11	354
0.39	0.6	0.45	3.7	1.45	0.5	0.7	0	0	0	0	0	0	0	0.018	0.003	1100	13083.8	362
0.39	0.6	0.45	3.7	1.45	0.5	0.7	0	0	0	0	0	0	0	0.018	0.003	1100	19440.6	370
0.39	0.6	0.45	3.7	1.45	0.5	0.7	0	0	0	0	0	0	0	0.018	0.003	1100	25761.7	375
0.39	0.6	0.45	3.7	1.45	0.5	0.7	0	0	0	0	0	0	0	0.018	0.003	1100	32082.6	378
0.39	0.6	0.45	3.7	1.45	0.5	0.7	0	0	0	0	0	0	0	0.018	0.003	1100	38403.5	380
0.39	0.6	0.45	3.7	1.45	0.5	0.7	0	0	0	0	0	0	0	0.018	0.003	1100	44688.7	382
0.39	0.6	0.45	3.7	1.45	0.5	0.7	0	0	0	0	0	0	0	0.018	0.003	1100	50938.3	384
0.39	0.6	0.45	3.7	1.45	0.5	0.7	0	0	0	0	0	0	0	0.018	0.003	1100	57232.4	385
0.39	0.6	0.45	3.7	1.45	0.5	0.7	0	0	0	0	0	0	0	0.018	0.003	1100	63508.7	386
0.39	0.6	0.45	3.7	1.45	0.5	0.7	0	0	0	0	0	0	0	0.018	0.003	1100	79177	388
0.39	0.6	0.45	3.7	1.45	0.5	0.7	0	0	0	0	0	0	0	0.018	0.003	1100	94889.9	389
0.39	0.6	0.45	4.5	1.45	0.5	0.7	0	0	0	0	0	0	0	0.018	0.003	1100	10715	293
0.39	0.6	0.45	4.5	1.45	0.5	0.7	0	0	0	0	0	0	0	0.018	0.003	1100	13917	315
0.39	0.6	0.45	4.5	1.45	0.5	0.7	0	0	0	0	0	0	0	0.018	0.003	1100	20426	333
0.39	0.6	0.45	4.5	1.45	0.5	0.7	0	0	0	0	0	0	0	0.018	0.003	1100	26969.8	341
0.39	0.6	0.45	4.5	1.45	0.5	0.7	0	0	0	0	0	0	0	0.018	0.003	1100	33504.6	346
0.39	0.6	0.45	4.5	1.45	0.5	0.7	0	0	0	0	0	0	0	0.018	0.003	1100	40003.6	350
0.39	0.6	0.45	4.5	1.45	0.5	0.7	0	0	0	0	0	0	0	0.018	0.003	1100	46555.9	352
0.39	0.6	0.45	4.5	1.45	0.5	0.7	0	0	0	0	0	0	0	0.018	0.003	1100	53072.6	354
0.39	0.6	0.45	4.5	1.45	0.5	0.7	0	0	0	0	0	0	0	0.018	0.003	1100	59553.7	356
0.39	0.6	0.45	4.5	1.45	0.5	0.7	0	0	0	0	0	0	0	0.018	0.003	1100	66088.2	357
0.39	0.6	0.45	4.5	1.45	0.5	0.7	0	0	0	0	0	0	0	0.018	0.003	1100	82290.8	360
0.39	0.6	0.45	4.5	1.45	0.5	0.7	0	0	0	0	0	0	0	0.018	0.003	1100	98493.3	362
0.55	1	0.1	0.12	1.3	0.05	0.2	0	2	0	0	0	0	0	0.015	0.012	880	57.86	380
0.55	1	0.1	0.12	1.3	0.05	0.2	0	2	0	0	0	0	0	0.015	0.012	880	89.66	434
0.55	1	0.1	0.12	1.3	0.05	0.2	0	2	0	0	0	0	0	0.015	0.012	880	124.87	451
0.55	1	0.1	0.12	1.3	0.05	0.2	0	2	0	0	0	0	0	0.015	0.012	880	161.12	460
0.55	1	0.1	0.12	1.3	0.05	0.2	0	2	0	0	0	0	0	0.015	0.012	880	197.74	466
0.55	1	0.1	0.12	1.3	0.05	0.2	0	2	0	0	0	0	0	0.015	0.012	880	234.19	471
0.55	1	0.1	0.12	1.3	0.05	0.2	0	2	0	0	0	0	0	0.015	0.012	880	271.3	474
0.55	1	0.1	0.12	1.3	0.05	0.2	0	2	0	0	0	0	0	0.015	0.012	880	308.02	477
0.55	1	0.1	0.12	1.3	0.05	0.2	0	2	0	0	0	0	0	0.015	0.012	880	345.16	479
0.55	1	0.1	0.12	1.3	0.05	0.2	0	2	0	0	0	0	0	0.015	0.012	880	530.24	486
0.55	1	0.1	0.12	1.3	0.05	0.2	0	2	0	0	0	0	0	0.015	0.012	880	714.95	490
0.55	1	0.1	0.12	1.3	0.05	0.2	0	2	0	0	0	0	0	0.015	0.012	880	1082.09	495
0.55	1	0.1	0.12	1.3	0.05	0.2	0	2	0	0	0	0	0	0.015	0.012	880	1451.34	497
0.55	1	0.1	0.12	1.3	0.05	0.2	0	2	0	0	0	0	0	0.015	0.012	880	1816.88	499
0.55	1	0.1	0.12	1.3	0.05	0.2	0	2	0	0	0	0	0	0.015	0.012	880	2178.62	501
0.55	1	0.1	0.12	1.3	0.05	0.2	0	2	0	0	0	0	0	0.015	0.012	880	2543.24	502
0.55	1	0.1	0.12	1.3	0.05	0.2	0	2	0	0	0	0	0	0.015	0.012	880	2905.93	503
0.55	1	0.1	0.12	1.3	0.05	0.2	0	2	0	0	0	0	0	0.015	0.012	880	3266.69	504
0.55	1	0.1	0.12	1.3	0.05	0.2	0	2	0	0	0	0	0	0.015	0.012	880	3635.18	504
0.55	1	0.1	0.12	1.3	0.05	0.2	0	2	0	0	0	0	0	0.015	0.012	880	5448.64	506
0.55	1	0.1	0.12	1.3	0.05	0.2	0	2	0	0	0	0	0	0.015	0.012	880	7242.6	508
0.55	1	0.1	0.12	1.3	0.05	0.2	0	2	0	0	0	0	0	0.015	0.012	880	10859.7	509
0.55	1	0.1	0.12	1.3	0.05	0.2	0	2	0	0	0	0	0	0.015	0.012	880	14457.2	510
0.55	1	0.1	0.12	1.3	0.05	0.2	0	2	0	0	0	0	0	0.015	0.012	880	18035.1	511
0.55	1	0.1	0.12	1.3	0.05	0.2	0	2	0	0	0	0	0	0.015	0.012	880	21593.4	512
0.55	1	0.1	0.12	1.3	0.05	0.2	0	2	0	0	0	0	0	0.015	0.012	880	25200.6	512
0.55	1	0.1	0.12	1.3	0.05	0.2	0	2	0	0	0	0	0	0.015	0.012	880	28729.5	513
0.55	1	0.1	0.12	1.3	0.05	0.2	0	2	0	0	0	0	0	0.015	0.012	880	32327	513
0.55	1	0.1	0.12	1.3	0.05	0.2	0	2	0	0	0	0	0	0.015	0.012	880	35924.4	513
0.55	1	0.1	0.12	1.3	0.05	0.2	0	2	0	0	0	0	0	0.015	0.012	880	44795.5	514
0.55	1	0.1	0.12	1.3	0.05	0.2	0	2	0	0	0	0	0	0.015	0.012	880	53764.6	514
0.55	1	0.1	0.12	1.3	0.05	0.2	0	2	0	0	0	0	0	0.015	0.012	880	71506.8	515
0.55	1	0.5	0.12	1.3	0.05	0.2	0	2	0	0	0	0	0	0.015	0.012	880	98.91	388
0.55	1	0.5	0.12	1.3	0.05	0.2	0	2	0	0	0	0	0	0.015	0.012	880	134.48	418
0.55	1	0.5	0.12	1.3	0.05	0.2	0	2	0	0	0	0	0	0.015	0.012	880	171.86	432
0.55	1	0.5	0.12	1.3	0.05	0.2	0	2	0	0	0	0	0	0.015	0.012	880	209.68	441
0.55	1	0.5	0.12	1.3	0.05	0.2	0	2	0	0	0	0	0	0.015	0.012	880	247.94	447
0.55	1	0.5	0.12	1.3	0.05	0.2	0	2	0	0	0	0	0	0.015	0.012	880	286.67	451
0.55	1	0.5	0.12	1.3	0.05	0.2	0	2	0	0	0	0	0	0.015	0.012	880	325.6	454
0.55	1	0.5	0.12	1.3	0.05	0.2	0	2	0	0	0	0	0	0.015	0.012	880	364.09	457
0.55	1	0.5	0.12	1.3	0.05	0.2	0	2	0	0	0	0	0	0.015	0.012	880	557.16	466
0.55	1	0.5	0.12	1.3	0.05	0.2	0	2	0	0	0	0	0	0.015	0.012	880	749.78	471
0.55	1	0.5	0.12	1.3	0.05	0.2	0	2	0	0	0	0	0	0.015	0.012	880	1135.49	476
0.55	1	0.5	0.12	1.3	0.05	0.2	0	2	0	0	0	0	0	0.015	0.012	880	1515.76	480
0.55	1	0.5	0.12	1.3	0.05	0.2	0	2	0	0	0	0	0	0.015	0.012	880	1897.95	482
0.55	1	0.5	0.12	1.3	0.05	0.2	0	2	0	0	0	0	0	0.015	0.012	880	2282.1	483
0.55	1	0.5	0.12	1.3	0.05	0.2	0	2	0	0	0	0	0	0.015	0.012	880	2657.62	485
0.55	1	0.5	0.12	1.3	0.05	0.2	0	2	0	0	0	0	0	0.015	0.012	880	3036.97	486
0.55	1	0.5	0.12	1.3	0.05	0.2	0	2	0	0	0	0	0	0.015	0.012	880	3414.39	487
0.55	1	0.5	0.12	1.3	0.05	0.2	0	2	0	0	0	0	0	0.015	0.012	880	3799.54	487
0.55	1	0.5	0.12	1.3	0.05	0.2	0	2	0	0	0	0	0	0.015	0.012	880	5681.73	490
0.55	1	0.5	0.12	1.3	0.05	0.2	0	2	0	0	0	0	0	0.015	0.012	880	7554.11	492
0.55	1	0.5	0.12	1.3	0.05	0.2	0	2	0	0	0	0	0	0.015	0.012	880	11328	493
0.55	1	0.5	0.12	1.3	0.05	0.2	0	2	0	0	0	0	0	0.015	0.012	880	15043.3	495
0.55	1	0.5	0.12	1.3	0.05	0.2	0	2	0	0	0	0	0	0.015	0.012	880	18817.1	495
0.55	1	0.5	0.12	1.3	0.05	0.2	0	2	0	0	0	0	0	0.015	0.012	880	22532.2	496
0.55	1	0.5	0.12	1.3	0.05	0.2	0	2	0	0	0	0	0	0.015	0.012	880	26227.8	497
0.55	1	0.5	0.12	1.3	0.05	0.2	0	2	0	0	0	0	0	0.015	0.012	880	29982.1	497
0.55	1	0.5	0.12	1.3	0.05	0.2	0	2	0	0	0	0	0	0.015	0.012	880	33736.3	497
0.55	1	0.5	0.12	1.3	0.05	0.2	0	2	0	0	0	0	0	0.015	0.012	880	37392.7	498
0.55	1	0.5	0.12	1.3	0.05	0.2	0	2	0	0	0	0	0	0.015	0.012	880	46753.8	498
0.55	1	0.5	0.12	1.3	0.05	0.2	0	2	0	0	0	0	0	0.015	0.012	880	55968.1	499
0.55	1	0.5	0.12	1.3	0.05	0.2	0	2	0	0	0	0	0	0.015	0.012	880	74641.3	499
0.55	1	1.3	0.12	1.3	0.05	0.2	0	2	0	0	0	0	0	0.015	0.012	880	217.89	312
0.55	1	1.3	0.12	1.3	0.05	0.2	0	2	0	0	0	0	0	0.015	0.012	880	247.89	361
0.55	1	1.3	0.12	1.3	0.05	0.2	0	2	0	0	0	0	0	0.015	0.012	880	286.87	379
0.55	1	1.3	0.12	1.3	0.05	0.2	0	2	0	0	0	0	0	0.015	0.012	880	327.43	390
0.55	1	1.3	0.12	1.3	0.05	0.2	0	2	0	0	0	0	0	0.015	0.012	880	368.4	398
0.55	1	1.3	0.12	1.3	0.05	0.2	0	2	0	0	0	0	0	0.015	0.012	880	409.71	404
0.55	1	1.3	0.12	1.3	0.05	0.2	0	2	0	0	0	0	0	0.015	0.012	880	619.06	420
0.55	1	1.3	0.12	1.3	0.05	0.2	0	2	0	0	0	0	0	0.015	0.012	880	828.61	428
0.55	1	1.3	0.12	1.3	0.05	0.2	0	2	0	0	0	0	0	0.015	0.012	880	1245.1	437
0.55	1	1.3	0.12	1.3	0.05	0.2	0	2	0	0	0	0	0	0.015	0.012	880	1663.54	441
0.55	1	1.3	0.12	1.3	0.05	0.2	0	2	0	0	0	0	0	0.015	0.012	880	2074.4	445
0.55	1	1.3	0.12	1.3	0.05	0.2	0	2	0	0	0	0	0	0.015	0.012	880	2489.04	447
0.55	1	1.3	0.12	1.3	0.05	0.2	0	2	0	0	0	0	0	0.015	0.012	880	2899.83	449
0.55	1	1.3	0.12	1.3	0.05	0.2	0	2	0	0	0	0	0	0.015	0.012	880	3314.46	450
0.55	1	1.3	0.12	1.3	0.05	0.2	0	2	0	0	0	0	0	0.015	0.012	880	3727.16	451
0.55	1	1.3	0.12	1.3	0.05	0.2	0	2	0	0	0	0	0	0.015	0.012	880	4137.92	452
0.55	1	1.3	0.12	1.3	0.05	0.2	0	2	0	0	0	0	0	0.015	0.012	880	6177.06	456
0.55	1	1.3	0.12	1.3	0.05	0.2	0	2	0	0	0	0	0	0.015	0.012	880	8216.07	458
0.55	1	1.3	0.12	1.3	0.05	0.2	0	2	0	0	0	0	0	0.015	0.012	880	12264.7	461
0.55	1	1.3	0.12	1.3	0.05	0.2	0	2	0	0	0	0	0	0.015	0.012	880	16332.7	462
0.55	1	1.3	0.12	1.3	0.05	0.2	0	2	0	0	0	0	0	0.015	0.012	880	20381.1	463
0.55	1	1.3	0.12	1.3	0.05	0.2	0	2	0	0	0	0	0	0.015	0.012	880	24409.9	464
0.55	1	1.3	0.12	1.3	0.05	0.2	0	2	0	0	0	0	0	0.015	0.012	880	28419.2	465
0.55	1	1.3	0.12	1.3	0.05	0.2	0	2	0	0	0	0	0	0.015	0.012	880	32487.1	465
0.55	1	1.3	0.12	1.3	0.05	0.2	0	2	0	0	0	0	0	0.015	0.012	880	36466.9	466
0.55	1	1.3	0.12	1.3	0.05	0.2	0	2	0	0	0	0	0	0.015	0.012	880	40525.1	466
0.55	1	1.3	0.12	1.3	0.05	0.2	0	2	0	0	0	0	0	0.015	0.012	880	50548	467
0.55	1	1.3	0.12	1.3	0.05	0.2	0	2	0	0	0	0	0	0.015	0.012	880	60521.9	468
0.55	1	1.3	0.12	1.3	0.05	0.2	0	2	0	0	0	0	0	0.015	0.012	880	80714.5	468
0.55	1	3	0.12	1.3	0.05	0.2	0	2	0	0	0	0	0	0.015	0.012	880	2175.11	306
0.55	1	3	0.12	1.3	0.05	0.2	0	2	0	0	0	0	0	0.015	0.012	880	2627.57	329
0.55	1	3	0.12	1.3	0.05	0.2	0	2	0	0	0	0	0	0.015	0.012	880	3098.36	341
0.55	1	3	0.12	1.3	0.05	0.2	0	2	0	0	0	0	0	0.015	0.012	880	3579.37	348
0.55	1	3	0.12	1.3	0.05	0.2	0	2	0	0	0	0	0	0.015	0.012	880	4054.43	354
0.55	1	3	0.12	1.3	0.05	0.2	0	2	0	0	0	0	0	0.015	0.012	880	4535.14	358
0.55	1	3	0.12	1.3	0.05	0.2	0	2	0	0	0	0	0	0.015	0.012	880	5017.71	361
0.55	1	3	0.12	1.3	0.05	0.2	0	2	0	0	0	0	0	0.015	0.012	880	7415.39	371
0.55	1	3	0.12	1.3	0.05	0.2	0	2	0	0	0	0	0	0.015	0.012	880	9793.09	377
0.55	1	3	0.12	1.3	0.05	0.2	0	2	0	0	0	0	0	0.015	0.012	880	14547.8	383
0.55	1	3	0.12	1.3	0.05	0.2	0	2	0	0	0	0	0	0.015	0.012	880	19263.2	387
0.55	1	3	0.12	1.3	0.05	0.2	0	2	0	0	0	0	0	0.015	0.012	880	23997.9	389
0.55	1	3	0.12	1.3	0.05	0.2	0	2	0	0	0	0	0	0.015	0.012	880	28693.4	391
0.55	1	3	0.12	1.3	0.05	0.2	0	2	0	0	0	0	0	0.015	0.012	880	33418.2	392
0.55	1	3	0.12	1.3	0.05	0.2	0	2	0	0	0	0	0	0.015	0.012	880	38045.1	394
0.55	1	3	0.12	1.3	0.05	0.2	0	2	0	0	0	0	0	0.015	0.012	880	42809	394
0.55	1	3	0.12	1.3	0.05	0.2	0	2	0	0	0	0	0	0.015	0.012	880	47475	395
0.55	1	3	0.12	1.3	0.05	0.2	0	2	0	0	0	0	0	0.015	0.012	880	59115.4	397
0.55	1	3	0.12	1.3	0.05	0.2	0	2	0	0	0	0	0	0.015	0.012	880	70804.7	398
0.55	1	3	0.12	1.3	0.05	0.2	0	2	0	0	0	0	0	0.015	0.012	880	94036.3	400
0.55	1	4.5	0.12	1.3	0.05	0.2	0	2	0	0	0	0	0	0.015	0.012	880	18997.1	231
0.55	1	4.5	0.12	1.3	0.05	0.2	0	2	0	0	0	0	0	0.015	0.012	880	23483.1	279
0.55	1	4.5	0.12	1.3	0.05	0.2	0	2	0	0	0	0	0	0.015	0.012	880	28689.9	293
0.55	1	4.5	0.12	1.3	0.05	0.2	0	2	0	0	0	0	0	0.015	0.012	880	33915.7	302
0.55	1	4.5	0.12	1.3	0.05	0.2	0	2	0	0	0	0	0	0.015	0.012	880	39239	307
0.55	1	4.5	0.12	1.3	0.05	0.2	0	2	0	0	0	0	0	0.015	0.012	880	44542.5	311
0.55	1	4.5	0.12	1.3	0.05	0.2	0	2	0	0	0	0	0	0.015	0.012	880	49855.8	314
0.55	1	4.5	0.12	1.3	0.05	0.2	0	2	0	0	0	0	0	0.015	0.012	880	55110.2	317
0.55	1	4.5	0.12	1.3	0.05	0.2	0	2	0	0	0	0	0	0.015	0.012	880	68417.2	321
0.55	1	4.5	0.12	1.3	0.05	0.2	0	2	0	0	0	0	0	0.015	0.012	880	81528.3	325
0.75	0	0.7	1.35	0.75	0.3	0.15	0	0	0	0	0	0	0	0	0	843	5	459
0.75	0	0.7	1.35	0.75	0.3	0.15	0	0	0	0	0	0	0	0	0	843	6.06	483
0.75	0	0.7	1.35	0.75	0.3	0.15	0	0	0	0	0	0	0	0	0	843	7.16	497
0.75	0	0.7	1.35	0.75	0.3	0.15	0	0	0	0	0	0	0	0	0	843	8.28	506
0.75	0	0.7	1.35	0.75	0.3	0.15	0	0	0	0	0	0	0	0	0	843	9.39	513
0.75	0	0.7	1.35	0.75	0.3	0.15	0	0	0	0	0	0	0	0	0	843	11.12	520
0.75	0	0.7	1.35	0.75	0.3	0.15	0	0	0	0	0	0	0	0	0	843	12.95	526
0.75	0	0.7	1.35	0.75	0.3	0.15	0	0	0	0	0	0	0	0	0	843	23.05	543
0.75	0	0.7	1.35	0.75	0.3	0.15	0	0	0	0	0	0	0	0	0	843	34.27	551
0.75	0	0.7	1.35	0.75	0.3	0.15	0	0	0	0	0	0	0	0	0	843	58.51	559
0.75	0	0.7	1.35	0.75	0.3	0.15	0	0	0	0	0	0	0	0	0	843	83.77	564
0.75	0	0.7	1.35	0.75	0.3	0.15	0	0	0	0	0	0	0	0	0	843	110.11	566
0.75	0	0.7	1.35	0.75	0.3	0.15	0	0	0	0	0	0	0	0	0	843	136.56	568
0.75	0	0.7	1.35	0.75	0.3	0.15	0	0	0	0	0	0	0	0	0	843	162.93	570
0.75	0	0.7	1.35	0.75	0.3	0.15	0	0	0	0	0	0	0	0	0	843	189.82	571
0.75	0	0.7	1.35	0.75	0.3	0.15	0	0	0	0	0	0	0	0	0	843	216.67	572
0.75	0	0.7	1.35	0.75	0.3	0.15	0	0	0	0	0	0	0	0	0	843	243.43	573
0.75	0	0.7	1.35	0.75	0.3	0.15	0	0	0	0	0	0	0	0	0	843	377.99	576
0.75	0	0.7	1.35	0.75	0.3	0.15	0	0	0	0	0	0	0	0	0	843	512.2	578
0.75	0	0.7	1.35	0.75	0.3	0.15	0	0	0	0	0	0	0	0	0	843	781.22	580
0.75	0	0.7	1.35	0.75	0.3	0.15	0	0	0	0	0	0	0	0	0	843	1050.56	581
0.75	0	0.7	1.35	0.75	0.3	0.15	0	0	0	0	0	0	0	0	0	843	1318.02	582
0.75	0	0.7	1.35	0.75	0.3	0.15	0	0	0	0	0	0	0	0	0	843	1589.58	582
0.75	0	0.7	1.35	0.75	0.3	0.15	0	0	0	0	0	0	0	0	0	843	1854.07	583
0.75	0	0.7	1.35	0.75	0.3	0.15	0	0	0	0	0	0	0	0	0	843	2124.69	583
0.75	0	0.7	1.35	0.75	0.3	0.15	0	0	0	0	0	0	0	0	0	843	2386.11	584
0.75	0	0.7	1.35	0.75	0.3	0.15	0	0	0	0	0	0	0	0	0	843	2655.73	584
0.75	0	0.7	1.35	0.75	0.3	0.15	0	0	0	0	0	0	0	0	0	843	3988.5	585
0.75	0	0.7	1.35	0.75	0.3	0.15	0	0	0	0	0	0	0	0	0	843	5310.95	586
0.75	0	0.7	1.35	0.75	0.3	0.15	0	0	0	0	0	0	0	0	0	843	7986.89	586
0.75	0	0.7	1.35	0.75	0.3	0.15	0	0	0	0	0	0	0	0	0	843	10621.4	587
0.75	0	0.7	1.35	0.75	0.3	0.15	0	0	0	0	0	0	0	0	0	843	13287	587
0.75	0	0.7	1.35	0.75	0.3	0.15	0	0	0	0	0	0	0	0	0	843	15890.3	588
0.75	0	0.7	1.35	0.75	0.3	0.15	0	0	0	0	0	0	0	0	0	843	18545.5	588
0.75	0	0.7	1.35	0.75	0.3	0.15	0	0	0	0	0	0	0	0	0	843	21200.7	588
0.75	0	0.7	1.35	0.75	0.3	0.15	0	0	0	0	0	0	0	0	0	843	23855.9	588
0.75	0	0.7	1.35	0.75	0.3	0.15	0	0	0	0	0	0	0	0	0	843	26511.1	588
0.75	0	0.7	1.35	0.75	0.3	0.15	0	0	0	0	0	0	0	0	0	843	33149.1	588
0.75	0	0.7	1.35	0.75	0.3	0.15	0	0	0	0	0	0	0	0	0	843	39631.2	589
0.75	0	0.7	1.35	0.75	0.3	0.15	0	0	0	0	0	0	0	0	0	843	52855.2	589
0.75	0	0.7	1.35	0.75	0.3	0.15	0	0	0	0	0	0	0	0	0	843	79303.2	589
0.75	0.22	0.31	0.2	4.25	0.05	1.45	0	17.65	0	0	0	0	0	0.025	0.019	1270	1297.55	288
0.75	0.22	0.31	0.2	4.25	0.05	1.45	0	17.65	0	0	0	0	0	0.025	0.019	1270	1714.74	307
0.75	0.22	0.31	0.2	4.25	0.05	1.45	0	17.65	0	0	0	0	0	0.025	0.019	1270	2559.42	322
0.75	0.22	0.31	0.2	4.25	0.05	1.45	0	17.65	0	0	0	0	0	0.025	0.019	1270	3402.15	330
0.75	0.22	0.31	0.2	4.25	0.05	1.45	0	17.65	0	0	0	0	0	0.025	0.019	1270	4248.45	334
0.75	0.22	0.31	0.2	4.25	0.05	1.45	0	17.65	0	0	0	0	0	0.025	0.019	1270	5087.45	338
0.75	0.22	0.31	0.2	4.25	0.05	1.45	0	17.65	0	0	0	0	0	0.025	0.019	1270	5931.88	340
0.75	0.22	0.31	0.2	4.25	0.05	1.45	0	17.65	0	0	0	0	0	0.025	0.019	1270	6772.65	342
0.75	0.22	0.31	0.2	4.25	0.05	1.45	0	17.65	0	0	0	0	0	0.025	0.019	1270	7609.76	344
0.75	0.22	0.31	0.2	4.25	0.05	1.45	0	17.65	0	0	0	0	0	0.025	0.019	1270	8452.34	345
0.75	0.22	0.31	0.2	4.25	0.05	1.45	0	17.65	0	0	0	0	0	0.025	0.019	1270	12651.5	349
0.75	0.22	0.31	0.2	4.25	0.05	1.45	0	17.65	0	0	0	0	0	0.025	0.019	1270	16832.2	352
0.75	0.22	0.31	0.2	4.25	0.05	1.45	0	17.65	0	0	0	0	0	0.025	0.019	1270	25193.5	355
0.75	0.22	0.31	0.2	4.25	0.05	1.45	0	17.65	0	0	0	0	0	0.025	0.019	1270	33536.4	357
0.75	0.22	0.31	0.2	4.25	0.05	1.45	0	17.65	0	0	0	0	0	0.025	0.019	1270	41888.5	358
0.75	0.22	0.31	0.2	4.25	0.05	1.45	0	17.65	0	0	0	0	0	0.025	0.019	1270	50222.1	359
0.75	0.22	0.31	0.2	4.25	0.05	1.45	0	17.65	0	0	0	0	0	0.025	0.019	1270	58537.4	360
0.75	0.22	0.31	0.2	4.25	0.05	1.45	0	17.65	0	0	0	0	0	0.025	0.019	1270	66907.8	360
0.75	0.22	0.31	0.2	4.25	0.05	1.45	0	17.65	0	0	0	0	0	0.025	0.019	1270	75195.5	361
0.75	0.22	0.31	0.2	4.25	0.05	1.45	0	17.65	0	0	0	0	0	0.025	0.019	1270	83556.7	361
0.75	0.22	0.31	0.2	4.25	0.05	1.45	0	17.65	0.5	0	0	0	0	0.025	0.019	1270	693.82	249
0.75	0.22	0.31	0.2	4.25	0.05	1.45	0	17.65	0.5	0	0	0	0	0.025	0.019	1270	764.11	279
0.75	0.22	0.31	0.2	4.25	0.05	1.45	0	17.65	0.5	0	0	0	0	0.025	0.019	1270	842.8	293
0.75	0.22	0.31	0.2	4.25	0.05	1.45	0	17.65	0.5	0	0	0	0	0.025	0.019	1270	1256.59	319
0.75	0.22	0.31	0.2	4.25	0.05	1.45	0	17.65	0.5	0	0	0	0	0.025	0.019	1270	1673.79	330
0.75	0.22	0.31	0.2	4.25	0.05	1.45	0	17.65	0.5	0	0	0	0	0.025	0.019	1270	2510.83	340
0.75	0.22	0.31	0.2	4.25	0.05	1.45	0	17.65	0.5	0	0	0	0	0.025	0.019	1270	3344.25	346
0.75	0.22	0.31	0.2	4.25	0.05	1.45	0	17.65	0.5	0	0	0	0	0.025	0.019	1270	4175.83	350
0.75	0.22	0.31	0.2	4.25	0.05	1.45	0	17.65	0.5	0	0	0	0	0.025	0.019	1270	5011.03	352
0.75	0.22	0.31	0.2	4.25	0.05	1.45	0	17.65	0.5	0	0	0	0	0.025	0.019	1270	5842.58	354
0.75	0.22	0.31	0.2	4.25	0.05	1.45	0	17.65	0.5	0	0	0	0	0.025	0.019	1270	6670.48	356
0.75	0.22	0.31	0.2	4.25	0.05	1.45	0	17.65	0.5	0	0	0	0	0.025	0.019	1270	7502.93	357
0.75	0.22	0.31	0.2	4.25	0.05	1.45	0	17.65	0.5	0	0	0	0	0.025	0.019	1270	8333.55	358
0.75	0.22	0.31	0.2	4.25	0.05	1.45	0	17.65	0.5	0	0	0	0	0.025	0.019	1270	12472.9	362
0.75	0.22	0.31	0.2	4.25	0.05	1.45	0	17.65	0.5	0	0	0	0	0.025	0.019	1270	16612.2	364
0.75	0.22	0.31	0.2	4.25	0.05	1.45	0	17.65	0.5	0	0	0	0	0.025	0.019	1270	24863.1	367
0.75	0.22	0.31	0.2	4.25	0.05	1.45	0	17.65	0.5	0	0	0	0	0.025	0.019	1270	33132.4	368
0.75	0.22	0.31	0.2	4.25	0.05	1.45	0	17.65	0.5	0	0	0	0	0.025	0.019	1270	41383.2	369
0.75	0.22	0.31	0.2	4.25	0.05	1.45	0	17.65	0.5	0	0	0	0	0.025	0.019	1270	49615.7	370
0.75	0.22	0.31	0.2	4.25	0.05	1.45	0	17.65	0.5	0	0	0	0	0.025	0.019	1270	57829.8	371
0.75	0.22	0.31	0.2	4.25	0.05	1.45	0	17.65	0.5	0	0	0	0	0.025	0.019	1270	66099	371
0.75	0.22	0.31	0.2	4.25	0.05	1.45	0	17.65	0.5	0	0	0	0	0.025	0.019	1270	74285.5	372
0.75	0.22	0.31	0.2	4.25	0.05	1.45	0	17.65	0.5	0	0	0	0	0.025	0.019	1270	82545.5	372
0.75	0.22	0.7	1.35	0.75	0.3	0.15	0	0	0	0	0	0	0	0	0	843	55.04	374
0.75	0.22	0.7	1.35	0.75	0.3	0.15	0	0	0	0	0	0	0	0	0	843	88.58	413
0.75	0.22	0.7	1.35	0.75	0.3	0.15	0	0	0	0	0	0	0	0	0	843	124.6	428
0.75	0.22	0.7	1.35	0.75	0.3	0.15	0	0	0	0	0	0	0	0	0	843	162.18	435
0.75	0.22	0.7	1.35	0.75	0.3	0.15	0	0	0	0	0	0	0	0	0	843	199.62	441
0.75	0.22	0.7	1.35	0.75	0.3	0.15	0	0	0	0	0	0	0	0	0	843	237.53	445
0.75	0.22	0.7	1.35	0.75	0.3	0.15	0	0	0	0	0	0	0	0	0	843	276.36	447
0.75	0.22	0.7	1.35	0.75	0.3	0.15	0	0	0	0	0	0	0	0	0	843	314.21	450
0.75	0.22	0.7	1.35	0.75	0.3	0.15	0	0	0	0	0	0	0	0	0	843	352.53	452
0.75	0.22	0.7	1.35	0.75	0.3	0.15	0	0	0	0	0	0	0	0	0	843	545.04	458
0.75	0.22	0.7	1.35	0.75	0.3	0.15	0	0	0	0	0	0	0	0	0	843	738.34	461
0.75	0.22	0.7	1.35	0.75	0.3	0.15	0	0	0	0	0	0	0	0	0	843	1122.82	465
0.75	0.22	0.7	1.35	0.75	0.3	0.15	0	0	0	0	0	0	0	0	0	843	1503.66	468
0.75	0.22	0.7	1.35	0.75	0.3	0.15	0	0	0	0	0	0	0	0	0	843	1888.65	469
0.75	0.22	0.7	1.35	0.75	0.3	0.15	0	0	0	0	0	0	0	0	0	843	2265.61	471
0.75	0.22	0.7	1.35	0.75	0.3	0.15	0	0	0	0	0	0	0	0	0	843	2652.75	471
0.75	0.22	0.7	1.35	0.75	0.3	0.15	0	0	0	0	0	0	0	0	0	843	3031.76	472
0.75	0.22	0.7	1.35	0.75	0.3	0.15	0	0	0	0	0	0	0	0	0	843	3408.74	473
0.75	0.22	0.7	1.35	0.75	0.3	0.15	0	0	0	0	0	0	0	0	0	843	3793.9	473
0.75	0.22	0.7	1.35	0.75	0.3	0.15	0	0	0	0	0	0	0	0	0	843	5689.02	475
0.75	0.22	0.7	1.35	0.75	0.3	0.15	0	0	0	0	0	0	0	0	0	843	7563.46	477
0.75	0.22	0.7	1.35	0.75	0.3	0.15	0	0	0	0	0	0	0	0	0	843	11343.2	478
0.75	0.22	0.7	1.35	0.75	0.3	0.15	0	0	0	0	0	0	0	0	0	843	15102.3	479
0.75	0.22	0.7	1.35	0.75	0.3	0.15	0	0	0	0	0	0	0	0	0	843	18840.5	480
0.75	0.22	0.7	1.35	0.75	0.3	0.15	0	0	0	0	0	0	0	0	0	843	22620.3	480
0.75	0.22	0.7	1.35	0.75	0.3	0.15	0	0	0	0	0	0	0	0	0	843	26400	480
0.75	0.22	0.7	1.35	0.75	0.3	0.15	0	0	0	0	0	0	0	0	0	843	30096.7	481
0.75	0.22	0.7	1.35	0.75	0.3	0.15	0	0	0	0	0	0	0	0	0	843	33866	481
0.75	0.22	0.7	1.35	0.75	0.3	0.15	0	0	0	0	0	0	0	0	0	843	37635.4	481
0.75	0.22	0.7	1.35	0.75	0.3	0.15	0	0	0	0	0	0	0	0	0	843	46928.8	482
0.75	0.22	0.7	1.35	0.75	0.3	0.15	0	0	0	0	0	0	0	0	0	843	56326.2	482
0.75	0.22	0.7	1.35	0.75	0.3	0.15	0	0	0	0	0	0	0	0	0	843	74912.8	483
0.75	0.22	0.7	1.35	0.75	0.3	0.15	0.1	0	0	0	0	0	0	0	0	843	55.04	374
0.75	0.22	0.7	1.35	0.75	0.3	0.15	0.1	0	0	0	0	0	0	0	0	843	88.38	414
0.75	0.22	0.7	1.35	0.75	0.3	0.15	0.1	0	0	0	0	0	0	0	0	843	124.6	428
0.75	0.22	0.7	1.35	0.75	0.3	0.15	0.1	0	0	0	0	0	0	0	0	843	161.78	436
0.75	0.22	0.7	1.35	0.75	0.3	0.15	0.1	0	0	0	0	0	0	0	0	843	199.62	441
0.75	0.22	0.7	1.35	0.75	0.3	0.15	0.1	0	0	0	0	0	0	0	0	843	237.53	445
0.75	0.22	0.7	1.35	0.75	0.3	0.15	0.1	0	0	0	0	0	0	0	0	843	276.36	447
0.75	0.22	0.7	1.35	0.75	0.3	0.15	0.1	0	0	0	0	0	0	0	0	843	314.21	450
0.75	0.22	0.7	1.35	0.75	0.3	0.15	0.1	0	0	0	0	0	0	0	0	843	352.53	452
0.75	0.22	0.7	1.35	0.75	0.3	0.15	0.1	0	0	0	0	0	0	0	0	843	545.04	458
0.75	0.22	0.7	1.35	0.75	0.3	0.15	0.1	0	0	0	0	0	0	0	0	843	738.34	461
0.75	0.22	0.7	1.35	0.75	0.3	0.15	0.1	0	0	0	0	0	0	0	0	843	1122.82	465
0.75	0.22	0.7	1.35	0.75	0.3	0.15	0.1	0	0	0	0	0	0	0	0	843	1503.66	468
0.75	0.22	0.7	1.35	0.75	0.3	0.15	0.1	0	0	0	0	0	0	0	0	843	1888.65	469
0.75	0.22	0.7	1.35	0.75	0.3	0.15	0.1	0	0	0	0	0	0	0	0	843	2265.61	471
0.75	0.22	0.7	1.35	0.75	0.3	0.15	0.1	0	0	0	0	0	0	0	0	843	2645.61	472
0.75	0.22	0.7	1.35	0.75	0.3	0.15	0.1	0	0	0	0	0	0	0	0	843	3031.76	472
0.75	0.22	0.7	1.35	0.75	0.3	0.15	0.1	0	0	0	0	0	0	0	0	843	3408.74	473
0.75	0.22	0.7	1.35	0.75	0.3	0.15	0.1	0	0	0	0	0	0	0	0	843	3783.65	474
0.75	0.22	0.7	1.35	0.75	0.3	0.15	0.1	0	0	0	0	0	0	0	0	843	5689.02	475
0.75	0.22	0.7	1.35	0.75	0.3	0.15	0.1	0	0	0	0	0	0	0	0	843	7563.46	477
0.75	0.22	0.7	1.35	0.75	0.3	0.15	0.1	0	0	0	0	0	0	0	0	843	11343.2	478
0.75	0.22	0.7	1.35	0.75	0.3	0.15	0.1	0	0	0	0	0	0	0	0	843	15102.3	479
0.75	0.22	0.7	1.35	0.75	0.3	0.15	0.1	0	0	0	0	0	0	0	0	843	18840.5	480
0.75	0.22	0.7	1.35	0.75	0.3	0.15	0.1	0	0	0	0	0	0	0	0	843	22620.3	480
0.75	0.22	0.7	1.35	0.75	0.3	0.15	0.1	0	0	0	0	0	0	0	0	843	26400	480
0.75	0.22	0.7	1.35	0.75	0.3	0.15	0.1	0	0	0	0	0	0	0	0	843	30096.7	481
0.75	0.22	0.7	1.35	0.75	0.3	0.15	0.1	0	0	0	0	0	0	0	0	843	33866	481
0.75	0.22	0.7	1.35	0.75	0.3	0.15	0.1	0	0	0	0	0	0	0	0	843	37635.4	481
0.75	0.22	0.7	1.35	0.75	0.3	0.15	0.1	0	0	0	0	0	0	0	0	843	46928.8	482
0.75	0.22	0.7	1.35	0.75	0.3	0.15	0.1	0	0	0	0	0	0	0	0	843	56326.2	482
0.75	0.22	0.7	1.35	0.75	0.3	0.15	0.1	0	0	0	0	0	0	0	0	843	74912.8	483
0.75	0.22	0.7	1.35	0.75	0.3	0.15	1	0	0	0	0	0	0	0	0	843	54.81	376
0.75	0.22	0.7	1.35	0.75	0.3	0.15	1	0	0	0	0	0	0	0	0	843	88.38	414
0.75	0.22	0.7	1.35	0.75	0.3	0.15	1	0	0	0	0	0	0	0	0	843	124.6	428
0.75	0.22	0.7	1.35	0.75	0.3	0.15	1	0	0	0	0	0	0	0	0	843	161.78	436
0.75	0.22	0.7	1.35	0.75	0.3	0.15	1	0	0	0	0	0	0	0	0	843	199.62	441
0.75	0.22	0.7	1.35	0.75	0.3	0.15	1	0	0	0	0	0	0	0	0	843	237.53	445
0.75	0.22	0.7	1.35	0.75	0.3	0.15	1	0	0	0	0	0	0	0	0	843	275.66	448
0.75	0.22	0.7	1.35	0.75	0.3	0.15	1	0	0	0	0	0	0	0	0	843	314.21	450
0.75	0.22	0.7	1.35	0.75	0.3	0.15	1	0	0	0	0	0	0	0	0	843	352.53	452
0.75	0.22	0.7	1.35	0.75	0.3	0.15	1	0	0	0	0	0	0	0	0	843	545.04	458
0.75	0.22	0.7	1.35	0.75	0.3	0.15	1	0	0	0	0	0	0	0	0	843	736.41	462
0.75	0.22	0.7	1.35	0.75	0.3	0.15	1	0	0	0	0	0	0	0	0	843	1119.85	466
0.75	0.22	0.7	1.35	0.75	0.3	0.15	1	0	0	0	0	0	0	0	0	843	1503.66	468
0.75	0.22	0.7	1.35	0.75	0.3	0.15	1	0	0	0	0	0	0	0	0	843	1883.6	470
0.75	0.22	0.7	1.35	0.75	0.3	0.15	1	0	0	0	0	0	0	0	0	843	2265.61	471
0.75	0.22	0.7	1.35	0.75	0.3	0.15	1	0	0	0	0	0	0	0	0	843	2645.61	472
0.75	0.22	0.7	1.35	0.75	0.3	0.15	1	0	0	0	0	0	0	0	0	843	3023.59	473
0.75	0.22	0.7	1.35	0.75	0.3	0.15	1	0	0	0	0	0	0	0	0	843	3408.74	473
0.75	0.22	0.7	1.35	0.75	0.3	0.15	1	0	0	0	0	0	0	0	0	843	3783.65	474
0.75	0.22	0.7	1.35	0.75	0.3	0.15	1	0	0	0	0	0	0	0	0	843	5673.56	476
0.75	0.22	0.7	1.35	0.75	0.3	0.15	1	0	0	0	0	0	0	0	0	843	7563.46	477
0.75	0.22	0.7	1.35	0.75	0.3	0.15	1	0	0	0	0	0	0	0	0	843	11343.2	478
0.75	0.22	0.7	1.35	0.75	0.3	0.15	1	0	0	0	0	0	0	0	0	843	15102.3	479
0.75	0.22	0.7	1.35	0.75	0.3	0.15	1	0	0	0	0	0	0	0	0	843	18840.5	480
0.75	0.22	0.7	1.35	0.75	0.3	0.15	1	0	0	0	0	0	0	0	0	843	22620.3	480
0.75	0.22	0.7	1.35	0.75	0.3	0.15	1	0	0	0	0	0	0	0	0	843	26327.3	481
0.75	0.22	0.7	1.35	0.75	0.3	0.15	1	0	0	0	0	0	0	0	0	843	30096.7	481
0.75	0.22	0.7	1.35	0.75	0.3	0.15	1	0	0	0	0	0	0	0	0	843	33866	481
0.75	0.22	0.7	1.35	0.75	0.3	0.15	1	0	0	0	0	0	0	0	0	843	37531.4	482
0.75	0.22	0.7	1.35	0.75	0.3	0.15	1	0	0	0	0	0	0	0	0	843	46928.8	482
0.75	0.22	0.7	1.35	0.75	0.3	0.15	1	0	0	0	0	0	0	0	0	843	56326.2	482
0.75	0.22	0.7	1.35	0.75	0.3	0.15	1	0	0	0	0	0	0	0	0	843	74912.8	483
0.75	0.22	0.7	1.35	0.75	0.3	0.15	2	0	0	0	0	0	0	0	0	843	54.69	377
0.75	0.22	0.7	1.35	0.75	0.3	0.15	2	0	0	0	0	0	0	0	0	843	88.17	415
0.75	0.22	0.7	1.35	0.75	0.3	0.15	2	0	0	0	0	0	0	0	0	843	124.3	429
0.75	0.22	0.7	1.35	0.75	0.3	0.15	2	0	0	0	0	0	0	0	0	843	161.38	437
0.75	0.22	0.7	1.35	0.75	0.3	0.15	2	0	0	0	0	0	0	0	0	843	199.12	442
0.75	0.22	0.7	1.35	0.75	0.3	0.15	2	0	0	0	0	0	0	0	0	843	237.53	445
0.75	0.22	0.7	1.35	0.75	0.3	0.15	2	0	0	0	0	0	0	0	0	843	275.66	448
0.75	0.22	0.7	1.35	0.75	0.3	0.15	2	0	0	0	0	0	0	0	0	843	313.42	451
0.75	0.22	0.7	1.35	0.75	0.3	0.15	2	0	0	0	0	0	0	0	0	843	352.53	452
0.75	0.22	0.7	1.35	0.75	0.3	0.15	2	0	0	0	0	0	0	0	0	843	543.63	459
0.75	0.22	0.7	1.35	0.75	0.3	0.15	2	0	0	0	0	0	0	0	0	843	736.41	462
0.75	0.22	0.7	1.35	0.75	0.3	0.15	2	0	0	0	0	0	0	0	0	843	1119.85	466
0.75	0.22	0.7	1.35	0.75	0.3	0.15	2	0	0	0	0	0	0	0	0	843	1503.66	468
0.75	0.22	0.7	1.35	0.75	0.3	0.15	2	0	0	0	0	0	0	0	0	843	1883.6	470
0.75	0.22	0.7	1.35	0.75	0.3	0.15	2	0	0	0	0	0	0	0	0	843	2265.61	471
0.75	0.22	0.7	1.35	0.75	0.3	0.15	2	0	0	0	0	0	0	0	0	843	2645.61	472
0.75	0.22	0.7	1.35	0.75	0.3	0.15	2	0	0	0	0	0	0	0	0	843	3023.59	473
0.75	0.22	0.7	1.35	0.75	0.3	0.15	2	0	0	0	0	0	0	0	0	843	3399.52	474
0.75	0.22	0.7	1.35	0.75	0.3	0.15	2	0	0	0	0	0	0	0	0	843	3783.65	474
0.75	0.22	0.7	1.35	0.75	0.3	0.15	2	0	0	0	0	0	0	0	0	843	5673.56	476
0.75	0.22	0.7	1.35	0.75	0.3	0.15	2	0	0	0	0	0	0	0	0	843	7563.46	477
0.75	0.22	0.7	1.35	0.75	0.3	0.15	2	0	0	0	0	0	0	0	0	843	11312.2	479
0.75	0.22	0.7	1.35	0.75	0.3	0.15	2	0	0	0	0	0	0	0	0	843	15102.3	479
0.75	0.22	0.7	1.35	0.75	0.3	0.15	2	0	0	0	0	0	0	0	0	843	18840.5	480
0.75	0.22	0.7	1.35	0.75	0.3	0.15	2	0	0	0	0	0	0	0	0	843	22558	481
0.75	0.22	0.7	1.35	0.75	0.3	0.15	2	0	0	0	0	0	0	0	0	843	26327.3	481
0.75	0.22	0.7	1.35	0.75	0.3	0.15	2	0	0	0	0	0	0	0	0	843	30096.7	481
0.75	0.22	0.7	1.35	0.75	0.3	0.15	2	0	0	0	0	0	0	0	0	843	33772.5	482
0.75	0.22	0.7	1.35	0.75	0.3	0.15	2	0	0	0	0	0	0	0	0	843	37531.4	482
0.75	0.22	0.7	1.35	0.75	0.3	0.15	2	0	0	0	0	0	0	0	0	843	46928.8	482
0.75	0.22	0.7	1.35	0.75	0.3	0.15	2	0	0	0	0	0	0	0	0	843	56170.1	483
0.75	0.22	0.7	1.35	0.75	0.3	0.15	2	0	0	0	0	0	0	0	0	843	74912.8	483
0.75	0.22	0.7	1.35	0.75	0.3	0.15	5	0	0	0	0	0	0	0	0	843	59.15	339
0.75	0.22	0.7	1.35	0.75	0.3	0.15	5	0	0	0	0	0	0	0	0	843	91.47	399
0.75	0.22	0.7	1.35	0.75	0.3	0.15	5	0	0	0	0	0	0	0	0	843	128.2	416
0.75	0.22	0.7	1.35	0.75	0.3	0.15	5	0	0	0	0	0	0	0	0	843	166.15	425
0.75	0.22	0.7	1.35	0.75	0.3	0.15	5	0	0	0	0	0	0	0	0	843	204.58	431
0.75	0.22	0.7	1.35	0.75	0.3	0.15	5	0	0	0	0	0	0	0	0	843	242.91	436
0.75	0.22	0.7	1.35	0.75	0.3	0.15	5	0	0	0	0	0	0	0	0	843	281.95	439
0.75	0.22	0.7	1.35	0.75	0.3	0.15	5	0	0	0	0	0	0	0	0	843	321.41	441
0.75	0.22	0.7	1.35	0.75	0.3	0.15	5	0	0	0	0	0	0	0	0	843	360.64	443
0.75	0.22	0.7	1.35	0.75	0.3	0.15	5	0	0	0	0	0	0	0	0	843	556.37	450
0.75	0.22	0.7	1.35	0.75	0.3	0.15	5	0	0	0	0	0	0	0	0	843	751.87	454
0.75	0.22	0.7	1.35	0.75	0.3	0.15	5	0	0	0	0	0	0	0	0	843	1143.61	458
0.75	0.22	0.7	1.35	0.75	0.3	0.15	5	0	0	0	0	0	0	0	0	843	1531.73	461
0.75	0.22	0.7	1.35	0.75	0.3	0.15	5	0	0	0	0	0	0	0	0	843	1924	462
0.75	0.22	0.7	1.35	0.75	0.3	0.15	5	0	0	0	0	0	0	0	0	843	2308.24	464
0.75	0.22	0.7	1.35	0.75	0.3	0.15	5	0	0	0	0	0	0	0	0	843	2695.53	465
0.75	0.22	0.7	1.35	0.75	0.3	0.15	5	0	0	0	0	0	0	0	0	843	3080.8	466
0.75	0.22	0.7	1.35	0.75	0.3	0.15	5	0	0	0	0	0	0	0	0	843	3473.22	466
0.75	0.22	0.7	1.35	0.75	0.3	0.15	5	0	0	0	0	0	0	0	0	843	3855.43	467
0.75	0.22	0.7	1.35	0.75	0.3	0.15	5	0	0	0	0	0	0	0	0	843	5781.77	469
0.75	0.22	0.7	1.35	0.75	0.3	0.15	5	0	0	0	0	0	0	0	0	843	7708.12	470
0.75	0.22	0.7	1.35	0.75	0.3	0.15	5	0	0	0	0	0	0	0	0	843	11529.7	472
0.75	0.22	0.7	1.35	0.75	0.3	0.15	5	0	0	0	0	0	0	0	0	843	15351.2	473
0.75	0.22	0.7	1.35	0.75	0.3	0.15	5	0	0	0	0	0	0	0	0	843	19203.9	473
0.75	0.22	0.7	1.35	0.75	0.3	0.15	5	0	0	0	0	0	0	0	0	843	22994.2	474
0.75	0.22	0.7	1.35	0.75	0.3	0.15	5	0	0	0	0	0	0	0	0	843	26836.4	474
0.75	0.22	0.7	1.35	0.75	0.3	0.15	5	0	0	0	0	0	0	0	0	843	30595.5	475
0.75	0.22	0.7	1.35	0.75	0.3	0.15	5	0	0	0	0	0	0	0	0	843	34427.3	475
0.75	0.22	0.7	1.35	0.75	0.3	0.15	5	0	0	0	0	0	0	0	0	843	38259.2	475
0.75	0.22	0.7	1.35	0.75	0.3	0.15	5	0	0	0	0	0	0	0	0	843	47708.8	476
0.75	0.22	0.7	1.35	0.75	0.3	0.15	5	0	0	0	0	0	0	0	0	843	57262.3	476
0.75	0.22	0.7	1.35	0.75	0.3	0.15	5	0	0	0	0	0	0	0	0	843	76369.5	476
0.75	0.22	0.7	1.35	0.75	0.3	0.15	10	0	0	0	0	0	0	0	0	843	101.15	352
0.75	0.22	0.7	1.35	0.75	0.3	0.15	10	0	0	0	0	0	0	0	0	843	137.51	385
0.75	0.22	0.7	1.35	0.75	0.3	0.15	10	0	0	0	0	0	0	0	0	843	176.49	399
0.75	0.22	0.7	1.35	0.75	0.3	0.15	10	0	0	0	0	0	0	0	0	843	216.5	407
0.75	0.22	0.7	1.35	0.75	0.3	0.15	10	0	0	0	0	0	0	0	0	843	256.63	413
0.75	0.22	0.7	1.35	0.75	0.3	0.15	10	0	0	0	0	0	0	0	0	843	297.3	417
0.75	0.22	0.7	1.35	0.75	0.3	0.15	10	0	0	0	0	0	0	0	0	843	337.4	421
0.75	0.22	0.7	1.35	0.75	0.3	0.15	10	0	0	0	0	0	0	0	0	843	378.67	423
0.75	0.22	0.7	1.35	0.75	0.3	0.15	10	0	0	0	0	0	0	0	0	843	581.85	432
0.75	0.22	0.7	1.35	0.75	0.3	0.15	10	0	0	0	0	0	0	0	0	843	786.66	436
0.75	0.22	0.7	1.35	0.75	0.3	0.15	10	0	0	0	0	0	0	0	0	843	1191.14	442
0.75	0.22	0.7	1.35	0.75	0.3	0.15	10	0	0	0	0	0	0	0	0	843	1595.89	445
0.75	0.22	0.7	1.35	0.75	0.3	0.15	10	0	0	0	0	0	0	0	0	843	1999.75	447
0.75	0.22	0.7	1.35	0.75	0.3	0.15	10	0	0	0	0	0	0	0	0	843	2405.69	448
0.75	0.22	0.7	1.35	0.75	0.3	0.15	10	0	0	0	0	0	0	0	0	843	2809.63	449
0.75	0.22	0.7	1.35	0.75	0.3	0.15	10	0	0	0	0	0	0	0	0	843	3211.54	450
0.75	0.22	0.7	1.35	0.75	0.3	0.15	10	0	0	0	0	0	0	0	0	843	3611.42	451
0.75	0.22	0.7	1.35	0.75	0.3	0.15	10	0	0	0	0	0	0	0	0	843	4009.23	452
0.75	0.22	0.7	1.35	0.75	0.3	0.15	10	0	0	0	0	0	0	0	0	843	6013.66	454
0.75	0.22	0.7	1.35	0.75	0.3	0.15	10	0	0	0	0	0	0	0	0	843	7997.43	456
0.75	0.22	0.7	1.35	0.75	0.3	0.15	10	0	0	0	0	0	0	0	0	843	11964.8	458
0.75	0.22	0.7	1.35	0.75	0.3	0.15	10	0	0	0	0	0	0	0	0	843	15932.1	459
0.75	0.22	0.7	1.35	0.75	0.3	0.15	10	0	0	0	0	0	0	0	0	843	19930.5	459
0.75	0.22	0.7	1.35	0.75	0.3	0.15	10	0	0	0	0	0	0	0	0	843	23866.6	460
0.75	0.22	0.7	1.35	0.75	0.3	0.15	10	0	0	0	0	0	0	0	0	843	27854.6	460
0.75	0.22	0.7	1.35	0.75	0.3	0.15	10	0	0	0	0	0	0	0	0	843	31759.5	461
0.75	0.22	0.7	1.35	0.75	0.3	0.15	10	0	0	0	0	0	0	0	0	843	35737.1	461
0.75	0.22	0.7	1.35	0.75	0.3	0.15	10	0	0	0	0	0	0	0	0	843	39714.7	461
0.75	0.22	0.7	1.35	0.75	0.3	0.15	10	0	0	0	0	0	0	0	0	843	49528.7	462
0.75	0.22	0.7	1.35	0.75	0.3	0.15	10	0	0	0	0	0	0	0	0	843	59446.7	462
0.75	0.22	0.7	1.35	0.75	0.3	0.15	10	0	0	0	0	0	0	0	0	843	79074.7	463
0.75	0.22	0.7	4	0.75	0.3	0.15	0	0	0	0	0	0	0	0	0	843	876.32	224
0.75	0.22	0.7	4	0.75	0.3	0.15	0	0	0	0	0	0	0	0	0	843	1024.4	313
0.75	0.22	0.7	4	0.75	0.3	0.15	0	0	0	0	0	0	0	0	0	843	1494.12	340
0.75	0.22	0.7	4	0.75	0.3	0.15	0	0	0	0	0	0	0	0	0	843	1972.81	351
0.75	0.22	0.7	4	0.75	0.3	0.15	0	0	0	0	0	0	0	0	0	843	2449.19	358
0.75	0.22	0.7	4	0.75	0.3	0.15	0	0	0	0	0	0	0	0	0	843	2929.45	362
0.75	0.22	0.7	4	0.75	0.3	0.15	0	0	0	0	0	0	0	0	0	843	3401.5	366
0.75	0.22	0.7	4	0.75	0.3	0.15	0	0	0	0	0	0	0	0	0	843	3881.64	368
0.75	0.22	0.7	4	0.75	0.3	0.15	0	0	0	0	0	0	0	0	0	843	4357.65	370
0.75	0.22	0.7	4	0.75	0.3	0.15	0	0	0	0	0	0	0	0	0	843	4829.54	372
0.75	0.22	0.7	4	0.75	0.3	0.15	0	0	0	0	0	0	0	0	0	843	7188.57	378
0.75	0.22	0.7	4	0.75	0.3	0.15	0	0	0	0	0	0	0	0	0	843	9547.32	381
0.75	0.22	0.7	4	0.75	0.3	0.15	0	0	0	0	0	0	0	0	0	843	14233.4	385
0.75	0.22	0.7	4	0.75	0.3	0.15	0	0	0	0	0	0	0	0	0	843	18919.4	387
0.75	0.22	0.7	4	0.75	0.3	0.15	0	0	0	0	0	0	0	0	0	843	23563.6	389
0.75	0.22	0.7	4	0.75	0.3	0.15	0	0	0	0	0	0	0	0	0	843	28228.6	390
0.75	0.22	0.7	4	0.75	0.3	0.15	0	0	0	0	0	0	0	0	0	843	32872.8	391
0.75	0.22	0.7	4	0.75	0.3	0.15	0	0	0	0	0	0	0	0	0	843	37579.3	391
0.75	0.22	0.7	4	0.75	0.3	0.15	0	0	0	0	0	0	0	0	0	843	42192.2	392
0.75	0.22	0.7	4	0.75	0.3	0.15	0	0	0	0	0	0	0	0	0	843	46784.3	393
0.75	0.22	0.7	4	0.75	0.3	0.15	0	0	0	0	0	0	0	0	0	843	58368.5	394
0.75	0.22	0.7	4	0.75	0.3	0.15	0	0	0	0	0	0	0	0	0	843	69900.6	395
0.75	0.22	0.7	4	0.75	0.3	0.15	0	0	0	0	0	0	0	0	0	843	93016.8	396
0.75	0.22	0.7	6	0.75	0.3	0.15	0	0	0	0	0	0	0	0	0	843	12275.1	249
0.75	0.22	0.7	6	0.75	0.3	0.15	0	0	0	0	0	0	0	0	0	843	17434.4	282
0.75	0.22	0.7	6	0.75	0.3	0.15	0	0	0	0	0	0	0	0	0	843	22819.4	293
0.75	0.22	0.7	6	0.75	0.3	0.15	0	0	0	0	0	0	0	0	0	843	28183	300
0.75	0.22	0.7	6	0.75	0.3	0.15	0	0	0	0	0	0	0	0	0	843	33587.7	304
0.75	0.22	0.7	6	0.75	0.3	0.15	0	0	0	0	0	0	0	0	0	843	38981.9	307
0.75	0.22	0.7	6	0.75	0.3	0.15	0	0	0	0	0	0	0	0	0	843	44313.6	310
0.75	0.22	0.7	6	0.75	0.3	0.15	0	0	0	0	0	0	0	0	0	843	49676.4	312
0.75	0.22	0.7	6	0.75	0.3	0.15	0	0	0	0	0	0	0	0	0	843	55101.5	313
0.75	0.22	0.7	6	0.75	0.3	0.15	0	0	0	0	0	0	0	0	0	843	68508.2	316
0.75	0.22	0.7	6	0.75	0.3	0.15	0	0	0	0	0	0	0	0	0	843	81758.8	319
0.75	0.22	0.7	6	0.75	0.3	0.15	0	0	0	0.1	0	0	0	0	0	843	8935.47	265
0.75	0.22	0.7	6	0.75	0.3	0.15	0	0	0	0.1	0	0	0	0	0	843	11510.5	286
0.75	0.22	0.7	6	0.75	0.3	0.15	0	0	0	0.1	0	0	0	0	0	843	16812.9	302
0.75	0.22	0.7	6	0.75	0.3	0.15	0	0	0	0.1	0	0	0	0	0	843	22114.1	310
0.75	0.22	0.7	6	0.75	0.3	0.15	0	0	0	0.1	0	0	0	0	0	843	27404.4	315
0.75	0.22	0.7	6	0.75	0.3	0.15	0	0	0	0.1	0	0	0	0	0	843	32715.3	318
0.75	0.22	0.7	6	0.75	0.3	0.15	0	0	0	0.1	0	0	0	0	0	843	37963.7	321
0.75	0.22	0.7	6	0.75	0.3	0.15	0	0	0	0.1	0	0	0	0	0	843	43232.8	323
0.75	0.22	0.7	6	0.75	0.3	0.15	0	0	0	0.1	0	0	0	0	0	843	48553.8	324
0.75	0.22	0.7	6	0.75	0.3	0.15	0	0	0	0.1	0	0	0	0	0	843	53853.9	325
0.75	0.22	0.7	6	0.75	0.3	0.15	0	0	0	0.1	0	0	0	0	0	843	66948.3	328
0.75	0.22	0.7	6	0.75	0.3	0.15	0	0	0	0.1	0	0	0	0	0	843	80042.4	330
0.75	0.22	0.7	6	0.75	0.3	0.15	0	0	0	1	0	0	0	0	0	843	505.8	282
0.75	0.22	0.7	6	0.75	0.3	0.15	0	0	0	1	0	0	0	0	0	843	717.76	336
0.75	0.22	0.7	6	0.75	0.3	0.15	0	0	0	1	0	0	0	0	0	843	950.95	351
0.75	0.22	0.7	6	0.75	0.3	0.15	0	0	0	1	0	0	0	0	0	843	1419.86	365
0.75	0.22	0.7	6	0.75	0.3	0.15	0	0	0	1	0	0	0	0	0	843	1888.6	372
0.75	0.22	0.7	6	0.75	0.3	0.15	0	0	0	1	0	0	0	0	0	843	2358.29	376
0.75	0.22	0.7	6	0.75	0.3	0.15	0	0	0	1	0	0	0	0	0	843	2825.92	379
0.75	0.22	0.7	6	0.75	0.3	0.15	0	0	0	1	0	0	0	0	0	843	3287.41	382
0.75	0.22	0.7	6	0.75	0.3	0.15	0	0	0	1	0	0	0	0	0	843	3750.89	384
0.75	0.22	0.7	6	0.75	0.3	0.15	0	0	0	1	0	0	0	0	0	843	4219.46	385
0.75	0.22	0.7	6	0.75	0.3	0.15	0	0	0	1	0	0	0	0	0	843	4685.98	386
0.75	0.22	0.7	6	0.75	0.3	0.15	0	0	0	1	0	0	0	0	0	843	6987.6	391
0.75	0.22	0.7	6	0.75	0.3	0.15	0	0	0	1	0	0	0	0	0	843	9299.33	393
0.75	0.22	0.7	6	0.75	0.3	0.15	0	0	0	1	0	0	0	0	0	843	13891.6	396
0.75	0.22	0.7	6	0.75	0.3	0.15	0	0	0	1	0	0	0	0	0	843	18463	398
0.75	0.22	0.7	6	0.75	0.3	0.15	0	0	0	1	0	0	0	0	0	843	23044.6	399
0.75	0.22	0.7	6	0.75	0.3	0.15	0	0	0	1	0	0	0	0	0	843	27605.5	400
0.75	0.22	0.7	6	0.75	0.3	0.15	0	0	0	1	0	0	0	0	0	843	32145.5	401
0.75	0.22	0.7	6	0.75	0.3	0.15	0	0	0	1	0	0	0	0	0	843	36664.7	402
0.75	0.22	0.7	6	0.75	0.3	0.15	0	0	0	1	0	0	0	0	0	843	41256.7	402
0.75	0.22	0.7	6	0.75	0.3	0.15	0	0	0	1	0	0	0	0	0	843	45744.7	403
0.75	0.22	0.7	6	0.75	0.3	0.15	0	0	0	1	0	0	0	0	0	843	57068.5	404
0.75	0.22	0.7	6	0.75	0.3	0.15	0	0	0	1	0	0	0	0	0	843	68496.4	404
0.75	0.22	0.7	6	0.75	0.3	0.15	0	0	0	1	0	0	0	0	0	843	91144	405
0.75	0.22	0.7	6	0.75	0.3	0.15	0	0	0	2	0	0	0	0	0	843	58.56	344
0.75	0.22	0.7	6	0.75	0.3	0.15	0	0	0	2	0	0	0	0	0	843	92.5	394
0.75	0.22	0.7	6	0.75	0.3	0.15	0	0	0	2	0	0	0	0	0	843	130.3	409
0.75	0.22	0.7	6	0.75	0.3	0.15	0	0	0	2	0	0	0	0	0	843	168.93	418
0.75	0.22	0.7	6	0.75	0.3	0.15	0	0	0	2	0	0	0	0	0	843	208.56	423
0.75	0.22	0.7	6	0.75	0.3	0.15	0	0	0	2	0	0	0	0	0	843	248.28	427
0.75	0.22	0.7	6	0.75	0.3	0.15	0	0	0	2	0	0	0	0	0	843	288.23	430
0.75	0.22	0.7	6	0.75	0.3	0.15	0	0	0	2	0	0	0	0	0	843	328.61	432
0.75	0.22	0.7	6	0.75	0.3	0.15	0	0	0	2	0	0	0	0	0	843	368.76	434
0.75	0.22	0.7	6	0.75	0.3	0.15	0	0	0	2	0	0	0	0	0	843	569.11	441
0.75	0.22	0.7	6	0.75	0.3	0.15	0	0	0	2	0	0	0	0	0	843	771.2	444
0.75	0.22	0.7	6	0.75	0.3	0.15	0	0	0	2	0	0	0	0	0	843	1173.31	448
0.75	0.22	0.7	6	0.75	0.3	0.15	0	0	0	2	0	0	0	0	0	843	1571.83	451
0.75	0.22	0.7	6	0.75	0.3	0.15	0	0	0	2	0	0	0	0	0	843	1974.5	452
0.75	0.22	0.7	6	0.75	0.3	0.15	0	0	0	2	0	0	0	0	0	843	2369.14	454
0.75	0.22	0.7	6	0.75	0.3	0.15	0	0	0	2	0	0	0	0	0	843	2766.84	455
0.75	0.22	0.7	6	0.75	0.3	0.15	0	0	0	2	0	0	0	0	0	843	3170.69	455
0.75	0.22	0.7	6	0.75	0.3	0.15	0	0	0	2	0	0	0	0	0	843	3565.35	456
0.75	0.22	0.7	6	0.75	0.3	0.15	0	0	0	2	0	0	0	0	0	843	3957.96	457
0.75	0.22	0.7	6	0.75	0.3	0.15	0	0	0	2	0	0	0	0	0	843	5936.37	459
0.75	0.22	0.7	6	0.75	0.3	0.15	0	0	0	2	0	0	0	0	0	843	7914.77	460
0.75	0.22	0.7	6	0.75	0.3	0.15	0	0	0	2	0	0	0	0	0	843	11871.6	461
0.75	0.22	0.7	6	0.75	0.3	0.15	0	0	0	2	0	0	0	0	0	843	15807.6	462
0.75	0.22	0.7	6	0.75	0.3	0.15	0	0	0	2	0	0	0	0	0	843	19722.9	463
0.75	0.22	0.7	6	0.75	0.3	0.15	0	0	0	2	0	0	0	0	0	843	23679.6	463
0.75	0.22	0.7	6	0.75	0.3	0.15	0	0	0	2	0	0	0	0	0	843	27563.7	464
0.75	0.22	0.7	6	0.75	0.3	0.15	0	0	0	2	0	0	0	0	0	843	31510.1	464
0.75	0.22	0.7	6	0.75	0.3	0.15	0	0	0	2	0	0	0	0	0	843	35456.4	464
0.75	0.22	0.7	6	0.75	0.3	0.15	0	0	0	2	0	0	0	0	0	843	39402.8	464
0.75	0.22	0.7	6	0.75	0.3	0.15	0	0	0	2	0	0	0	0	0	843	49138.7	465
0.75	0.22	0.7	6	0.75	0.3	0.15	0	0	0	2	0	0	0	0	0	843	58978.6	465
0.75	0.22	0.7	6	0.75	0.3	0.15	0	0	0	2	0	0	0	0	0	843	78450.4	466
0.75	0.22	0.7	6	0.75	0.3	0.15	0	0	0	4	0	0	0	0	0	843	18.91	380
0.75	0.22	0.7	6	0.75	0.3	0.15	0	0	0	4	0	0	0	0	0	843	31.81	429
0.75	0.22	0.7	6	0.75	0.3	0.15	0	0	0	4	0	0	0	0	0	843	46.59	446
0.75	0.22	0.7	6	0.75	0.3	0.15	0	0	0	4	0	0	0	0	0	843	78.9	460
0.75	0.22	0.7	6	0.75	0.3	0.15	0	0	0	4	0	0	0	0	0	843	112.89	467
0.75	0.22	0.7	6	0.75	0.3	0.15	0	0	0	4	0	0	0	0	0	843	147.47	472
0.75	0.22	0.7	6	0.75	0.3	0.15	0	0	0	4	0	0	0	0	0	843	182.74	475
0.75	0.22	0.7	6	0.75	0.3	0.15	0	0	0	4	0	0	0	0	0	843	218.44	477
0.75	0.22	0.7	6	0.75	0.3	0.15	0	0	0	4	0	0	0	0	0	843	254.03	479
0.75	0.22	0.7	6	0.75	0.3	0.15	0	0	0	4	0	0	0	0	0	843	290.23	480
0.75	0.22	0.7	6	0.75	0.3	0.15	0	0	0	4	0	0	0	0	0	843	326.38	481
0.75	0.22	0.7	6	0.75	0.3	0.15	0	0	0	4	0	0	0	0	0	843	506.82	485
0.75	0.22	0.7	6	0.75	0.3	0.15	0	0	0	4	0	0	0	0	0	843	686.15	488
0.75	0.22	0.7	6	0.75	0.3	0.15	0	0	0	4	0	0	0	0	0	843	1048.56	490
0.75	0.22	0.7	6	0.75	0.3	0.15	0	0	0	4	0	0	0	0	0	843	1407.43	492
0.75	0.22	0.7	6	0.75	0.3	0.15	0	0	0	4	0	0	0	0	0	843	1767.45	493
0.75	0.22	0.7	6	0.75	0.3	0.15	0	0	0	4	0	0	0	0	0	843	2125.53	494
0.75	0.22	0.7	6	0.75	0.3	0.15	0	0	0	4	0	0	0	0	0	843	2481.6	495
0.75	0.22	0.7	6	0.75	0.3	0.15	0	0	0	4	0	0	0	0	0	843	2843.81	495
0.75	0.22	0.7	6	0.75	0.3	0.15	0	0	0	4	0	0	0	0	0	843	3196.84	496
0.75	0.22	0.7	6	0.75	0.3	0.15	0	0	0	4	0	0	0	0	0	843	3558.07	496
0.75	0.22	0.7	6	0.75	0.3	0.15	0	0	0	4	0	0	0	0	0	843	5333.45	498
0.75	0.22	0.7	6	0.75	0.3	0.15	0	0	0	4	0	0	0	0	0	843	7129.49	498
0.75	0.22	0.7	6	0.75	0.3	0.15	0	0	0	4	0	0	0	0	0	843	10690.6	499
0.75	0.22	0.7	6	0.75	0.3	0.15	0	0	0	4	0	0	0	0	0	843	14231	500
0.75	0.22	0.7	6	0.75	0.3	0.15	0	0	0	4	0	0	0	0	0	843	17750.6	501
0.75	0.22	0.7	6	0.75	0.3	0.15	0	0	0	4	0	0	0	0	0	843	21311.7	501
0.75	0.22	0.7	6	0.75	0.3	0.15	0	0	0	4	0	0	0	0	0	843	24872.8	501
0.75	0.22	0.7	6	0.75	0.3	0.15	0	0	0	4	0	0	0	0	0	843	28433.9	501
0.75	0.22	0.7	6	0.75	0.3	0.15	0	0	0	4	0	0	0	0	0	843	31901.4	502
0.75	0.22	0.7	6	0.75	0.3	0.15	0	0	0	4	0	0	0	0	0	843	35452.1	502
0.75	0.22	0.7	6	0.75	0.3	0.15	0	0	0	4	0	0	0	0	0	843	44328.9	502
0.75	0.22	0.7	6	0.75	0.3	0.15	0	0	0	4	0	0	0	0	0	843	53205.6	502
0.75	0.22	0.7	6	0.75	0.3	0.15	0	0	0	4	0	0	0	0	0	843	70751	503
0.75	0.22	0.7	6	0.75	0.3	0.15	0	0	0	8	0	0	0	0	0	843	11.96	356
0.75	0.22	0.7	6	0.75	0.3	0.15	0	0	0	8	0	0	0	0	0	843	13.03	385
0.75	0.22	0.7	6	0.75	0.3	0.15	0	0	0	8	0	0	0	0	0	843	15.05	406
0.75	0.22	0.7	6	0.75	0.3	0.15	0	0	0	8	0	0	0	0	0	843	17.32	419
0.75	0.22	0.7	6	0.75	0.3	0.15	0	0	0	8	0	0	0	0	0	843	30.35	448
0.75	0.22	0.7	6	0.75	0.3	0.15	0	0	0	8	0	0	0	0	0	843	44.95	460
0.75	0.22	0.7	6	0.75	0.3	0.15	0	0	0	8	0	0	0	0	0	843	76.43	472
0.75	0.22	0.7	6	0.75	0.3	0.15	0	0	0	8	0	0	0	0	0	843	109.59	478
0.75	0.22	0.7	6	0.75	0.3	0.15	0	0	0	8	0	0	0	0	0	843	143.89	481
0.75	0.22	0.7	6	0.75	0.3	0.15	0	0	0	8	0	0	0	0	0	843	178.27	484
0.75	0.22	0.7	6	0.75	0.3	0.15	0	0	0	8	0	0	0	0	0	843	213.06	486
0.75	0.22	0.7	6	0.75	0.3	0.15	0	0	0	8	0	0	0	0	0	843	248.45	487
0.75	0.22	0.7	6	0.75	0.3	0.15	0	0	0	8	0	0	0	0	0	843	283.03	489
0.75	0.22	0.7	6	0.75	0.3	0.15	0	0	0	8	0	0	0	0	0	843	318.27	490
0.75	0.22	0.7	6	0.75	0.3	0.15	0	0	0	8	0	0	0	0	0	843	495.5	493
0.75	0.22	0.7	6	0.75	0.3	0.15	0	0	0	8	0	0	0	0	0	843	672.62	495
0.75	0.22	0.7	6	0.75	0.3	0.15	0	0	0	8	0	0	0	0	0	843	1027.76	497
0.75	0.22	0.7	6	0.75	0.3	0.15	0	0	0	8	0	0	0	0	0	843	1379.36	499
0.75	0.22	0.7	6	0.75	0.3	0.15	0	0	0	8	0	0	0	0	0	843	1732.1	500
0.75	0.22	0.7	6	0.75	0.3	0.15	0	0	0	8	0	0	0	0	0	843	2082.9	501
0.75	0.22	0.7	6	0.75	0.3	0.15	0	0	0	8	0	0	0	0	0	843	2438.81	501
0.75	0.22	0.7	6	0.75	0.3	0.15	0	0	0	8	0	0	0	0	0	843	2786.61	502
0.75	0.22	0.7	6	0.75	0.3	0.15	0	0	0	8	0	0	0	0	0	843	3141.56	502
0.75	0.22	0.7	6	0.75	0.3	0.15	0	0	0	8	0	0	0	0	0	843	3496.54	502
0.75	0.22	0.7	6	0.75	0.3	0.15	0	0	0	8	0	0	0	0	0	843	5240.7	504
0.75	0.22	0.7	6	0.75	0.3	0.15	0	0	0	8	0	0	0	0	0	843	7005.5	504
0.75	0.22	0.7	6	0.75	0.3	0.15	0	0	0	8	0	0	0	0	0	843	10504.2	505
0.75	0.22	0.7	6	0.75	0.3	0.15	0	0	0	8	0	0	0	0	0	843	13982.1	506
0.75	0.22	0.7	6	0.75	0.3	0.15	0	0	0	8	0	0	0	0	0	843	17491.1	506
0.75	0.22	0.7	6	0.75	0.3	0.15	0	0	0	8	0	0	0	0	0	843	20937.8	507
0.75	0.22	0.7	6	0.75	0.3	0.15	0	0	0	8	0	0	0	0	0	843	24436.4	507
0.75	0.22	0.7	6	0.75	0.3	0.15	0	0	0	8	0	0	0	0	0	843	27935	507
0.75	0.22	0.7	6	0.75	0.3	0.15	0	0	0	8	0	0	0	0	0	843	31433.7	507
0.75	0.22	0.7	6	0.75	0.3	0.15	0	0	0	8	0	0	0	0	0	843	34932.3	507
0.75	0.22	0.7	6	0.75	0.3	0.15	0	0	0	8	0	0	0	0	0	843	43548.9	508
0.75	0.22	0.7	6	0.75	0.3	0.15	0	0	0	8	0	0	0	0	0	843	52269.4	508
0.75	0.22	0.7	6	0.75	0.3	0.15	0	0	0	8	0	0	0	0	0	843	69710.6	508
0.75	0.22	0.7	6	0.75	0.3	0.15	0	0	0	12	0	0	0	0	0	843	14.03	350
0.75	0.22	0.7	6	0.75	0.3	0.15	0	0	0	12	0	0	0	0	0	843	15.77	385
0.75	0.22	0.7	6	0.75	0.3	0.15	0	0	0	12	0	0	0	0	0	843	18.02	402
0.75	0.22	0.7	6	0.75	0.3	0.15	0	0	0	12	0	0	0	0	0	843	31.2	437
0.75	0.22	0.7	6	0.75	0.3	0.15	0	0	0	12	0	0	0	0	0	843	46.12	450
0.75	0.22	0.7	6	0.75	0.3	0.15	0	0	0	12	0	0	0	0	0	843	78.28	463
0.75	0.22	0.7	6	0.75	0.3	0.15	0	0	0	12	0	0	0	0	0	843	112.29	469
0.75	0.22	0.7	6	0.75	0.3	0.15	0	0	0	12	0	0	0	0	0	843	147.07	473
0.75	0.22	0.7	6	0.75	0.3	0.15	0	0	0	12	0	0	0	0	0	843	182.24	476
0.75	0.22	0.7	6	0.75	0.3	0.15	0	0	0	12	0	0	0	0	0	843	217.84	478
0.75	0.22	0.7	6	0.75	0.3	0.15	0	0	0	12	0	0	0	0	0	843	254.03	479
0.75	0.22	0.7	6	0.75	0.3	0.15	0	0	0	12	0	0	0	0	0	843	289.43	481
0.75	0.22	0.7	6	0.75	0.3	0.15	0	0	0	12	0	0	0	0	0	843	325.48	482
0.75	0.22	0.7	6	0.75	0.3	0.15	0	0	0	12	0	0	0	0	0	843	506.82	485
0.75	0.22	0.7	6	0.75	0.3	0.15	0	0	0	12	0	0	0	0	0	843	688.09	487
0.75	0.22	0.7	6	0.75	0.3	0.15	0	0	0	12	0	0	0	0	0	843	1048.56	490
0.75	0.22	0.7	6	0.75	0.3	0.15	0	0	0	12	0	0	0	0	0	843	1411.44	491
0.75	0.22	0.7	6	0.75	0.3	0.15	0	0	0	12	0	0	0	0	0	843	1767.45	493
0.75	0.22	0.7	6	0.75	0.3	0.15	0	0	0	12	0	0	0	0	0	843	2131.62	493
0.75	0.22	0.7	6	0.75	0.3	0.15	0	0	0	12	0	0	0	0	0	843	2488.73	494
0.75	0.22	0.7	6	0.75	0.3	0.15	0	0	0	12	0	0	0	0	0	843	2851.98	494
0.75	0.22	0.7	6	0.75	0.3	0.15	0	0	0	12	0	0	0	0	0	843	3206.05	495
0.75	0.22	0.7	6	0.75	0.3	0.15	0	0	0	12	0	0	0	0	0	843	3568.32	495
0.75	0.22	0.7	6	0.75	0.3	0.15	0	0	0	12	0	0	0	0	0	843	5364.37	496
0.75	0.22	0.7	6	0.75	0.3	0.15	0	0	0	12	0	0	0	0	0	843	7150.16	497
0.75	0.22	0.7	6	0.75	0.3	0.15	0	0	0	12	0	0	0	0	0	843	10721.7	498
0.75	0.22	0.7	6	0.75	0.3	0.15	0	0	0	12	0	0	0	0	0	843	14272.5	499
0.75	0.22	0.7	6	0.75	0.3	0.15	0	0	0	12	0	0	0	0	0	843	17854.4	499
0.75	0.22	0.7	6	0.75	0.3	0.15	0	0	0	12	0	0	0	0	0	843	21374	500
0.75	0.22	0.7	6	0.75	0.3	0.15	0	0	0	12	0	0	0	0	0	843	24945.5	500
0.75	0.22	0.7	6	0.75	0.3	0.15	0	0	0	12	0	0	0	0	0	843	28517	500
0.75	0.22	0.7	6	0.75	0.3	0.15	0	0	0	12	0	0	0	0	0	843	32088.5	500
0.75	0.22	0.7	6	0.75	0.3	0.15	0	0	0	12	0	0	0	0	0	843	35660	500
0.75	0.22	0.7	6	0.75	0.3	0.15	0	0	0	12	0	0	0	0	0	843	44458.9	501
0.75	0.22	0.7	6	0.75	0.3	0.15	0	0	0	12	0	0	0	0	0	843	53361.6	501
0.75	0.22	0.7	6	0.75	0.3	0.15	0	0	0	12	0	0	0	0	0	843	71167.2	501
0.76	0.22	0.29	0.07	0.11	0.02	0.02	0.17	0	0	0	0	0	0	0.008	0.008	860	4.75	326
0.76	0.22	0.29	0.07	0.11	0.02	0.02	0.17	0	0	0	0	0	0	0.008	0.008	860	5.42	426
0.76	0.22	0.29	0.07	0.11	0.02	0.02	0.17	0	0	0	0	0	0	0.008	0.008	860	6.62	449
0.76	0.22	0.29	0.07	0.11	0.02	0.02	0.17	0	0	0	0	0	0	0.008	0.008	860	7.95	463
0.76	0.22	0.29	0.07	0.11	0.02	0.02	0.17	0	0	0	0	0	0	0.008	0.008	860	9.41	472
0.76	0.22	0.29	0.07	0.11	0.02	0.02	0.17	0	0	0	0	0	0	0.008	0.008	860	10.87	479
0.76	0.22	0.29	0.07	0.11	0.02	0.02	0.17	0	0	0	0	0	0	0.008	0.008	860	12.94	485
0.76	0.22	0.29	0.07	0.11	0.02	0.02	0.17	0	0	0	0	0	0	0.008	0.008	860	15.08	491
0.76	0.22	0.29	0.07	0.11	0.02	0.02	0.17	0	0	0	0	0	0	0.008	0.008	860	27.08	506
0.76	0.22	0.29	0.07	0.11	0.02	0.02	0.17	0	0	0	0	0	0	0.008	0.008	860	40.39	513
0.76	0.22	0.29	0.07	0.11	0.02	0.02	0.17	0	0	0	0	0	0	0.008	0.008	860	69.12	520
0.76	0.22	0.29	0.07	0.11	0.02	0.02	0.17	0	0	0	0	0	0	0.008	0.008	860	99.24	524
0.76	0.22	0.29	0.07	0.11	0.02	0.02	0.17	0	0	0	0	0	0	0.008	0.008	860	129.92	527
0.76	0.22	0.29	0.07	0.11	0.02	0.02	0.17	0	0	0	0	0	0	0.008	0.008	860	161.07	529
0.76	0.22	0.29	0.07	0.11	0.02	0.02	0.17	0	0	0	0	0	0	0.008	0.008	860	192.77	530
0.76	0.22	0.29	0.07	0.11	0.02	0.02	0.17	0	0	0	0	0	0	0.008	0.008	860	224.52	531
0.76	0.22	0.29	0.07	0.11	0.02	0.02	0.17	0	0	0	0	0	0	0.008	0.008	860	256.23	532
0.76	0.22	0.29	0.07	0.11	0.02	0.02	0.17	0	0	0	0	0	0	0.008	0.008	860	287.88	533
0.76	0.22	0.29	0.07	0.11	0.02	0.02	0.17	0	0	0	0	0	0	0.008	0.008	860	446.96	536
0.76	0.22	0.29	0.07	0.11	0.02	0.02	0.17	0	0	0	0	0	0	0.008	0.008	860	607.67	537
0.76	0.22	0.29	0.07	0.11	0.02	0.02	0.17	0	0	0	0	0	0	0.008	0.008	860	927.04	539
0.76	0.22	0.29	0.07	0.11	0.02	0.02	0.17	0	0	0	0	0	0	0.008	0.008	860	1246.76	540
0.76	0.22	0.29	0.07	0.11	0.02	0.02	0.17	0	0	0	0	0	0	0.008	0.008	860	1564.68	541
0.76	0.22	0.29	0.07	0.11	0.02	0.02	0.17	0	0	0	0	0	0	0.008	0.008	860	1880.69	542
0.76	0.22	0.29	0.07	0.11	0.02	0.02	0.17	0	0	0	0	0	0	0.008	0.008	860	2201.66	542
0.76	0.22	0.29	0.07	0.11	0.02	0.02	0.17	0	0	0	0	0	0	0.008	0.008	860	2522.67	542
0.76	0.22	0.29	0.07	0.11	0.02	0.02	0.17	0	0	0	0	0	0	0.008	0.008	860	2834.77	543
0.76	0.22	0.29	0.07	0.11	0.02	0.02	0.17	0	0	0	0	0	0	0.008	0.008	860	3154.81	543
0.76	0.22	0.29	0.07	0.11	0.02	0.02	0.17	0	0	0	0	0	0	0.008	0.008	860	4740.19	544
0.76	0.22	0.29	0.07	0.11	0.02	0.02	0.17	0	0	0	0	0	0	0.008	0.008	860	6315.59	545
0.76	0.22	0.29	0.07	0.11	0.02	0.02	0.17	0	0	0	0	0	0	0.008	0.008	860	9496.49	545
0.76	0.22	0.29	0.07	0.11	0.02	0.02	0.17	0	0	0	0	0	0	0.008	0.008	860	12637.2	546
0.76	0.22	0.29	0.07	0.11	0.02	0.02	0.17	0	0	0	0	0	0	0.008	0.008	860	15808.1	546
0.76	0.22	0.29	0.07	0.11	0.02	0.02	0.17	0	0	0	0	0	0	0.008	0.008	860	18979	546
0.76	0.22	0.29	0.07	0.11	0.02	0.02	0.17	0	0	0	0	0	0	0.008	0.008	860	22079.3	547
0.76	0.22	0.29	0.07	0.11	0.02	0.02	0.17	0	0	0	0	0	0	0.008	0.008	860	25240.1	547
0.76	0.22	0.29	0.07	0.11	0.02	0.02	0.17	0	0	0	0	0	0	0.008	0.008	860	28400.9	547
0.76	0.22	0.29	0.07	0.11	0.02	0.02	0.17	0	0	0	0	0	0	0.008	0.008	860	31561.8	547
0.76	0.22	0.29	0.07	0.11	0.02	0.02	0.17	0	0	0	0	0	0	0.008	0.008	860	39463.8	547
0.76	0.22	0.29	0.07	0.11	0.02	0.02	0.17	0	0	0	0	0	0	0.008	0.008	860	47365.8	547
0.76	0.22	0.29	0.07	0.11	0.02	0.02	0.17	0	0	0	0	0	0	0.008	0.008	860	62968.1	548
0.76	0.22	0.29	0.07	0.11	0.02	0.02	0.17	0	0	0	0	0	0	0.008	0.008	860	94475.2	548
0.76	0.22	0.29	0.07	0.11	0.1	0.02	0.17	0	0	0	0	0	0	0.008	0.008	860	5.7	403
0.76	0.22	0.29	0.07	0.11	0.1	0.02	0.17	0	0	0	0	0	0	0.008	0.008	860	6.83	436
0.76	0.22	0.29	0.07	0.11	0.1	0.02	0.17	0	0	0	0	0	0	0.008	0.008	860	8.15	453
0.76	0.22	0.29	0.07	0.11	0.1	0.02	0.17	0	0	0	0	0	0	0.008	0.008	860	9.6	464
0.76	0.22	0.29	0.07	0.11	0.1	0.02	0.17	0	0	0	0	0	0	0.008	0.008	860	11.07	472
0.76	0.22	0.29	0.07	0.11	0.1	0.02	0.17	0	0	0	0	0	0	0.008	0.008	860	13.11	480
0.76	0.22	0.29	0.07	0.11	0.1	0.02	0.17	0	0	0	0	0	0	0.008	0.008	860	15.33	485
0.76	0.22	0.29	0.07	0.11	0.1	0.02	0.17	0	0	0	0	0	0	0.008	0.008	860	27.38	502
0.76	0.22	0.29	0.07	0.11	0.1	0.02	0.17	0	0	0	0	0	0	0.008	0.008	860	40.73	510
0.76	0.22	0.29	0.07	0.11	0.1	0.02	0.17	0	0	0	0	0	0	0.008	0.008	860	69.53	518
0.76	0.22	0.29	0.07	0.11	0.1	0.02	0.17	0	0	0	0	0	0	0.008	0.008	860	99.83	522
0.76	0.22	0.29	0.07	0.11	0.1	0.02	0.17	0	0	0	0	0	0	0.008	0.008	860	130.7	525
0.76	0.22	0.29	0.07	0.11	0.1	0.02	0.17	0	0	0	0	0	0	0.008	0.008	860	162.05	527
0.76	0.22	0.29	0.07	0.11	0.1	0.02	0.17	0	0	0	0	0	0	0.008	0.008	860	193.94	528
0.76	0.22	0.29	0.07	0.11	0.1	0.02	0.17	0	0	0	0	0	0	0.008	0.008	860	225.2	530
0.76	0.22	0.29	0.07	0.11	0.1	0.02	0.17	0	0	0	0	0	0	0.008	0.008	860	257.02	531
0.76	0.22	0.29	0.07	0.11	0.1	0.02	0.17	0	0	0	0	0	0	0.008	0.008	860	289.64	531
0.76	0.22	0.29	0.07	0.11	0.1	0.02	0.17	0	0	0	0	0	0	0.008	0.008	860	449.72	534
0.76	0.22	0.29	0.07	0.11	0.1	0.02	0.17	0	0	0	0	0	0	0.008	0.008	860	609.56	536
0.76	0.22	0.29	0.07	0.11	0.1	0.02	0.17	0	0	0	0	0	0	0.008	0.008	860	929.92	538
0.76	0.22	0.29	0.07	0.11	0.1	0.02	0.17	0	0	0	0	0	0	0.008	0.008	860	1250.66	539
0.76	0.22	0.29	0.07	0.11	0.1	0.02	0.17	0	0	0	0	0	0	0.008	0.008	860	1569.58	540
0.76	0.22	0.29	0.07	0.11	0.1	0.02	0.17	0	0	0	0	0	0	0.008	0.008	860	1892.51	540
0.76	0.22	0.29	0.07	0.11	0.1	0.02	0.17	0	0	0	0	0	0	0.008	0.008	860	2208.58	541
0.76	0.22	0.29	0.07	0.11	0.1	0.02	0.17	0	0	0	0	0	0	0.008	0.008	860	2530.6	541
0.76	0.22	0.29	0.07	0.11	0.1	0.02	0.17	0	0	0	0	0	0	0.008	0.008	860	2843.71	542
0.76	0.22	0.29	0.07	0.11	0.1	0.02	0.17	0	0	0	0	0	0	0.008	0.008	860	3164.76	542
0.76	0.22	0.29	0.07	0.11	0.1	0.02	0.17	0	0	0	0	0	0	0.008	0.008	860	4755.19	543
0.76	0.22	0.29	0.07	0.11	0.1	0.02	0.17	0	0	0	0	0	0	0.008	0.008	860	6335.64	544
0.76	0.22	0.29	0.07	0.11	0.1	0.02	0.17	0	0	0	0	0	0	0.008	0.008	860	9526.63	544
0.76	0.22	0.29	0.07	0.11	0.1	0.02	0.17	0	0	0	0	0	0	0.008	0.008	860	12677.4	545
0.76	0.22	0.29	0.07	0.11	0.1	0.02	0.17	0	0	0	0	0	0	0.008	0.008	860	15858.4	545
0.76	0.22	0.29	0.07	0.11	0.1	0.02	0.17	0	0	0	0	0	0	0.008	0.008	860	19039.4	545
0.76	0.22	0.29	0.07	0.11	0.1	0.02	0.17	0	0	0	0	0	0	0.008	0.008	860	22149.9	546
0.76	0.22	0.29	0.07	0.11	0.1	0.02	0.17	0	0	0	0	0	0	0.008	0.008	860	25320.8	546
0.76	0.22	0.29	0.07	0.11	0.1	0.02	0.17	0	0	0	0	0	0	0.008	0.008	860	28491.7	546
0.76	0.22	0.29	0.07	0.11	0.1	0.02	0.17	0	0	0	0	0	0	0.008	0.008	860	31662.6	546
0.76	0.22	0.29	0.07	0.11	0.1	0.02	0.17	0	0	0	0	0	0	0.008	0.008	860	39589.9	546
0.76	0.22	0.29	0.07	0.11	0.1	0.02	0.17	0	0	0	0	0	0	0.008	0.008	860	47517.1	546
0.76	0.22	0.29	0.07	0.11	0.1	0.02	0.17	0	0	0	0	0	0	0.008	0.008	860	63169.9	547
0.76	0.22	0.29	0.07	0.11	0.1	0.02	0.17	0	0	0	0	0	0	0.008	0.008	860	94778.1	547
0.76	0.22	0.29	0.07	0.11	1	0.02	0.17	0	0	0	0	0	0	0.008	0.008	860	16.22	390
0.76	0.22	0.29	0.07	0.11	1	0.02	0.17	0	0	0	0	0	0	0.008	0.008	860	18.11	417
0.76	0.22	0.29	0.07	0.11	1	0.02	0.17	0	0	0	0	0	0	0.008	0.008	860	30.36	463
0.76	0.22	0.29	0.07	0.11	1	0.02	0.17	0	0	0	0	0	0	0.008	0.008	860	44.34	479
0.76	0.22	0.29	0.07	0.11	1	0.02	0.17	0	0	0	0	0	0	0.008	0.008	860	74.61	493
0.76	0.22	0.29	0.07	0.11	1	0.02	0.17	0	0	0	0	0	0	0.008	0.008	860	106.03	501
0.76	0.22	0.29	0.07	0.11	1	0.02	0.17	0	0	0	0	0	0	0.008	0.008	860	138.51	505
0.76	0.22	0.29	0.07	0.11	1	0.02	0.17	0	0	0	0	0	0	0.008	0.008	860	170.81	509
0.76	0.22	0.29	0.07	0.11	1	0.02	0.17	0	0	0	0	0	0	0.008	0.008	860	203.87	511
0.76	0.22	0.29	0.07	0.11	1	0.02	0.17	0	0	0	0	0	0	0.008	0.008	860	236.8	513
0.76	0.22	0.29	0.07	0.11	1	0.02	0.17	0	0	0	0	0	0	0.008	0.008	860	270.3	514
0.76	0.22	0.29	0.07	0.11	1	0.02	0.17	0	0	0	0	0	0	0.008	0.008	860	302.85	516
0.76	0.22	0.29	0.07	0.11	1	0.02	0.17	0	0	0	0	0	0	0.008	0.008	860	469.03	520
0.76	0.22	0.29	0.07	0.11	1	0.02	0.17	0	0	0	0	0	0	0.008	0.008	860	635.9	522
0.76	0.22	0.29	0.07	0.11	1	0.02	0.17	0	0	0	0	0	0	0.008	0.008	860	967.47	525
0.76	0.22	0.29	0.07	0.11	1	0.02	0.17	0	0	0	0	0	0	0.008	0.008	860	1297.41	527
0.76	0.22	0.29	0.07	0.11	1	0.02	0.17	0	0	0	0	0	0	0.008	0.008	860	1628.44	528
0.76	0.22	0.29	0.07	0.11	1	0.02	0.17	0	0	0	0	0	0	0.008	0.008	860	1957.57	529
0.76	0.22	0.29	0.07	0.11	1	0.02	0.17	0	0	0	0	0	0	0.008	0.008	860	2284.74	530
0.76	0.22	0.29	0.07	0.11	1	0.02	0.17	0	0	0	0	0	0	0.008	0.008	860	2617.87	530
0.76	0.22	0.29	0.07	0.11	1	0.02	0.17	0	0	0	0	0	0	0.008	0.008	860	2942.08	531
0.76	0.22	0.29	0.07	0.11	1	0.02	0.17	0	0	0	0	0	0	0.008	0.008	860	3274.24	531
0.76	0.22	0.29	0.07	0.11	1	0.02	0.17	0	0	0	0	0	0	0.008	0.008	860	4905.2	533
0.76	0.22	0.29	0.07	0.11	1	0.02	0.17	0	0	0	0	0	0	0.008	0.008	860	6556.18	533
0.76	0.22	0.29	0.07	0.11	1	0.02	0.17	0	0	0	0	0	0	0.008	0.008	860	9797.96	535
0.76	0.22	0.29	0.07	0.11	1	0.02	0.17	0	0	0	0	0	0	0.008	0.008	860	13079.9	535
0.76	0.22	0.29	0.07	0.11	1	0.02	0.17	0	0	0	0	0	0	0.008	0.008	860	16311.5	536
0.76	0.22	0.29	0.07	0.11	1	0.02	0.17	0	0	0	0	0	0	0.008	0.008	860	19583.4	536
0.76	0.22	0.29	0.07	0.11	1	0.02	0.17	0	0	0	0	0	0	0.008	0.008	860	22855.3	536
0.76	0.22	0.29	0.07	0.11	1	0.02	0.17	0	0	0	0	0	0	0.008	0.008	860	26046.5	537
0.76	0.22	0.29	0.07	0.11	1	0.02	0.17	0	0	0	0	0	0	0.008	0.008	860	29308.3	537
0.76	0.22	0.29	0.07	0.11	1	0.02	0.17	0	0	0	0	0	0	0.008	0.008	860	32570.1	537
0.76	0.22	0.29	0.07	0.11	1	0.02	0.17	0	0	0	0	0	0	0.008	0.008	860	40724.6	537
0.76	0.22	0.29	0.07	0.11	1	0.02	0.17	0	0	0	0	0	0	0.008	0.008	860	48727.8	538
0.76	0.22	0.29	0.07	0.11	1	0.02	0.17	0	0	0	0	0	0	0.008	0.008	860	64986.3	538
0.76	0.22	0.29	0.07	0.11	1	0.02	0.17	0	0	0	0	0	0	0.008	0.008	860	97200.5	539
0.76	0.22	0.29	0.07	0.11	3	0.02	0.17	0	0	0	0	0	0	0.008	0.008	860	10.17	352
0.76	0.22	0.29	0.07	0.11	3	0.02	0.17	0	0	0	0	0	0	0.008	0.008	860	10.82	414
0.76	0.22	0.29	0.07	0.11	3	0.02	0.17	0	0	0	0	0	0	0.008	0.008	860	12.09	436
0.76	0.22	0.29	0.07	0.11	3	0.02	0.17	0	0	0	0	0	0	0.008	0.008	860	14.04	453
0.76	0.22	0.29	0.07	0.11	3	0.02	0.17	0	0	0	0	0	0	0.008	0.008	860	16.14	465
0.76	0.22	0.29	0.07	0.11	3	0.02	0.17	0	0	0	0	0	0	0.008	0.008	860	28.07	493
0.76	0.22	0.29	0.07	0.11	3	0.02	0.17	0	0	0	0	0	0	0.008	0.008	860	41.32	505
0.76	0.22	0.29	0.07	0.11	3	0.02	0.17	0	0	0	0	0	0	0.008	0.008	860	69.73	517
0.76	0.22	0.29	0.07	0.11	3	0.02	0.17	0	0	0	0	0	0	0.008	0.008	860	99.53	523
0.76	0.22	0.29	0.07	0.11	3	0.02	0.17	0	0	0	0	0	0	0.008	0.008	860	129.92	527
0.76	0.22	0.29	0.07	0.11	3	0.02	0.17	0	0	0	0	0	0	0.008	0.008	860	161.07	529
0.76	0.22	0.29	0.07	0.11	3	0.02	0.17	0	0	0	0	0	0	0.008	0.008	860	192.19	531
0.76	0.22	0.29	0.07	0.11	3	0.02	0.17	0	0	0	0	0	0	0.008	0.008	860	223.15	533
0.76	0.22	0.29	0.07	0.11	3	0.02	0.17	0	0	0	0	0	0	0.008	0.008	860	254.67	534
0.76	0.22	0.29	0.07	0.11	3	0.02	0.17	0	0	0	0	0	0	0.008	0.008	860	286.12	535
0.76	0.22	0.29	0.07	0.11	3	0.02	0.17	0	0	0	0	0	0	0.008	0.008	860	442.82	539
0.76	0.22	0.29	0.07	0.11	3	0.02	0.17	0	0	0	0	0	0	0.008	0.008	860	600.15	541
0.76	0.22	0.29	0.07	0.11	3	0.02	0.17	0	0	0	0	0	0	0.008	0.008	860	912.6	544
0.76	0.22	0.29	0.07	0.11	3	0.02	0.17	0	0	0	0	0	0	0.008	0.008	860	1227.28	545
0.76	0.22	0.29	0.07	0.11	3	0.02	0.17	0	0	0	0	0	0	0.008	0.008	860	1540.16	546
0.76	0.22	0.29	0.07	0.11	3	0.02	0.17	0	0	0	0	0	0	0.008	0.008	860	1851.12	547
0.76	0.22	0.29	0.07	0.11	3	0.02	0.17	0	0	0	0	0	0	0.008	0.008	860	2160.12	548
0.76	0.22	0.29	0.07	0.11	3	0.02	0.17	0	0	0	0	0	0	0.008	0.008	860	2475.07	548
0.76	0.22	0.29	0.07	0.11	3	0.02	0.17	0	0	0	0	0	0	0.008	0.008	860	2781.11	549
0.76	0.22	0.29	0.07	0.11	3	0.02	0.17	0	0	0	0	0	0	0.008	0.008	860	3095.1	549
0.76	0.22	0.29	0.07	0.11	3	0.02	0.17	0	0	0	0	0	0	0.008	0.008	860	4650.19	550
0.76	0.22	0.29	0.07	0.11	3	0.02	0.17	0	0	0	0	0	0	0.008	0.008	860	6195.29	551
0.76	0.22	0.29	0.07	0.11	3	0.02	0.17	0	0	0	0	0	0	0.008	0.008	860	9285.45	552
0.76	0.22	0.29	0.07	0.11	3	0.02	0.17	0	0	0	0	0	0	0.008	0.008	860	12355.5	553
0.76	0.22	0.29	0.07	0.11	3	0.02	0.17	0	0	0	0	0	0	0.008	0.008	860	15455.7	553
0.76	0.22	0.29	0.07	0.11	3	0.02	0.17	0	0	0	0	0	0	0.008	0.008	860	18555.9	553
0.76	0.22	0.29	0.07	0.11	3	0.02	0.17	0	0	0	0	0	0	0.008	0.008	860	21585.5	554
0.76	0.22	0.29	0.07	0.11	3	0.02	0.17	0	0	0	0	0	0	0.008	0.008	860	24675.7	554
0.76	0.22	0.29	0.07	0.11	3	0.02	0.17	0	0	0	0	0	0	0.008	0.008	860	27765.8	554
0.76	0.22	0.29	0.07	0.11	3	0.02	0.17	0	0	0	0	0	0	0.008	0.008	860	30855.9	554
0.76	0.22	0.29	0.07	0.11	3	0.02	0.17	0	0	0	0	0	0	0.008	0.008	860	38455.1	555
0.76	0.22	0.29	0.07	0.11	3	0.02	0.17	0	0	0	0	0	0	0.008	0.008	860	46155.2	555
0.76	0.22	0.29	0.07	0.11	3	0.02	0.17	0	0	0	0	0	0	0.008	0.008	860	61555.3	555
0.76	0.22	0.29	0.07	0.11	3	0.02	0.17	0	0	0	0	0	0	0.008	0.008	860	92052.8	556
0.76	0.22	0.29	0.07	0.11	7	0.02	0.17	0	0	0	0	0	0	0.008	0.008	860	7.23	411
0.76	0.22	0.29	0.07	0.11	7	0.02	0.17	0	0	0	0	0	0	0.008	0.008	860	8.31	445
0.76	0.22	0.29	0.07	0.11	7	0.02	0.17	0	0	0	0	0	0	0.008	0.008	860	9.63	463
0.76	0.22	0.29	0.07	0.11	7	0.02	0.17	0	0	0	0	0	0	0.008	0.008	860	10.98	475
0.76	0.22	0.29	0.07	0.11	7	0.02	0.17	0	0	0	0	0	0	0.008	0.008	860	12.94	485
0.76	0.22	0.29	0.07	0.11	7	0.02	0.17	0	0	0	0	0	0	0.008	0.008	860	15	493
0.76	0.22	0.29	0.07	0.11	7	0.02	0.17	0	0	0	0	0	0	0.008	0.008	860	26.39	515
0.76	0.22	0.29	0.07	0.11	7	0.02	0.17	0	0	0	0	0	0	0.008	0.008	860	39.11	524
0.76	0.22	0.29	0.07	0.11	7	0.02	0.17	0	0	0	0	0	0	0.008	0.008	860	66.27	534
0.76	0.22	0.29	0.07	0.11	7	0.02	0.17	0	0	0	0	0	0	0.008	0.008	860	94.51	540
0.76	0.22	0.29	0.07	0.11	7	0.02	0.17	0	0	0	0	0	0	0.008	0.008	860	123.68	543
0.76	0.22	0.29	0.07	0.11	7	0.02	0.17	0	0	0	0	0	0	0.008	0.008	860	153.29	545
0.76	0.22	0.29	0.07	0.11	7	0.02	0.17	0	0	0	0	0	0	0.008	0.008	860	182.84	547
0.76	0.22	0.29	0.07	0.11	7	0.02	0.17	0	0	0	0	0	0	0.008	0.008	860	212.92	548
0.76	0.22	0.29	0.07	0.11	7	0.02	0.17	0	0	0	0	0	0	0.008	0.008	860	242.17	550
0.76	0.22	0.29	0.07	0.11	7	0.02	0.17	0	0	0	0	0	0	0.008	0.008	860	272.03	551
0.76	0.22	0.29	0.07	0.11	7	0.02	0.17	0	0	0	0	0	0	0.008	0.008	860	422.13	554
0.76	0.22	0.29	0.07	0.11	7	0.02	0.17	0	0	0	0	0	0	0.008	0.008	860	571.93	556
0.76	0.22	0.29	0.07	0.11	7	0.02	0.17	0	0	0	0	0	0	0.008	0.008	860	872.16	558
0.76	0.22	0.29	0.07	0.11	7	0.02	0.17	0	0	0	0	0	0	0.008	0.008	860	1172.74	559
0.76	0.22	0.29	0.07	0.11	7	0.02	0.17	0	0	0	0	0	0	0.008	0.008	860	1471.49	560
0.76	0.22	0.29	0.07	0.11	7	0.02	0.17	0	0	0	0	0	0	0.008	0.008	860	1768.32	561
0.76	0.22	0.29	0.07	0.11	7	0.02	0.17	0	0	0	0	0	0	0.008	0.008	860	2063.19	562
0.76	0.22	0.29	0.07	0.11	7	0.02	0.17	0	0	0	0	0	0	0.008	0.008	860	2364.01	562
0.76	0.22	0.29	0.07	0.11	7	0.02	0.17	0	0	0	0	0	0	0.008	0.008	860	2664.86	562
0.76	0.22	0.29	0.07	0.11	7	0.02	0.17	0	0	0	0	0	0	0.008	0.008	860	2955.77	563
0.76	0.22	0.29	0.07	0.11	7	0.02	0.17	0	0	0	0	0	0	0.008	0.008	860	4440.18	564
0.76	0.22	0.29	0.07	0.11	7	0.02	0.17	0	0	0	0	0	0	0.008	0.008	860	5914.6	565
0.76	0.22	0.29	0.07	0.11	7	0.02	0.17	0	0	0	0	0	0	0.008	0.008	860	8863.39	566
0.76	0.22	0.29	0.07	0.11	7	0.02	0.17	0	0	0	0	0	0	0.008	0.008	860	11832.3	566
0.76	0.22	0.29	0.07	0.11	7	0.02	0.17	0	0	0	0	0	0	0.008	0.008	860	14750.9	567
0.76	0.22	0.29	0.07	0.11	7	0.02	0.17	0	0	0	0	0	0	0.008	0.008	860	17709.7	567
0.76	0.22	0.29	0.07	0.11	7	0.02	0.17	0	0	0	0	0	0	0.008	0.008	860	20668.5	567
0.76	0.22	0.29	0.07	0.11	7	0.02	0.17	0	0	0	0	0	0	0.008	0.008	860	23627.3	567
0.76	0.22	0.29	0.07	0.11	7	0.02	0.17	0	0	0	0	0	0	0.008	0.008	860	26586.2	567
0.76	0.22	0.29	0.07	0.11	7	0.02	0.17	0	0	0	0	0	0	0.008	0.008	860	29444.2	568
0.76	0.22	0.29	0.07	0.11	7	0.02	0.17	0	0	0	0	0	0	0.008	0.008	860	36816.1	568
0.76	0.22	0.29	0.07	0.11	7	0.02	0.17	0	0	0	0	0	0	0.008	0.008	860	44187.9	568
0.76	0.22	0.29	0.07	0.11	7	0.02	0.17	0	0	0	0	0	0	0.008	0.008	860	58931.7	568
0.76	0.22	0.29	0.07	0.11	7	0.02	0.17	0	0	0	0	0	0	0.008	0.008	860	88116.3	569
0.76	0.22	0.29	0.07	0.11	10	0.02	0.17	0	0	0	0	0	0	0.008	0.008	860	4.59	344
0.76	0.22	0.29	0.07	0.11	10	0.02	0.17	0	0	0	0	0	0	0.008	0.008	860	5.08	453
0.76	0.22	0.29	0.07	0.11	10	0.02	0.17	0	0	0	0	0	0	0.008	0.008	860	6.15	478
0.76	0.22	0.29	0.07	0.11	10	0.02	0.17	0	0	0	0	0	0	0.008	0.008	860	7.35	493
0.76	0.22	0.29	0.07	0.11	10	0.02	0.17	0	0	0	0	0	0	0.008	0.008	860	8.66	503
0.76	0.22	0.29	0.07	0.11	10	0.02	0.17	0	0	0	0	0	0	0.008	0.008	860	9.96	511
0.76	0.22	0.29	0.07	0.11	10	0.02	0.17	0	0	0	0	0	0	0.008	0.008	860	11.8	518
0.76	0.22	0.29	0.07	0.11	10	0.02	0.17	0	0	0	0	0	0	0.008	0.008	860	13.73	524
0.76	0.22	0.29	0.07	0.11	10	0.02	0.17	0	0	0	0	0	0	0.008	0.008	860	24.48	540
0.76	0.22	0.29	0.07	0.11	10	0.02	0.17	0	0	0	0	0	0	0.008	0.008	860	36.31	548
0.76	0.22	0.29	0.07	0.11	10	0.02	0.17	0	0	0	0	0	0	0.008	0.008	860	61.8	556
0.76	0.22	0.29	0.07	0.11	10	0.02	0.17	0	0	0	0	0	0	0.008	0.008	860	88.6	560
0.76	0.22	0.29	0.07	0.11	10	0.02	0.17	0	0	0	0	0	0	0.008	0.008	860	115.88	563
0.76	0.22	0.29	0.07	0.11	10	0.02	0.17	0	0	0	0	0	0	0.008	0.008	860	143.56	565
0.76	0.22	0.29	0.07	0.11	10	0.02	0.17	0	0	0	0	0	0	0.008	0.008	860	171.16	567
0.76	0.22	0.29	0.07	0.11	10	0.02	0.17	0	0	0	0	0	0	0.008	0.008	860	199.27	568
0.76	0.22	0.29	0.07	0.11	10	0.02	0.17	0	0	0	0	0	0	0.008	0.008	860	227.33	569
0.76	0.22	0.29	0.07	0.11	10	0.02	0.17	0	0	0	0	0	0	0.008	0.008	860	255.31	570
0.76	0.22	0.29	0.07	0.11	10	0.02	0.17	0	0	0	0	0	0	0.008	0.008	860	397.3	572
0.76	0.22	0.29	0.07	0.11	10	0.02	0.17	0	0	0	0	0	0	0.008	0.008	860	538.07	574
0.76	0.22	0.29	0.07	0.11	10	0.02	0.17	0	0	0	0	0	0	0.008	0.008	860	820.18	576
0.76	0.22	0.29	0.07	0.11	10	0.02	0.17	0	0	0	0	0	0	0.008	0.008	860	1102.6	577
0.76	0.22	0.29	0.07	0.11	10	0.02	0.17	0	0	0	0	0	0	0.008	0.008	860	1383.2	578
0.76	0.22	0.29	0.07	0.11	10	0.02	0.17	0	0	0	0	0	0	0.008	0.008	860	1661.86	579
0.76	0.22	0.29	0.07	0.11	10	0.02	0.17	0	0	0	0	0	0	0.008	0.008	860	1945.49	579
0.76	0.22	0.29	0.07	0.11	10	0.02	0.17	0	0	0	0	0	0	0.008	0.008	860	2221.22	580
0.76	0.22	0.29	0.07	0.11	10	0.02	0.17	0	0	0	0	0	0	0.008	0.008	860	2503.89	580
0.76	0.22	0.29	0.07	0.11	10	0.02	0.17	0	0	0	0	0	0	0.008	0.008	860	2786.59	580
0.76	0.22	0.29	0.07	0.11	10	0.02	0.17	0	0	0	0	0	0	0.008	0.008	860	4185.17	581
0.76	0.22	0.29	0.07	0.11	10	0.02	0.17	0	0	0	0	0	0	0.008	0.008	860	5573.76	582
0.76	0.22	0.29	0.07	0.11	10	0.02	0.17	0	0	0	0	0	0	0.008	0.008	860	8350.88	583
0.76	0.22	0.29	0.07	0.11	10	0.02	0.17	0	0	0	0	0	0	0.008	0.008	860	11148.1	583
0.76	0.22	0.29	0.07	0.11	10	0.02	0.17	0	0	0	0	0	0	0.008	0.008	860	13895	584
0.76	0.22	0.29	0.07	0.11	10	0.02	0.17	0	0	0	0	0	0	0.008	0.008	860	16682.2	584
0.76	0.22	0.29	0.07	0.11	10	0.02	0.17	0	0	0	0	0	0	0.008	0.008	860	19469.3	584
0.76	0.22	0.29	0.07	0.11	10	0.02	0.17	0	0	0	0	0	0	0.008	0.008	860	22256.5	584
0.76	0.22	0.29	0.07	0.11	10	0.02	0.17	0	0	0	0	0	0	0.008	0.008	860	25043.6	584
0.76	0.22	0.29	0.07	0.11	10	0.02	0.17	0	0	0	0	0	0	0.008	0.008	860	27730	585
0.76	0.22	0.29	0.07	0.11	10	0.02	0.17	0	0	0	0	0	0	0.008	0.008	860	34672.7	585
0.76	0.22	0.29	0.07	0.11	10	0.02	0.17	0	0	0	0	0	0	0.008	0.008	860	41615.3	585
0.76	0.22	0.29	0.07	0.11	10	0.02	0.17	0	0	0	0	0	0	0.008	0.008	860	55500.7	585
0.76	0.22	0.29	0.07	0.11	10	0.02	0.17	0	0	0	0	0	0	0.008	0.008	860	82968.6	586
0.76	0.22	0.29	0.07	0.11	0.5	0.02	1	0	0	0	0	0	0	0.008	0.008	860	9.73	374
0.76	0.22	0.29	0.07	0.11	0.5	0.02	1	0	0	0	0	0	0	0.008	0.008	860	10.82	414
0.76	0.22	0.29	0.07	0.11	0.5	0.02	1	0	0	0	0	0	0	0.008	0.008	860	12.21	432
0.76	0.22	0.29	0.07	0.11	0.5	0.02	1	0	0	0	0	0	0	0.008	0.008	860	14.22	448
0.76	0.22	0.29	0.07	0.11	0.5	0.02	1	0	0	0	0	0	0	0.008	0.008	860	16.43	458
0.76	0.22	0.29	0.07	0.11	0.5	0.02	1	0	0	0	0	0	0	0.008	0.008	860	28.76	484
0.76	0.22	0.29	0.07	0.11	0.5	0.02	1	0	0	0	0	0	0	0.008	0.008	860	42.48	495
0.76	0.22	0.29	0.07	0.11	0.5	0.02	1	0	0	0	0	0	0	0.008	0.008	860	71.97	506
0.76	0.22	0.29	0.07	0.11	0.5	0.02	1	0	0	0	0	0	0	0.008	0.008	860	102.78	512
0.76	0.22	0.29	0.07	0.11	0.5	0.02	1	0	0	0	0	0	0	0.008	0.008	860	134.6	515
0.76	0.22	0.29	0.07	0.11	0.5	0.02	1	0	0	0	0	0	0	0.008	0.008	860	166.43	518
0.76	0.22	0.29	0.07	0.11	0.5	0.02	1	0	0	0	0	0	0	0.008	0.008	860	198.61	520
0.76	0.22	0.29	0.07	0.11	0.5	0.02	1	0	0	0	0	0	0	0.008	0.008	860	231.34	521
0.76	0.22	0.29	0.07	0.11	0.5	0.02	1	0	0	0	0	0	0	0.008	0.008	860	263.27	523
0.76	0.22	0.29	0.07	0.11	0.5	0.02	1	0	0	0	0	0	0	0.008	0.008	860	295.8	524
0.76	0.22	0.29	0.07	0.11	0.5	0.02	1	0	0	0	0	0	0	0.008	0.008	860	459.38	527
0.76	0.22	0.29	0.07	0.11	0.5	0.02	1	0	0	0	0	0	0	0.008	0.008	860	622.73	529
0.76	0.22	0.29	0.07	0.11	0.5	0.02	1	0	0	0	0	0	0	0.008	0.008	860	947.25	532
0.76	0.22	0.29	0.07	0.11	0.5	0.02	1	0	0	0	0	0	0	0.008	0.008	860	1274.03	533
0.76	0.22	0.29	0.07	0.11	0.5	0.02	1	0	0	0	0	0	0	0.008	0.008	860	1599.01	534
0.76	0.22	0.29	0.07	0.11	0.5	0.02	1	0	0	0	0	0	0	0.008	0.008	860	1922.09	535
0.76	0.22	0.29	0.07	0.11	0.5	0.02	1	0	0	0	0	0	0	0.008	0.008	860	2250.12	535
0.76	0.22	0.29	0.07	0.11	0.5	0.02	1	0	0	0	0	0	0	0.008	0.008	860	2570.27	536
0.76	0.22	0.29	0.07	0.11	0.5	0.02	1	0	0	0	0	0	0	0.008	0.008	860	2897.36	536
0.76	0.22	0.29	0.07	0.11	0.5	0.02	1	0	0	0	0	0	0	0.008	0.008	860	3214.53	537
0.76	0.22	0.29	0.07	0.11	0.5	0.02	1	0	0	0	0	0	0	0.008	0.008	860	4830.2	538
0.76	0.22	0.29	0.07	0.11	0.5	0.02	1	0	0	0	0	0	0	0.008	0.008	860	6435.88	539
0.76	0.22	0.29	0.07	0.11	0.5	0.02	1	0	0	0	0	0	0	0.008	0.008	860	9647.22	540
0.76	0.22	0.29	0.07	0.11	0.5	0.02	1	0	0	0	0	0	0	0.008	0.008	860	12878.7	540
0.76	0.22	0.29	0.07	0.11	0.5	0.02	1	0	0	0	0	0	0	0.008	0.008	860	16059.8	541
0.76	0.22	0.29	0.07	0.11	0.5	0.02	1	0	0	0	0	0	0	0.008	0.008	860	19281.2	541
0.76	0.22	0.29	0.07	0.11	0.5	0.02	1	0	0	0	0	0	0	0.008	0.008	860	22502.6	541
0.76	0.22	0.29	0.07	0.11	0.5	0.02	1	0	0	0	0	0	0	0.008	0.008	860	25724	541
0.76	0.22	0.29	0.07	0.11	0.5	0.02	1	0	0	0	0	0	0	0.008	0.008	860	28945.4	541
0.76	0.22	0.29	0.07	0.11	0.5	0.02	1	0	0	0	0	0	0	0.008	0.008	860	32065.9	542
0.76	0.22	0.29	0.07	0.11	0.5	0.02	1	0	0	0	0	0	0	0.008	0.008	860	40094.2	542
0.76	0.22	0.29	0.07	0.11	0.5	0.02	1	0	0	0	0	0	0	0.008	0.008	860	48122.5	542
0.76	0.22	0.29	0.07	0.11	0.5	0.02	1	0	0	0	0	0	0	0.008	0.008	860	64179	542
0.76	0.22	0.29	0.07	0.11	0.5	0.02	1	0	0	0	0	0	0	0.008	0.008	860	95989.3	543
0.76	0.22	0.29	0.07	0.11	0.5	0.02	4	0	0	0	0	0	0	0.008	0.008	860	10.59	331
0.76	0.22	0.29	0.07	0.11	0.5	0.02	4	0	0	0	0	0	0	0.008	0.008	860	11.13	401
0.76	0.22	0.29	0.07	0.11	0.5	0.02	4	0	0	0	0	0	0	0.008	0.008	860	12.47	423
0.76	0.22	0.29	0.07	0.11	0.5	0.02	4	0	0	0	0	0	0	0.008	0.008	860	14.49	440
0.76	0.22	0.29	0.07	0.11	0.5	0.02	4	0	0	0	0	0	0	0.008	0.008	860	16.68	452
0.76	0.22	0.29	0.07	0.11	0.5	0.02	4	0	0	0	0	0	0	0.008	0.008	860	29.14	479
0.76	0.22	0.29	0.07	0.11	0.5	0.02	4	0	0	0	0	0	0	0.008	0.008	860	42.95	491
0.76	0.22	0.29	0.07	0.11	0.5	0.02	4	0	0	0	0	0	0	0.008	0.008	860	72.58	503
0.76	0.22	0.29	0.07	0.11	0.5	0.02	4	0	0	0	0	0	0	0.008	0.008	860	103.96	508
0.76	0.22	0.29	0.07	0.11	0.5	0.02	4	0	0	0	0	0	0	0.008	0.008	860	135.78	512
0.76	0.22	0.29	0.07	0.11	0.5	0.02	4	0	0	0	0	0	0	0.008	0.008	860	167.89	515
0.76	0.22	0.29	0.07	0.11	0.5	0.02	4	0	0	0	0	0	0	0.008	0.008	860	200.37	517
0.76	0.22	0.29	0.07	0.11	0.5	0.02	4	0	0	0	0	0	0	0.008	0.008	860	233.39	518
0.76	0.22	0.29	0.07	0.11	0.5	0.02	4	0	0	0	0	0	0	0.008	0.008	860	265.61	520
0.76	0.22	0.29	0.07	0.11	0.5	0.02	4	0	0	0	0	0	0	0.008	0.008	860	298.45	521
0.76	0.22	0.29	0.07	0.11	0.5	0.02	4	0	0	0	0	0	0	0.008	0.008	860	463.52	524
0.76	0.22	0.29	0.07	0.11	0.5	0.02	4	0	0	0	0	0	0	0.008	0.008	860	628.37	526
0.76	0.22	0.29	0.07	0.11	0.5	0.02	4	0	0	0	0	0	0	0.008	0.008	860	955.91	529
0.76	0.22	0.29	0.07	0.11	0.5	0.02	4	0	0	0	0	0	0	0.008	0.008	860	1285.72	530
0.76	0.22	0.29	0.07	0.11	0.5	0.02	4	0	0	0	0	0	0	0.008	0.008	860	1613.73	531
0.76	0.22	0.29	0.07	0.11	0.5	0.02	4	0	0	0	0	0	0	0.008	0.008	860	1939.83	532
0.76	0.22	0.29	0.07	0.11	0.5	0.02	4	0	0	0	0	0	0	0.008	0.008	860	2263.97	533
0.76	0.22	0.29	0.07	0.11	0.5	0.02	4	0	0	0	0	0	0	0.008	0.008	860	2594.07	533
0.76	0.22	0.29	0.07	0.11	0.5	0.02	4	0	0	0	0	0	0	0.008	0.008	860	2915.25	534
0.76	0.22	0.29	0.07	0.11	0.5	0.02	4	0	0	0	0	0	0	0.008	0.008	860	3244.38	534
0.76	0.22	0.29	0.07	0.11	0.5	0.02	4	0	0	0	0	0	0	0.008	0.008	860	4875.2	535
0.76	0.22	0.29	0.07	0.11	0.5	0.02	4	0	0	0	0	0	0	0.008	0.008	860	6496.03	536
0.76	0.22	0.29	0.07	0.11	0.5	0.02	4	0	0	0	0	0	0	0.008	0.008	860	9737.67	537
0.76	0.22	0.29	0.07	0.11	0.5	0.02	4	0	0	0	0	0	0	0.008	0.008	860	12959.2	538
0.76	0.22	0.29	0.07	0.11	0.5	0.02	4	0	0	0	0	0	0	0.008	0.008	860	16210.8	538
0.76	0.22	0.29	0.07	0.11	0.5	0.02	4	0	0	0	0	0	0	0.008	0.008	860	19462.5	538
0.76	0.22	0.29	0.07	0.11	0.5	0.02	4	0	0	0	0	0	0	0.008	0.008	860	22643.7	539
0.76	0.22	0.29	0.07	0.11	0.5	0.02	4	0	0	0	0	0	0	0.008	0.008	860	25885.3	539
0.76	0.22	0.29	0.07	0.11	0.5	0.02	4	0	0	0	0	0	0	0.008	0.008	860	29126.8	539
0.76	0.22	0.29	0.07	0.11	0.5	0.02	4	0	0	0	0	0	0	0.008	0.008	860	32368.4	539
0.76	0.22	0.29	0.07	0.11	0.5	0.02	4	0	0	0	0	0	0	0.008	0.008	860	40472.4	539
0.76	0.22	0.29	0.07	0.11	0.5	0.02	4	0	0	0	0	0	0	0.008	0.008	860	48425.1	540
0.76	0.22	0.29	0.07	0.11	0.5	0.02	4	0	0	0	0	0	0	0.008	0.008	860	64582.6	540
0.76	0.22	0.29	0.07	0.11	0.5	0.02	4	0	0	0	0	0	0	0.008	0.008	860	96897.7	540
0.76	0.22	0.29	0.07	0.11	0.5	0.02	9	0	0	0	0	0	0	0.008	0.008	860	13.69	380
0.76	0.22	0.29	0.07	0.11	0.5	0.02	9	0	0	0	0	0	0	0.008	0.008	860	15.46	412
0.76	0.22	0.29	0.07	0.11	0.5	0.02	9	0	0	0	0	0	0	0.008	0.008	860	17.62	429
0.76	0.22	0.29	0.07	0.11	0.5	0.02	9	0	0	0	0	0	0	0.008	0.008	860	30.29	464
0.76	0.22	0.29	0.07	0.11	0.5	0.02	9	0	0	0	0	0	0	0.008	0.008	860	44.46	478
0.76	0.22	0.29	0.07	0.11	0.5	0.02	9	0	0	0	0	0	0	0.008	0.008	860	75.01	491
0.76	0.22	0.29	0.07	0.11	0.5	0.02	9	0	0	0	0	0	0	0.008	0.008	860	106.92	498
0.76	0.22	0.29	0.07	0.11	0.5	0.02	9	0	0	0	0	0	0	0.008	0.008	860	139.68	502
0.76	0.22	0.29	0.07	0.11	0.5	0.02	9	0	0	0	0	0	0	0.008	0.008	860	172.75	505
0.76	0.22	0.29	0.07	0.11	0.5	0.02	9	0	0	0	0	0	0	0.008	0.008	860	206.21	507
0.76	0.22	0.29	0.07	0.11	0.5	0.02	9	0	0	0	0	0	0	0.008	0.008	860	240.21	508
0.76	0.22	0.29	0.07	0.11	0.5	0.02	9	0	0	0	0	0	0	0.008	0.008	860	273.42	510
0.76	0.22	0.29	0.07	0.11	0.5	0.02	9	0	0	0	0	0	0	0.008	0.008	860	307.25	511
0.76	0.22	0.29	0.07	0.11	0.5	0.02	9	0	0	0	0	0	0	0.008	0.008	860	475.93	515
0.76	0.22	0.29	0.07	0.11	0.5	0.02	9	0	0	0	0	0	0	0.008	0.008	860	645.3	517
0.76	0.22	0.29	0.07	0.11	0.5	0.02	9	0	0	0	0	0	0	0.008	0.008	860	981.91	520
0.76	0.22	0.29	0.07	0.11	0.5	0.02	9	0	0	0	0	0	0	0.008	0.008	860	1320.79	521
0.76	0.22	0.29	0.07	0.11	0.5	0.02	9	0	0	0	0	0	0	0.008	0.008	860	1657.87	522
0.76	0.22	0.29	0.07	0.11	0.5	0.02	9	0	0	0	0	0	0	0.008	0.008	860	1993.05	523
0.76	0.22	0.29	0.07	0.11	0.5	0.02	9	0	0	0	0	0	0	0.008	0.008	860	2326.28	524
0.76	0.22	0.29	0.07	0.11	0.5	0.02	9	0	0	0	0	0	0	0.008	0.008	860	2657.53	525
0.76	0.22	0.29	0.07	0.11	0.5	0.02	9	0	0	0	0	0	0	0.008	0.008	860	2995.73	525
0.76	0.22	0.29	0.07	0.11	0.5	0.02	9	0	0	0	0	0	0	0.008	0.008	860	3333.95	525
0.76	0.22	0.29	0.07	0.11	0.5	0.02	9	0	0	0	0	0	0	0.008	0.008	860	4995.2	527
0.76	0.22	0.29	0.07	0.11	0.5	0.02	9	0	0	0	0	0	0	0.008	0.008	860	6656.43	528
0.76	0.22	0.29	0.07	0.11	0.5	0.02	9	0	0	0	0	0	0	0.008	0.008	860	9978.85	529
0.76	0.22	0.29	0.07	0.11	0.5	0.02	9	0	0	0	0	0	0	0.008	0.008	860	13321.4	529
0.76	0.22	0.29	0.07	0.11	0.5	0.02	9	0	0	0	0	0	0	0.008	0.008	860	16613.6	530
0.76	0.22	0.29	0.07	0.11	0.5	0.02	9	0	0	0	0	0	0	0.008	0.008	860	19946.1	530
0.76	0.22	0.29	0.07	0.11	0.5	0.02	9	0	0	0	0	0	0	0.008	0.008	860	23278.5	530
0.76	0.22	0.29	0.07	0.11	0.5	0.02	9	0	0	0	0	0	0	0.008	0.008	860	26530.4	531
0.76	0.22	0.29	0.07	0.11	0.5	0.02	9	0	0	0	0	0	0	0.008	0.008	860	29852.8	531
0.76	0.22	0.29	0.07	0.11	0.5	0.02	9	0	0	0	0	0	0	0.008	0.008	860	33175.1	531
0.76	0.22	0.29	0.07	0.11	0.5	0.02	9	0	0	0	0	0	0	0.008	0.008	860	41481.1	531
0.76	0.22	0.29	0.07	0.11	0.5	0.02	9	0	0	0	0	0	0	0.008	0.008	860	49787.1	531
0.76	0.22	0.29	0.07	0.11	0.5	0.02	9	0	0	0	0	0	0	0.008	0.008	860	66197.2	532
0.76	0.22	0.29	0.07	0.11	0.5	0.02	9	0	0	0	0	0	0	0.008	0.008	860	99320.1	532
0.85	0.3	0.31	0.18	4.15	4.79	2.01	0	6.34	0	0	0	0	0	0.015	0.01	1190	16278.4	284
0.85	0.3	0.31	0.18	4.15	4.79	2.01	0	6.34	0	0	0	0	0	0.015	0.01	1190	23692.2	312
0.85	0.3	0.31	0.18	4.15	4.79	2.01	0	6.34	0	0	0	0	0	0.015	0.01	1190	31177.1	324
0.85	0.3	0.31	0.18	4.15	4.79	2.01	0	6.34	0	0	0	0	0	0.015	0.01	1190	38715.8	330
0.85	0.3	0.31	0.18	4.15	4.79	2.01	0	6.34	0	0	0	0	0	0.015	0.01	1190	46200.2	335
0.85	0.3	0.31	0.18	4.15	4.79	2.01	0	6.34	0	0	0	0	0	0.015	0.01	1190	53720.6	338
0.85	0.3	0.31	0.18	4.15	4.79	2.01	0	6.34	0	0	0	0	0	0.015	0.01	1190	61259	340
0.85	0.3	0.31	0.18	4.15	4.79	2.01	0	6.34	0	0	0	0	0	0.015	0.01	1190	68680.2	343
0.85	0.3	0.31	0.18	4.15	4.79	2.01	0	6.34	0	0	0	0	0	0.015	0.01	1190	76227.5	344
0.85	0.3	0.31	0.18	4.15	4.79	2.01	0	6.34	0	0	0	0	0	0.015	0.01	1190	94848	348
0.85	0.3	0.31	0.18	4.15	4.79	2.01	0	1	0	0	0	0	0	0.015	0.01	1190	16332.3	281
0.85	0.3	0.31	0.18	4.15	4.79	2.01	0	1	0	0	0	0	0	0.015	0.01	1190	23611.3	315
0.85	0.3	0.31	0.18	4.15	4.79	2.01	0	1	0	0	0	0	0	0.015	0.01	1190	31069.1	327
0.85	0.3	0.31	0.18	4.15	4.79	2.01	0	1	0	0	0	0	0	0.015	0.01	1190	38535.7	334
0.85	0.3	0.31	0.18	4.15	4.79	2.01	0	1	0	0	0	0	0	0.015	0.01	1190	45984.1	339
0.85	0.3	0.31	0.18	4.15	4.79	2.01	0	1	0	0	0	0	0	0.015	0.01	1190	53468.4	342
0.85	0.3	0.31	0.18	4.15	4.79	2.01	0	1	0	0	0	0	0	0.015	0.01	1190	60898.6	345
0.85	0.3	0.31	0.18	4.15	4.79	2.01	0	1	0	0	0	0	0	0.015	0.01	1190	68355.9	347
0.85	0.3	0.31	0.18	4.15	4.79	2.01	0	1	0	0	0	0	0	0.015	0.01	1190	75777	349
0.85	0.3	0.31	0.18	4.15	4.79	2.01	0	1	0	0	0	0	0	0.015	0.01	1190	94397.4	352
0.85	0.3	0.31	0.18	4.15	4.79	2.01	0	3	0	0	0	0	0	0.015	0.01	1190	16961.2	246
0.85	0.3	0.31	0.18	4.15	4.79	2.01	0	3	0	0	0	0	0	0.015	0.01	1190	23962.1	302
0.85	0.3	0.31	0.18	4.15	4.79	2.01	0	3	0	0	0	0	0	0.015	0.01	1190	31429.1	317
0.85	0.3	0.31	0.18	4.15	4.79	2.01	0	3	0	0	0	0	0	0.015	0.01	1190	38940.9	325
0.85	0.3	0.31	0.18	4.15	4.79	2.01	0	3	0	0	0	0	0	0.015	0.01	1190	46470.4	330
0.85	0.3	0.31	0.18	4.15	4.79	2.01	0	3	0	0	0	0	0	0.015	0.01	1190	53972.8	334
0.85	0.3	0.31	0.18	4.15	4.79	2.01	0	3	0	0	0	0	0	0.015	0.01	1190	61475.2	337
0.85	0.3	0.31	0.18	4.15	4.79	2.01	0	3	0	0	0	0	0	0.015	0.01	1190	69004.5	339
0.85	0.3	0.31	0.18	4.15	4.79	2.01	0	3	0	0	0	0	0	0.015	0.01	1190	76497.8	341
0.85	0.3	0.31	0.18	4.15	4.79	2.01	0	3	0	0	0	0	0	0.015	0.01	1190	95185.9	345
0.85	0.3	0.31	0.18	4.15	4.79	2.01	0	10	0	0	0	0	0	0.015	0.01	1190	12422.6	267
0.85	0.3	0.31	0.18	4.15	4.79	2.01	0	10	0	0	0	0	0	0.015	0.01	1190	15991	300
0.85	0.3	0.31	0.18	4.15	4.79	2.01	0	10	0	0	0	0	0	0.015	0.01	1190	23449.4	321
0.85	0.3	0.31	0.18	4.15	4.79	2.01	0	10	0	0	0	0	0	0.015	0.01	1190	30961.1	330
0.85	0.3	0.31	0.18	4.15	4.79	2.01	0	10	0	0	0	0	0	0.015	0.01	1190	38490.7	335
0.85	0.3	0.31	0.18	4.15	4.79	2.01	0	10	0	0	0	0	0	0.015	0.01	1190	45984.1	339
0.85	0.3	0.31	0.18	4.15	4.79	2.01	0	10	0	0	0	0	0	0.015	0.01	1190	53468.4	342
0.85	0.3	0.31	0.18	4.15	4.79	2.01	0	10	0	0	0	0	0	0.015	0.01	1190	60970.7	344
0.85	0.3	0.31	0.18	4.15	4.79	2.01	0	10	0	0	0	0	0	0.015	0.01	1190	68436.9	346
0.85	0.3	0.31	0.18	4.15	4.79	2.01	0	10	0	0	0	0	0	0.015	0.01	1190	75867.1	348
0.85	0.3	0.31	0.18	4.15	4.79	2.01	0	10	0	0	0	0	0	0.015	0.01	1190	94510	351
0.85	0.3	0.31	0.18	4.15	4.79	2.01	0	15	0	0	0	0	0	0.015	0.01	1190	8234.53	270
0.85	0.3	0.31	0.18	4.15	4.79	2.01	0	15	0	0	0	0	0	0.015	0.01	1190	11816.9	312
0.85	0.3	0.31	0.18	4.15	4.79	2.01	0	15	0	0	0	0	0	0.015	0.01	1190	15523.8	326
0.85	0.3	0.31	0.18	4.15	4.79	2.01	0	15	0	0	0	0	0	0.015	0.01	1190	22963.7	339
0.85	0.3	0.31	0.18	4.15	4.79	2.01	0	15	0	0	0	0	0	0.015	0.01	1190	30421.1	345
0.85	0.3	0.31	0.18	4.15	4.79	2.01	0	15	0	0	0	0	0	0.015	0.01	1190	37860.4	349
0.85	0.3	0.31	0.18	4.15	4.79	2.01	0	15	0	0	0	0	0	0.015	0.01	1190	45281.6	352
0.85	0.3	0.31	0.18	4.15	4.79	2.01	0	15	0	0	0	0	0	0.015	0.01	1190	52648.7	355
0.85	0.3	0.31	0.18	4.15	4.79	2.01	0	15	0	0	0	0	0	0.015	0.01	1190	60105.9	356
0.85	0.3	0.31	0.18	4.15	4.79	2.01	0	15	0	0	0	0	0	0.015	0.01	1190	67463.9	358
0.85	0.3	0.31	0.18	4.15	4.79	2.01	0	15	0	0	0	0	0	0.015	0.01	1190	74876	359
0.85	0.3	0.31	0.18	4.15	4.79	2.01	0	15	0	0	0	0	0	0.015	0.01	1190	93270.9	362
0.87	0.27	0.32	0.11	3.99	0.8	2.52	0	11.91	0	0	0	0	0	0.02	0.005	1210	4084.65	295
0.87	0.27	0.32	0.11	3.99	0.8	2.52	0	11.91	0	0	0	0	0	0.02	0.005	1210	4795.08	317
0.87	0.27	0.32	0.11	3.99	0.8	2.52	0	11.91	0	0	0	0	0	0.02	0.005	1210	5534.74	328
0.87	0.27	0.32	0.11	3.99	0.8	2.52	0	11.91	0	0	0	0	0	0.02	0.005	1210	6276.04	336
0.87	0.27	0.32	0.11	3.99	0.8	2.52	0	11.91	0	0	0	0	0	0.02	0.005	1210	7027.13	341
0.87	0.27	0.32	0.11	3.99	0.8	2.52	0	11.91	0	0	0	0	0	0.02	0.005	1210	7769.17	346
0.87	0.27	0.32	0.11	3.99	0.8	2.52	0	11.91	0	0	0	0	0	0.02	0.005	1210	11519.4	358
0.87	0.27	0.32	0.11	3.99	0.8	2.52	0	11.91	0	0	0	0	0	0.02	0.005	1210	15251.2	365
0.87	0.27	0.32	0.11	3.99	0.8	2.52	0	11.91	0	0	0	0	0	0.02	0.005	1210	22714.5	372
0.87	0.27	0.32	0.11	3.99	0.8	2.52	0	11.91	0	0	0	0	0	0.02	0.005	1210	30159.5	376
0.87	0.27	0.32	0.11	3.99	0.8	2.52	0	11.91	0	0	0	0	0	0.02	0.005	1210	37577.3	379
0.87	0.27	0.32	0.11	3.99	0.8	2.52	0	11.91	0	0	0	0	0	0.02	0.005	1210	44995.1	381
0.87	0.27	0.32	0.11	3.99	0.8	2.52	0	11.91	0	0	0	0	0	0.02	0.005	1210	52439.9	382
0.87	0.27	0.32	0.11	3.99	0.8	2.52	0	11.91	0	0	0	0	0	0.02	0.005	1210	59794.2	384
0.87	0.27	0.32	0.11	3.99	0.8	2.52	0	11.91	0	0	0	0	0	0.02	0.005	1210	67193.8	385
0.87	0.27	0.32	0.11	3.99	0.8	2.52	0	11.91	0	0	0	0	0	0.02	0.005	1210	74575.3	386
0.87	0.27	0.32	0.11	3.99	0.8	2.52	0	11.91	0	0	0	0	0	0.02	0.005	1210	93119.4	387
0.87	0.27	0.32	0.11	3.99	0.8	0.5	0	11.91	0	0	0	0	0	0.02	0.005	1210	16785.4	280
0.87	0.27	0.32	0.11	3.99	0.8	0.5	0	11.91	0	0	0	0	0	0.02	0.005	1210	24422.2	309
0.87	0.27	0.32	0.11	3.99	0.8	0.5	0	11.91	0	0	0	0	0	0.02	0.005	1210	32184.6	320
0.87	0.27	0.32	0.11	3.99	0.8	0.5	0	11.91	0	0	0	0	0	0.02	0.005	1210	39928.7	327
0.87	0.27	0.32	0.11	3.99	0.8	0.5	0	11.91	0	0	0	0	0	0.02	0.005	1210	47708.9	331
0.87	0.27	0.32	0.11	3.99	0.8	0.5	0	11.91	0	0	0	0	0	0.02	0.005	1210	55416.6	335
0.87	0.27	0.32	0.11	3.99	0.8	0.5	0	11.91	0	0	0	0	0	0.02	0.005	1210	63196.6	337
0.87	0.27	0.32	0.11	3.99	0.8	0.5	0	11.91	0	0	0	0	0	0.02	0.005	1210	70940.4	339
0.87	0.27	0.32	0.11	3.99	0.8	0.5	0	11.91	0	0	0	0	0	0.02	0.005	1210	78647.9	341
0.87	0.27	0.32	0.11	3.99	0.8	0.5	0	11.91	0	0	0	0	0	0.02	0.005	1210	97984.6	344
0.87	0.27	0.32	0.11	3.99	0.8	2	0	11.91	0	0	0	0	0	0.02	0.005	1210	5867.33	275
0.87	0.27	0.32	0.11	3.99	0.8	2	0	11.91	0	0	0	0	0	0.02	0.005	1210	6556.09	297
0.87	0.27	0.32	0.11	3.99	0.8	2	0	11.91	0	0	0	0	0	0.02	0.005	1210	7285.9	309
0.87	0.27	0.32	0.11	3.99	0.8	2	0	11.91	0	0	0	0	0	0.02	0.005	1210	8029.94	317
0.87	0.27	0.32	0.11	3.99	0.8	2	0	11.91	0	0	0	0	0	0.02	0.005	1210	11803.3	337
0.87	0.27	0.32	0.11	3.99	0.8	2	0	11.91	0	0	0	0	0	0.02	0.005	1210	15594.1	346
0.87	0.27	0.32	0.11	3.99	0.8	2	0	11.91	0	0	0	0	0	0.02	0.005	1210	23148.2	356
0.87	0.27	0.32	0.11	3.99	0.8	2	0	11.91	0	0	0	0	0	0.02	0.005	1210	30702	361
0.87	0.27	0.32	0.11	3.99	0.8	2	0	11.91	0	0	0	0	0	0.02	0.005	1210	38255.6	364
0.87	0.27	0.32	0.11	3.99	0.8	2	0	11.91	0	0	0	0	0	0.02	0.005	1210	45754.9	367
0.87	0.27	0.32	0.11	3.99	0.8	2	0	11.91	0	0	0	0	0	0.02	0.005	1210	53263.2	369
0.87	0.27	0.32	0.11	3.99	0.8	2	0	11.91	0	0	0	0	0	0.02	0.005	1210	60807.7	370
0.87	0.27	0.32	0.11	3.99	0.8	2	0	11.91	0	0	0	0	0	0.02	0.005	1210	68252.6	372
0.87	0.27	0.32	0.11	3.99	0.8	2	0	11.91	0	0	0	0	0	0.02	0.005	1210	75751.8	373
0.87	0.27	0.32	0.11	3.99	0.8	2	0	11.91	0	0	0	0	0	0.02	0.005	1210	94477.1	375
0.87	0.27	0.32	0.11	3.99	0.8	3	0	11.91	0	0	0	0	0	0.02	0.005	1210	3199.21	311
0.87	0.27	0.32	0.11	3.99	0.8	3	0	11.91	0	0	0	0	0	0.02	0.005	1210	3923.94	331
0.87	0.27	0.32	0.11	3.99	0.8	3	0	11.91	0	0	0	0	0	0.02	0.005	1210	4660.84	342
0.87	0.27	0.32	0.11	3.99	0.8	3	0	11.91	0	0	0	0	0	0.02	0.005	1210	5402.96	349
0.87	0.27	0.32	0.11	3.99	0.8	3	0	11.91	0	0	0	0	0	0.02	0.005	1210	6146.79	354
0.87	0.27	0.32	0.11	3.99	0.8	3	0	11.91	0	0	0	0	0	0.02	0.005	1210	6889.66	358
0.87	0.27	0.32	0.11	3.99	0.8	3	0	11.91	0	0	0	0	0	0.02	0.005	1210	7634.29	361
0.87	0.27	0.32	0.11	3.99	0.8	3	0	11.91	0	0	0	0	0	0.02	0.005	1210	11343.6	371
0.87	0.27	0.32	0.11	3.99	0.8	3	0	11.91	0	0	0	0	0	0.02	0.005	1210	15034.6	377
0.87	0.27	0.32	0.11	3.99	0.8	3	0	11.91	0	0	0	0	0	0.02	0.005	1210	22416.3	383
0.87	0.27	0.32	0.11	3.99	0.8	3	0	11.91	0	0	0	0	0	0.02	0.005	1210	29797.9	386
0.87	0.27	0.32	0.11	3.99	0.8	3	0	11.91	0	0	0	0	0	0.02	0.005	1210	37125.1	389
0.87	0.27	0.32	0.11	3.99	0.8	3	0	11.91	0	0	0	0	0	0.02	0.005	1210	44452.3	391
0.87	0.27	0.32	0.11	3.99	0.8	3	0	11.91	0	0	0	0	0	0.02	0.005	1210	51806.6	392
0.87	0.27	0.32	0.11	3.99	0.8	3	0	11.91	0	0	0	0	0	0.02	0.005	1210	59142.7	393
0.87	0.27	0.32	0.11	3.99	0.8	3	0	11.91	0	0	0	0	0	0.02	0.005	1210	66460.8	394
0.87	0.27	0.32	0.11	3.99	0.8	3	0	11.91	0	0	0	0	0	0.02	0.005	1210	73760.7	395
0.87	0.27	0.32	0.11	3.99	0.8	3	0	11.91	0	0	0	0	0	0.02	0.005	1210	92101	396
0.8	0.23	0.3	0.3	4.34	0.78	1.52	0	3	0	0	0	0	4.52	0.019	0.005	1310	3727.34	293
0.8	0.23	0.3	0.3	4.34	0.78	1.52	0	3	0	0	0	0	4.52	0.019	0.005	1310	4535.79	323
0.8	0.23	0.3	0.3	4.34	0.78	1.52	0	3	0	0	0	0	4.52	0.019	0.005	1310	5382.4	336
0.8	0.23	0.3	0.3	4.34	0.78	1.52	0	3	0	0	0	0	4.52	0.019	0.005	1310	6237.14	344
0.8	0.23	0.3	0.3	4.34	0.78	1.52	0	3	0	0	0	0	4.52	0.019	0.005	1310	7091.79	350
0.8	0.23	0.3	0.3	4.34	0.78	1.52	0	3	0	0	0	0	4.52	0.019	0.005	1310	7943.59	355
0.8	0.23	0.3	0.3	4.34	0.78	1.52	0	3	0	0	0	0	4.52	0.019	0.005	1310	8804.6	358
0.8	0.23	0.3	0.3	4.34	0.78	1.52	0	3	0	0	0	0	4.52	0.019	0.005	1310	13081.6	369
0.8	0.23	0.3	0.3	4.34	0.78	1.52	0	3	0	0	0	0	4.52	0.019	0.005	1310	17349	375
0.8	0.23	0.3	0.3	4.34	0.78	1.52	0	3	0	0	0	0	4.52	0.019	0.005	1310	25883.6	381
0.8	0.23	0.3	0.3	4.34	0.78	1.52	0	3	0	0	0	0	4.52	0.019	0.005	1310	34380.8	385
0.8	0.23	0.3	0.3	4.34	0.78	1.52	0	3	0	0	0	0	4.52	0.019	0.005	1310	42850.1	388
0.8	0.23	0.3	0.3	4.34	0.78	1.52	0	3	0	0	0	0	4.52	0.019	0.005	1310	51319.3	390
0.8	0.23	0.3	0.3	4.34	0.78	1.52	0	3	0	0	0	0	4.52	0.019	0.005	1310	59816.4	391
0.8	0.23	0.3	0.3	4.34	0.78	1.52	0	3	0	0	0	0	4.52	0.019	0.005	1310	68294.9	392
0.8	0.23	0.3	0.3	4.34	0.78	1.52	0	3	0	0	0	0	4.52	0.019	0.005	1310	76754.8	393
0.8	0.23	0.3	0.3	4.34	0.78	1.52	0	3	0	0	0	0	4.52	0.019	0.005	1310	85196	394
0.8	0.23	0.3	0.3	4.34	0.78	1.52	0	3	0	0	0	0	0.1	0.019	0.005	1310	9701.71	261
0.8	0.23	0.3	0.3	4.34	0.78	1.52	0	3	0	0	0	0	0.1	0.019	0.005	1310	13860.1	313
0.8	0.23	0.3	0.3	4.34	0.78	1.52	0	3	0	0	0	0	0.1	0.019	0.005	1310	18221.1	328
0.8	0.23	0.3	0.3	4.34	0.78	1.52	0	3	0	0	0	0	0.1	0.019	0.005	1310	26998	341
0.8	0.23	0.3	0.3	4.34	0.78	1.52	0	3	0	0	0	0	0.1	0.019	0.005	1310	35756	348
0.8	0.23	0.3	0.3	4.34	0.78	1.52	0	3	0	0	0	0	0.1	0.019	0.005	1310	44523.2	352
0.8	0.23	0.3	0.3	4.34	0.78	1.52	0	3	0	0	0	0	0.1	0.019	0.005	1310	53271.7	355
0.8	0.23	0.3	0.3	4.34	0.78	1.52	0	3	0	0	0	0	0.1	0.019	0.005	1310	61964.3	358
0.8	0.23	0.3	0.3	4.34	0.78	1.52	0	3	0	0	0	0	0.1	0.019	0.005	1310	70749.9	359
0.8	0.23	0.3	0.3	4.34	0.78	1.52	0	3	0	0	0	0	0.1	0.019	0.005	1310	79433.2	361
0.8	0.23	0.3	0.3	4.34	0.78	1.52	0	3	0	0	0	0	0.1	0.019	0.005	1310	88172.3	362
0.8	0.23	0.3	0.3	4.34	0.78	1.52	0	3	0	0	0	0	1	0.019	0.005	1310	7749.25	261
0.8	0.23	0.3	0.3	4.34	0.78	1.52	0	3	0	0	0	0	1	0.019	0.005	1310	8500.89	288
0.8	0.23	0.3	0.3	4.34	0.78	1.52	0	3	0	0	0	0	1	0.019	0.005	1310	9322.52	302
0.8	0.23	0.3	0.3	4.34	0.78	1.52	0	3	0	0	0	0	1	0.019	0.005	1310	13637.6	329
0.8	0.23	0.3	0.3	4.34	0.78	1.52	0	3	0	0	0	0	1	0.019	0.005	1310	17998.4	340
0.8	0.23	0.3	0.3	4.34	0.78	1.52	0	3	0	0	0	0	1	0.019	0.005	1310	26719.4	351
0.8	0.23	0.3	0.3	4.34	0.78	1.52	0	3	0	0	0	0	1	0.019	0.005	1310	35421.5	357
0.8	0.23	0.3	0.3	4.34	0.78	1.52	0	3	0	0	0	0	1	0.019	0.005	1310	44151.4	360
0.8	0.23	0.3	0.3	4.34	0.78	1.52	0	3	0	0	0	0	1	0.019	0.005	1310	52825.4	363
0.8	0.23	0.3	0.3	4.34	0.78	1.52	0	3	0	0	0	0	1	0.019	0.005	1310	61508.7	365
0.8	0.23	0.3	0.3	4.34	0.78	1.52	0	3	0	0	0	0	1	0.019	0.005	1310	70154.8	367
0.8	0.23	0.3	0.3	4.34	0.78	1.52	0	3	0	0	0	0	1	0.019	0.005	1310	78847.3	368
0.8	0.23	0.3	0.3	4.34	0.78	1.52	0	3	0	0	0	0	1	0.019	0.005	1310	87521.2	369
0.8	0.23	0.3	0.3	4.34	0.78	1.52	0	3	0	0	0	0	3	0.019	0.005	1310	7749.25	261
0.8	0.23	0.3	0.3	4.34	0.78	1.52	0	3	0	0	0	0	3	0.019	0.005	1310	8500.89	288
0.8	0.23	0.3	0.3	4.34	0.78	1.52	0	3	0	0	0	0	3	0.019	0.005	1310	9322.52	302
0.8	0.23	0.3	0.3	4.34	0.78	1.52	0	3	0	0	0	0	3	0.019	0.005	1310	13637.6	329
0.8	0.23	0.3	0.3	4.34	0.78	1.52	0	3	0	0	0	0	3	0.019	0.005	1310	17998.4	340
0.8	0.23	0.3	0.3	4.34	0.78	1.52	0	3	0	0	0	0	3	0.019	0.005	1310	26719.4	351
0.8	0.23	0.3	0.3	4.34	0.78	1.52	0	3	0	0	0	0	3	0.019	0.005	1310	35421.5	357
0.8	0.23	0.3	0.3	4.34	0.78	1.52	0	3	0	0	0	0	3	0.019	0.005	1310	44151.4	360
0.8	0.23	0.3	0.3	4.34	0.78	1.52	0	3	0	0	0	0	3	0.019	0.005	1310	52825.4	363
0.8	0.23	0.3	0.3	4.34	0.78	1.52	0	3	0	0	0	0	3	0.019	0.005	1310	61508.7	365
0.8	0.23	0.3	0.3	4.34	0.78	1.52	0	3	0	0	0	0	3	0.019	0.005	1310	70154.8	367
0.8	0.23	0.3	0.3	4.34	0.78	1.52	0	3	0	0	0	0	3	0.019	0.005	1310	78847.3	368
0.8	0.23	0.3	0.3	4.34	0.78	1.52	0	3	0	0	0	0	3	0.019	0.005	1310	87521.2	369
0.8	0.23	0.3	0.3	4.34	0.78	1.52	0	3	0	0	0	0	6	0.019	0.005	1310	2764.74	299
0.8	0.23	0.3	0.3	4.34	0.78	1.52	0	3	0	0	0	0	6	0.019	0.005	1310	3577.08	334
0.8	0.23	0.3	0.3	4.34	0.78	1.52	0	3	0	0	0	0	6	0.019	0.005	1310	4420.9	348
0.8	0.23	0.3	0.3	4.34	0.78	1.52	0	3	0	0	0	0	6	0.019	0.005	1310	5266.36	357
0.8	0.23	0.3	0.3	4.34	0.78	1.52	0	3	0	0	0	0	6	0.019	0.005	1310	6120.92	362
0.8	0.23	0.3	0.3	4.34	0.78	1.52	0	3	0	0	0	0	6	0.019	0.005	1310	6966.2	367
0.8	0.23	0.3	0.3	4.34	0.78	1.52	0	3	0	0	0	0	6	0.019	0.005	1310	7818.83	370
0.8	0.23	0.3	0.3	4.34	0.78	1.52	0	3	0	0	0	0	6	0.019	0.005	1310	8665.87	373
0.8	0.23	0.3	0.3	4.34	0.78	1.52	0	3	0	0	0	0	6	0.019	0.005	1310	12900.8	382
0.8	0.23	0.3	0.3	4.34	0.78	1.52	0	3	0	0	0	0	6	0.019	0.005	1310	17126.3	387
0.8	0.23	0.3	0.3	4.34	0.78	1.52	0	3	0	0	0	0	6	0.019	0.005	1310	25577.1	392
0.8	0.23	0.3	0.3	4.34	0.78	1.52	0	3	0	0	0	0	6	0.019	0.005	1310	34009.1	395
0.8	0.23	0.3	0.3	4.34	0.78	1.52	0	3	0	0	0	0	6	0.019	0.005	1310	42385.3	398
0.8	0.23	0.3	0.3	4.34	0.78	1.52	0	3	0	0	0	0	6	0.019	0.005	1310	50817.3	399
0.8	0.23	0.3	0.3	4.34	0.78	1.52	0	3	0	0	0	0	6	0.019	0.005	1310	59165.5	401
0.8	0.23	0.3	0.3	4.34	0.78	1.52	0	3	0	0	0	0	6	0.019	0.005	1310	67550.9	402
0.8	0.23	0.3	0.3	4.34	0.78	1.52	0	3	0	0	0	0	6	0.019	0.005	1310	75917.7	403
0.8	0.23	0.3	0.3	4.34	0.78	1.52	0	3	0	0	0	0	6	0.019	0.005	1310	84358.9	403
0.8	0.23	0.3	0.3	4.34	0.78	1.52	0	3	0	0	0	0	10	0.019	0.005	1310	2567.85	371
0.8	0.23	0.3	0.3	4.34	0.78	1.52	0	3	0	0	0	0	10	0.019	0.005	1310	3401.15	382
0.8	0.23	0.3	0.3	4.34	0.78	1.52	0	3	0	0	0	0	10	0.019	0.005	1310	4237.08	388
0.8	0.23	0.3	0.3	4.34	0.78	1.52	0	3	0	0	0	0	10	0.019	0.005	1310	5067.42	393
0.8	0.23	0.3	0.3	4.34	0.78	1.52	0	3	0	0	0	0	10	0.019	0.005	1310	5901.4	396
0.8	0.23	0.3	0.3	4.34	0.78	1.52	0	3	0	0	0	0	10	0.019	0.005	1310	6729.81	399
0.8	0.23	0.3	0.3	4.34	0.78	1.52	0	3	0	0	0	0	10	0.019	0.005	1310	7560.97	401
0.8	0.23	0.3	0.3	4.34	0.78	1.52	0	3	0	0	0	0	10	0.019	0.005	1310	8388.42	403
0.8	0.23	0.3	0.3	4.34	0.78	1.52	0	3	0	0	0	0	10	0.019	0.005	1310	12539.4	408
0.8	0.23	0.3	0.3	4.34	0.78	1.52	0	3	0	0	0	0	10	0.019	0.005	1310	16662.5	412
0.8	0.23	0.3	0.3	4.34	0.78	1.52	0	3	0	0	0	0	10	0.019	0.005	1310	24908.4	416
0.8	0.23	0.3	0.3	4.34	0.78	1.52	0	3	0	0	0	0	10	0.019	0.005	1310	33154.2	418
0.8	0.23	0.3	0.3	4.34	0.78	1.52	0	3	0	0	0	0	10	0.019	0.005	1310	41362.9	420
0.8	0.23	0.3	0.3	4.34	0.78	1.52	0	3	0	0	0	0	10	0.019	0.005	1310	49590.1	421
0.8	0.23	0.3	0.3	4.34	0.78	1.52	0	3	0	0	0	0	10	0.019	0.005	1310	57798.7	422
0.8	0.23	0.3	0.3	4.34	0.78	1.52	0	3	0	0	0	0	10	0.019	0.005	1310	65988.6	423
0.8	0.23	0.3	0.3	4.34	0.78	1.52	0	3	0	0	0	0	10	0.019	0.005	1310	74160	424
0.8	0.23	0.3	0.3	4.34	0.78	1.52	0	3	0	0	0	0	10	0.019	0.005	1310	82405.8	424
0.8	0.23	0.3	0.3	4.34	0.78	1.52	0	3	0	0	0	0	13	0.019	0.005	1310	4962.42	412
0.8	0.23	0.3	0.3	4.34	0.78	1.52	0	3	0	0	0	0	13	0.019	0.005	1310	5785.18	414
0.8	0.23	0.3	0.3	4.34	0.78	1.52	0	3	0	0	0	0	13	0.019	0.005	1310	6604.23	416
0.8	0.23	0.3	0.3	4.34	0.78	1.52	0	3	0	0	0	0	13	0.019	0.005	1310	7419.57	418
0.8	0.23	0.3	0.3	4.34	0.78	1.52	0	3	0	0	0	0	13	0.019	0.005	1310	8240.44	419
0.8	0.23	0.3	0.3	4.34	0.78	1.52	0	3	0	0	0	0	13	0.019	0.005	1310	12317	424
0.8	0.23	0.3	0.3	4.34	0.78	1.52	0	3	0	0	0	0	13	0.019	0.005	1310	16384.1	427
0.8	0.23	0.3	0.3	4.34	0.78	1.52	0	3	0	0	0	0	13	0.019	0.005	1310	24490.5	431
0.8	0.23	0.3	0.3	4.34	0.78	1.52	0	3	0	0	0	0	13	0.019	0.005	1310	32596.7	433
0.8	0.23	0.3	0.3	4.34	0.78	1.52	0	3	0	0	0	0	13	0.019	0.005	1310	40712.2	434
0.8	0.23	0.3	0.3	4.34	0.78	1.52	0	3	0	0	0	0	13	0.019	0.005	1310	48809.1	435
0.8	0.23	0.3	0.3	4.34	0.78	1.52	0	3	0	0	0	0	13	0.019	0.005	1310	56887.4	436
0.8	0.23	0.3	0.3	4.34	0.78	1.52	0	3	0	0	0	0	13	0.019	0.005	1310	64947.1	437
0.8	0.23	0.3	0.3	4.34	0.78	1.52	0	3	0	0	0	0	13	0.019	0.005	1310	73071.9	437
0.8	0.23	0.3	0.3	4.34	0.78	1.52	0	3	0	0	0	0	13	0.019	0.005	1310	81103.6	438
0.81	0.15	0.33	0.12	3.77	0.44	1.07	0	18.25	0	0	0	0	0	0.024	0.003	1290	19014.7	259
0.81	0.15	0.33	0.12	3.77	0.44	1.07	0	18.25	0	0	0	0	0	0.024	0.003	1290	27472.7	298
0.81	0.15	0.33	0.12	3.77	0.44	1.07	0	18.25	0	0	0	0	0	0.024	0.003	1290	36206.5	310
0.81	0.15	0.33	0.12	3.77	0.44	1.07	0	18.25	0	0	0	0	0	0.024	0.003	1290	44949.4	317
0.81	0.15	0.33	0.12	3.77	0.44	1.07	0	18.25	0	0	0	0	0	0.024	0.003	1290	53673.6	322
0.81	0.15	0.33	0.12	3.77	0.44	1.07	0	18.25	0	0	0	0	0	0.024	0.003	1290	62434.8	325
0.81	0.15	0.33	0.12	3.77	0.44	1.07	0	18.25	0	0	0	0	0	0.024	0.003	1290	71140.4	328
0.81	0.15	0.33	0.12	3.77	0.44	1.07	0	18.25	0	0	0	0	0	0.024	0.003	1290	79873.7	330
0.81	0.15	0.33	0.12	3.77	0.44	1.07	0	18.25	0	0	0	0	0	0.024	0.003	1290	88570	332
0.81	0.5	0.33	0.12	3.77	0.44	1.07	0	18.25	0	0	0	0	0	0.024	0.003	1290	27943.5	281
0.81	0.5	0.33	0.12	3.77	0.44	1.07	0	18.25	0	0	0	0	0	0.024	0.003	1290	36649.9	298
0.81	0.5	0.33	0.12	3.77	0.44	1.07	0	18.25	0	0	0	0	0	0.024	0.003	1290	45411.4	307
0.81	0.5	0.33	0.12	3.77	0.44	1.07	0	18.25	0	0	0	0	0	0.024	0.003	1290	54172.7	313
0.81	0.5	0.33	0.12	3.77	0.44	1.07	0	18.25	0	0	0	0	0	0.024	0.003	1290	62952.4	317
0.81	0.5	0.33	0.12	3.77	0.44	1.07	0	18.25	0	0	0	0	0	0.024	0.003	1290	71732	320
0.81	0.5	0.33	0.12	3.77	0.44	1.07	0	18.25	0	0	0	0	0	0.024	0.003	1290	80539.3	322
0.81	0.5	0.33	0.12	3.77	0.44	1.07	0	18.25	0	0	0	0	0	0.024	0.003	1290	89309.6	324
0.81	1	0.33	0.12	3.77	0.44	1.07	0	18.25	0	0	0	0	0	0.024	0.003	1290	27998.9	279
0.81	1	0.33	0.12	3.77	0.44	1.07	0	18.25	0	0	0	0	0	0.024	0.003	1290	36686.8	297
0.81	1	0.33	0.12	3.77	0.44	1.07	0	18.25	0	0	0	0	0	0.024	0.003	1290	45503.8	305
0.81	1	0.33	0.12	3.77	0.44	1.07	0	18.25	0	0	0	0	0	0.024	0.003	1290	54283.6	311
0.81	1	0.33	0.12	3.77	0.44	1.07	0	18.25	0	0	0	0	0	0.024	0.003	1290	63081.8	315
0.81	1	0.33	0.12	3.77	0.44	1.07	0	18.25	0	0	0	0	0	0.024	0.003	1290	71879.9	318
0.81	1	0.33	0.12	3.77	0.44	1.07	0	18.25	0	0	0	0	0	0.024	0.003	1290	80622.5	321
0.81	1	0.33	0.12	3.77	0.44	1.07	0	18.25	0	0	0	0	0	0.024	0.003	1290	89402.1	323
0.81	2	0.33	0.12	3.77	0.44	1.07	0	18.25	0	0	0	0	0	0.024	0.003	1290	13776	293
0.81	2	0.33	0.12	3.77	0.44	1.07	0	18.25	0	0	0	0	0	0.024	0.003	1290	18055.7	311
0.81	2	0.33	0.12	3.77	0.44	1.07	0	18.25	0	0	0	0	0	0.024	0.003	1290	26697.2	326
0.81	2	0.33	0.12	3.77	0.44	1.07	0	18.25	0	0	0	0	0	0.024	0.003	1290	35356.8	333
0.81	2	0.33	0.12	3.77	0.44	1.07	0	18.25	0	0	0	0	0	0.024	0.003	1290	44025.5	337
0.81	2	0.33	0.12	3.77	0.44	1.07	0	18.25	0	0	0	0	0	0.024	0.003	1290	52620.1	341
0.81	2	0.33	0.12	3.77	0.44	1.07	0	18.25	0	0	0	0	0	0.024	0.003	1290	61270.2	343
0.81	2	0.33	0.12	3.77	0.44	1.07	0	18.25	0	0	0	0	0	0.024	0.003	1290	69883.2	345
0.81	2	0.33	0.12	3.77	0.44	1.07	0	18.25	0	0	0	0	0	0.024	0.003	1290	78459.3	347
0.81	2	0.33	0.12	3.77	0.44	1.07	0	18.25	0	0	0	0	0	0.024	0.003	1290	87090.8	348
0.81	3	0.33	0.12	3.77	0.44	1.07	0	18.25	0	0	0	0	0	0.024	0.003	1290	3612.59	298
0.81	3	0.33	0.12	3.77	0.44	1.07	0	18.25	0	0	0	0	0	0.024	0.003	1290	4425.1	321
0.81	3	0.33	0.12	3.77	0.44	1.07	0	18.25	0	0	0	0	0	0.024	0.003	1290	5261.02	332
0.81	3	0.33	0.12	3.77	0.44	1.07	0	18.25	0	0	0	0	0	0.024	0.003	1290	6102.29	339
0.81	3	0.33	0.12	3.77	0.44	1.07	0	18.25	0	0	0	0	0	0.024	0.003	1290	6937.97	345
0.81	3	0.33	0.12	3.77	0.44	1.07	0	18.25	0	0	0	0	0	0.024	0.003	1290	7779.1	349
0.81	3	0.33	0.12	3.77	0.44	1.07	0	18.25	0	0	0	0	0	0.024	0.003	1290	8622.02	352
0.81	3	0.33	0.12	3.77	0.44	1.07	0	18.25	0	0	0	0	0	0.024	0.003	1290	12822.6	362
0.81	3	0.33	0.12	3.77	0.44	1.07	0	18.25	0	0	0	0	0	0.024	0.003	1290	17022.9	367
0.81	3	0.33	0.12	3.77	0.44	1.07	0	18.25	0	0	0	0	0	0.024	0.003	1290	25395.6	373
0.81	3	0.33	0.12	3.77	0.44	1.07	0	18.25	0	0	0	0	0	0.024	0.003	1290	33731.2	377
0.81	3	0.33	0.12	3.77	0.44	1.07	0	18.25	0	0	0	0	0	0.024	0.003	1290	42085.2	379
0.81	3	0.33	0.12	3.77	0.44	1.07	0	18.25	0	0	0	0	0	0.024	0.003	1290	50402.2	381
0.81	3	0.33	0.12	3.77	0.44	1.07	0	18.25	0	0	0	0	0	0.024	0.003	1290	58746.9	382
0.81	3	0.33	0.12	3.77	0.44	1.07	0	18.25	0	0	0	0	0	0.024	0.003	1290	67073.1	383
0.81	3	0.33	0.12	3.77	0.44	1.07	0	18.25	0	0	0	0	0	0.024	0.003	1290	75380.8	384
0.81	3	0.33	0.12	3.77	0.44	1.07	0	18.25	0	0	0	0	0	0.024	0.003	1290	83670	385
0.85	0.3	0.65	0.05	0.12	0.5	0.03	0.08	0	0.051	0	0	0	0	0.013	0.03	930	103.3	410
0.85	0.3	0.65	0.05	0.12	0.5	0.03	0.08	0	0.051	0	0	0	0	0.013	0.03	930	141.6	434
0.85	0.3	0.65	0.05	0.12	0.5	0.03	0.08	0	0.051	0	0	0	0	0.013	0.03	930	181.17	446
0.85	0.3	0.65	0.05	0.12	0.5	0.03	0.08	0	0.051	0	0	0	0	0.013	0.03	930	221.03	454
0.85	0.3	0.65	0.05	0.12	0.5	0.03	0.08	0	0.051	0	0	0	0	0.013	0.03	930	261.46	459
0.85	0.3	0.65	0.05	0.12	0.5	0.03	0.08	0	0.051	0	0	0	0	0.013	0.03	930	301.86	463
0.85	0.3	0.65	0.05	0.12	0.5	0.03	0.08	0	0.051	0	0	0	0	0.013	0.03	930	342.44	466
0.85	0.3	0.65	0.05	0.12	0.5	0.03	0.08	0	0.051	0	0	0	0	0.013	0.03	930	382.59	469
0.85	0.3	0.65	0.05	0.12	0.5	0.03	0.08	0	0.051	0	0	0	0	0.013	0.03	930	585.09	477
0.85	0.3	0.65	0.05	0.12	0.5	0.03	0.08	0	0.051	0	0	0	0	0.013	0.03	930	786.26	482
0.85	0.3	0.65	0.05	0.12	0.5	0.03	0.08	0	0.051	0	0	0	0	0.013	0.03	930	1188.97	487
0.85	0.3	0.65	0.05	0.12	0.5	0.03	0.08	0	0.051	0	0	0	0	0.013	0.03	930	1590.07	490
0.85	0.3	0.65	0.05	0.12	0.5	0.03	0.08	0	0.051	0	0	0	0	0.013	0.03	930	1985.76	493
0.85	0.3	0.65	0.05	0.12	0.5	0.03	0.08	0	0.051	0	0	0	0	0.013	0.03	930	2386.92	494
0.85	0.3	0.65	0.05	0.12	0.5	0.03	0.08	0	0.051	0	0	0	0	0.013	0.03	930	2786.27	495
0.85	0.3	0.65	0.05	0.12	0.5	0.03	0.08	0	0.051	0	0	0	0	0.013	0.03	930	3183.79	496
0.85	0.3	0.65	0.05	0.12	0.5	0.03	0.08	0	0.051	0	0	0	0	0.013	0.03	930	3579.47	497
0.85	0.3	0.65	0.05	0.12	0.5	0.03	0.08	0	0.051	0	0	0	0	0.013	0.03	930	3973.31	498
0.85	0.3	0.65	0.05	0.12	0.5	0.03	0.08	0	0.051	0	0	0	0	0.013	0.03	930	5956.25	500
0.85	0.3	0.65	0.05	0.12	0.5	0.03	0.08	0	0.051	0	0	0	0	0.013	0.03	930	7920.67	502
0.85	0.3	0.65	0.05	0.12	0.5	0.03	0.08	0	0.051	0	0	0	0	0.013	0.03	930	11849.4	504
0.85	0.3	0.65	0.05	0.12	0.5	0.03	0.08	0	0.051	0	0	0	0	0.013	0.03	930	15778	505
0.85	0.3	0.65	0.05	0.12	0.5	0.03	0.08	0	0.051	0	0	0	0	0.013	0.03	930	19688.1	506
0.85	0.3	0.65	0.05	0.12	0.5	0.03	0.08	0	0.051	0	0	0	0	0.013	0.03	930	23579.5	507
0.85	0.3	0.65	0.05	0.12	0.5	0.03	0.08	0	0.051	0	0	0	0	0.013	0.03	930	27517.4	507
0.85	0.3	0.65	0.05	0.12	0.5	0.03	0.08	0	0.051	0	0	0	0	0.013	0.03	930	31455.3	507
0.85	0.3	0.65	0.05	0.12	0.5	0.03	0.08	0	0.051	0	0	0	0	0.013	0.03	930	35309.5	508
0.85	0.3	0.65	0.05	0.12	0.5	0.03	0.08	0	0.051	0	0	0	0	0.013	0.03	930	39238.1	508
0.85	0.3	0.65	0.05	0.12	0.5	0.03	0.08	0	0.051	0	0	0	0	0.013	0.03	930	48943.3	509
0.85	0.3	0.65	0.05	0.12	0.5	0.03	0.08	0	0.051	0	0	0	0	0.013	0.03	930	58741.5	509
0.85	0.3	0.65	0.05	0.12	0.5	0.03	0.08	0	0.051	0	0	0	0	0.013	0.03	930	78151.8	510
0.85	0.3	0.65	0.05	0.12	0.5	0.03	0.1	0	0.1	0	0	0	0	0.013	0.03	930	103.3	410
0.85	0.3	0.65	0.05	0.12	0.5	0.03	0.1	0	0.1	0	0	0	0	0.013	0.03	930	141.6	434
0.85	0.3	0.65	0.05	0.12	0.5	0.03	0.1	0	0.1	0	0	0	0	0.013	0.03	930	181.17	446
0.85	0.3	0.65	0.05	0.12	0.5	0.03	0.1	0	0.1	0	0	0	0	0.013	0.03	930	221.03	454
0.85	0.3	0.65	0.05	0.12	0.5	0.03	0.1	0	0.1	0	0	0	0	0.013	0.03	930	261.46	459
0.85	0.3	0.65	0.05	0.12	0.5	0.03	0.1	0	0.1	0	0	0	0	0.013	0.03	930	301.86	463
0.85	0.3	0.65	0.05	0.12	0.5	0.03	0.1	0	0.1	0	0	0	0	0.013	0.03	930	342.44	466
0.85	0.3	0.65	0.05	0.12	0.5	0.03	0.1	0	0.1	0	0	0	0	0.013	0.03	930	382.59	469
0.85	0.3	0.65	0.05	0.12	0.5	0.03	0.1	0	0.1	0	0	0	0	0.013	0.03	930	585.09	477
0.85	0.3	0.65	0.05	0.12	0.5	0.03	0.1	0	0.1	0	0	0	0	0.013	0.03	930	786.26	482
0.85	0.3	0.65	0.05	0.12	0.5	0.03	0.1	0	0.1	0	0	0	0	0.013	0.03	930	1188.97	487
0.85	0.3	0.65	0.05	0.12	0.5	0.03	0.1	0	0.1	0	0	0	0	0.013	0.03	930	1590.07	490
0.85	0.3	0.65	0.05	0.12	0.5	0.03	0.1	0	0.1	0	0	0	0	0.013	0.03	930	1985.76	493
0.85	0.3	0.65	0.05	0.12	0.5	0.03	0.1	0	0.1	0	0	0	0	0.013	0.03	930	2386.92	494
0.85	0.3	0.65	0.05	0.12	0.5	0.03	0.1	0	0.1	0	0	0	0	0.013	0.03	930	2786.27	495
0.85	0.3	0.65	0.05	0.12	0.5	0.03	0.1	0	0.1	0	0	0	0	0.013	0.03	930	3183.79	496
0.85	0.3	0.65	0.05	0.12	0.5	0.03	0.1	0	0.1	0	0	0	0	0.013	0.03	930	3579.47	497
0.85	0.3	0.65	0.05	0.12	0.5	0.03	0.1	0	0.1	0	0	0	0	0.013	0.03	930	3973.31	498
0.85	0.3	0.65	0.05	0.12	0.5	0.03	0.1	0	0.1	0	0	0	0	0.013	0.03	930	5942.4	501
0.85	0.3	0.65	0.05	0.12	0.5	0.03	0.1	0	0.1	0	0	0	0	0.013	0.03	930	7920.67	502
0.85	0.3	0.65	0.05	0.12	0.5	0.03	0.1	0	0.1	0	0	0	0	0.013	0.03	930	11849.4	504
0.85	0.3	0.65	0.05	0.12	0.5	0.03	0.1	0	0.1	0	0	0	0	0.013	0.03	930	15778	505
0.85	0.3	0.65	0.05	0.12	0.5	0.03	0.1	0	0.1	0	0	0	0	0.013	0.03	930	19688.1	506
0.85	0.3	0.65	0.05	0.12	0.5	0.03	0.1	0	0.1	0	0	0	0	0.013	0.03	930	23579.5	507
0.85	0.3	0.65	0.05	0.12	0.5	0.03	0.1	0	0.1	0	0	0	0	0.013	0.03	930	27517.4	507
0.85	0.3	0.65	0.05	0.12	0.5	0.03	0.1	0	0.1	0	0	0	0	0.013	0.03	930	31455.3	507
0.85	0.3	0.65	0.05	0.12	0.5	0.03	0.1	0	0.1	0	0	0	0	0.013	0.03	930	35309.5	508
0.85	0.3	0.65	0.05	0.12	0.5	0.03	0.1	0	0.1	0	0	0	0	0.013	0.03	930	39238.1	508
0.85	0.3	0.65	0.05	0.12	0.5	0.03	0.1	0	0.1	0	0	0	0	0.013	0.03	930	48943.3	509
0.85	0.3	0.65	0.05	0.12	0.5	0.03	0.1	0	0.1	0	0	0	0	0.013	0.03	930	58741.5	509
0.85	0.3	0.65	0.05	0.12	0.5	0.03	0.1	0	0.1	0	0	0	0	0.013	0.03	930	78151.8	510
0.85	0.3	0.65	0.05	0.12	0.5	0.03	0.5	0	0.1	0	0	0	0	0.013	0.03	930	103.3	410
0.85	0.3	0.65	0.05	0.12	0.5	0.03	0.5	0	0.1	0	0	0	0	0.013	0.03	930	141.6	434
0.85	0.3	0.65	0.05	0.12	0.5	0.03	0.5	0	0.1	0	0	0	0	0.013	0.03	930	181.17	446
0.85	0.3	0.65	0.05	0.12	0.5	0.03	0.5	0	0.1	0	0	0	0	0.013	0.03	930	221.03	454
0.85	0.3	0.65	0.05	0.12	0.5	0.03	0.5	0	0.1	0	0	0	0	0.013	0.03	930	261.46	459
0.85	0.3	0.65	0.05	0.12	0.5	0.03	0.5	0	0.1	0	0	0	0	0.013	0.03	930	301.86	463
0.85	0.3	0.65	0.05	0.12	0.5	0.03	0.5	0	0.1	0	0	0	0	0.013	0.03	930	342.44	466
0.85	0.3	0.65	0.05	0.12	0.5	0.03	0.5	0	0.1	0	0	0	0	0.013	0.03	930	382.59	469
0.85	0.3	0.65	0.05	0.12	0.5	0.03	0.5	0	0.1	0	0	0	0	0.013	0.03	930	585.09	477
0.85	0.3	0.65	0.05	0.12	0.5	0.03	0.5	0	0.1	0	0	0	0	0.013	0.03	930	786.26	482
0.85	0.3	0.65	0.05	0.12	0.5	0.03	0.5	0	0.1	0	0	0	0	0.013	0.03	930	1188.97	487
0.85	0.3	0.65	0.05	0.12	0.5	0.03	0.5	0	0.1	0	0	0	0	0.013	0.03	930	1590.07	490
0.85	0.3	0.65	0.05	0.12	0.5	0.03	0.5	0	0.1	0	0	0	0	0.013	0.03	930	1985.76	493
0.85	0.3	0.65	0.05	0.12	0.5	0.03	0.5	0	0.1	0	0	0	0	0.013	0.03	930	2386.92	494
0.85	0.3	0.65	0.05	0.12	0.5	0.03	0.5	0	0.1	0	0	0	0	0.013	0.03	930	2786.27	495
0.85	0.3	0.65	0.05	0.12	0.5	0.03	0.5	0	0.1	0	0	0	0	0.013	0.03	930	3183.79	496
0.85	0.3	0.65	0.05	0.12	0.5	0.03	0.5	0	0.1	0	0	0	0	0.013	0.03	930	3579.47	497
0.85	0.3	0.65	0.05	0.12	0.5	0.03	0.5	0	0.1	0	0	0	0	0.013	0.03	930	3973.31	498
0.85	0.3	0.65	0.05	0.12	0.5	0.03	0.5	0	0.1	0	0	0	0	0.013	0.03	930	5956.25	500
0.85	0.3	0.65	0.05	0.12	0.5	0.03	0.5	0	0.1	0	0	0	0	0.013	0.03	930	7920.67	502
0.85	0.3	0.65	0.05	0.12	0.5	0.03	0.5	0	0.1	0	0	0	0	0.013	0.03	930	11849.4	504
0.85	0.3	0.65	0.05	0.12	0.5	0.03	0.5	0	0.1	0	0	0	0	0.013	0.03	930	15778	505
0.85	0.3	0.65	0.05	0.12	0.5	0.03	0.5	0	0.1	0	0	0	0	0.013	0.03	930	19688.1	506
0.85	0.3	0.65	0.05	0.12	0.5	0.03	0.5	0	0.1	0	0	0	0	0.013	0.03	930	23635.3	506
0.85	0.3	0.65	0.05	0.12	0.5	0.03	0.5	0	0.1	0	0	0	0	0.013	0.03	930	27517.4	507
0.85	0.3	0.65	0.05	0.12	0.5	0.03	0.5	0	0.1	0	0	0	0	0.013	0.03	930	31455.3	507
0.85	0.3	0.65	0.05	0.12	0.5	0.03	0.5	0	0.1	0	0	0	0	0.013	0.03	930	35309.5	508
0.85	0.3	0.65	0.05	0.12	0.5	0.03	0.5	0	0.1	0	0	0	0	0.013	0.03	930	39238.1	508
0.85	0.3	0.65	0.05	0.12	0.5	0.03	0.5	0	0.1	0	0	0	0	0.013	0.03	930	48943.3	509
0.85	0.3	0.65	0.05	0.12	0.5	0.03	0.5	0	0.1	0	0	0	0	0.013	0.03	930	58741.5	509
0.85	0.3	0.65	0.05	0.12	0.5	0.03	0.5	0	0.1	0	0	0	0	0.013	0.03	930	78151.8	510
0.85	0.3	0.65	0.05	0.12	0.5	0.03	1	0	0.1	0	0	0	0	0.013	0.03	930	103.3	410
0.85	0.3	0.65	0.05	0.12	0.5	0.03	1	0	0.1	0	0	0	0	0.013	0.03	930	141.6	434
0.85	0.3	0.65	0.05	0.12	0.5	0.03	1	0	0.1	0	0	0	0	0.013	0.03	930	181.17	446
0.85	0.3	0.65	0.05	0.12	0.5	0.03	1	0	0.1	0	0	0	0	0.013	0.03	930	221.03	454
0.85	0.3	0.65	0.05	0.12	0.5	0.03	1	0	0.1	0	0	0	0	0.013	0.03	930	261.46	459
0.85	0.3	0.65	0.05	0.12	0.5	0.03	1	0	0.1	0	0	0	0	0.013	0.03	930	301.86	463
0.85	0.3	0.65	0.05	0.12	0.5	0.03	1	0	0.1	0	0	0	0	0.013	0.03	930	342.44	466
0.85	0.3	0.65	0.05	0.12	0.5	0.03	1	0	0.1	0	0	0	0	0.013	0.03	930	382.59	469
0.85	0.3	0.65	0.05	0.12	0.5	0.03	1	0	0.1	0	0	0	0	0.013	0.03	930	585.09	477
0.85	0.3	0.65	0.05	0.12	0.5	0.03	1	0	0.1	0	0	0	0	0.013	0.03	930	786.26	482
0.85	0.3	0.65	0.05	0.12	0.5	0.03	1	0	0.1	0	0	0	0	0.013	0.03	930	1188.97	487
0.85	0.3	0.65	0.05	0.12	0.5	0.03	1	0	0.1	0	0	0	0	0.013	0.03	930	1590.07	490
0.85	0.3	0.65	0.05	0.12	0.5	0.03	1	0	0.1	0	0	0	0	0.013	0.03	930	1985.76	493
0.85	0.3	0.65	0.05	0.12	0.5	0.03	1	0	0.1	0	0	0	0	0.013	0.03	930	2386.92	494
0.85	0.3	0.65	0.05	0.12	0.5	0.03	1	0	0.1	0	0	0	0	0.013	0.03	930	2786.27	495
0.85	0.3	0.65	0.05	0.12	0.5	0.03	1	0	0.1	0	0	0	0	0.013	0.03	930	3183.79	496
0.85	0.3	0.65	0.05	0.12	0.5	0.03	1	0	0.1	0	0	0	0	0.013	0.03	930	3579.47	497
0.85	0.3	0.65	0.05	0.12	0.5	0.03	1	0	0.1	0	0	0	0	0.013	0.03	930	3973.31	498
0.85	0.3	0.65	0.05	0.12	0.5	0.03	1	0	0.1	0	0	0	0	0.013	0.03	930	5956.25	500
0.85	0.3	0.65	0.05	0.12	0.5	0.03	1	0	0.1	0	0	0	0	0.013	0.03	930	7920.67	502
0.85	0.3	0.65	0.05	0.12	0.5	0.03	1	0	0.1	0	0	0	0	0.013	0.03	930	11849.4	504
0.85	0.3	0.65	0.05	0.12	0.5	0.03	1	0	0.1	0	0	0	0	0.013	0.03	930	15778	505
0.85	0.3	0.65	0.05	0.12	0.5	0.03	1	0	0.1	0	0	0	0	0.013	0.03	930	19688.1	506
0.85	0.3	0.65	0.05	0.12	0.5	0.03	1	0	0.1	0	0	0	0	0.013	0.03	930	23635.3	506
0.85	0.3	0.65	0.05	0.12	0.5	0.03	1	0	0.1	0	0	0	0	0.013	0.03	930	27517.4	507
0.85	0.3	0.65	0.05	0.12	0.5	0.03	1	0	0.1	0	0	0	0	0.013	0.03	930	31455.3	507
0.85	0.3	0.65	0.05	0.12	0.5	0.03	1	0	0.1	0	0	0	0	0.013	0.03	930	35309.5	508
0.85	0.3	0.65	0.05	0.12	0.5	0.03	1	0	0.1	0	0	0	0	0.013	0.03	930	39238.1	508
0.85	0.3	0.65	0.05	0.12	0.5	0.03	1	0	0.1	0	0	0	0	0.013	0.03	930	48943.3	509
0.85	0.3	0.65	0.05	0.12	0.5	0.03	1	0	0.1	0	0	0	0	0.013	0.03	930	58741.5	509
0.85	0.3	0.65	0.05	0.12	0.5	0.03	1	0	0.1	0	0	0	0	0.013	0.03	930	78151.8	510
0.85	0.3	0.65	0.05	0.12	0.5	0.03	2	0	0.1	0	0	0	0	0.013	0.03	930	103.3	410
0.85	0.3	0.65	0.05	0.12	0.5	0.03	2	0	0.1	0	0	0	0	0.013	0.03	930	141.6	434
0.85	0.3	0.65	0.05	0.12	0.5	0.03	2	0	0.1	0	0	0	0	0.013	0.03	930	181.17	446
0.85	0.3	0.65	0.05	0.12	0.5	0.03	2	0	0.1	0	0	0	0	0.013	0.03	930	221.03	454
0.85	0.3	0.65	0.05	0.12	0.5	0.03	2	0	0.1	0	0	0	0	0.013	0.03	930	261.46	459
0.85	0.3	0.65	0.05	0.12	0.5	0.03	2	0	0.1	0	0	0	0	0.013	0.03	930	301.86	463
0.85	0.3	0.65	0.05	0.12	0.5	0.03	2	0	0.1	0	0	0	0	0.013	0.03	930	342.44	466
0.85	0.3	0.65	0.05	0.12	0.5	0.03	2	0	0.1	0	0	0	0	0.013	0.03	930	382.59	469
0.85	0.3	0.65	0.05	0.12	0.5	0.03	2	0	0.1	0	0	0	0	0.013	0.03	930	585.09	477
0.85	0.3	0.65	0.05	0.12	0.5	0.03	2	0	0.1	0	0	0	0	0.013	0.03	930	786.26	482
0.85	0.3	0.65	0.05	0.12	0.5	0.03	2	0	0.1	0	0	0	0	0.013	0.03	930	1188.97	487
0.85	0.3	0.65	0.05	0.12	0.5	0.03	2	0	0.1	0	0	0	0	0.013	0.03	930	1590.07	490
0.85	0.3	0.65	0.05	0.12	0.5	0.03	2	0	0.1	0	0	0	0	0.013	0.03	930	1985.76	493
0.85	0.3	0.65	0.05	0.12	0.5	0.03	2	0	0.1	0	0	0	0	0.013	0.03	930	2386.92	494
0.85	0.3	0.65	0.05	0.12	0.5	0.03	2	0	0.1	0	0	0	0	0.013	0.03	930	2786.27	495
0.85	0.3	0.65	0.05	0.12	0.5	0.03	2	0	0.1	0	0	0	0	0.013	0.03	930	3183.79	496
0.85	0.3	0.65	0.05	0.12	0.5	0.03	2	0	0.1	0	0	0	0	0.013	0.03	930	3579.47	497
0.85	0.3	0.65	0.05	0.12	0.5	0.03	2	0	0.1	0	0	0	0	0.013	0.03	930	3973.31	498
0.85	0.3	0.65	0.05	0.12	0.5	0.03	2	0	0.1	0	0	0	0	0.013	0.03	930	5956.25	500
0.85	0.3	0.65	0.05	0.12	0.5	0.03	2	0	0.1	0	0	0	0	0.013	0.03	930	7920.67	502
0.85	0.3	0.65	0.05	0.12	0.5	0.03	2	0	0.1	0	0	0	0	0.013	0.03	930	11849.4	504
0.85	0.3	0.65	0.05	0.12	0.5	0.03	2	0	0.1	0	0	0	0	0.013	0.03	930	15778	505
0.85	0.3	0.65	0.05	0.12	0.5	0.03	2	0	0.1	0	0	0	0	0.013	0.03	930	19688.1	506
0.85	0.3	0.65	0.05	0.12	0.5	0.03	2	0	0.1	0	0	0	0	0.013	0.03	930	23579.5	507
0.85	0.3	0.65	0.05	0.12	0.5	0.03	2	0	0.1	0	0	0	0	0.013	0.03	930	27517.4	507
0.85	0.3	0.65	0.05	0.12	0.5	0.03	2	0	0.1	0	0	0	0	0.013	0.03	930	31455.3	507
0.85	0.3	0.65	0.05	0.12	0.5	0.03	2	0	0.1	0	0	0	0	0.013	0.03	930	35309.5	508
0.85	0.3	0.65	0.05	0.12	0.5	0.03	2	0	0.1	0	0	0	0	0.013	0.03	930	39238.1	508
0.85	0.3	0.65	0.05	0.12	0.5	0.03	2	0	0.1	0	0	0	0	0.013	0.03	930	48943.3	509
0.85	0.3	0.65	0.05	0.12	0.5	0.03	2	0	0.1	0	0	0	0	0.013	0.03	930	58741.5	509
0.85	0.3	0.65	0.05	0.12	0.5	0.03	2	0	0.1	0	0	0	0	0.013	0.03	930	78151.8	510
0.85	0.3	0.65	0.05	0.12	0.5	0.03	4	0	0.1	0	0	0	0	0.013	0.03	930	104.7	403
0.85	0.3	0.65	0.05	0.12	0.5	0.03	4	0	0.1	0	0	0	0	0.013	0.03	930	143.03	429
0.85	0.3	0.65	0.05	0.12	0.5	0.03	4	0	0.1	0	0	0	0	0.013	0.03	930	182.67	442
0.85	0.3	0.65	0.05	0.12	0.5	0.03	4	0	0.1	0	0	0	0	0.013	0.03	930	222.89	450
0.85	0.3	0.65	0.05	0.12	0.5	0.03	4	0	0.1	0	0	0	0	0.013	0.03	930	263.12	456
0.85	0.3	0.65	0.05	0.12	0.5	0.03	4	0	0.1	0	0	0	0	0.013	0.03	930	303.8	460
0.85	0.3	0.65	0.05	0.12	0.5	0.03	4	0	0.1	0	0	0	0	0.013	0.03	930	344.65	463
0.85	0.3	0.65	0.05	0.12	0.5	0.03	4	0	0.1	0	0	0	0	0.013	0.03	930	385.08	466
0.85	0.3	0.65	0.05	0.12	0.5	0.03	4	0	0.1	0	0	0	0	0.013	0.03	930	587.67	475
0.85	0.3	0.65	0.05	0.12	0.5	0.03	4	0	0.1	0	0	0	0	0.013	0.03	930	791.53	479
0.85	0.3	0.65	0.05	0.12	0.5	0.03	4	0	0.1	0	0	0	0	0.013	0.03	930	1194.34	485
0.85	0.3	0.65	0.05	0.12	0.5	0.03	4	0	0.1	0	0	0	0	0.013	0.03	930	1597.29	488
0.85	0.3	0.65	0.05	0.12	0.5	0.03	4	0	0.1	0	0	0	0	0.013	0.03	930	1999.39	490
0.85	0.3	0.65	0.05	0.12	0.5	0.03	4	0	0.1	0	0	0	0	0.013	0.03	930	2397.87	492
0.85	0.3	0.65	0.05	0.12	0.5	0.03	4	0	0.1	0	0	0	0	0.013	0.03	930	2799.08	493
0.85	0.3	0.65	0.05	0.12	0.5	0.03	4	0	0.1	0	0	0	0	0.013	0.03	930	3198.46	494
0.85	0.3	0.65	0.05	0.12	0.5	0.03	4	0	0.1	0	0	0	0	0.013	0.03	930	3596	495
0.85	0.3	0.65	0.05	0.12	0.5	0.03	4	0	0.1	0	0	0	0	0.013	0.03	930	3991.7	496
0.85	0.3	0.65	0.05	0.12	0.5	0.03	4	0	0.1	0	0	0	0	0.013	0.03	930	5983.95	498
0.85	0.3	0.65	0.05	0.12	0.5	0.03	4	0	0.1	0	0	0	0	0.013	0.03	930	7957.68	500
0.85	0.3	0.65	0.05	0.12	0.5	0.03	4	0	0.1	0	0	0	0	0.013	0.03	930	11905	502
0.85	0.3	0.65	0.05	0.12	0.5	0.03	4	0	0.1	0	0	0	0	0.013	0.03	930	15852.3	503
0.85	0.3	0.65	0.05	0.12	0.5	0.03	4	0	0.1	0	0	0	0	0.013	0.03	930	19781	504
0.85	0.3	0.65	0.05	0.12	0.5	0.03	4	0	0.1	0	0	0	0	0.013	0.03	930	23746.8	504
0.85	0.3	0.65	0.05	0.12	0.5	0.03	4	0	0.1	0	0	0	0	0.013	0.03	930	27647.5	505
0.85	0.3	0.65	0.05	0.12	0.5	0.03	4	0	0.1	0	0	0	0	0.013	0.03	930	31604	505
0.85	0.3	0.65	0.05	0.12	0.5	0.03	4	0	0.1	0	0	0	0	0.013	0.03	930	35476.8	506
0.85	0.3	0.65	0.05	0.12	0.5	0.03	4	0	0.1	0	0	0	0	0.013	0.03	930	39424	506
0.85	0.3	0.65	0.05	0.12	0.5	0.03	4	0	0.1	0	0	0	0	0.013	0.03	930	49175.8	507
0.85	0.3	0.65	0.05	0.12	0.5	0.03	4	0	0.1	0	0	0	0	0.013	0.03	930	59020.5	507
0.85	0.3	0.65	0.05	0.12	0.5	0.03	4	0	0.1	0	0	0	0	0.013	0.03	930	78523.9	508
0.85	0.3	0.65	0.05	0.12	0.5	0.03	8	0	0.1	0	0	0	0	0.013	0.03	930	112.44	364
0.85	0.3	0.65	0.05	0.12	0.5	0.03	8	0	0.1	0	0	0	0	0.013	0.03	930	149.02	408
0.85	0.3	0.65	0.05	0.12	0.5	0.03	8	0	0.1	0	0	0	0	0.013	0.03	930	189.04	425
0.85	0.3	0.65	0.05	0.12	0.5	0.03	8	0	0.1	0	0	0	0	0.013	0.03	930	229.85	435
0.85	0.3	0.65	0.05	0.12	0.5	0.03	8	0	0.1	0	0	0	0	0.013	0.03	930	270.9	442
0.85	0.3	0.65	0.05	0.12	0.5	0.03	8	0	0.1	0	0	0	0	0.013	0.03	930	312.21	447
0.85	0.3	0.65	0.05	0.12	0.5	0.03	8	0	0.1	0	0	0	0	0.013	0.03	930	353.51	451
0.85	0.3	0.65	0.05	0.12	0.5	0.03	8	0	0.1	0	0	0	0	0.013	0.03	930	395.04	454
0.85	0.3	0.65	0.05	0.12	0.5	0.03	8	0	0.1	0	0	0	0	0.013	0.03	930	603.17	463
0.85	0.3	0.65	0.05	0.12	0.5	0.03	8	0	0.1	0	0	0	0	0.013	0.03	930	809.08	469
0.85	0.3	0.65	0.05	0.12	0.5	0.03	8	0	0.1	0	0	0	0	0.013	0.03	930	1221.18	475
0.85	0.3	0.65	0.05	0.12	0.5	0.03	8	0	0.1	0	0	0	0	0.013	0.03	930	1633.43	478
0.85	0.3	0.65	0.05	0.12	0.5	0.03	8	0	0.1	0	0	0	0	0.013	0.03	930	2040.29	481
0.85	0.3	0.65	0.05	0.12	0.5	0.03	8	0	0.1	0	0	0	0	0.013	0.03	930	2447.14	483
0.85	0.3	0.65	0.05	0.12	0.5	0.03	8	0	0.1	0	0	0	0	0.013	0.03	930	2856.72	484
0.85	0.3	0.65	0.05	0.12	0.5	0.03	8	0	0.1	0	0	0	0	0.013	0.03	930	3264.48	485
0.85	0.3	0.65	0.05	0.12	0.5	0.03	8	0	0.1	0	0	0	0	0.013	0.03	930	3670.4	486
0.85	0.3	0.65	0.05	0.12	0.5	0.03	8	0	0.1	0	0	0	0	0.013	0.03	930	4074.48	487
0.85	0.3	0.65	0.05	0.12	0.5	0.03	8	0	0.1	0	0	0	0	0.013	0.03	930	6094.77	490
0.85	0.3	0.65	0.05	0.12	0.5	0.03	8	0	0.1	0	0	0	0	0.013	0.03	930	8124.24	491
0.85	0.3	0.65	0.05	0.12	0.5	0.03	8	0	0.1	0	0	0	0	0.013	0.03	930	12155.4	493
0.85	0.3	0.65	0.05	0.12	0.5	0.03	8	0	0.1	0	0	0	0	0.013	0.03	930	16149.3	495
0.85	0.3	0.65	0.05	0.12	0.5	0.03	8	0	0.1	0	0	0	0	0.013	0.03	930	20152.4	496
0.85	0.3	0.65	0.05	0.12	0.5	0.03	8	0	0.1	0	0	0	0	0.013	0.03	930	28167.9	497
0.85	0.3	0.65	0.05	0.12	0.5	0.03	8	0	0.1	0	0	0	0	0.013	0.03	930	36146.2	498
0.85	0.3	0.65	0.05	0.12	0.5	0.03	8	0	0.1	0	0	0	0	0.013	0.03	930	50105.8	499
0.85	0.3	0.65	0.05	0.12	0.5	0.03	8	0	0.1	0	0	0	0	0.013	0.03	930	80012.5	500
0.85	0.3	0.65	0.05	0.12	0.5	0.03	10	0	0.1	0	0	0	0	0.013	0.03	930	122.97	311
0.85	0.3	0.65	0.05	0.12	0.5	0.03	10	0	0.1	0	0	0	0	0.013	0.03	930	153.02	394
0.85	0.3	0.65	0.05	0.12	0.5	0.03	10	0	0.1	0	0	0	0	0.013	0.03	930	193.15	414
0.85	0.3	0.65	0.05	0.12	0.5	0.03	10	0	0.1	0	0	0	0	0.013	0.03	930	234.03	426
0.85	0.3	0.65	0.05	0.12	0.5	0.03	10	0	0.1	0	0	0	0	0.013	0.03	930	275.34	434
0.85	0.3	0.65	0.05	0.12	0.5	0.03	10	0	0.1	0	0	0	0	0.013	0.03	930	317.38	439
0.85	0.3	0.65	0.05	0.12	0.5	0.03	10	0	0.1	0	0	0	0	0.013	0.03	930	359.41	443
0.85	0.3	0.65	0.05	0.12	0.5	0.03	10	0	0.1	0	0	0	0	0.013	0.03	930	400.85	447
0.85	0.3	0.65	0.05	0.12	0.5	0.03	10	0	0.1	0	0	0	0	0.013	0.03	930	610.92	457
0.85	0.3	0.65	0.05	0.12	0.5	0.03	10	0	0.1	0	0	0	0	0.013	0.03	930	819.61	463
[truncated: 3,182 more rows]
