# Supplementary material for: A Knowledge Transfer Framework for General Alloy Materials Properties Prediction
Source: Materials (Basel). 2022 Oct 24;15(21):7442. doi: 10.3390/ma15217442 (PMC9654329; doi:10.3390/ma15217442)
Supplement: Supplementary file 1 [file materials-15-07442-s001.zip › E_exp.csv]

Al	Co	Cr	Cu	Fe	Ni	V	Mo	Mn	Sn	W	Zr	Ti	Ta	Nb	T(K)	E
4.5	19.5	17.2	21	18.4	19.4	0	0	0	0	0	0	0	0	0	298.15	161.1
8.557	18.689	16.49	20.152	17.5	18.613	0	0	0	0	0	0	0	0	0	298.15	171.7
3.366	24.474	21.874	21.593	0	24.375	0	0	0	0	0	0	0	0	0	298.15	168
4.468	0	17.22	21.045	18.393	38.875	0	0	0	0	0	0	0	0	0	298.15	172.1
0	34.709	30.624	0	0	34.568	0	0	0	0	0	0	0	0	0	298.15	174
0	33.94	0	0	32.259	33.802	0	0	0	0	0	0	0	0	0	298.15	173.8
4.464	19.501	17.206	21.028	18.379	19.422	0	0	0	0	0	0	0	0	0	298.15	173.3
9.427	10.295	18.166	22.202	19.404	20.506	0	0	0	0	0	0	0	0	0	298.15	71.6
9.314	20.343	8.974	21.936	19.172	20.261	0	0	0	0	0	0	0	0	0	298.15	161.1
9.503	20.757	18.314	11.191	19.562	20.673	0	0	0	0	0	0	0	0	0	298.15	121.1
9.376	20.479	18.069	22.082	9.598	20.396	0	0	0	0	0	0	0	0	0	298.15	178.6
9.423	20.581	18.159	22.192	19.396	10.249	0	0	0	0	0	0	0	0	0	298.15	115.5
4.464	19.501	17.206	21.028	18.379	19.422	0	0	0	0	0	0	0	0	0	298.15	174.4
4.329	18.804	16.59	20.276	18.023	18.727	3.251	0	0	0	0	0	0	0	0	298.15	141.1
4.192	18.204	16.061	19.628	17.454	18.13	6.331	0	0	0	0	0	0	0	0	298.15	71.9
4.052	17.7	15.617	19.086	16.774	17.628	9.143	0	0	0	0	0	0	0	0	298.15	130.9
3.963	17.203	15.178	18.549	16.097	17.133	11.877	0	0	0	0	0	0	0	0	298.15	166.7
3.821	16.691	14.726	17.997	15.714	16.623	14.428	0	0	0	0	0	0	0	0	298.15	127.8
3.729	16.183	14.278	17.45	15.438	16.117	16.805	0	0	0	0	0	0	0	0	298.15	257.3
3.637	15.777	13.92	17.012	14.848	15.713	19.093	0	0	0	0	0	0	0	0	298.15	218
3.491	15.361	13.552	16.563	14.453	15.298	21.282	0	0	0	0	0	0	0	0	298.15	130.5
3.449	14.956	13.196	16.127	14.069	14.895	23.308	0	0	0	0	0	0	0	0	298.15	136.6
3.353	14.54	12.828	15.678	13.985	14.48	25.136	0	0	0	0	0	0	0	0	298.15	128
0	20.391	17.991	21.987	19.323	20.308	0	0	0	0	0	0	0	0	0	298.15	112
0	0	15.949	19.491	17.13	18.003	0	29.427	0	0	0	0	0	0	0	298.15	81.9
15.171	22.173	19.563	0	21.011	22.082	0	0	0	0	0	0	0	0	0	298.15	121.1
19.288	21.128	18.641	0	19.901	21.042	0	0	0	0	0	0	0	0	0	298.15	141.7
23.056	20.144	17.773	0	18.965	20.062	0	0	0	0	0	0	0	0	0	298.15	141.6
26.452	19.124	16.873	0	18.505	19.046	0	0	0	0	0	0	0	0	0	298.15	141.7
8.69	18.982	16.747	0	17.772	37.809	0	0	0	0	0	0	0	0	0	298.15	148
8.375	18.294	19.449	0	17.443	36.439	0	0	0	0	0	0	0	0	0	298.15	150
6.9	15.07	18.615	0	14.387	45.028	0	0	0	0	0	0	0	0	0	298.15	157
5.854	12.787	18.09	0	11.6	50.941	0	0	0	0	0	0	0	0	0	298.15	88.46
5.1	11.14	17.73	0	10.557	55.473	0	0	0	0	0	0	0	0	0	298.15	105
4.51	9.867	17.41	0	9.254	58.959	0	0	0	0	0	0	0	0	0	298.15	162
4.047	8.839	17.118	0	8.376	61.62	0	0	0	0	0	0	0	0	0	298.15	102
0	20.186	0	21.765	19.128	20.103	0	0	18.817	0	0	0	0	0	0	298.15	141.1
0	19.95	0	21.512	18.905	19.869	0	0	18.598	1.212	0	0	0	0	0	298.15	141.4
0	19.779	0	21.328	18.744	19.699	0	0	18.438	2.012	0	0	0	0	0	298.15	141.6
0	19.537	0	21.173	18.514	19.458	0	0	18.213	3.196	0	0	0	0	0	298.15	137.2
0	19.381	0	20.898	18.366	19.303	0	0	18.068	3.984	0	0	0	0	0	298.15	137.6
0	18.63	0	20.088	18.022	18.554	0	0	17.367	7.427	0	0	0	0	0	298.15	139.5
1.909	0	17.662	21.585	18.97	39.874	0	0	0	0	0	0	0	0	0	298.15	137.9
2.746	0	17.549	21.447	18.849	39.409	0	0	0	0	0	0	0	0	0	298.15	202
3.65	0	17.349	21.202	18.633	39.166	0	0	0	0	0	0	0	0	0	298.15	178.6
4.416	0	17.211	21.033	18.485	38.85	0	0	0	0	0	0	0	0	0	298.15	78.1
7.123	0	16.743	20.462	17.983	37.689	0	0	0	0	0	0	0	0	0	298.15	139.15
13.131	22.706	20.033	0	21.517	22.613	0	0	0	0	0	0	0	0	0	298.15	55.6
15.171	22.173	19.563	0	21.011	22.082	0	0	0	0	0	0	0	0	0	298.15	98.6
19.218	21.115	18.629	0	20.009	21.029	0	0	0	0	0	0	0	0	0	298.15	128.3
5.79	0	22.118	0	23.756	24.967	0	0	23.369	0	0	0	0	0	0	298.15	117
6.9	0	21.857	0	23.476	24.673	0	0	23.094	0	0	0	0	0	0	298.15	136
8.034	0	21.591	0	23.19	24.372	0	0	22.813	0	0	0	0	0	0	298.15	174
8.958	0	21.374	0	22.957	24.127	0	0	22.583	0	0	0	0	0	0	298.15	232.744
0	0	0	0	32.918	34.7	0	0	32.382	0	0	0	0	0	0	298.15	182
0	34.117	0	0	0	34.079	0	0	31.804	0	0	0	0	0	0	298.15	190
0	33.938	0	0	32.161	33.901	0	0	0	0	0	0	0	0	0	298.15	161
0	34.708	30.622	0	0	34.67	0	0	0	0	0	0	0	0	0	298.15	226
0	43.672	12.375	0	0	43.85	0	0	0	0	0	0	0	0	0	298.15	223
0	48.436	2.931	0	0	48.634	0	0	0	0	0	0	0	0	0	298.15	219
0	11.84	41.413	0	0	46.747	0	0	0	0	0	0	0	0	0	298.15	240
0	25.801	0	0	24.45	25.696	0	0	24.052	0	0	0	0	0	0	298.15	186
0	26.138	23.061	0	24.769	26.032	0	0	0	0	0	0	0	0	0	298.15	210
0	21.017	18.543	0	19.916	20.931	0	0	19.592	0	0	0	0	0	0	298.15	202
0	21.321	18.811	0	20.204	21.233	18.43	0	0	0	0	0	0	0	0	298.15	233.7
16.799	15.553	17.628	0	16.412	15.616	17.993	0	0	0	0	0	0	0	0	298.15	209
0	0	0	0	0	0	0	25.847	0	0	49.528	24	0	0	0	298.15	157.5717
0	0	0	0	0	0	0	29.526	0	0	0	0	14.731	55.688	0	298.15	159.9126
0	0	0	0	0	0	0	0	0	0	40.299	19.997	0	39.665	0	298.15	179.9365
0	0	0	0	0	0	0	0	0	0	0	28.488	14.948	56.508	0	298.15	120.8907
0	0	0	0	0	0	0	40.79	0	0	0	38.783	20.35	0	0	298.15	130.5883
0	0	0	0	0	0	0	20.816	0	0	39.887	0	0	39.259	0	298.15	265.0655
0	0	0	0	0	0	0	29.267	0	0	56.079	0	14.601	0	0	298.15	192.246
0	0	0	0	0	0	0	0	0	0	44.531	0	11.594	43.831	0	298.15	182.8289
0	0	0	0	0	0	0	0	0	0	56.896	28.234	14.814	0	0	298.15	121.5248
0	0	0	0	0	0	0	26.05	0	0	0	24.77	0	49.132	0	298.15	181.26109
0	0	0	0	0	0	0	17.382	0	0	33.307	16.528	0	32.783	0	298.15	196.7513
0	0	0	0	0	0	0	22.904	0	0	43.889	21.779	11.428	0	0	298.15	159.15988
0	0	0	0	0	0	0	18.863	0	0	36.147	0	9.412	35.578	0	298.15	196.83719
0	0	0	0	0	0	0	23.063	0	0	0	21.93	11.508	43.499	0	298.15	161.75
0	0	0	0	0	0	0	0	0	0	36.48	18.105	9.501	35.911	0	298.15	156.39548
0	0	0	0	0	0	0	15.995	0	0	30.649	15.209	7.98	30.167	0	298.15	152.04969
2.299	0	0	0	0	0	17.29	32.563	0	0	0	0	16.315	0	31.533	298.15	163.6
1.784	0	0	0	0	0	13.418	0	0	0	0	0	12.663	47.663	24.472	298.15	130
1.439	0	0	0	0	0	13.473	0	0	0	0	0	12.659	47.857	24.572	298.15	184
4.477	0	0	0	0	0	16.904	31.836	0	0	0	0	15.954	0	30.829	298.15	158.4
3.492	0	0	0	0	0	13.185	0	0	0	0	0	12.444	46.833	24.046	298.15	126.7
4.121	0	0	0	0	0	12.985	24.456	0	0	0	0	12.313	46.125	0	298.15	174.1
6.572	0	0	0	0	0	16.571	31.21	0	0	0	0	15.424	0	30.223	298.15	153.8
12.344	0	0	0	0	0	15.537	29.262	0	0	0	0	14.519	0	28.337	298.15	142.4
11.017	0	10.615	0	0	0	20.8	0	0	0	0	0	19.633	0	37.935	298.15	124.1
8.575	0	0	0	0	0	16.191	30.492	0	0	0	0	15.214	0	29.528	298.15	149.6
6.7	0	0	0	0	0	12.651	23.825	0	0	0	0	11.887	44.936	0	298.15	165.8
6.751	0	0	0	0	0	12.747	0	0	0	0	0	11.978	45.277	23.247	298.15	121
12.337	0	0	0	0	0	23.293	0	0	0	0	0	21.888	0	42.482	298.15	104.8
0	18.459	16.286	0	0	0	0	30.05	0	0	0	0	5.944	0	29.1	298.15	220.1
0	0	0	0	0	0	6.003	3.684	0	0	0	35.512	18.634	0	36.167	298.15	106
0	0	0	0	0	0	5.514	10.384	0	0	0	33.07	17.352	0	33.68	298.15	118.4
0	0	0	0	0	0	16.361	9.257	0	0	0	29.299	15.242	0	29.84	298.15	119.9
0	0	0	0	0	0	5.179	16.298	0	0	0	30.876	16.201	0	31.446	298.15	129.4
0	0	0	0	0	0	15.384	14.487	0	0	0	27.55	14.521	0	28.058	298.15	129.2
0	0	0	0	0	0	4.86	21.358	0	0	0	29.012	15.223	0	29.547	298.15	139.4
0	0	0	0	0	0	14.562	19.185	0	0	0	26.077	13.619	0	26.558	298.15	137.7
0	0	0	0	0	0	4.095	33.581	0	0	0	24.483	12.906	0	24.935	298.15	164.2
0	0	0	0	0	0	12.515	30.553	0	0	0	22.411	11.697	0	22.824	298.15	159.4
0	0	0	0	0	0	3.938	36.848	0	0	0	23.283	12.217	0	23.713	298.15	171
0	0	0	0	0	0	10.871	20.474	0	0	0	0	10.215	38.614	19.826	298.15	172.8
0	0	0	0	0	0	6.119	0	0	0	0	36.89	19.421	0	37.57	298.15	99.2
0	0	0	0	0	0	17.709	33.352	0	0	0	0	16.64	0	32.298	298.15	169.5
0	0	0	0	0	0	13.445	25.322	0	0	0	24.077	12.634	0	24.521	298.15	149.2
0	0	0	0	0	0	0	29.256	0	0	0	27.818	14.596	0	28.331	298.15	154.5
0	0	0	0	0	0	13.559	25.537	0	0	0	0	12.74	48.164	0	298.15	189.8
0	0	0	0	0	0	13.67	0	0	0	0	0	12.845	48.555	24.93	298.15	133.8
0	0	0	0	0	0	3.751	28.141	0	0	0	26.757	14.1	0	27.251	298.15	152.9
0	0	0	0	0	0	4.464	27.985	0	0	0	26.609	13.842	0	27.1	298.15	152.7
0	0	0	0	0	0	7.203	27.13	0	0	0	25.797	13.597	0	26.273	298.15	151.6
0	0	0	0	0	0	10.451	26.162	0	0	0	24.876	13.177	0	25.334	298.15	150.3
0	20	20	0	20	20	0	0	20	0	0	0	0	0	0	300	193.5
0	20	20	0	20	20	0	0	20	0	0	0	0	0	0	500	186.5
0	20	20	0	20	20	0	0	20	0	0	0	0	0	0	1000	176.2
0	20	20	0	20	20	0	0	20	0	0	0	0	0	0	1250	149.3
0	20	20	0	20	20	0	0	20	0	0	0	0	0	0	1500	120.7
0	0	0	0	0	0	0	0	0	4	0	0	61	0	35	251	42
0	0	0	0	0	0	0	0	0	4	0	0	61	0	35	271	44
0	0	0	0	0	0	0	0	0	4	0	0	61	0	35	285	47
0	0	0	0	0	0	0	0	0	4	0	0	61	0	35	310	45
0	0	0	0	0	0	0	0	0	4	0	0	61	0	35	320	46.8
0	0	0	0	0	0	0	0	0	4	0	0	61	0	35	339	49
0	0	0	0	0	0	0	0	0	4	0	0	61	0	35	349	61.9
0	0	0	0	0	0	0	0	0	4	0	0	61	0	35	368	65.7
0	0	0	0	0	0	0	0	0	4	0	0	61	0	35	392	67
0	0	0	0	0	0	0	0	0	4	0	0	61	0	35	417	81
28.9	0	0	0	71.1	0	0	0	0	0	0	0	0	0	0	298	266
28.9	0	0	0	71.1	0	0	0	0	0	0	0	0	0	0	473	249
28.9	0	0	0	71.1	0	0	0	0	0	0	0	0	0	0	638	234
28.9	0	0	0	71.1	0	0	0	0	0	0	0	0	0	0	783	224
28.9	0	0	0	71.1	0	0	0	0	0	0	0	0	0	0	998	210
28.9	0	0	0	71.1	0	0	0	0	0	0	0	0	0	0	1123	194
28.6	71.4	0	0	0	0	0	0	0	0	0	0	0	0	0	298	298
28.6	71.4	0	0	0	0	0	0	0	0	0	0	0	0	0	473	281
28.6	71.4	0	0	0	0	0	0	0	0	0	0	0	0	0	638	274
28.6	71.4	0	0	0	0	0	0	0	0	0	0	0	0	0	783	264
28.6	71.4	0	0	0	0	0	0	0	0	0	0	0	0	0	998	245
28.6	71.4	0	0	0	0	0	0	0	0	0	0	0	0	0	1123	240
28.6	71.4	0	0	0	0	0	0	0	0	0	0	0	0	0	1273	228
