# Supplementary material for: A Knowledge Transfer Framework for General Alloy Materials Properties Prediction
Source: Materials (Basel). 2022 Oct 24;15(21):7442. doi: 10.3390/ma15217442 (PMC9654329; doi:10.3390/ma15217442)
Supplement: Supplementary file 1 [file materials-15-07442-s001.zip › E_sim.csv]

Al	Co	Cr	Cu	Fe	Ni	V	Mo	Mn	Sn	W	Zr	Ti	Ta	Nb	T(K)	E
9	18.2	18.2	18.2	18.2	18.2	0	0	0	0	0	0	0	0	0	883	9.25354
9	18.2	18.2	18.2	18.2	18.2	0	0	0	0	0	0	0	0	0	878	9.30151
9	18.2	18.2	18.2	18.2	18.2	0	0	0	0	0	0	0	0	0	875.45	9.3258
9	18.2	18.2	18.2	18.2	18.2	0	0	0	0	0	0	0	0	0	873	9.72546
9	18.2	18.2	18.2	18.2	18.2	0	0	0	0	0	0	0	0	0	868	10.51659
9	18.2	18.2	18.2	18.2	18.2	0	0	0	0	0	0	0	0	0	863	11.28986
9	18.2	18.2	18.2	18.2	18.2	0	0	0	0	0	0	0	0	0	858	12.06276
9	18.2	18.2	18.2	18.2	18.2	0	0	0	0	0	0	0	0	0	853	12.85306
9	18.2	18.2	18.2	18.2	18.2	0	0	0	0	0	0	0	0	0	848	13.67937
9	18.2	18.2	18.2	18.2	18.2	0	0	0	0	0	0	0	0	0	843	14.56906
9	18.2	18.2	18.2	18.2	18.2	0	0	0	0	0	0	0	0	0	838	15.56174
9	18.2	18.2	18.2	18.2	18.2	0	0	0	0	0	0	0	0	0	833	16.72078
9	18.2	18.2	18.2	18.2	18.2	0	0	0	0	0	0	0	0	0	828	18.12431
9	18.2	18.2	18.2	18.2	18.2	0	0	0	0	0	0	0	0	0	823	19.81553
9	18.2	18.2	18.2	18.2	18.2	0	0	0	0	0	0	0	0	0	818	21.74021
9	18.2	18.2	18.2	18.2	18.2	0	0	0	0	0	0	0	0	0	813	23.796
9	18.2	18.2	18.2	18.2	18.2	0	0	0	0	0	0	0	0	0	808	25.90505
9	18.2	18.2	18.2	18.2	18.2	0	0	0	0	0	0	0	0	0	803	28.03191
9	18.2	18.2	18.2	18.2	18.2	0	0	0	0	0	0	0	0	0	798	30.16255
9	18.2	18.2	18.2	18.2	18.2	0	0	0	0	0	0	0	0	0	793	32.29969
9	18.2	18.2	18.2	18.2	18.2	0	0	0	0	0	0	0	0	0	788	34.46228
9	18.2	18.2	18.2	18.2	18.2	0	0	0	0	0	0	0	0	0	783	36.67917
9	18.2	18.2	18.2	18.2	18.2	0	0	0	0	0	0	0	0	0	778	39.01478
9	18.2	18.2	18.2	18.2	18.2	0	0	0	0	0	0	0	0	0	773	41.54312
9	18.2	18.2	18.2	18.2	18.2	0	0	0	0	0	0	0	0	0	768	44.35257
9	18.2	18.2	18.2	18.2	18.2	0	0	0	0	0	0	0	0	0	763	47.4906
9	18.2	18.2	18.2	18.2	18.2	0	0	0	0	0	0	0	0	0	758	51.0072
9	18.2	18.2	18.2	18.2	18.2	0	0	0	0	0	0	0	0	0	753	54.96613
9	18.2	18.2	18.2	18.2	18.2	0	0	0	0	0	0	0	0	0	748	59.47943
9	18.2	18.2	18.2	18.2	18.2	0	0	0	0	0	0	0	0	0	743	64.73593
9	18.2	18.2	18.2	18.2	18.2	0	0	0	0	0	0	0	0	0	738	71.10538
9	18.2	18.2	18.2	18.2	18.2	0	0	0	0	0	0	0	0	0	733	79.37077
9	18.2	18.2	18.2	18.2	18.2	0	0	0	0	0	0	0	0	0	728	91.86339
9	18.2	18.2	18.2	18.2	18.2	0	0	0	0	0	0	0	0	0	723	125.13587
9	18.2	18.2	18.2	18.2	18.2	0	0	0	0	0	0	0	0	0	718	137.85481
9	18.2	18.2	18.2	18.2	18.2	0	0	0	0	0	0	0	0	0	713	166.73238
9	18.2	18.2	18.2	18.2	18.2	0	0	0	0	0	0	0	0	0	708	167.12875
9	18.2	18.2	18.2	18.2	18.2	0	0	0	0	0	0	0	0	0	703	167.52394
9	18.2	18.2	18.2	18.2	18.2	0	0	0	0	0	0	0	0	0	698	167.91794
9	18.2	18.2	18.2	18.2	18.2	0	0	0	0	0	0	0	0	0	693	168.31078
9	18.2	18.2	18.2	18.2	18.2	0	0	0	0	0	0	0	0	0	688	168.70243
9	18.2	18.2	18.2	18.2	18.2	0	0	0	0	0	0	0	0	0	683	169.09291
9	18.2	18.2	18.2	18.2	18.2	0	0	0	0	0	0	0	0	0	678	169.48221
9	18.2	18.2	18.2	18.2	18.2	0	0	0	0	0	0	0	0	0	673	169.87034
9	18.2	18.2	18.2	18.2	18.2	0	0	0	0	0	0	0	0	0	668	170.2573
9	18.2	18.2	18.2	18.2	18.2	0	0	0	0	0	0	0	0	0	663	170.64309
9	18.2	18.2	18.2	18.2	18.2	0	0	0	0	0	0	0	0	0	658	171.0277
9	18.2	18.2	18.2	18.2	18.2	0	0	0	0	0	0	0	0	0	653	171.41115
9	18.2	18.2	18.2	18.2	18.2	0	0	0	0	0	0	0	0	0	648	171.79343
9	18.2	18.2	18.2	18.2	18.2	0	0	0	0	0	0	0	0	0	643	172.17453
9	18.2	18.2	18.2	18.2	18.2	0	0	0	0	0	0	0	0	0	638	172.55447
9	18.2	18.2	18.2	18.2	18.2	0	0	0	0	0	0	0	0	0	633	172.93325
9	18.2	18.2	18.2	18.2	18.2	0	0	0	0	0	0	0	0	0	628	173.31086
9	18.2	18.2	18.2	18.2	18.2	0	0	0	0	0	0	0	0	0	623	173.6873
9	18.2	18.2	18.2	18.2	18.2	0	0	0	0	0	0	0	0	0	618	174.06258
9	18.2	18.2	18.2	18.2	18.2	0	0	0	0	0	0	0	0	0	613	174.4367
9	18.2	18.2	18.2	18.2	18.2	0	0	0	0	0	0	0	0	0	608	174.80966
9	18.2	18.2	18.2	18.2	18.2	0	0	0	0	0	0	0	0	0	603	175.18145
9	18.2	18.2	18.2	18.2	18.2	0	0	0	0	0	0	0	0	0	598	175.55208
9	18.2	18.2	18.2	18.2	18.2	0	0	0	0	0	0	0	0	0	593	175.92156
9	18.2	18.2	18.2	18.2	18.2	0	0	0	0	0	0	0	0	0	588	176.28987
9	18.2	18.2	18.2	18.2	18.2	0	0	0	0	0	0	0	0	0	583	176.65702
9	18.2	18.2	18.2	18.2	18.2	0	0	0	0	0	0	0	0	0	578	177.02302
9	18.2	18.2	18.2	18.2	18.2	0	0	0	0	0	0	0	0	0	573	177.38786
9	18.2	18.2	18.2	18.2	18.2	0	0	0	0	0	0	0	0	0	568	177.75155
9	18.2	18.2	18.2	18.2	18.2	0	0	0	0	0	0	0	0	0	563	178.11407
9	18.2	18.2	18.2	18.2	18.2	0	0	0	0	0	0	0	0	0	558	178.47545
9	18.2	18.2	18.2	18.2	18.2	0	0	0	0	0	0	0	0	0	553	178.83567
9	18.2	18.2	18.2	18.2	18.2	0	0	0	0	0	0	0	0	0	548	179.19473
9	18.2	18.2	18.2	18.2	18.2	0	0	0	0	0	0	0	0	0	543	179.55264
9	18.2	18.2	18.2	18.2	18.2	0	0	0	0	0	0	0	0	0	538	179.9094
9	18.2	18.2	18.2	18.2	18.2	0	0	0	0	0	0	0	0	0	533	180.26501
9	18.2	18.2	18.2	18.2	18.2	0	0	0	0	0	0	0	0	0	528	180.61947
9	18.2	18.2	18.2	18.2	18.2	0	0	0	0	0	0	0	0	0	523	180.97278
9	18.2	18.2	18.2	18.2	18.2	0	0	0	0	0	0	0	0	0	518	181.32493
9	18.2	18.2	18.2	18.2	18.2	0	0	0	0	0	0	0	0	0	513	181.67594
9	18.2	18.2	18.2	18.2	18.2	0	0	0	0	0	0	0	0	0	508	182.0258
9	18.2	18.2	18.2	18.2	18.2	0	0	0	0	0	0	0	0	0	503	182.37451
9	18.2	18.2	18.2	18.2	18.2	0	0	0	0	0	0	0	0	0	498	182.72207
9	18.2	18.2	18.2	18.2	18.2	0	0	0	0	0	0	0	0	0	493	183.06848
9	18.2	18.2	18.2	18.2	18.2	0	0	0	0	0	0	0	0	0	488	183.41375
9	18.2	18.2	18.2	18.2	18.2	0	0	0	0	0	0	0	0	0	483	183.75787
9	18.2	18.2	18.2	18.2	18.2	0	0	0	0	0	0	0	0	0	478	184.10085
9	18.2	18.2	18.2	18.2	18.2	0	0	0	0	0	0	0	0	0	473	184.44268
9	18.2	18.2	18.2	18.2	18.2	0	0	0	0	0	0	0	0	0	468	184.78337
9	18.2	18.2	18.2	18.2	18.2	0	0	0	0	0	0	0	0	0	463	185.12291
9	18.2	18.2	18.2	18.2	18.2	0	0	0	0	0	0	0	0	0	458	185.46131
9	18.2	18.2	18.2	18.2	18.2	0	0	0	0	0	0	0	0	0	453	185.79857
9	18.2	18.2	18.2	18.2	18.2	0	0	0	0	0	0	0	0	0	448	186.13468
9	18.2	18.2	18.2	18.2	18.2	0	0	0	0	0	0	0	0	0	443	186.46965
9	18.2	18.2	18.2	18.2	18.2	0	0	0	0	0	0	0	0	0	438	186.80348
9	18.2	18.2	18.2	18.2	18.2	0	0	0	0	0	0	0	0	0	433	187.13617
9	18.2	18.2	18.2	18.2	18.2	0	0	0	0	0	0	0	0	0	428	187.46771
9	18.2	18.2	18.2	18.2	18.2	0	0	0	0	0	0	0	0	0	423	187.79812
9	18.2	18.2	18.2	18.2	18.2	0	0	0	0	0	0	0	0	0	418	188.12739
9	18.2	18.2	18.2	18.2	18.2	0	0	0	0	0	0	0	0	0	413	188.45552
9	18.2	18.2	18.2	18.2	18.2	0	0	0	0	0	0	0	0	0	408	188.7825
9	18.2	18.2	18.2	18.2	18.2	0	0	0	0	0	0	0	0	0	403	189.10835
9	18.2	18.2	18.2	18.2	18.2	0	0	0	0	0	0	0	0	0	398	189.43306
9	18.2	18.2	18.2	18.2	18.2	0	0	0	0	0	0	0	0	0	393	189.75664
9	18.2	18.2	18.2	18.2	18.2	0	0	0	0	0	0	0	0	0	388	190.07907
9	18.2	18.2	18.2	18.2	18.2	0	0	0	0	0	0	0	0	0	383	190.40037
9	18.2	18.2	18.2	18.2	18.2	0	0	0	0	0	0	0	0	0	378	190.72053
9	18.2	18.2	18.2	18.2	18.2	0	0	0	0	0	0	0	0	0	373	191.03955
9	18.2	18.2	18.2	18.2	18.2	0	0	0	0	0	0	0	0	0	368	191.35744
9	18.2	18.2	18.2	18.2	18.2	0	0	0	0	0	0	0	0	0	363	191.6742
9	18.2	18.2	18.2	18.2	18.2	0	0	0	0	0	0	0	0	0	358	191.98981
9	18.2	18.2	18.2	18.2	18.2	0	0	0	0	0	0	0	0	0	353	192.30429
9	18.2	18.2	18.2	18.2	18.2	0	0	0	0	0	0	0	0	0	348	192.61764
9	18.2	18.2	18.2	18.2	18.2	0	0	0	0	0	0	0	0	0	343	192.92985
9	18.2	18.2	18.2	18.2	18.2	0	0	0	0	0	0	0	0	0	338	193.24093
9	18.2	18.2	18.2	18.2	18.2	0	0	0	0	0	0	0	0	0	333	193.55087
9	18.2	18.2	18.2	18.2	18.2	0	0	0	0	0	0	0	0	0	328	193.85969
9	18.2	18.2	18.2	18.2	18.2	0	0	0	0	0	0	0	0	0	323	194.16736
9	18.2	18.2	18.2	18.2	18.2	0	0	0	0	0	0	0	0	0	318	194.47391
9	18.2	18.2	18.2	18.2	18.2	0	0	0	0	0	0	0	0	0	313	194.77932
9	18.2	18.2	18.2	18.2	18.2	0	0	0	0	0	0	0	0	0	308	195.0836
9	18.2	18.2	18.2	18.2	18.2	0	0	0	0	0	0	0	0	0	303	195.38674
9	18.2	18.2	18.2	18.2	18.2	0	0	0	0	0	0	0	0	0	298.15	195.67972
20	16	16	16	16	16	0	0	0	0	0	0	0	0	0	498	26.48604
20	16	16	16	16	16	0	0	0	0	0	0	0	0	0	493	26.73543
20	16	16	16	16	16	0	0	0	0	0	0	0	0	0	488	26.98723
20	16	16	16	16	16	0	0	0	0	0	0	0	0	0	483	27.23939
20	16	16	16	16	16	0	0	0	0	0	0	0	0	0	478	27.49328
20	16	16	16	16	16	0	0	0	0	0	0	0	0	0	473	27.74833
20	16	16	16	16	16	0	0	0	0	0	0	0	0	0	468	28.00528
20	16	16	16	16	16	0	0	0	0	0	0	0	0	0	463	28.26408
20	16	16	16	16	16	0	0	0	0	0	0	0	0	0	458	28.52216
20	16	16	16	16	16	0	0	0	0	0	0	0	0	0	453	28.78178
20	16	16	16	16	16	0	0	0	0	0	0	0	0	0	448	29.04263
20	16	16	16	16	16	0	0	0	0	0	0	0	0	0	443	29.30321
20	16	16	16	16	16	0	0	0	0	0	0	0	0	0	438	29.56654
20	16	16	16	16	16	0	0	0	0	0	0	0	0	0	433	29.82851
20	16	16	16	16	16	0	0	0	0	0	0	0	0	0	428	30.09368
20	16	16	16	16	16	0	0	0	0	0	0	0	0	0	423	30.35881
20	16	16	16	16	16	0	0	0	0	0	0	0	0	0	420.93	30.46807
20	16	16	16	16	16	0	0	0	0	0	0	0	0	0	418	30.62314
20	16	16	16	16	16	0	0	0	0	0	0	0	0	0	418	30.62314
20	16	16	16	16	16	0	0	0	0	0	0	0	0	0	418	30.62314
20	16	16	16	16	16	0	0	0	0	0	0	0	0	0	418	30.62314
20	16	16	16	16	16	0	0	0	0	0	0	0	0	0	413	30.90128
20	16	16	16	16	16	0	0	0	0	0	0	0	0	0	403	31.43259
20	16	16	16	16	16	0	0	0	0	0	0	0	0	0	398	31.70062
20	16	16	16	16	16	0	0	0	0	0	0	0	0	0	393	31.96764
20	16	16	16	16	16	0	0	0	0	0	0	0	0	0	388	32.23595
20	16	16	16	16	16	0	0	0	0	0	0	0	0	0	383	32.50513
20	16	16	16	16	16	0	0	0	0	0	0	0	0	0	378	32.7727
20	16	16	16	16	16	0	0	0	0	0	0	0	0	0	375.31	32.91878
20	16	16	16	16	16	0	0	0	0	0	0	0	0	0	374.08	32.98483
20	16	16	16	16	16	0	0	0	0	0	0	0	0	0	373.51	33.01611
20	16	16	16	16	16	0	0	0	0	0	0	0	0	0	373	175.4272
20	16	16	16	16	16	0	0	0	0	0	0	0	0	0	368	175.75127
20	16	16	16	16	16	0	0	0	0	0	0	0	0	0	363	176.07393
20	16	16	16	16	16	0	0	0	0	0	0	0	0	0	358	176.39516
20	16	16	16	16	16	0	0	0	0	0	0	0	0	0	353	176.71498
20	16	16	16	16	16	0	0	0	0	0	0	0	0	0	348	177.03339
20	16	16	16	16	16	0	0	0	0	0	0	0	0	0	343	177.35037
20	16	16	16	16	16	0	0	0	0	0	0	0	0	0	338	177.66594
20	16	16	16	16	16	0	0	0	0	0	0	0	0	0	333	177.98009
20	16	16	16	16	16	0	0	0	0	0	0	0	0	0	328	178.29282
20	16	16	16	16	16	0	0	0	0	0	0	0	0	0	323	178.60414
20	16	16	16	16	16	0	0	0	0	0	0	0	0	0	318	178.91404
20	16	16	16	16	16	0	0	0	0	0	0	0	0	0	313	179.22252
20	16	16	16	16	16	0	0	0	0	0	0	0	0	0	308	179.52959
20	16	16	16	16	16	0	0	0	0	0	0	0	0	0	303	179.83525
20	16	16	16	16	16	0	0	0	0	0	0	0	0	0	298.15	180.13038
50	10	10	10	10	10	0	0	0	0	0	0	0	0	0	973	107.74097
50	10	10	10	10	10	0	0	0	0	0	0	0	0	0	968	108.85376
50	10	10	10	10	10	0	0	0	0	0	0	0	0	0	963	109.95605
50	10	10	10	10	10	0	0	0	0	0	0	0	0	0	958	111.04706
50	10	10	10	10	10	0	0	0	0	0	0	0	0	0	953	112.13175
50	10	10	10	10	10	0	0	0	0	0	0	0	0	0	948	113.20013
50	10	10	10	10	10	0	0	0	0	0	0	0	0	0	943	114.26555
50	10	10	10	10	10	0	0	0	0	0	0	0	0	0	938	115.31902
50	10	10	10	10	10	0	0	0	0	0	0	0	0	0	933	116.35937
50	10	10	10	10	10	0	0	0	0	0	0	0	0	0	928	117.39789
50	10	10	10	10	10	0	0	0	0	0	0	0	0	0	923	118.42269
50	10	10	10	10	10	0	0	0	0	0	0	0	0	0	918	119.44017
50	10	10	10	10	10	0	0	0	0	0	0	0	0	0	913	120.44871
50	10	10	10	10	10	0	0	0	0	0	0	0	0	0	908	121.44803
50	10	10	10	10	10	0	0	0	0	0	0	0	0	0	903	122.44373
50	10	10	10	10	10	0	0	0	0	0	0	0	0	0	898	123.43121
50	10	10	10	10	10	0	0	0	0	0	0	0	0	0	893	124.40404
50	10	10	10	10	10	0	0	0	0	0	0	0	0	0	888	125.37706
50	10	10	10	10	10	0	0	0	0	0	0	0	0	0	883	126.33593
50	10	10	10	10	10	0	0	0	0	0	0	0	0	0	878	127.29532
50	10	10	10	10	10	0	0	0	0	0	0	0	0	0	873	128.24036
50	10	10	10	10	10	0	0	0	0	0	0	0	0	0	868	129.18523
50	10	10	10	10	10	0	0	0	0	0	0	0	0	0	863	130.11441
50	10	10	10	10	10	0	0	0	0	0	0	0	0	0	858	131.04452
50	10	10	10	10	10	0	0	0	0	0	0	0	0	0	853	131.96656
50	10	10	10	10	10	0	0	0	0	0	0	0	0	0	848	132.8809
50	10	10	10	10	10	0	0	0	0	0	0	0	0	0	843	133.78857
50	10	10	10	10	10	0	0	0	0	0	0	0	0	0	838	134.69131
50	10	10	10	10	10	0	0	0	0	0	0	0	0	0	833	135.5868
50	10	10	10	10	10	0	0	0	0	0	0	0	0	0	828	136.47551
50	10	10	10	10	10	0	0	0	0	0	0	0	0	0	823	137.35938
50	10	10	10	10	10	0	0	0	0	0	0	0	0	0	818	138.23687
50	10	10	10	10	10	0	0	0	0	0	0	0	0	0	813	139.10879
50	10	10	10	10	10	0	0	0	0	0	0	0	0	0	808	139.97469
50	10	10	10	10	10	0	0	0	0	0	0	0	0	0	803	140.83491
50	10	10	10	10	10	0	0	0	0	0	0	0	0	0	798	141.69001
50	10	10	10	10	10	0	0	0	0	0	0	0	0	0	793	142.53865
50	10	10	10	10	10	0	0	0	0	0	0	0	0	0	788	143.38367
50	10	10	10	10	10	0	0	0	0	0	0	0	0	0	783	144.22128
50	10	10	10	10	10	0	0	0	0	0	0	0	0	0	778	145.05429
50	10	10	10	10	10	0	0	0	0	0	0	0	0	0	773	145.88176
50	10	10	10	10	10	0	0	0	0	0	0	0	0	0	768	146.70547
50	10	10	10	10	10	0	0	0	0	0	0	0	0	0	765.09	147.18129
50	10	10	10	10	10	0	0	0	0	0	0	0	0	0	763	147.55523
50	10	10	10	10	10	0	0	0	0	0	0	0	0	0	758	148.4398
50	10	10	10	10	10	0	0	0	0	0	0	0	0	0	753	149.30915
50	10	10	10	10	10	0	0	0	0	0	0	0	0	0	748	150.16908
50	10	10	10	10	10	0	0	0	0	0	0	0	0	0	743	151.02273
50	10	10	10	10	10	0	0	0	0	0	0	0	0	0	738	151.87389
50	10	10	10	10	10	0	0	0	0	0	0	0	0	0	733	152.72543
50	10	10	10	10	10	0	0	0	0	0	0	0	0	0	728	153.5841
50	10	10	10	10	10	0	0	0	0	0	0	0	0	0	723	154.45121
50	10	10	10	10	10	0	0	0	0	0	0	0	0	0	718	155.32906
50	10	10	10	10	10	0	0	0	0	0	0	0	0	0	713	156.22113
50	10	10	10	10	10	0	0	0	0	0	0	0	0	0	708	157.12944
50	10	10	10	10	10	0	0	0	0	0	0	0	0	0	703	158.05571
50	10	10	10	10	10	0	0	0	0	0	0	0	0	0	698	159.00037
50	10	10	10	10	10	0	0	0	0	0	0	0	0	0	693	159.96616
50	10	10	10	10	10	0	0	0	0	0	0	0	0	0	688	160.95356
50	10	10	10	10	10	0	0	0	0	0	0	0	0	0	683	161.96204
50	10	10	10	10	10	0	0	0	0	0	0	0	0	0	678	162.9918
50	10	10	10	10	10	0	0	0	0	0	0	0	0	0	673	164.04276
50	10	10	10	10	10	0	0	0	0	0	0	0	0	0	668	165.11666
50	10	10	10	10	10	0	0	0	0	0	0	0	0	0	663	166.21212
50	10	10	10	10	10	0	0	0	0	0	0	0	0	0	658	167.3288
50	10	10	10	10	10	0	0	0	0	0	0	0	0	0	653	168.46629
50	10	10	10	10	10	0	0	0	0	0	0	0	0	0	648	169.62556
50	10	10	10	10	10	0	0	0	0	0	0	0	0	0	643	170.80615
50	10	10	10	10	10	0	0	0	0	0	0	0	0	0	638	172.01042
50	10	10	10	10	10	0	0	0	0	0	0	0	0	0	633	173.23571
50	10	10	10	10	10	0	0	0	0	0	0	0	0	0	628	174.4855
50	10	10	10	10	10	0	0	0	0	0	0	0	0	0	623	175.76245
50	10	10	10	10	10	0	0	0	0	0	0	0	0	0	618	177.06515
50	10	10	10	10	10	0	0	0	0	0	0	0	0	0	613	178.39705
50	10	10	10	10	10	0	0	0	0	0	0	0	0	0	608	179.75795
50	10	10	10	10	10	0	0	0	0	0	0	0	0	0	603	181.1495
50	10	10	10	10	10	0	0	0	0	0	0	0	0	0	598	182.57494
50	10	10	10	10	10	0	0	0	0	0	0	0	0	0	593	184.0345
50	10	10	10	10	10	0	0	0	0	0	0	0	0	0	588	185.53013
50	10	10	10	10	10	0	0	0	0	0	0	0	0	0	583	187.06385
50	10	10	10	10	10	0	0	0	0	0	0	0	0	0	578	188.64358
50	10	10	10	10	10	0	0	0	0	0	0	0	0	0	573	190.27199
50	10	10	10	10	10	0	0	0	0	0	0	0	0	0	568	191.96021
50	10	10	10	10	10	0	0	0	0	0	0	0	0	0	563	193.71779
50	10	10	10	10	10	0	0	0	0	0	0	0	0	0	558	195.55931
50	10	10	10	10	10	0	0	0	0	0	0	0	0	0	553	197.50879
50	10	10	10	10	10	0	0	0	0	0	0	0	0	0	548	199.59988
50	10	10	10	10	10	0	0	0	0	0	0	0	0	0	543	201.89023
50	10	10	10	10	10	0	0	0	0	0	0	0	0	0	538	204.49154
50	10	10	10	10	10	0	0	0	0	0	0	0	0	0	533	207.73749
50	10	10	10	10	10	0	0	0	0	0	0	0	0	0	513	229.17671
50	10	10	10	10	10	0	0	0	0	0	0	0	0	0	508	229.74793
50	10	10	10	10	10	0	0	0	0	0	0	0	0	0	503	230.31611
50	10	10	10	10	10	0	0	0	0	0	0	0	0	0	498	230.88126
50	10	10	10	10	10	0	0	0	0	0	0	0	0	0	493	231.44338
50	10	10	10	10	10	0	0	0	0	0	0	0	0	0	488	232.00247
50	10	10	10	10	10	0	0	0	0	0	0	0	0	0	483	232.55853
50	10	10	10	10	10	0	0	0	0	0	0	0	0	0	478	233.11157
50	10	10	10	10	10	0	0	0	0	0	0	0	0	0	473	233.66157
50	10	10	10	10	10	0	0	0	0	0	0	0	0	0	468	234.20856
50	10	10	10	10	10	0	0	0	0	0	0	0	0	0	463	234.75252
50	10	10	10	10	10	0	0	0	0	0	0	0	0	0	458	235.29346
50	10	10	10	10	10	0	0	0	0	0	0	0	0	0	453	235.8314
50	10	10	10	10	10	0	0	0	0	0	0	0	0	0	448	236.36632
50	10	10	10	10	10	0	0	0	0	0	0	0	0	0	443	236.89824
50	10	10	10	10	10	0	0	0	0	0	0	0	0	0	438	237.42715
50	10	10	10	10	10	0	0	0	0	0	0	0	0	0	433	237.95308
50	10	10	10	10	10	0	0	0	0	0	0	0	0	0	428	238.47601
50	10	10	10	10	10	0	0	0	0	0	0	0	0	0	423	238.99597
50	10	10	10	10	10	0	0	0	0	0	0	0	0	0	418	239.51295
50	10	10	10	10	10	0	0	0	0	0	0	0	0	0	413	240.02697
50	10	10	10	10	10	0	0	0	0	0	0	0	0	0	408	240.53803
50	10	10	10	10	10	0	0	0	0	0	0	0	0	0	403	241.04614
50	10	10	10	10	10	0	0	0	0	0	0	0	0	0	398	241.55132
50	10	10	10	10	10	0	0	0	0	0	0	0	0	0	393	242.05357
50	10	10	10	10	10	0	0	0	0	0	0	0	0	0	388	242.55292
50	10	10	10	10	10	0	0	0	0	0	0	0	0	0	383	243.04936
50	10	10	10	10	10	0	0	0	0	0	0	0	0	0	378	243.54292
50	10	10	10	10	10	0	0	0	0	0	0	0	0	0	373	244.03361
50	10	10	10	10	10	0	0	0	0	0	0	0	0	0	368	244.52145
50	10	10	10	10	10	0	0	0	0	0	0	0	0	0	363	245.00646
50	10	10	10	10	10	0	0	0	0	0	0	0	0	0	358	245.48866
50	10	10	10	10	10	0	0	0	0	0	0	0	0	0	353	245.96806
50	10	10	10	10	10	0	0	0	0	0	0	0	0	0	348	246.44469
50	10	10	10	10	10	0	0	0	0	0	0	0	0	0	343	246.91858
50	10	10	10	10	10	0	0	0	0	0	0	0	0	0	338	247.38974
50	10	10	10	10	10	0	0	0	0	0	0	0	0	0	333	247.85822
50	10	10	10	10	10	0	0	0	0	0	0	0	0	0	328	248.32404
50	10	10	10	10	10	0	0	0	0	0	0	0	0	0	323	248.78723
50	10	10	10	10	10	0	0	0	0	0	0	0	0	0	318	249.24782
50	10	10	10	10	10	0	0	0	0	0	0	0	0	0	313	249.70586
50	10	10	10	10	10	0	0	0	0	0	0	0	0	0	308	250.16139
50	10	10	10	10	10	0	0	0	0	0	0	0	0	0	303	250.61445
50	10	10	10	10	10	0	0	0	0	0	0	0	0	0	298.15	251.0516
16.5	16.7	16.7	16.7	16.7	16.7	0	0	0	0	0	0	0	0	0	463	118.1755
16.5	16.7	16.7	16.7	16.7	16.7	0	0	0	0	0	0	0	0	0	458	118.67281
16.5	16.7	16.7	16.7	16.7	16.7	0	0	0	0	0	0	0	0	0	453	119.1653
16.5	16.7	16.7	16.7	16.7	16.7	0	0	0	0	0	0	0	0	0	448	119.65743
16.5	16.7	16.7	16.7	16.7	16.7	0	0	0	0	0	0	0	0	0	443	120.14549
16.5	16.7	16.7	16.7	16.7	16.7	0	0	0	0	0	0	0	0	0	438	120.63183
16.5	16.7	16.7	16.7	16.7	16.7	0	0	0	0	0	0	0	0	0	433	121.11279
16.5	16.7	16.7	16.7	16.7	16.7	0	0	0	0	0	0	0	0	0	428	121.59386
16.5	16.7	16.7	16.7	16.7	16.7	0	0	0	0	0	0	0	0	0	423	122.07069
16.5	16.7	16.7	16.7	16.7	16.7	0	0	0	0	0	0	0	0	0	418	122.54605
16.5	16.7	16.7	16.7	16.7	16.7	0	0	0	0	0	0	0	0	0	412.93	123.02334
16.5	16.7	16.7	16.7	16.7	16.7	0	0	0	0	0	0	0	0	0	408	123.4845
16.5	16.7	16.7	16.7	16.7	16.7	0	0	0	0	0	0	0	0	0	408	123.4845
16.5	16.7	16.7	16.7	16.7	16.7	0	0	0	0	0	0	0	0	0	403	123.96092
16.5	16.7	16.7	16.7	16.7	16.7	0	0	0	0	0	0	0	0	0	393	124.88413
16.5	16.7	16.7	16.7	16.7	16.7	0	0	0	0	0	0	0	0	0	393	124.88413
16.5	16.7	16.7	16.7	16.7	16.7	0	0	0	0	0	0	0	0	0	392.11	124.96686
16.5	16.7	16.7	16.7	16.7	16.7	0	0	0	0	0	0	0	0	0	388	125.34232
16.5	16.7	16.7	16.7	16.7	16.7	0	0	0	0	0	0	0	0	0	388	125.34231
16.5	16.7	16.7	16.7	16.7	16.7	0	0	0	0	0	0	0	0	0	388	194.68077
16.5	16.7	16.7	16.7	16.7	16.7	0	0	0	0	0	0	0	0	0	383	195.03152
16.5	16.7	16.7	16.7	16.7	16.7	0	0	0	0	0	0	0	0	0	378	195.38085
16.5	16.7	16.7	16.7	16.7	16.7	0	0	0	0	0	0	0	0	0	373	195.72877
16.5	16.7	16.7	16.7	16.7	16.7	0	0	0	0	0	0	0	0	0	368	196.07528
16.5	16.7	16.7	16.7	16.7	16.7	0	0	0	0	0	0	0	0	0	363	196.42038
16.5	16.7	16.7	16.7	16.7	16.7	0	0	0	0	0	0	0	0	0	358	196.76408
16.5	16.7	16.7	16.7	16.7	16.7	0	0	0	0	0	0	0	0	0	353	197.10636
16.5	16.7	16.7	16.7	16.7	16.7	0	0	0	0	0	0	0	0	0	348	197.44723
16.5	16.7	16.7	16.7	16.7	16.7	0	0	0	0	0	0	0	0	0	343	197.7867
16.5	16.7	16.7	16.7	16.7	16.7	0	0	0	0	0	0	0	0	0	338	198.12476
16.5	16.7	16.7	16.7	16.7	16.7	0	0	0	0	0	0	0	0	0	333	198.46141
16.5	16.7	16.7	16.7	16.7	16.7	0	0	0	0	0	0	0	0	0	328	198.79666
16.5	16.7	16.7	16.7	16.7	16.7	0	0	0	0	0	0	0	0	0	323	199.13049
16.5	16.7	16.7	16.7	16.7	16.7	0	0	0	0	0	0	0	0	0	318	199.46292
16.5	16.7	16.7	16.7	16.7	16.7	0	0	0	0	0	0	0	0	0	313	199.79394
16.5	16.7	16.7	16.7	16.7	16.7	0	0	0	0	0	0	0	0	0	308	200.12356
16.5	16.7	16.7	16.7	16.7	16.7	0	0	0	0	0	0	0	0	0	303	200.45177
16.5	16.7	16.7	16.7	16.7	16.7	0	0	0	0	0	0	0	0	0	298.15	200.76879
8	23	23	23	0	23	0	0	0	0	0	0	0	0	0	828	9.01843
8	23	23	23	0	23	0	0	0	0	0	0	0	0	0	823	9.23736
8	23	23	23	0	23	0	0	0	0	0	0	0	0	0	818	9.45436
8	23	23	23	0	23	0	0	0	0	0	0	0	0	0	813	9.66782
8	23	23	23	0	23	0	0	0	0	0	0	0	0	0	808	9.87857
8	23	23	23	0	23	0	0	0	0	0	0	0	0	0	803	10.08607
8	23	23	23	0	23	0	0	0	0	0	0	0	0	0	798	10.29068
8	23	23	23	0	23	0	0	0	0	0	0	0	0	0	793	10.49194
8	23	23	23	0	23	0	0	0	0	0	0	0	0	0	788	10.68906
8	23	23	23	0	23	0	0	0	0	0	0	0	0	0	783	10.88333
8	23	23	23	0	23	0	0	0	0	0	0	0	0	0	778	11.0732
8	23	23	23	0	23	0	0	0	0	0	0	0	0	0	768	154.32171
8	23	23	23	0	23	0	0	0	0	0	0	0	0	0	763	154.70728
8	23	23	23	0	23	0	0	0	0	0	0	0	0	0	758	155.0917
8	23	23	23	0	23	0	0	0	0	0	0	0	0	0	753	155.47496
8	23	23	23	0	23	0	0	0	0	0	0	0	0	0	748	155.85708
8	23	23	23	0	23	0	0	0	0	0	0	0	0	0	743	156.23804
8	23	23	23	0	23	0	0	0	0	0	0	0	0	0	738	156.61785
8	23	23	23	0	23	0	0	0	0	0	0	0	0	0	733	156.9965
8	23	23	23	0	23	0	0	0	0	0	0	0	0	0	728	157.37401
8	23	23	23	0	23	0	0	0	0	0	0	0	0	0	723	157.75036
8	23	23	23	0	23	0	0	0	0	0	0	0	0	0	718	158.12557
8	23	23	23	0	23	0	0	0	0	0	0	0	0	0	713	158.49962
8	23	23	23	0	23	0	0	0	0	0	0	0	0	0	708	158.87252
8	23	23	23	0	23	0	0	0	0	0	0	0	0	0	703	159.24427
8	23	23	23	0	23	0	0	0	0	0	0	0	0	0	698	159.61487
8	23	23	23	0	23	0	0	0	0	0	0	0	0	0	693	159.98432
8	23	23	23	0	23	0	0	0	0	0	0	0	0	0	688	160.35262
8	23	23	23	0	23	0	0	0	0	0	0	0	0	0	683	160.71977
8	23	23	23	0	23	0	0	0	0	0	0	0	0	0	678	161.08577
8	23	23	23	0	23	0	0	0	0	0	0	0	0	0	673	161.45062
8	23	23	23	0	23	0	0	0	0	0	0	0	0	0	668	161.81432
8	23	23	23	0	23	0	0	0	0	0	0	0	0	0	663	162.17687
8	23	23	23	0	23	0	0	0	0	0	0	0	0	0	658	162.53827
8	23	23	23	0	23	0	0	0	0	0	0	0	0	0	653	162.89853
8	23	23	23	0	23	0	0	0	0	0	0	0	0	0	648	163.25763
8	23	23	23	0	23	0	0	0	0	0	0	0	0	0	643	163.61559
8	23	23	23	0	23	0	0	0	0	0	0	0	0	0	638	163.9724
8	23	23	23	0	23	0	0	0	0	0	0	0	0	0	633	164.32806
8	23	23	23	0	23	0	0	0	0	0	0	0	0	0	628	164.68257
8	23	23	23	0	23	0	0	0	0	0	0	0	0	0	623	165.03594
8	23	23	23	0	23	0	0	0	0	0	0	0	0	0	618	165.38815
8	23	23	23	0	23	0	0	0	0	0	0	0	0	0	613	165.73922
8	23	23	23	0	23	0	0	0	0	0	0	0	0	0	608	166.08914
8	23	23	23	0	23	0	0	0	0	0	0	0	0	0	603	166.43792
8	23	23	23	0	23	0	0	0	0	0	0	0	0	0	598	166.78555
8	23	23	23	0	23	0	0	0	0	0	0	0	0	0	593	167.13203
8	23	23	23	0	23	0	0	0	0	0	0	0	0	0	588	167.47736
8	23	23	23	0	23	0	0	0	0	0	0	0	0	0	583	167.82155
8	23	23	23	0	23	0	0	0	0	0	0	0	0	0	578	168.16459
8	23	23	23	0	23	0	0	0	0	0	0	0	0	0	573	168.50648
8	23	23	23	0	23	0	0	0	0	0	0	0	0	0	568	168.84723
8	23	23	23	0	23	0	0	0	0	0	0	0	0	0	563	169.18683
8	23	23	23	0	23	0	0	0	0	0	0	0	0	0	558	169.52529
8	23	23	23	0	23	0	0	0	0	0	0	0	0	0	553	169.8626
8	23	23	23	0	23	0	0	0	0	0	0	0	0	0	548	170.19877
8	23	23	23	0	23	0	0	0	0	0	0	0	0	0	543	170.53379
8	23	23	23	0	23	0	0	0	0	0	0	0	0	0	538	170.86766
8	23	23	23	0	23	0	0	0	0	0	0	0	0	0	533	171.20039
8	23	23	23	0	23	0	0	0	0	0	0	0	0	0	528	171.53198
8	23	23	23	0	23	0	0	0	0	0	0	0	0	0	523	171.86242
8	23	23	23	0	23	0	0	0	0	0	0	0	0	0	518	172.19172
8	23	23	23	0	23	0	0	0	0	0	0	0	0	0	513	172.51987
8	23	23	23	0	23	0	0	0	0	0	0	0	0	0	508	172.84688
8	23	23	23	0	23	0	0	0	0	0	0	0	0	0	503	173.17274
8	23	23	23	0	23	0	0	0	0	0	0	0	0	0	498	173.49746
8	23	23	23	0	23	0	0	0	0	0	0	0	0	0	493	173.82103
8	23	23	23	0	23	0	0	0	0	0	0	0	0	0	488	174.14346
8	23	23	23	0	23	0	0	0	0	0	0	0	0	0	483	174.46475
8	23	23	23	0	23	0	0	0	0	0	0	0	0	0	478	174.7849
8	23	23	23	0	23	0	0	0	0	0	0	0	0	0	473	175.1039
8	23	23	23	0	23	0	0	0	0	0	0	0	0	0	468	175.42176
8	23	23	23	0	23	0	0	0	0	0	0	0	0	0	463	175.73847
8	23	23	23	0	23	0	0	0	0	0	0	0	0	0	458	176.05404
8	23	23	23	0	23	0	0	0	0	0	0	0	0	0	453	176.36847
8	23	23	23	0	23	0	0	0	0	0	0	0	0	0	448	176.68176
8	23	23	23	0	23	0	0	0	0	0	0	0	0	0	443	176.9939
8	23	23	23	0	23	0	0	0	0	0	0	0	0	0	438	177.3049
8	23	23	23	0	23	0	0	0	0	0	0	0	0	0	433	177.61476
8	23	23	23	0	23	0	0	0	0	0	0	0	0	0	428	177.92348
8	23	23	23	0	23	0	0	0	0	0	0	0	0	0	423	178.23105
8	23	23	23	0	23	0	0	0	0	0	0	0	0	0	418	178.53749
8	23	23	23	0	23	0	0	0	0	0	0	0	0	0	413	178.84278
8	23	23	23	0	23	0	0	0	0	0	0	0	0	0	408	179.14693
8	23	23	23	0	23	0	0	0	0	0	0	0	0	0	403	179.44994
8	23	23	23	0	23	0	0	0	0	0	0	0	0	0	398	179.7518
8	23	23	23	0	23	0	0	0	0	0	0	0	0	0	393	180.05253
8	23	23	23	0	23	0	0	0	0	0	0	0	0	0	388	180.35211
8	23	23	23	0	23	0	0	0	0	0	0	0	0	0	383	180.65056
8	23	23	23	0	23	0	0	0	0	0	0	0	0	0	378	180.94786
8	23	23	23	0	23	0	0	0	0	0	0	0	0	0	373	181.24402
8	23	23	23	0	23	0	0	0	0	0	0	0	0	0	368	181.53904
8	23	23	23	0	23	0	0	0	0	0	0	0	0	0	363	181.83292
8	23	23	23	0	23	0	0	0	0	0	0	0	0	0	358	182.12566
8	23	23	23	0	23	0	0	0	0	0	0	0	0	0	353	182.41727
8	23	23	23	0	23	0	0	0	0	0	0	0	0	0	348	182.70772
8	23	23	23	0	23	0	0	0	0	0	0	0	0	0	343	182.99704
8	23	23	23	0	23	0	0	0	0	0	0	0	0	0	338	183.28522
8	23	23	23	0	23	0	0	0	0	0	0	0	0	0	333	183.57226
8	23	23	23	0	23	0	0	0	0	0	0	0	0	0	328	183.85817
8	23	23	23	0	23	0	0	0	0	0	0	0	0	0	323	184.14293
8	23	23	23	0	23	0	0	0	0	0	0	0	0	0	318	184.42655
8	23	23	23	0	23	0	0	0	0	0	0	0	0	0	313	184.70903
8	23	23	23	0	23	0	0	0	0	0	0	0	0	0	308	184.99037
8	23	23	23	0	23	0	0	0	0	0	0	0	0	0	303	185.27058
8	23	23	23	0	23	0	0	0	0	0	0	0	0	0	298.15	185.54129
20	20	20	20	0	20	0	0	0	0	0	0	0	0	0	683	80.70938
20	20	20	20	0	20	0	0	0	0	0	0	0	0	0	678	80.94188
20	20	20	20	0	20	0	0	0	0	0	0	0	0	0	673	81.17478
20	20	20	20	0	20	0	0	0	0	0	0	0	0	0	668	81.39981
20	20	20	20	0	20	0	0	0	0	0	0	0	0	0	663	81.62921
20	20	20	20	0	20	0	0	0	0	0	0	0	0	0	658	81.85537
20	20	20	20	0	20	0	0	0	0	0	0	0	0	0	653	82.0769
20	20	20	20	0	20	0	0	0	0	0	0	0	0	0	648	82.30239
20	20	20	20	0	20	0	0	0	0	0	0	0	0	0	643	82.52454
20	20	20	20	0	20	0	0	0	0	0	0	0	0	0	638	82.74589
20	20	20	20	0	20	0	0	0	0	0	0	0	0	0	633	82.96636
20	20	20	20	0	20	0	0	0	0	0	0	0	0	0	628	83.18772
20	20	20	20	0	20	0	0	0	0	0	0	0	0	0	623	83.40338
20	20	20	20	0	20	0	0	0	0	0	0	0	0	0	618	83.624
20	20	20	20	0	20	0	0	0	0	0	0	0	0	0	613	83.84366
20	20	20	20	0	20	0	0	0	0	0	0	0	0	0	608	84.06373
20	20	20	20	0	20	0	0	0	0	0	0	0	0	0	603	84.28352
20	20	20	20	0	20	0	0	0	0	0	0	0	0	0	598	84.50181
20	20	20	20	0	20	0	0	0	0	0	0	0	0	0	593	84.71813
20	20	20	20	0	20	0	0	0	0	0	0	0	0	0	588	84.93624
20	20	20	20	0	20	0	0	0	0	0	0	0	0	0	583	85.15551
20	20	20	20	0	20	0	0	0	0	0	0	0	0	0	578	85.37135
20	20	20	20	0	20	0	0	0	0	0	0	0	0	0	573	85.59064
20	20	20	20	0	20	0	0	0	0	0	0	0	0	0	568	85.81006
20	20	20	20	0	20	0	0	0	0	0	0	0	0	0	563	86.02675
20	20	20	20	0	20	0	0	0	0	0	0	0	0	0	559.92	86.17404
20	20	20	20	0	20	0	0	0	0	0	0	0	0	0	559.92	86.17404
20	20	20	20	0	20	0	0	0	0	0	0	0	0	0	558	186.62236
20	20	20	20	0	20	0	0	0	0	0	0	0	0	0	553	187.03179
20	20	20	20	0	20	0	0	0	0	0	0	0	0	0	548	187.43964
20	20	20	20	0	20	0	0	0	0	0	0	0	0	0	543	187.8459
20	20	20	20	0	20	0	0	0	0	0	0	0	0	0	538	188.25058
20	20	20	20	0	20	0	0	0	0	0	0	0	0	0	533	188.65367
20	20	20	20	0	20	0	0	0	0	0	0	0	0	0	528	189.05518
20	20	20	20	0	20	0	0	0	0	0	0	0	0	0	523	189.4551
20	20	20	20	0	20	0	0	0	0	0	0	0	0	0	518	189.85345
20	20	20	20	0	20	0	0	0	0	0	0	0	0	0	513	190.2502
20	20	20	20	0	20	0	0	0	0	0	0	0	0	0	508	190.64538
20	20	20	20	0	20	0	0	0	0	0	0	0	0	0	503	191.03897
20	20	20	20	0	20	0	0	0	0	0	0	0	0	0	498	191.43098
20	20	20	20	0	20	0	0	0	0	0	0	0	0	0	493	191.82141
20	20	20	20	0	20	0	0	0	0	0	0	0	0	0	488	192.21026
20	20	20	20	0	20	0	0	0	0	0	0	0	0	0	483	192.59752
20	20	20	20	0	20	0	0	0	0	0	0	0	0	0	478	192.98321
20	20	20	20	0	20	0	0	0	0	0	0	0	0	0	473	193.36731
20	20	20	20	0	20	0	0	0	0	0	0	0	0	0	468	193.74983
20	20	20	20	0	20	0	0	0	0	0	0	0	0	0	463	194.13077
20	20	20	20	0	20	0	0	0	0	0	0	0	0	0	458	194.51013
20	20	20	20	0	20	0	0	0	0	0	0	0	0	0	453	194.88791
20	20	20	20	0	20	0	0	0	0	0	0	0	0	0	448	195.26411
20	20	20	20	0	20	0	0	0	0	0	0	0	0	0	443	195.63873
20	20	20	20	0	20	0	0	0	0	0	0	0	0	0	438	196.01178
20	20	20	20	0	20	0	0	0	0	0	0	0	0	0	433	196.38324
20	20	20	20	0	20	0	0	0	0	0	0	0	0	0	428	196.75312
20	20	20	20	0	20	0	0	0	0	0	0	0	0	0	423	197.12142
20	20	20	20	0	20	0	0	0	0	0	0	0	0	0	418	197.48815
20	20	20	20	0	20	0	0	0	0	0	0	0	0	0	413	197.8533
20	20	20	20	0	20	0	0	0	0	0	0	0	0	0	408	198.21687
20	20	20	20	0	20	0	0	0	0	0	0	0	0	0	403	198.57886
20	20	20	20	0	20	0	0	0	0	0	0	0	0	0	398	198.93927
20	20	20	20	0	20	0	0	0	0	0	0	0	0	0	393	199.29811
20	20	20	20	0	20	0	0	0	0	0	0	0	0	0	388	199.65536
20	20	20	20	0	20	0	0	0	0	0	0	0	0	0	383	200.01105
20	20	20	20	0	20	0	0	0	0	0	0	0	0	0	378	200.36515
20	20	20	20	0	20	0	0	0	0	0	0	0	0	0	373	200.71768
20	20	20	20	0	20	0	0	0	0	0	0	0	0	0	368	201.06863
20	20	20	20	0	20	0	0	0	0	0	0	0	0	0	363	201.41801
20	20	20	20	0	20	0	0	0	0	0	0	0	0	0	358	201.76581
20	20	20	20	0	20	0	0	0	0	0	0	0	0	0	353	202.11203
20	20	20	20	0	20	0	0	0	0	0	0	0	0	0	348	202.45668
20	20	20	20	0	20	0	0	0	0	0	0	0	0	0	343	202.79975
20	20	20	20	0	20	0	0	0	0	0	0	0	0	0	338	203.14125
20	20	20	20	0	20	0	0	0	0	0	0	0	0	0	333	203.48117
20	20	20	20	0	20	0	0	0	0	0	0	0	0	0	328	203.81952
20	20	20	20	0	20	0	0	0	0	0	0	0	0	0	323	204.15629
20	20	20	20	0	20	0	0	0	0	0	0	0	0	0	318	204.49149
20	20	20	20	0	20	0	0	0	0	0	0	0	0	0	313	204.82511
20	20	20	20	0	20	0	0	0	0	0	0	0	0	0	308	205.15717
20	20	20	20	0	20	0	0	0	0	0	0	0	0	0	303	205.48764
20	20	20	20	0	20	0	0	0	0	0	0	0	0	0	298.15	205.8067
32	17	17	17	0	17	0	0	0	0	0	0	0	0	0	858	7.61183
32	17	17	17	0	17	0	0	0	0	0	0	0	0	0	853	7.67234
32	17	17	17	0	17	0	0	0	0	0	0	0	0	0	848	7.73598
32	17	17	17	0	17	0	0	0	0	0	0	0	0	0	843	7.80174
32	17	17	17	0	17	0	0	0	0	0	0	0	0	0	838.52	7.86398
32	17	17	17	0	17	0	0	0	0	0	0	0	0	0	838	7.88665
32	17	17	17	0	17	0	0	0	0	0	0	0	0	0	833	8.16906
32	17	17	17	0	17	0	0	0	0	0	0	0	0	0	828	8.71464
32	17	17	17	0	17	0	0	0	0	0	0	0	0	0	823	9.64059
32	17	17	17	0	17	0	0	0	0	0	0	0	0	0	822.22	9.80706
32	17	17	17	0	17	0	0	0	0	0	0	0	0	0	822.22	9.80706
32	17	17	17	0	17	0	0	0	0	0	0	0	0	0	822.22	9.80706
32	17	17	17	0	17	0	0	0	0	0	0	0	0	0	818	10.43595
32	17	17	17	0	17	0	0	0	0	0	0	0	0	0	808	136.27746
32	17	17	17	0	17	0	0	0	0	0	0	0	0	0	803	160.13504
32	17	17	17	0	17	0	0	0	0	0	0	0	0	0	798	160.67747
32	17	17	17	0	17	0	0	0	0	0	0	0	0	0	793	161.21796
32	17	17	17	0	17	0	0	0	0	0	0	0	0	0	788	161.75652
32	17	17	17	0	17	0	0	0	0	0	0	0	0	0	783	162.29315
32	17	17	17	0	17	0	0	0	0	0	0	0	0	0	778	162.82785
32	17	17	17	0	17	0	0	0	0	0	0	0	0	0	773	163.36061
32	17	17	17	0	17	0	0	0	0	0	0	0	0	0	768	163.89145
32	17	17	17	0	17	0	0	0	0	0	0	0	0	0	763	164.42036
32	17	17	17	0	17	0	0	0	0	0	0	0	0	0	758	164.94734
32	17	17	17	0	17	0	0	0	0	0	0	0	0	0	753	165.4724
32	17	17	17	0	17	0	0	0	0	0	0	0	0	0	748	165.99552
32	17	17	17	0	17	0	0	0	0	0	0	0	0	0	743	166.51673
32	17	17	17	0	17	0	0	0	0	0	0	0	0	0	738	167.036
32	17	17	17	0	17	0	0	0	0	0	0	0	0	0	733	167.55335
32	17	17	17	0	17	0	0	0	0	0	0	0	0	0	728	168.06878
32	17	17	17	0	17	0	0	0	0	0	0	0	0	0	723	168.58229
32	17	17	17	0	17	0	0	0	0	0	0	0	0	0	718	169.09387
32	17	17	17	0	17	0	0	0	0	0	0	0	0	0	713	169.60353
32	17	17	17	0	17	0	0	0	0	0	0	0	0	0	708	170.11126
32	17	17	17	0	17	0	0	0	0	0	0	0	0	0	703	170.61708
32	17	17	17	0	17	0	0	0	0	0	0	0	0	0	698	171.12098
32	17	17	17	0	17	0	0	0	0	0	0	0	0	0	693	171.62295
32	17	17	17	0	17	0	0	0	0	0	0	0	0	0	688	172.12301
32	17	17	17	0	17	0	0	0	0	0	0	0	0	0	683	172.62115
32	17	17	17	0	17	0	0	0	0	0	0	0	0	0	678	173.11737
32	17	17	17	0	17	0	0	0	0	0	0	0	0	0	673	173.61167
32	17	17	17	0	17	0	0	0	0	0	0	0	0	0	668	174.10406
32	17	17	17	0	17	0	0	0	0	0	0	0	0	0	663	174.59453
32	17	17	17	0	17	0	0	0	0	0	0	0	0	0	658	175.08308
32	17	17	17	0	17	0	0	0	0	0	0	0	0	0	653	175.56972
32	17	17	17	0	17	0	0	0	0	0	0	0	0	0	648	176.05444
32	17	17	17	0	17	0	0	0	0	0	0	0	0	0	643	176.53725
32	17	17	17	0	17	0	0	0	0	0	0	0	0	0	638	177.01815
32	17	17	17	0	17	0	0	0	0	0	0	0	0	0	633	177.49713
32	17	17	17	0	17	0	0	0	0	0	0	0	0	0	628	177.9742
32	17	17	17	0	17	0	0	0	0	0	0	0	0	0	623	178.44935
32	17	17	17	0	17	0	0	0	0	0	0	0	0	0	618	178.9226
32	17	17	17	0	17	0	0	0	0	0	0	0	0	0	613	179.39393
32	17	17	17	0	17	0	0	0	0	0	0	0	0	0	608	179.86335
32	17	17	17	0	17	0	0	0	0	0	0	0	0	0	603	180.33086
32	17	17	17	0	17	0	0	0	0	0	0	0	0	0	598	180.79647
32	17	17	17	0	17	0	0	0	0	0	0	0	0	0	593	181.26016
32	17	17	17	0	17	0	0	0	0	0	0	0	0	0	588	181.72194
32	17	17	17	0	17	0	0	0	0	0	0	0	0	0	583	182.18181
32	17	17	17	0	17	0	0	0	0	0	0	0	0	0	578	182.63978
32	17	17	17	0	17	0	0	0	0	0	0	0	0	0	573	183.09584
32	17	17	17	0	17	0	0	0	0	0	0	0	0	0	568	183.54999
32	17	17	17	0	17	0	0	0	0	0	0	0	0	0	563	184.00223
32	17	17	17	0	17	0	0	0	0	0	0	0	0	0	558	184.45257
32	17	17	17	0	17	0	0	0	0	0	0	0	0	0	553	184.901
32	17	17	17	0	17	0	0	0	0	0	0	0	0	0	548	185.34752
32	17	17	17	0	17	0	0	0	0	0	0	0	0	0	543	185.79214
32	17	17	17	0	17	0	0	0	0	0	0	0	0	0	538	186.23485
32	17	17	17	0	17	0	0	0	0	0	0	0	0	0	533	186.67566
32	17	17	17	0	17	0	0	0	0	0	0	0	0	0	528	187.11457
32	17	17	17	0	17	0	0	0	0	0	0	0	0	0	523	187.55157
32	17	17	17	0	17	0	0	0	0	0	0	0	0	0	518	187.98667
32	17	17	17	0	17	0	0	0	0	0	0	0	0	0	513	188.41986
32	17	17	17	0	17	0	0	0	0	0	0	0	0	0	508	188.85115
32	17	17	17	0	17	0	0	0	0	0	0	0	0	0	503	189.28054
32	17	17	17	0	17	0	0	0	0	0	0	0	0	0	498	189.70803
32	17	17	17	0	17	0	0	0	0	0	0	0	0	0	493	190.13362
32	17	17	17	0	17	0	0	0	0	0	0	0	0	0	488	190.5573
32	17	17	17	0	17	0	0	0	0	0	0	0	0	0	483	190.97908
32	17	17	17	0	17	0	0	0	0	0	0	0	0	0	478	191.39897
32	17	17	17	0	17	0	0	0	0	0	0	0	0	0	473	191.81695
32	17	17	17	0	17	0	0	0	0	0	0	0	0	0	468	192.23303
32	17	17	17	0	17	0	0	0	0	0	0	0	0	0	463	192.64722
32	17	17	17	0	17	0	0	0	0	0	0	0	0	0	458	193.0595
32	17	17	17	0	17	0	0	0	0	0	0	0	0	0	453	193.46988
32	17	17	17	0	17	0	0	0	0	0	0	0	0	0	448	193.87837
32	17	17	17	0	17	0	0	0	0	0	0	0	0	0	443	194.28496
32	17	17	17	0	17	0	0	0	0	0	0	0	0	0	438	194.68965
32	17	17	17	0	17	0	0	0	0	0	0	0	0	0	433	195.09244
32	17	17	17	0	17	0	0	0	0	0	0	0	0	0	428	195.49334
32	17	17	17	0	17	0	0	0	0	0	0	0	0	0	423	195.89233
32	17	17	17	0	17	0	0	0	0	0	0	0	0	0	418	196.28944
32	17	17	17	0	17	0	0	0	0	0	0	0	0	0	413	196.68464
32	17	17	17	0	17	0	0	0	0	0	0	0	0	0	408	197.07795
32	17	17	17	0	17	0	0	0	0	0	0	0	0	0	403	197.46936
32	17	17	17	0	17	0	0	0	0	0	0	0	0	0	398	197.85888
32	17	17	17	0	17	0	0	0	0	0	0	0	0	0	393	198.2465
32	17	17	17	0	17	0	0	0	0	0	0	0	0	0	388	198.63223
32	17	17	17	0	17	0	0	0	0	0	0	0	0	0	383	199.01606
32	17	17	17	0	17	0	0	0	0	0	0	0	0	0	378	199.398
32	17	17	17	0	17	0	0	0	0	0	0	0	0	0	373	199.77804
32	17	17	17	0	17	0	0	0	0	0	0	0	0	0	368	200.15619
32	17	17	17	0	17	0	0	0	0	0	0	0	0	0	363	200.53244
32	17	17	17	0	17	0	0	0	0	0	0	0	0	0	358	200.9068
32	17	17	17	0	17	0	0	0	0	0	0	0	0	0	353	201.27927
32	17	17	17	0	17	0	0	0	0	0	0	0	0	0	348	201.64985
32	17	17	17	0	17	0	0	0	0	0	0	0	0	0	343	202.01853
32	17	17	17	0	17	0	0	0	0	0	0	0	0	0	338	202.38532
32	17	17	17	0	17	0	0	0	0	0	0	0	0	0	333	202.75022
32	17	17	17	0	17	0	0	0	0	0	0	0	0	0	328	203.11322
32	17	17	17	0	17	0	0	0	0	0	0	0	0	0	323	203.47434
32	17	17	17	0	17	0	0	0	0	0	0	0	0	0	318	203.83356
32	17	17	17	0	17	0	0	0	0	0	0	0	0	0	313	204.19089
32	17	17	17	0	17	0	0	0	0	0	0	0	0	0	308	204.54633
32	17	17	17	0	17	0	0	0	0	0	0	0	0	0	303	204.89988
32	17	17	17	0	17	0	0	0	0	0	0	0	0	0	298.15	205.24102
60	10	10	10	0	10	0	0	0	0	0	0	0	0	0	943	37.90905
60	10	10	10	0	10	0	0	0	0	0	0	0	0	0	938	38.4436
60	10	10	10	0	10	0	0	0	0	0	0	0	0	0	933	38.97082
60	10	10	10	0	10	0	0	0	0	0	0	0	0	0	928	39.49528
60	10	10	10	0	10	0	0	0	0	0	0	0	0	0	923	40.01239
60	10	10	10	0	10	0	0	0	0	0	0	0	0	0	918	40.52481
60	10	10	10	0	10	0	0	0	0	0	0	0	0	0	913	41.03336
60	10	10	10	0	10	0	0	0	0	0	0	0	0	0	908	41.53352
60	10	10	10	0	10	0	0	0	0	0	0	0	0	0	903	42.02728
60	10	10	10	0	10	0	0	0	0	0	0	0	0	0	898	42.51585
60	10	10	10	0	10	0	0	0	0	0	0	0	0	0	893	42.99808
60	10	10	10	0	10	0	0	0	0	0	0	0	0	0	888	43.47104
60	10	10	10	0	10	0	0	0	0	0	0	0	0	0	883	43.94229
60	10	10	10	0	10	0	0	0	0	0	0	0	0	0	878	44.40663
60	10	10	10	0	10	0	0	0	0	0	0	0	0	0	873	44.86056
60	10	10	10	0	10	0	0	0	0	0	0	0	0	0	868	45.30928
60	10	10	10	0	10	0	0	0	0	0	0	0	0	0	863	45.75305
60	10	10	10	0	10	0	0	0	0	0	0	0	0	0	858	46.18718
60	10	10	10	0	10	0	0	0	0	0	0	0	0	0	853	46.61635
60	10	10	10	0	10	0	0	0	0	0	0	0	0	0	851.01	46.78564
60	10	10	10	0	10	0	0	0	0	0	0	0	0	0	851.01	46.78564
60	10	10	10	0	10	0	0	0	0	0	0	0	0	0	848	47.2622
60	10	10	10	0	10	0	0	0	0	0	0	0	0	0	843	48.02815
60	10	10	10	0	10	0	0	0	0	0	0	0	0	0	838	48.75656
60	10	10	10	0	10	0	0	0	0	0	0	0	0	0	833	49.44385
60	10	10	10	0	10	0	0	0	0	0	0	0	0	0	831.61	49.62695
60	10	10	10	0	10	0	0	0	0	0	0	0	0	0	831.61	49.62657
60	10	10	10	0	10	0	0	0	0	0	0	0	0	0	828	50.92359
60	10	10	10	0	10	0	0	0	0	0	0	0	0	0	826.44	51.40002
60	10	10	10	0	10	0	0	0	0	0	0	0	0	0	823	52.34312
60	10	10	10	0	10	0	0	0	0	0	0	0	0	0	818	160.95744
60	10	10	10	0	10	0	0	0	0	0	0	0	0	0	813	161.63964
60	10	10	10	0	10	0	0	0	0	0	0	0	0	0	808	162.31923
60	10	10	10	0	10	0	0	0	0	0	0	0	0	0	803	162.99623
60	10	10	10	0	10	0	0	0	0	0	0	0	0	0	798	163.67062
60	10	10	10	0	10	0	0	0	0	0	0	0	0	0	793	164.34243
60	10	10	10	0	10	0	0	0	0	0	0	0	0	0	788	165.01164
60	10	10	10	0	10	0	0	0	0	0	0	0	0	0	783	165.67827
60	10	10	10	0	10	0	0	0	0	0	0	0	0	0	778	166.34231
60	10	10	10	0	10	0	0	0	0	0	0	0	0	0	773	167.00377
60	10	10	10	0	10	0	0	0	0	0	0	0	0	0	768	167.66266
60	10	10	10	0	10	0	0	0	0	0	0	0	0	0	763	168.31897
60	10	10	10	0	10	0	0	0	0	0	0	0	0	0	758	168.97271
60	10	10	10	0	10	0	0	0	0	0	0	0	0	0	753	169.62388
60	10	10	10	0	10	0	0	0	0	0	0	0	0	0	748	170.27248
60	10	10	10	0	10	0	0	0	0	0	0	0	0	0	743	170.91852
60	10	10	10	0	10	0	0	0	0	0	0	0	0	0	738	171.56201
60	10	10	10	0	10	0	0	0	0	0	0	0	0	0	733	172.20293
60	10	10	10	0	10	0	0	0	0	0	0	0	0	0	728	172.8413
60	10	10	10	0	10	0	0	0	0	0	0	0	0	0	723	173.47711
60	10	10	10	0	10	0	0	0	0	0	0	0	0	0	718	174.11037
60	10	10	10	0	10	0	0	0	0	0	0	0	0	0	713	174.74109
60	10	10	10	0	10	0	0	0	0	0	0	0	0	0	708	175.36926
60	10	10	10	0	10	0	0	0	0	0	0	0	0	0	703	175.99488
60	10	10	10	0	10	0	0	0	0	0	0	0	0	0	698	176.61797
60	10	10	10	0	10	0	0	0	0	0	0	0	0	0	693	177.23851
60	10	10	10	0	10	0	0	0	0	0	0	0	0	0	688	177.85652
60	10	10	10	0	10	0	0	0	0	0	0	0	0	0	683	178.47199
60	10	10	10	0	10	0	0	0	0	0	0	0	0	0	678	179.08492
60	10	10	10	0	10	0	0	0	0	0	0	0	0	0	673	179.69533
60	10	10	10	0	10	0	0	0	0	0	0	0	0	0	668	180.3032
60	10	10	10	0	10	0	0	0	0	0	0	0	0	0	663	180.90855
60	10	10	10	0	10	0	0	0	0	0	0	0	0	0	658	181.51137
60	10	10	10	0	10	0	0	0	0	0	0	0	0	0	653	182.11167
60	10	10	10	0	10	0	0	0	0	0	0	0	0	0	648	182.70944
60	10	10	10	0	10	0	0	0	0	0	0	0	0	0	643	183.30469
60	10	10	10	0	10	0	0	0	0	0	0	0	0	0	638	183.89742
60	10	10	10	0	10	0	0	0	0	0	0	0	0	0	633	184.48764
60	10	10	10	0	10	0	0	0	0	0	0	0	0	0	628	185.07534
60	10	10	10	0	10	0	0	0	0	0	0	0	0	0	623	185.66052
60	10	10	10	0	10	0	0	0	0	0	0	0	0	0	618	186.24319
60	10	10	10	0	10	0	0	0	0	0	0	0	0	0	613	186.82334
60	10	10	10	0	10	0	0	0	0	0	0	0	0	0	608	187.40099
60	10	10	10	0	10	0	0	0	0	0	0	0	0	0	603	187.97613
60	10	10	10	0	10	0	0	0	0	0	0	0	0	0	598	188.54876
60	10	10	10	0	10	0	0	0	0	0	0	0	0	0	593	189.11888
60	10	10	10	0	10	0	0	0	0	0	0	0	0	0	588	189.6865
60	10	10	10	0	10	0	0	0	0	0	0	0	0	0	583	190.25161
60	10	10	10	0	10	0	0	0	0	0	0	0	0	0	578	190.81422
60	10	10	10	0	10	0	0	0	0	0	0	0	0	0	573	191.37433
60	10	10	10	0	10	0	0	0	0	0	0	0	0	0	568	191.93194
60	10	10	10	0	10	0	0	0	0	0	0	0	0	0	563	192.48705
60	10	10	10	0	10	0	0	0	0	0	0	0	0	0	558	193.03967
60	10	10	10	0	10	0	0	0	0	0	0	0	0	0	553	193.58978
60	10	10	10	0	10	0	0	0	0	0	0	0	0	0	548	194.1374
60	10	10	10	0	10	0	0	0	0	0	0	0	0	0	543	194.68253
60	10	10	10	0	10	0	0	0	0	0	0	0	0	0	538	195.22516
60	10	10	10	0	10	0	0	0	0	0	0	0	0	0	533	195.7653
60	10	10	10	0	10	0	0	0	0	0	0	0	0	0	528	196.30294
60	10	10	10	0	10	0	0	0	0	0	0	0	0	0	523	196.8381
60	10	10	10	0	10	0	0	0	0	0	0	0	0	0	518	197.37077
60	10	10	10	0	10	0	0	0	0	0	0	0	0	0	513	197.90094
60	10	10	10	0	10	0	0	0	0	0	0	0	0	0	508	198.42863
60	10	10	10	0	10	0	0	0	0	0	0	0	0	0	503	198.95384
60	10	10	10	0	10	0	0	0	0	0	0	0	0	0	498	199.47655
60	10	10	10	0	10	0	0	0	0	0	0	0	0	0	493	199.99678
60	10	10	10	0	10	0	0	0	0	0	0	0	0	0	488	200.51453
60	10	10	10	0	10	0	0	0	0	0	0	0	0	0	483	201.02979
60	10	10	10	0	10	0	0	0	0	0	0	0	0	0	478	201.54257
60	10	10	10	0	10	0	0	0	0	0	0	0	0	0	473	202.05287
60	10	10	10	0	10	0	0	0	0	0	0	0	0	0	468	202.56069
60	10	10	10	0	10	0	0	0	0	0	0	0	0	0	463	203.06603
60	10	10	10	0	10	0	0	0	0	0	0	0	0	0	458	203.56888
60	10	10	10	0	10	0	0	0	0	0	0	0	0	0	453	204.06926
60	10	10	10	0	10	0	0	0	0	0	0	0	0	0	448	204.56716
60	10	10	10	0	10	0	0	0	0	0	0	0	0	0	443	205.06258
60	10	10	10	0	10	0	0	0	0	0	0	0	0	0	438	205.55553
60	10	10	10	0	10	0	0	0	0	0	0	0	0	0	433	206.04599
60	10	10	10	0	10	0	0	0	0	0	0	0	0	0	428	206.53399
60	10	10	10	0	10	0	0	0	0	0	0	0	0	0	423	207.01951
60	10	10	10	0	10	0	0	0	0	0	0	0	0	0	418	207.50255
60	10	10	10	0	10	0	0	0	0	0	0	0	0	0	413	207.98312
60	10	10	10	0	10	0	0	0	0	0	0	0	0	0	408	208.46121
60	10	10	10	0	10	0	0	0	0	0	0	0	0	0	403	208.93684
60	10	10	10	0	10	0	0	0	0	0	0	0	0	0	398	209.40999
60	10	10	10	0	10	0	0	0	0	0	0	0	0	0	393	209.88067
60	10	10	10	0	10	0	0	0	0	0	0	0	0	0	388	210.34888
60	10	10	10	0	10	0	0	0	0	0	0	0	0	0	383	210.81462
60	10	10	10	0	10	0	0	0	0	0	0	0	0	0	378	211.27789
60	10	10	10	0	10	0	0	0	0	0	0	0	0	0	373	211.73868
60	10	10	10	0	10	0	0	0	0	0	0	0	0	0	368	212.19701
60	10	10	10	0	10	0	0	0	0	0	0	0	0	0	363	212.65288
60	10	10	10	0	10	0	0	0	0	0	0	0	0	0	358	213.10627
60	10	10	10	0	10	0	0	0	0	0	0	0	0	0	353	213.5572
60	10	10	10	0	10	0	0	0	0	0	0	0	0	0	348	214.00566
60	10	10	10	0	10	0	0	0	0	0	0	0	0	0	343	214.45165
60	10	10	10	0	10	0	0	0	0	0	0	0	0	0	338	214.89517
60	10	10	10	0	10	0	0	0	0	0	0	0	0	0	333	215.33623
60	10	10	10	0	10	0	0	0	0	0	0	0	0	0	328	215.77483
60	10	10	10	0	10	0	0	0	0	0	0	0	0	0	323	216.21096
60	10	10	10	0	10	0	0	0	0	0	0	0	0	0	318	216.64462
60	10	10	10	0	10	0	0	0	0	0	0	0	0	0	313	217.07583
60	10	10	10	0	10	0	0	0	0	0	0	0	0	0	308	217.50456
60	10	10	10	0	10	0	0	0	0	0	0	0	0	0	303	217.93084
60	10	10	10	0	10	0	0	0	0	0	0	0	0	0	298.15	218.34197
10	0	18	18	18	36	0	0	0	0	0	0	0	0	0	688	1.10929
10	0	18	18	18	36	0	0	0	0	0	0	0	0	0	683	1.14349
10	0	18	18	18	36	0	0	0	0	0	0	0	0	0	678	1.17801
10	0	18	18	18	36	0	0	0	0	0	0	0	0	0	673	1.21277
10	0	18	18	18	36	0	0	0	0	0	0	0	0	0	668	1.24759
10	0	18	18	18	36	0	0	0	0	0	0	0	0	0	663	1.28271
10	0	18	18	18	36	0	0	0	0	0	0	0	0	0	658	1.31787
10	0	18	18	18	36	0	0	0	0	0	0	0	0	0	653	1.35334
10	0	18	18	18	36	0	0	0	0	0	0	0	0	0	648	1.38896
10	0	18	18	18	36	0	0	0	0	0	0	0	0	0	643	1.42453
10	0	18	18	18	36	0	0	0	0	0	0	0	0	0	638	1.4603
10	0	18	18	18	36	0	0	0	0	0	0	0	0	0	633	1.49624
10	0	18	18	18	36	0	0	0	0	0	0	0	0	0	628	1.5321
10	0	18	18	18	36	0	0	0	0	0	0	0	0	0	623	1.56815
10	0	18	18	18	36	0	0	0	0	0	0	0	0	0	618	1.60436
10	0	18	18	18	36	0	0	0	0	0	0	0	0	0	613	1.64031
10	0	18	18	18	36	0	0	0	0	0	0	0	0	0	608	1.67652
10	0	18	18	18	36	0	0	0	0	0	0	0	0	0	603	1.7127
10	0	18	18	18	36	0	0	0	0	0	0	0	0	0	598	1.74879
10	0	18	18	18	36	0	0	0	0	0	0	0	0	0	593	1.78517
10	0	18	18	18	36	0	0	0	0	0	0	0	0	0	588	1.82134
10	0	18	18	18	36	0	0	0	0	0	0	0	0	0	583	1.85761
10	0	18	18	18	36	0	0	0	0	0	0	0	0	0	578	1.89372
10	0	18	18	18	36	0	0	0	0	0	0	0	0	0	573	1.92993
10	0	18	18	18	36	0	0	0	0	0	0	0	0	0	568	1.96636
10	0	18	18	18	36	0	0	0	0	0	0	0	0	0	563	2.00248
10	0	18	18	18	36	0	0	0	0	0	0	0	0	0	558	2.03866
10	0	18	18	18	36	0	0	0	0	0	0	0	0	0	553	2.07471
10	0	18	18	18	36	0	0	0	0	0	0	0	0	0	548	2.11084
10	0	18	18	18	36	0	0	0	0	0	0	0	0	0	543	2.14706
10	0	18	18	18	36	0	0	0	0	0	0	0	0	0	538	2.18318
10	0	18	18	18	36	0	0	0	0	0	0	0	0	0	533	2.21923
10	0	18	18	18	36	0	0	0	0	0	0	0	0	0	528	2.25545
10	0	18	18	18	36	0	0	0	0	0	0	0	0	0	523	2.29147
10	0	18	18	18	36	0	0	0	0	0	0	0	0	0	518	2.32747
10	0	18	18	18	36	0	0	0	0	0	0	0	0	0	513	2.36352
10	0	18	18	18	36	0	0	0	0	0	0	0	0	0	508	2.3997
10	0	18	18	18	36	0	0	0	0	0	0	0	0	0	503	2.43577
10	0	18	18	18	36	0	0	0	0	0	0	0	0	0	498	2.47189
10	0	18	18	18	36	0	0	0	0	0	0	0	0	0	493	175.19337
10	0	18	18	18	36	0	0	0	0	0	0	0	0	0	488	175.52753
10	0	18	18	18	36	0	0	0	0	0	0	0	0	0	483	175.8607
10	0	18	18	18	36	0	0	0	0	0	0	0	0	0	478	176.19287
10	0	18	18	18	36	0	0	0	0	0	0	0	0	0	473	176.52404
10	0	18	18	18	36	0	0	0	0	0	0	0	0	0	468	176.85422
10	0	18	18	18	36	0	0	0	0	0	0	0	0	0	463	177.1834
10	0	18	18	18	36	0	0	0	0	0	0	0	0	0	458	177.51159
10	0	18	18	18	36	0	0	0	0	0	0	0	0	0	453	177.83879
10	0	18	18	18	36	0	0	0	0	0	0	0	0	0	448	178.16499
10	0	18	18	18	36	0	0	0	0	0	0	0	0	0	443	178.4902
10	0	18	18	18	36	0	0	0	0	0	0	0	0	0	438	178.81442
10	0	18	18	18	36	0	0	0	0	0	0	0	0	0	433	179.13765
10	0	18	18	18	36	0	0	0	0	0	0	0	0	0	428	179.45988
10	0	18	18	18	36	0	0	0	0	0	0	0	0	0	423	179.78113
10	0	18	18	18	36	0	0	0	0	0	0	0	0	0	418	180.10138
10	0	18	18	18	36	0	0	0	0	0	0	0	0	0	413	180.42065
10	0	18	18	18	36	0	0	0	0	0	0	0	0	0	408	180.73892
10	0	18	18	18	36	0	0	0	0	0	0	0	0	0	403	181.0562
10	0	18	18	18	36	0	0	0	0	0	0	0	0	0	398	181.3725
10	0	18	18	18	36	0	0	0	0	0	0	0	0	0	393	181.6878
10	0	18	18	18	36	0	0	0	0	0	0	0	0	0	388	182.00212
10	0	18	18	18	36	0	0	0	0	0	0	0	0	0	383	182.31545
10	0	18	18	18	36	0	0	0	0	0	0	0	0	0	378	182.62779
10	0	18	18	18	36	0	0	0	0	0	0	0	0	0	373	182.93914
10	0	18	18	18	36	0	0	0	0	0	0	0	0	0	368	183.24951
10	0	18	18	18	36	0	0	0	0	0	0	0	0	0	363	183.55889
10	0	18	18	18	36	0	0	0	0	0	0	0	0	0	358	183.86728
10	0	18	18	18	36	0	0	0	0	0	0	0	0	0	353	184.17469
10	0	18	18	18	36	0	0	0	0	0	0	0	0	0	348	184.48111
10	0	18	18	18	36	0	0	0	0	0	0	0	0	0	343	184.78654
10	0	18	18	18	36	0	0	0	0	0	0	0	0	0	338	185.09099
10	0	18	18	18	36	0	0	0	0	0	0	0	0	0	333	185.39445
10	0	18	18	18	36	0	0	0	0	0	0	0	0	0	328	185.69693
10	0	18	18	18	36	0	0	0	0	0	0	0	0	0	323	185.99843
10	0	18	18	18	36	0	0	0	0	0	0	0	0	0	318	186.29894
10	0	18	18	18	36	0	0	0	0	0	0	0	0	0	313	186.59846
10	0	18	18	18	36	0	0	0	0	0	0	0	0	0	308	186.897
10	0	18	18	18	36	0	0	0	0	0	0	0	0	0	303	187.19456
10	0	18	18	18	36	0	0	0	0	0	0	0	0	0	298.15	187.48225
30	0	14	14	14	28	0	0	0	0	0	0	0	0	0	898	35.16837
30	0	14	14	14	28	0	0	0	0	0	0	0	0	0	893	35.49736
30	0	14	14	14	28	0	0	0	0	0	0	0	0	0	888	35.8157
30	0	14	14	14	28	0	0	0	0	0	0	0	0	0	883	36.11943
30	0	14	14	14	28	0	0	0	0	0	0	0	0	0	878	36.41575
30	0	14	14	14	28	0	0	0	0	0	0	0	0	0	873	36.70044
30	0	14	14	14	28	0	0	0	0	0	0	0	0	0	868	36.97681
30	0	14	14	14	28	0	0	0	0	0	0	0	0	0	863	37.24105
30	0	14	14	14	28	0	0	0	0	0	0	0	0	0	858	37.50069
30	0	14	14	14	28	0	0	0	0	0	0	0	0	0	853	37.74909
30	0	14	14	14	28	0	0	0	0	0	0	0	0	0	848.78	37.95137
30	0	14	14	14	28	0	0	0	0	0	0	0	0	0	848	38.00765
30	0	14	14	14	28	0	0	0	0	0	0	0	0	0	843	38.34689
30	0	14	14	14	28	0	0	0	0	0	0	0	0	0	838	38.65206
30	0	14	14	14	28	0	0	0	0	0	0	0	0	0	833	38.93147
30	0	14	14	14	28	0	0	0	0	0	0	0	0	0	828	39.19098
30	0	14	14	14	28	0	0	0	0	0	0	0	0	0	823	39.4303
30	0	14	14	14	28	0	0	0	0	0	0	0	0	0	818	39.65441
30	0	14	14	14	28	0	0	0	0	0	0	0	0	0	813	39.86775
30	0	14	14	14	28	0	0	0	0	0	0	0	0	0	808	40.06894
30	0	14	14	14	28	0	0	0	0	0	0	0	0	0	803	40.26341
30	0	14	14	14	28	0	0	0	0	0	0	0	0	0	799.28	40.39962
30	0	14	14	14	28	0	0	0	0	0	0	0	0	0	793	41.31026
30	0	14	14	14	28	0	0	0	0	0	0	0	0	0	788	151.89806
30	0	14	14	14	28	0	0	0	0	0	0	0	0	0	783	152.38145
30	0	14	14	14	28	0	0	0	0	0	0	0	0	0	778	152.86285
30	0	14	14	14	28	0	0	0	0	0	0	0	0	0	773	153.34234
30	0	14	14	14	28	0	0	0	0	0	0	0	0	0	768	153.81985
30	0	14	14	14	28	0	0	0	0	0	0	0	0	0	763	154.29426
30	0	14	14	14	28	0	0	0	0	0	0	0	0	0	758	154.76749
30	0	14	14	14	28	0	0	0	0	0	0	0	0	0	753	155.23873
30	0	14	14	14	28	0	0	0	0	0	0	0	0	0	748	155.7085
30	0	14	14	14	28	0	0	0	0	0	0	0	0	0	743	156.17656
30	0	14	14	14	28	0	0	0	0	0	0	0	0	0	738	162.54986
30	0	14	14	14	28	0	0	0	0	0	0	0	0	0	733	163.03021
30	0	14	14	14	28	0	0	0	0	0	0	0	0	0	728	163.508
30	0	14	14	14	28	0	0	0	0	0	0	0	0	0	723	163.98515
30	0	14	14	14	28	0	0	0	0	0	0	0	0	0	718	164.45991
30	0	14	14	14	28	0	0	0	0	0	0	0	0	0	713	164.93245
30	0	14	14	14	28	0	0	0	0	0	0	0	0	0	708	165.40452
30	0	14	14	14	28	0	0	0	0	0	0	0	0	0	703	165.87424
30	0	14	14	14	28	0	0	0	0	0	0	0	0	0	698	166.34262
30	0	14	14	14	28	0	0	0	0	0	0	0	0	0	693	166.80988
30	0	14	14	14	28	0	0	0	0	0	0	0	0	0	688	167.27402
30	0	14	14	14	28	0	0	0	0	0	0	0	0	0	683	167.73805
30	0	14	14	14	28	0	0	0	0	0	0	0	0	0	678	168.19958
30	0	14	14	14	28	0	0	0	0	0	0	0	0	0	673	168.66067
30	0	14	14	14	28	0	0	0	0	0	0	0	0	0	668	169.11926
30	0	14	14	14	28	0	0	0	0	0	0	0	0	0	663	169.57644
30	0	14	14	14	28	0	0	0	0	0	0	0	0	0	658	170.03313
30	0	14	14	14	28	0	0	0	0	0	0	0	0	0	653	170.48746
30	0	14	14	14	28	0	0	0	0	0	0	0	0	0	648	170.94009
30	0	14	14	14	28	0	0	0	0	0	0	0	0	0	643	171.39253
30	0	14	14	14	28	0	0	0	0	0	0	0	0	0	638	171.84327
30	0	14	14	14	28	0	0	0	0	0	0	0	0	0	633	172.29968
30	0	14	14	14	28	0	0	0	0	0	0	0	0	0	628	172.86531
30	0	14	14	14	28	0	0	0	0	0	0	0	0	0	626.12	173.08755
30	0	14	14	14	28	0	0	0	0	0	0	0	0	0	623	173.64483
30	0	14	14	14	28	0	0	0	0	0	0	0	0	0	618	174.55597
30	0	14	14	14	28	0	0	0	0	0	0	0	0	0	613	175.4906
30	0	14	14	14	28	0	0	0	0	0	0	0	0	0	608	176.44731
30	0	14	14	14	28	0	0	0	0	0	0	0	0	0	603	177.40638
30	0	14	14	14	28	0	0	0	0	0	0	0	0	0	598	178.32992
30	0	14	14	14	28	0	0	0	0	0	0	0	0	0	593	179.18202
30	0	14	14	14	28	0	0	0	0	0	0	0	0	0	588	179.95262
30	0	14	14	14	28	0	0	0	0	0	0	0	0	0	583	180.65586
30	0	14	14	14	28	0	0	0	0	0	0	0	0	0	578	181.30706
30	0	14	14	14	28	0	0	0	0	0	0	0	0	0	573	181.92028
30	0	14	14	14	28	0	0	0	0	0	0	0	0	0	568	182.50591
30	0	14	14	14	28	0	0	0	0	0	0	0	0	0	563	183.0693
30	0	14	14	14	28	0	0	0	0	0	0	0	0	0	558	183.6158
30	0	14	14	14	28	0	0	0	0	0	0	0	0	0	553	184.14825
30	0	14	14	14	28	0	0	0	0	0	0	0	0	0	548	184.66903
30	0	14	14	14	28	0	0	0	0	0	0	0	0	0	543	185.17999
30	0	14	14	14	28	0	0	0	0	0	0	0	0	0	538	185.68233
30	0	14	14	14	28	0	0	0	0	0	0	0	0	0	533	186.17823
30	0	14	14	14	28	0	0	0	0	0	0	0	0	0	528	186.66687
30	0	14	14	14	28	0	0	0	0	0	0	0	0	0	523	187.15005
30	0	14	14	14	28	0	0	0	0	0	0	0	0	0	518	187.62882
30	0	14	14	14	28	0	0	0	0	0	0	0	0	0	513	188.10224
30	0	14	14	14	28	0	0	0	0	0	0	0	0	0	508	188.57113
30	0	14	14	14	28	0	0	0	0	0	0	0	0	0	503	189.03658
30	0	14	14	14	28	0	0	0	0	0	0	0	0	0	498	189.49751
30	0	14	14	14	28	0	0	0	0	0	0	0	0	0	493	189.95585
30	0	14	14	14	28	0	0	0	0	0	0	0	0	0	487.77	201.69998
30	0	14	14	14	28	0	0	0	0	0	0	0	0	0	478	202.56231
30	0	14	14	14	28	0	0	0	0	0	0	0	0	0	473	203.0012
30	0	14	14	14	28	0	0	0	0	0	0	0	0	0	468	203.43846
30	0	14	14	14	28	0	0	0	0	0	0	0	0	0	463	203.87409
30	0	14	14	14	28	0	0	0	0	0	0	0	0	0	458	204.30809
30	0	14	14	14	28	0	0	0	0	0	0	0	0	0	453	204.74047
30	0	14	14	14	28	0	0	0	0	0	0	0	0	0	448	205.17121
30	0	14	14	14	28	0	0	0	0	0	0	0	0	0	443	205.60032
30	0	14	14	14	28	0	0	0	0	0	0	0	0	0	438	206.0278
30	0	14	14	14	28	0	0	0	0	0	0	0	0	0	433	206.45365
30	0	14	14	14	28	0	0	0	0	0	0	0	0	0	428	206.87786
30	0	14	14	14	28	0	0	0	0	0	0	0	0	0	423	207.30045
30	0	14	14	14	28	0	0	0	0	0	0	0	0	0	418	207.72141
30	0	14	14	14	28	0	0	0	0	0	0	0	0	0	413	208.14074
30	0	14	14	14	28	0	0	0	0	0	0	0	0	0	408	208.55844
30	0	14	14	14	28	0	0	0	0	0	0	0	0	0	403	208.97451
30	0	14	14	14	28	0	0	0	0	0	0	0	0	0	398	209.38895
30	0	14	14	14	28	0	0	0	0	0	0	0	0	0	393	209.80176
30	0	14	14	14	28	0	0	0	0	0	0	0	0	0	388	210.21294
30	0	14	14	14	28	0	0	0	0	0	0	0	0	0	383	210.62249
30	0	14	14	14	28	0	0	0	0	0	0	0	0	0	378	211.03041
30	0	14	14	14	28	0	0	0	0	0	0	0	0	0	373	211.4367
30	0	14	14	14	28	0	0	0	0	0	0	0	0	0	368	211.84136
30	0	14	14	14	28	0	0	0	0	0	0	0	0	0	363	212.24439
30	0	14	14	14	28	0	0	0	0	0	0	0	0	0	358	212.64579
30	0	14	14	14	28	0	0	0	0	0	0	0	0	0	353	213.04556
30	0	14	14	14	28	0	0	0	0	0	0	0	0	0	348	213.4437
30	0	14	14	14	28	0	0	0	0	0	0	0	0	0	343	213.84022
30	0	14	14	14	28	0	0	0	0	0	0	0	0	0	338	214.2351
30	0	14	14	14	28	0	0	0	0	0	0	0	0	0	333	214.62836
30	0	14	14	14	28	0	0	0	0	0	0	0	0	0	328	215.01999
30	0	14	14	14	28	0	0	0	0	0	0	0	0	0	323	215.40999
30	0	14	14	14	28	0	0	0	0	0	0	0	0	0	318	215.79836
30	0	14	14	14	28	0	0	0	0	0	0	0	0	0	313	216.18511
30	0	14	14	14	28	0	0	0	0	0	0	0	0	0	308	216.57023
30	0	14	14	14	28	0	0	0	0	0	0	0	0	0	303	216.95372
30	0	14	14	14	28	0	0	0	0	0	0	0	0	0	298.15	217.32415
0	25	25	0	25	25	0	0	0	0	0	0	0	0	0	850	176.1172359
0	25	25	0	25	25	0	0	0	0	0	0	0	0	0	845	176.5010846
0	25	25	0	25	25	0	0	0	0	0	0	0	0	0	840	176.8841922
0	25	25	0	25	25	0	0	0	0	0	0	0	0	0	835	177.2665586
0	25	25	0	25	25	0	0	0	0	0	0	0	0	0	830	177.6481838
0	25	25	0	25	25	0	0	0	0	0	0	0	0	0	825	178.0290678
0	25	25	0	25	25	0	0	0	0	0	0	0	0	0	820	178.4092107
0	25	25	0	25	25	0	0	0	0	0	0	0	0	0	815	178.7886123
0	25	25	0	25	25	0	0	0	0	0	0	0	0	0	810	179.1672728
0	25	25	0	25	25	0	0	0	0	0	0	0	0	0	805	179.5451921
0	25	25	0	25	25	0	0	0	0	0	0	0	0	0	800	179.9223702
0	25	25	0	25	25	0	0	0	0	0	0	0	0	0	795	180.2988071
0	25	25	0	25	25	0	0	0	0	0	0	0	0	0	790	180.6745029
0	25	25	0	25	25	0	0	0	0	0	0	0	0	0	785	181.0494574
0	25	25	0	25	25	0	0	0	0	0	0	0	0	0	780	181.4236708
0	25	25	0	25	25	0	0	0	0	0	0	0	0	0	775	181.797143
0	25	25	0	25	25	0	0	0	0	0	0	0	0	0	770	182.1698741
0	25	25	0	25	25	0	0	0	0	0	0	0	0	0	765	182.5418639
0	25	25	0	25	25	0	0	0	0	0	0	0	0	0	760	182.9131126
0	25	25	0	25	25	0	0	0	0	0	0	0	0	0	755	183.28362
0	25	25	0	25	25	0	0	0	0	0	0	0	0	0	750	183.6533863
0	25	25	0	25	25	0	0	0	0	0	0	0	0	0	745	184.0224114
0	25	25	0	25	25	0	0	0	0	0	0	0	0	0	740	184.3906954
0	25	25	0	25	25	0	0	0	0	0	0	0	0	0	735	184.7582381
0	25	25	0	25	25	0	0	0	0	0	0	0	0	0	730	185.1250397
0	25	25	0	25	25	0	0	0	0	0	0	0	0	0	725	185.4911001
0	25	25	0	25	25	0	0	0	0	0	0	0	0	0	720	185.8564193
0	25	25	0	25	25	0	0	0	0	0	0	0	0	0	715	186.2209973
0	25	25	0	25	25	0	0	0	0	0	0	0	0	0	710	186.5848342
0	25	25	0	25	25	0	0	0	0	0	0	0	0	0	705	186.9479298
0	25	25	0	25	25	0	0	0	0	0	0	0	0	0	700	187.3102843
0	25	25	0	25	25	0	0	0	0	0	0	0	0	0	695	187.6718976
0	25	25	0	25	25	0	0	0	0	0	0	0	0	0	690	188.0327697
0	25	25	0	25	25	0	0	0	0	0	0	0	0	0	685	188.3929007
0	25	25	0	25	25	0	0	0	0	0	0	0	0	0	680	188.7522904
0	25	25	0	25	25	0	0	0	0	0	0	0	0	0	675	189.110939
0	25	25	0	25	25	0	0	0	0	0	0	0	0	0	670	189.4688464
0	25	25	0	25	25	0	0	0	0	0	0	0	0	0	665	189.8260126
0	25	25	0	25	25	0	0	0	0	0	0	0	0	0	660	190.1824377
0	25	25	0	25	25	0	0	0	0	0	0	0	0	0	655	190.5381215
0	25	25	0	25	25	0	0	0	0	0	0	0	0	0	650	190.8930642
0	25	25	0	25	25	0	0	0	0	0	0	0	0	0	645	191.2472657
0	25	25	0	25	25	0	0	0	0	0	0	0	0	0	640	191.600726
0	25	25	0	25	25	0	0	0	0	0	0	0	0	0	635	191.9534451
0	25	25	0	25	25	0	0	0	0	0	0	0	0	0	630	192.305423
0	25	25	0	25	25	0	0	0	0	0	0	0	0	0	625	192.6566598
0	25	25	0	25	25	0	0	0	0	0	0	0	0	0	620	193.0071554
0	25	25	0	25	25	0	0	0	0	0	0	0	0	0	615	193.3569098
0	25	25	0	25	25	0	0	0	0	0	0	0	0	0	610	193.705923
0	25	25	0	25	25	0	0	0	0	0	0	0	0	0	605	194.054195
0	25	25	0	25	25	0	0	0	0	0	0	0	0	0	600	194.4017259
0	25	25	0	25	25	0	0	0	0	0	0	0	0	0	595	194.7485155
0	25	25	0	25	25	0	0	0	0	0	0	0	0	0	590	195.094564
0	25	25	0	25	25	0	0	0	0	0	0	0	0	0	585	195.4398713
0	25	25	0	25	25	0	0	0	0	0	0	0	0	0	580	195.7844375
0	25	25	0	25	25	0	0	0	0	0	0	0	0	0	575	196.1282624
0	25	25	0	25	25	0	0	0	0	0	0	0	0	0	570	196.4713462
0	25	25	0	25	25	0	0	0	0	0	0	0	0	0	565	196.8136888
0	25	25	0	25	25	0	0	0	0	0	0	0	0	0	560	197.1552902
0	25	25	0	25	25	0	0	0	0	0	0	0	0	0	555	197.4961504
0	25	25	0	25	25	0	0	0	0	0	0	0	0	0	550	197.8362694
0	25	25	0	25	25	0	0	0	0	0	0	0	0	0	545	198.1756473
0	25	25	0	25	25	0	0	0	0	0	0	0	0	0	540	198.514284
0	25	25	0	25	25	0	0	0	0	0	0	0	0	0	535	198.8521795
0	25	25	0	25	25	0	0	0	0	0	0	0	0	0	530	199.1893338
0	25	25	0	25	25	0	0	0	0	0	0	0	0	0	525	199.5257469
0	25	25	0	25	25	0	0	0	0	0	0	0	0	0	520	199.8614188
0	25	25	0	25	25	0	0	0	0	0	0	0	0	0	515	200.1963496
0	25	25	0	25	25	0	0	0	0	0	0	0	0	0	510	200.5305392
0	25	25	0	25	25	0	0	0	0	0	0	0	0	0	505	200.8639876
0	25	25	0	25	25	0	0	0	0	0	0	0	0	0	500	201.1966948
0	25	25	0	25	25	0	0	0	0	0	0	0	0	0	495	201.5286609
0	25	25	0	25	25	0	0	0	0	0	0	0	0	0	490	201.8598857
0	25	25	0	25	25	0	0	0	0	0	0	0	0	0	485	202.1903694
0	25	25	0	25	25	0	0	0	0	0	0	0	0	0	480	202.5201119
0	25	25	0	25	25	0	0	0	0	0	0	0	0	0	475	202.8491132
0	25	25	0	25	25	0	0	0	0	0	0	0	0	0	470	203.1773734
0	25	25	0	25	25	0	0	0	0	0	0	0	0	0	465	203.5048923
0	25	25	0	25	25	0	0	0	0	0	0	0	0	0	460	203.8316701
0	25	25	0	25	25	0	0	0	0	0	0	0	0	0	455	204.1577067
0	25	25	0	25	25	0	0	0	0	0	0	0	0	0	450	204.4830021
0	25	25	0	25	25	0	0	0	0	0	0	0	0	0	445	204.8075563
0	25	25	0	25	25	0	0	0	0	0	0	0	0	0	440	205.1313694
0	25	25	0	25	25	0	0	0	0	0	0	0	0	0	435	205.4544412
0	25	25	0	25	25	0	0	0	0	0	0	0	0	0	430	205.7767719
0	25	25	0	25	25	0	0	0	0	0	0	0	0	0	425	206.0983614
0	25	25	0	25	25	0	0	0	0	0	0	0	0	0	420	206.4192097
0	25	25	0	25	25	0	0	0	0	0	0	0	0	0	415	206.7393169
0	25	25	0	25	25	0	0	0	0	0	0	0	0	0	410	207.0586828
0	25	25	0	25	25	0	0	0	0	0	0	0	0	0	405	207.3773076
0	25	25	0	25	25	0	0	0	0	0	0	0	0	0	400	207.6951912
0	25	25	0	25	25	0	0	0	0	0	0	0	0	0	395	208.0123336
0	25	25	0	25	25	0	0	0	0	0	0	0	0	0	390	208.3287349
0	25	25	0	25	25	0	0	0	0	0	0	0	0	0	385	208.6443949
0	25	25	0	25	25	0	0	0	0	0	0	0	0	0	380	208.9593138
0	25	25	0	25	25	0	0	0	0	0	0	0	0	0	375	209.2734915
0	25	25	0	25	25	0	0	0	0	0	0	0	0	0	370	209.586928
0	25	25	0	25	25	0	0	0	0	0	0	0	0	0	365	209.8996233
0	25	25	0	25	25	0	0	0	0	0	0	0	0	0	360	210.2115774
0	25	25	0	25	25	0	0	0	0	0	0	0	0	0	355	210.5227904
0	25	25	0	25	25	0	0	0	0	0	0	0	0	0	350	210.8332622
0	25	25	0	25	25	0	0	0	0	0	0	0	0	0	345	211.1429928
0	25	25	0	25	25	0	0	0	0	0	0	0	0	0	340	211.4519822
0	25	25	0	25	25	0	0	0	0	0	0	0	0	0	335	211.7602304
0	25	25	0	25	25	0	0	0	0	0	0	0	0	0	330	212.0677375
0	25	25	0	25	25	0	0	0	0	0	0	0	0	0	325	212.3745034
0	25	25	0	25	25	0	0	0	0	0	0	0	0	0	320	212.680528
0	25	25	0	25	25	0	0	0	0	0	0	0	0	0	315	212.9858116
0	25	25	0	25	25	0	0	0	0	0	0	0	0	0	310	213.2903539
0	25	25	0	25	25	0	0	0	0	0	0	0	0	0	305	213.594155
0	25	25	0	25	25	0	0	0	0	0	0	0	0	0	300	213.897215
0	25	25	0	25	25	0	0	0	0	0	0	0	0	0	298.15	214.0091593
0	52	16	0	16	16	0	0	0	0	0	0	0	0	0	760	172.7323955
0	52	16	0	16	16	0	0	0	0	0	0	0	0	0	755	173.115457
0	52	16	0	16	16	0	0	0	0	0	0	0	0	0	750	173.4979242
0	52	16	0	16	16	0	0	0	0	0	0	0	0	0	745	173.8797971
0	52	16	0	16	16	0	0	0	0	0	0	0	0	0	740	174.2610756
0	52	16	0	16	16	0	0	0	0	0	0	0	0	0	735	174.6417598
0	52	16	0	16	16	0	0	0	0	0	0	0	0	0	730	175.0218497
0	52	16	0	16	16	0	0	0	0	0	0	0	0	0	725	175.4013453
0	52	16	0	16	16	0	0	0	0	0	0	0	0	0	720	175.7802465
0	52	16	0	16	16	0	0	0	0	0	0	0	0	0	715	176.1585534
0	52	16	0	16	16	0	0	0	0	0	0	0	0	0	710	176.536266
0	52	16	0	16	16	0	0	0	0	0	0	0	0	0	705	176.9133842
0	52	16	0	16	16	0	0	0	0	0	0	0	0	0	700	177.2899082
0	52	16	0	16	16	0	0	0	0	0	0	0	0	0	695	177.6658377
0	52	16	0	16	16	0	0	0	0	0	0	0	0	0	690	178.041173
0	52	16	0	16	16	0	0	0	0	0	0	0	0	0	685	178.415914
0	52	16	0	16	16	0	0	0	0	0	0	0	0	0	680	178.7900606
0	52	16	0	16	16	0	0	0	0	0	0	0	0	0	675	179.1636129
0	52	16	0	16	16	0	0	0	0	0	0	0	0	0	670	179.5365708
0	52	16	0	16	16	0	0	0	0	0	0	0	0	0	665	179.9089345
0	52	16	0	16	16	0	0	0	0	0	0	0	0	0	660	180.2807038
0	52	16	0	16	16	0	0	0	0	0	0	0	0	0	655	180.6518788
0	52	16	0	16	16	0	0	0	0	0	0	0	0	0	650	181.0224594
0	52	16	0	16	16	0	0	0	0	0	0	0	0	0	645	181.3924458
0	52	16	0	16	16	0	0	0	0	0	0	0	0	0	640	181.7618378
0	52	16	0	16	16	0	0	0	0	0	0	0	0	0	635	182.1306355
0	52	16	0	16	16	0	0	0	0	0	0	0	0	0	630	182.4988388
0	52	16	0	16	16	0	0	0	0	0	0	0	0	0	625	182.8664478
0	52	16	0	16	16	0	0	0	0	0	0	0	0	0	620	183.2334625
0	52	16	0	16	16	0	0	0	0	0	0	0	0	0	615	183.5998829
0	52	16	0	16	16	0	0	0	0	0	0	0	0	0	610	183.965709
0	52	16	0	16	16	0	0	0	0	0	0	0	0	0	605	184.3309407
0	52	16	0	16	16	0	0	0	0	0	0	0	0	0	600	184.6955781
0	52	16	0	16	16	0	0	0	0	0	0	0	0	0	595	185.0596212
0	52	16	0	16	16	0	0	0	0	0	0	0	0	0	590	185.4230699
0	52	16	0	16	16	0	0	0	0	0	0	0	0	0	585	185.7859243
0	52	16	0	16	16	0	0	0	0	0	0	0	0	0	580	186.1481844
0	52	16	0	16	16	0	0	0	0	0	0	0	0	0	575	186.5098502
0	52	16	0	16	16	0	0	0	0	0	0	0	0	0	570	186.8709216
0	52	16	0	16	16	0	0	0	0	0	0	0	0	0	565	187.2313987
0	52	16	0	16	16	0	0	0	0	0	0	0	0	0	560	187.5912815
0	52	16	0	16	16	0	0	0	0	0	0	0	0	0	555	187.95057
0	52	16	0	16	16	0	0	0	0	0	0	0	0	0	550	188.3092641
0	52	16	0	16	16	0	0	0	0	0	0	0	0	0	545	188.6673639
0	52	16	0	16	16	0	0	0	0	0	0	0	0	0	540	189.0248694
0	52	16	0	16	16	0	0	0	0	0	0	0	0	0	535	189.3817805
0	52	16	0	16	16	0	0	0	0	0	0	0	0	0	530	189.7380974
0	52	16	0	16	16	0	0	0	0	0	0	0	0	0	525	190.0938199
0	52	16	0	16	16	0	0	0	0	0	0	0	0	0	520	190.448948
0	52	16	0	16	16	0	0	0	0	0	0	0	0	0	515	190.8034819
0	52	16	0	16	16	0	0	0	0	0	0	0	0	0	510	191.1574214
0	52	16	0	16	16	0	0	0	0	0	0	0	0	0	505	191.5107666
0	52	16	0	16	16	0	0	0	0	0	0	0	0	0	500	191.8635175
0	52	16	0	16	16	0	0	0	0	0	0	0	0	0	495	192.215674
0	52	16	0	16	16	0	0	0	0	0	0	0	0	0	490	192.5672362
0	52	16	0	16	16	0	0	0	0	0	0	0	0	0	485	192.9182041
0	52	16	0	16	16	0	0	0	0	0	0	0	0	0	480	193.2685777
0	52	16	0	16	16	0	0	0	0	0	0	0	0	0	475	193.6183569
0	52	16	0	16	16	0	0	0	0	0	0	0	0	0	470	193.9675418
0	52	16	0	16	16	0	0	0	0	0	0	0	0	0	465	194.3161324
0	52	16	0	16	16	0	0	0	0	0	0	0	0	0	460	194.6641287
0	52	16	0	16	16	0	0	0	0	0	0	0	0	0	455	195.0115306
0	52	16	0	16	16	0	0	0	0	0	0	0	0	0	450	195.3583382
0	52	16	0	16	16	0	0	0	0	0	0	0	0	0	445	195.7045515
0	52	16	0	16	16	0	0	0	0	0	0	0	0	0	440	196.0501704
0	52	16	0	16	16	0	0	0	0	0	0	0	0	0	435	196.3951951
0	52	16	0	16	16	0	0	0	0	0	0	0	0	0	430	196.7396254
0	52	16	0	16	16	0	0	0	0	0	0	0	0	0	425	197.0834613
0	52	16	0	16	16	0	0	0	0	0	0	0	0	0	420	197.426703
0	52	16	0	16	16	0	0	0	0	0	0	0	0	0	415	197.7693503
0	52	16	0	16	16	0	0	0	0	0	0	0	0	0	410	198.1114033
0	52	16	0	16	16	0	0	0	0	0	0	0	0	0	405	198.452862
0	52	16	0	16	16	0	0	0	0	0	0	0	0	0	400	198.7937263
0	52	16	0	16	16	0	0	0	0	0	0	0	0	0	395	199.1339963
0	52	16	0	16	16	0	0	0	0	0	0	0	0	0	390	199.473672
0	52	16	0	16	16	0	0	0	0	0	0	0	0	0	385	199.8127534
0	52	16	0	16	16	0	0	0	0	0	0	0	0	0	380	200.1512404
0	52	16	0	16	16	0	0	0	0	0	0	0	0	0	375	200.4891331
0	52	16	0	16	16	0	0	0	0	0	0	0	0	0	370	200.8264315
0	52	16	0	16	16	0	0	0	0	0	0	0	0	0	365	201.1631356
0	52	16	0	16	16	0	0	0	0	0	0	0	0	0	360	201.4992453
0	52	16	0	16	16	0	0	0	0	0	0	0	0	0	355	201.8347607
0	52	16	0	16	16	0	0	0	0	0	0	0	0	0	350	202.1696818
0	52	16	0	16	16	0	0	0	0	0	0	0	0	0	345	202.5040085
0	52	16	0	16	16	0	0	0	0	0	0	0	0	0	340	202.837741
0	52	16	0	16	16	0	0	0	0	0	0	0	0	0	335	203.1708791
0	52	16	0	16	16	0	0	0	0	0	0	0	0	0	330	203.5034228
0	52	16	0	16	16	0	0	0	0	0	0	0	0	0	325	203.8353723
0	52	16	0	16	16	0	0	0	0	0	0	0	0	0	320	204.1667274
0	52	16	0	16	16	0	0	0	0	0	0	0	0	0	315	204.4974882
0	52	16	0	16	16	0	0	0	0	0	0	0	0	0	310	204.8276547
0	52	16	0	16	16	0	0	0	0	0	0	0	0	0	305	205.1572268
0	52	16	0	16	16	0	0	0	0	0	0	0	0	0	300	205.4862046
0	52	16	0	16	16	0	0	0	0	0	0	0	0	0	298.15	205.6077758
0	33	33	0	0	34	0	0	0	0	0	0	0	0	0	725	200.11679
0	33	33	0	0	34	0	0	0	0	0	0	0	0	0	720	200.51115
0	33	33	0	0	34	0	0	0	0	0	0	0	0	0	715	200.90463
0	33	33	0	0	34	0	0	0	0	0	0	0	0	0	710	201.29723
0	33	33	0	0	34	0	0	0	0	0	0	0	0	0	705	201.68896
0	33	33	0	0	34	0	0	0	0	0	0	0	0	0	700	202.0798
0	33	33	0	0	34	0	0	0	0	0	0	0	0	0	695	202.46977
0	33	33	0	0	34	0	0	0	0	0	0	0	0	0	690	202.85886
0	33	33	0	0	34	0	0	0	0	0	0	0	0	0	685	203.24707
0	33	33	0	0	34	0	0	0	0	0	0	0	0	0	680	203.6344
0	33	33	0	0	34	0	0	0	0	0	0	0	0	0	675	204.02086
0	33	33	0	0	34	0	0	0	0	0	0	0	0	0	670	204.40643
0	33	33	0	0	34	0	0	0	0	0	0	0	0	0	665	204.79113
0	33	33	0	0	34	0	0	0	0	0	0	0	0	0	660	205.17495
0	33	33	0	0	34	0	0	0	0	0	0	0	0	0	655	205.55789
0	33	33	0	0	34	0	0	0	0	0	0	0	0	0	650	205.93996
0	33	33	0	0	34	0	0	0	0	0	0	0	0	0	645	206.32115
0	33	33	0	0	34	0	0	0	0	0	0	0	0	0	640	206.70145
0	33	33	0	0	34	0	0	0	0	0	0	0	0	0	635	207.08088
0	33	33	0	0	34	0	0	0	0	0	0	0	0	0	630	207.45944
0	33	33	0	0	34	0	0	0	0	0	0	0	0	0	625	207.83711
0	33	33	0	0	34	0	0	0	0	0	0	0	0	0	620	208.21391
0	33	33	0	0	34	0	0	0	0	0	0	0	0	0	615	208.58983
0	33	33	0	0	34	0	0	0	0	0	0	0	0	0	610	208.96487
0	33	33	0	0	34	0	0	0	0	0	0	0	0	0	605	209.33903
0	33	33	0	0	34	0	0	0	0	0	0	0	0	0	600	209.71231
0	33	33	0	0	34	0	0	0	0	0	0	0	0	0	595	210.08472
0	33	33	0	0	34	0	0	0	0	0	0	0	0	0	590	210.45625
0	33	33	0	0	34	0	0	0	0	0	0	0	0	0	585	210.8269
0	33	33	0	0	34	0	0	0	0	0	0	0	0	0	580	211.19667
0	33	33	0	0	34	0	0	0	0	0	0	0	0	0	575	211.56557
0	33	33	0	0	34	0	0	0	0	0	0	0	0	0	570	211.93358
0	33	33	0	0	34	0	0	0	0	0	0	0	0	0	565	212.30072
0	33	33	0	0	34	0	0	0	0	0	0	0	0	0	560	212.66698
0	33	33	0	0	34	0	0	0	0	0	0	0	0	0	555	213.03236
0	33	33	0	0	34	0	0	0	0	0	0	0	0	0	550	213.39687
0	33	33	0	0	34	0	0	0	0	0	0	0	0	0	545	213.76049
0	33	33	0	0	34	0	0	0	0	0	0	0	0	0	540	214.12324
0	33	33	0	0	34	0	0	0	0	0	0	0	0	0	535	214.48511
0	33	33	0	0	34	0	0	0	0	0	0	0	0	0	530	214.84611
0	33	33	0	0	34	0	0	0	0	0	0	0	0	0	525	215.20622
0	33	33	0	0	34	0	0	0	0	0	0	0	0	0	520	215.56546
0	33	33	0	0	34	0	0	0	0	0	0	0	0	0	515	215.92381
0	33	33	0	0	34	0	0	0	0	0	0	0	0	0	510	216.28129
0	33	33	0	0	34	0	0	0	0	0	0	0	0	0	505	216.6379
0	33	33	0	0	34	0	0	0	0	0	0	0	0	0	500	216.99362
0	33	33	0	0	34	0	0	0	0	0	0	0	0	0	495	217.34847
0	33	33	0	0	34	0	0	0	0	0	0	0	0	0	490	217.70244
0	33	33	0	0	34	0	0	0	0	0	0	0	0	0	485	218.05553
0	33	33	0	0	34	0	0	0	0	0	0	0	0	0	480	218.40774
0	33	33	0	0	34	0	0	0	0	0	0	0	0	0	475	218.75907
0	33	33	0	0	34	0	0	0	0	0	0	0	0	0	470	219.10953
0	33	33	0	0	34	0	0	0	0	0	0	0	0	0	465	219.45911
0	33	33	0	0	34	0	0	0	0	0	0	0	0	0	460	219.80781
0	33	33	0	0	34	0	0	0	0	0	0	0	0	0	455	220.15563
0	33	33	0	0	34	0	0	0	0	0	0	0	0	0	450	220.50257
0	33	33	0	0	34	0	0	0	0	0	0	0	0	0	445	220.84864
0	33	33	0	0	34	0	0	0	0	0	0	0	0	0	440	221.19383
0	33	33	0	0	34	0	0	0	0	0	0	0	0	0	435	221.53814
0	33	33	0	0	34	0	0	0	0	0	0	0	0	0	430	221.88157
0	33	33	0	0	34	0	0	0	0	0	0	0	0	0	425	222.22412
0	33	33	0	0	34	0	0	0	0	0	0	0	0	0	420	222.5658
0	33	33	0	0	34	0	0	0	0	0	0	0	0	0	415	222.9066
0	33	33	0	0	34	0	0	0	0	0	0	0	0	0	410	223.24652
0	33	33	0	0	34	0	0	0	0	0	0	0	0	0	405	223.58556
0	33	33	0	0	34	0	0	0	0	0	0	0	0	0	400	223.92373
0	33	33	0	0	34	0	0	0	0	0	0	0	0	0	395	224.26101
0	33	33	0	0	34	0	0	0	0	0	0	0	0	0	390	224.59742
0	33	33	0	0	34	0	0	0	0	0	0	0	0	0	385	224.93295
0	33	33	0	0	34	0	0	0	0	0	0	0	0	0	380	225.2676
0	33	33	0	0	34	0	0	0	0	0	0	0	0	0	375	225.60138
0	33	33	0	0	34	0	0	0	0	0	0	0	0	0	370	225.93427
0	33	33	0	0	34	0	0	0	0	0	0	0	0	0	365	226.26629
0	33	33	0	0	34	0	0	0	0	0	0	0	0	0	360	226.59743
0	33	33	0	0	34	0	0	0	0	0	0	0	0	0	355	226.92769
0	33	33	0	0	34	0	0	0	0	0	0	0	0	0	350	227.25707
0	33	33	0	0	34	0	0	0	0	0	0	0	0	0	345	227.58558
0	33	33	0	0	34	0	0	0	0	0	0	0	0	0	340	227.91321
0	33	33	0	0	34	0	0	0	0	0	0	0	0	0	335	228.23996
0	33	33	0	0	34	0	0	0	0	0	0	0	0	0	330	228.56583
0	33	33	0	0	34	0	0	0	0	0	0	0	0	0	325	228.89082
0	33	33	0	0	34	0	0	0	0	0	0	0	0	0	320	229.21494
0	33	33	0	0	34	0	0	0	0	0	0	0	0	0	315	229.53818
0	33	33	0	0	34	0	0	0	0	0	0	0	0	0	310	229.86054
0	33	33	0	0	34	0	0	0	0	0	0	0	0	0	305	230.18202
0	33	33	0	0	34	0	0	0	0	0	0	0	0	0	300	230.50262
0	33	33	0	0	34	0	0	0	0	0	0	0	0	0	298.15	230.62102
0	25	25	0	0	25	25	0	0	0	0	0	0	0	0	615	172.28587
0	25	25	0	0	25	25	0	0	0	0	0	0	0	0	610	172.54923
0	25	25	0	0	25	25	0	0	0	0	0	0	0	0	605	172.81195
0	25	25	0	0	25	25	0	0	0	0	0	0	0	0	600	173.07403
0	25	25	0	0	25	25	0	0	0	0	0	0	0	0	595	173.33546
0	25	25	0	0	25	25	0	0	0	0	0	0	0	0	590	173.59624
0	25	25	0	0	25	25	0	0	0	0	0	0	0	0	585	173.85639
0	25	25	0	0	25	25	0	0	0	0	0	0	0	0	580	174.11588
0	25	25	0	0	25	25	0	0	0	0	0	0	0	0	575	174.37473
0	25	25	0	0	25	25	0	0	0	0	0	0	0	0	570	174.63294
0	25	25	0	0	25	25	0	0	0	0	0	0	0	0	565	174.8905
0	25	25	0	0	25	25	0	0	0	0	0	0	0	0	560	175.14741
0	25	25	0	0	25	25	0	0	0	0	0	0	0	0	555	175.40368
0	25	25	0	0	25	25	0	0	0	0	0	0	0	0	550	175.6593
0	25	25	0	0	25	25	0	0	0	0	0	0	0	0	545	175.91428
0	25	25	0	0	25	25	0	0	0	0	0	0	0	0	540	176.16862
0	25	25	0	0	25	25	0	0	0	0	0	0	0	0	535	176.4223
0	25	25	0	0	25	25	0	0	0	0	0	0	0	0	530	176.67535
0	25	25	0	0	25	25	0	0	0	0	0	0	0	0	525	176.92774
0	25	25	0	0	25	25	0	0	0	0	0	0	0	0	520	177.17949
0	25	25	0	0	25	25	0	0	0	0	0	0	0	0	515	177.4306
0	25	25	0	0	25	25	0	0	0	0	0	0	0	0	510	177.68106
0	25	25	0	0	25	25	0	0	0	0	0	0	0	0	505	177.93087
0	25	25	0	0	25	25	0	0	0	0	0	0	0	0	500	178.18004
0	25	25	0	0	25	25	0	0	0	0	0	0	0	0	495	178.42856
0	25	25	0	0	25	25	0	0	0	0	0	0	0	0	490	178.67644
0	25	25	0	0	25	25	0	0	0	0	0	0	0	0	485	178.92367
0	25	25	0	0	25	25	0	0	0	0	0	0	0	0	480	179.17025
0	25	25	0	0	25	25	0	0	0	0	0	0	0	0	475	179.41619
0	25	25	0	0	25	25	0	0	0	0	0	0	0	0	470	179.66148
0	25	25	0	0	25	25	0	0	0	0	0	0	0	0	465	179.90612
0	25	25	0	0	25	25	0	0	0	0	0	0	0	0	460	180.15012
0	25	25	0	0	25	25	0	0	0	0	0	0	0	0	455	180.39347
0	25	25	0	0	25	25	0	0	0	0	0	0	0	0	450	180.63618
0	25	25	0	0	25	25	0	0	0	0	0	0	0	0	445	180.87824
0	25	25	0	0	25	25	0	0	0	0	0	0	0	0	440	181.11965
0	25	25	0	0	25	25	0	0	0	0	0	0	0	0	435	181.36042
0	25	25	0	0	25	25	0	0	0	0	0	0	0	0	430	181.60054
0	25	25	0	0	25	25	0	0	0	0	0	0	0	0	425	181.84001
0	25	25	0	0	25	25	0	0	0	0	0	0	0	0	420	182.07884
0	25	25	0	0	25	25	0	0	0	0	0	0	0	0	415	182.31702
0	25	25	0	0	25	25	0	0	0	0	0	0	0	0	410	182.55455
0	25	25	0	0	25	25	0	0	0	0	0	0	0	0	405	182.79144
0	25	25	0	0	25	25	0	0	0	0	0	0	0	0	400	183.02768
0	25	25	0	0	25	25	0	0	0	0	0	0	0	0	395	183.26327
0	25	25	0	0	25	25	0	0	0	0	0	0	0	0	390	183.49821
0	25	25	0	0	25	25	0	0	0	0	0	0	0	0	385	183.73251
0	25	25	0	0	25	25	0	0	0	0	0	0	0	0	380	183.96616
0	25	25	0	0	25	25	0	0	0	0	0	0	0	0	375	184.19916
0	25	25	0	0	25	25	0	0	0	0	0	0	0	0	370	184.43152
0	25	25	0	0	25	25	0	0	0	0	0	0	0	0	365	184.66323
0	25	25	0	0	25	25	0	0	0	0	0	0	0	0	360	184.89429
0	25	25	0	0	25	25	0	0	0	0	0	0	0	0	355	185.1247
0	25	25	0	0	25	25	0	0	0	0	0	0	0	0	350	185.35447
0	25	25	0	0	25	25	0	0	0	0	0	0	0	0	345	185.58358
0	25	25	0	0	25	25	0	0	0	0	0	0	0	0	340	185.81205
0	25	25	0	0	25	25	0	0	0	0	0	0	0	0	335	186.03988
0	25	25	0	0	25	25	0	0	0	0	0	0	0	0	330	186.26705
0	25	25	0	0	25	25	0	0	0	0	0	0	0	0	325	186.49358
0	25	25	0	0	25	25	0	0	0	0	0	0	0	0	320	186.71945
0	25	25	0	0	25	25	0	0	0	0	0	0	0	0	315	186.94468
0	25	25	0	0	25	25	0	0	0	0	0	0	0	0	310	187.16927
0	25	25	0	0	25	25	0	0	0	0	0	0	0	0	305	187.3932
0	25	25	0	0	25	25	0	0	0	0	0	0	0	0	300	187.61649
0	25	25	0	0	25	25	0	0	0	0	0	0	0	0	298.15	187.69894
27.2	18.2	18.2	0	18.2	18.2	0	0	0	0	0	0	0	0	0	980	7.97857
27.2	18.2	18.2	0	18.2	18.2	0	0	0	0	0	0	0	0	0	970	8.43924
27.2	18.2	18.2	0	18.2	18.2	0	0	0	0	0	0	0	0	0	960	8.90553
27.2	18.2	18.2	0	18.2	18.2	0	0	0	0	0	0	0	0	0	950	9.37676
27.2	18.2	18.2	0	18.2	18.2	0	0	0	0	0	0	0	0	0	940	9.85229
27.2	18.2	18.2	0	18.2	18.2	0	0	0	0	0	0	0	0	0	930	10.33151
27.2	18.2	18.2	0	18.2	18.2	0	0	0	0	0	0	0	0	0	920	10.81381
27.2	18.2	18.2	0	18.2	18.2	0	0	0	0	0	0	0	0	0	910	11.29851
27.2	18.2	18.2	0	18.2	18.2	0	0	0	0	0	0	0	0	0	900	11.78498
27.2	18.2	18.2	0	18.2	18.2	0	0	0	0	0	0	0	0	0	893.44	12.10494
27.2	18.2	18.2	0	18.2	18.2	0	0	0	0	0	0	0	0	0	890	12.60833
27.2	18.2	18.2	0	18.2	18.2	0	0	0	0	0	0	0	0	0	880	14.41599
27.2	18.2	18.2	0	18.2	18.2	0	0	0	0	0	0	0	0	0	870	18.1178
27.2	18.2	18.2	0	18.2	18.2	0	0	0	0	0	0	0	0	0	860	26.01052
27.2	18.2	18.2	0	18.2	18.2	0	0	0	0	0	0	0	0	0	850	38.87951
27.2	18.2	18.2	0	18.2	18.2	0	0	0	0	0	0	0	0	0	840	54.60427
27.2	18.2	18.2	0	18.2	18.2	0	0	0	0	0	0	0	0	0	830	70.04743
27.2	18.2	18.2	0	18.2	18.2	0	0	0	0	0	0	0	0	0	820	83.44529
27.2	18.2	18.2	0	18.2	18.2	0	0	0	0	0	0	0	0	0	810	94.55558
27.2	18.2	18.2	0	18.2	18.2	0	0	0	0	0	0	0	0	0	800	103.77147
27.2	18.2	18.2	0	18.2	18.2	0	0	0	0	0	0	0	0	0	790	111.55701
27.2	18.2	18.2	0	18.2	18.2	0	0	0	0	0	0	0	0	0	780	118.28047
27.2	18.2	18.2	0	18.2	18.2	0	0	0	0	0	0	0	0	0	770	124.20587
27.2	18.2	18.2	0	18.2	18.2	0	0	0	0	0	0	0	0	0	760	129.51882
27.2	18.2	18.2	0	18.2	18.2	0	0	0	0	0	0	0	0	0	757	131.01293
27.2	18.2	18.2	0	18.2	18.2	0	0	0	0	0	0	0	0	0	750	131.51589
27.2	18.2	18.2	0	18.2	18.2	0	0	0	0	0	0	0	0	0	740	132.22915
27.2	18.2	18.2	0	18.2	18.2	0	0	0	0	0	0	0	0	0	730	132.93646
27.2	18.2	18.2	0	18.2	18.2	0	0	0	0	0	0	0	0	0	720	133.63778
27.2	18.2	18.2	0	18.2	18.2	0	0	0	0	0	0	0	0	0	710	134.33304
27.2	18.2	18.2	0	18.2	18.2	0	0	0	0	0	0	0	0	0	700	135.02218
27.2	18.2	18.2	0	18.2	18.2	0	0	0	0	0	0	0	0	0	690	135.70517
27.2	18.2	18.2	0	18.2	18.2	0	0	0	0	0	0	0	0	0	680	136.38193
27.2	18.2	18.2	0	18.2	18.2	0	0	0	0	0	0	0	0	0	670	137.05242
27.2	18.2	18.2	0	18.2	18.2	0	0	0	0	0	0	0	0	0	660	137.71657
27.2	18.2	18.2	0	18.2	18.2	0	0	0	0	0	0	0	0	0	650	138.37434
27.2	18.2	18.2	0	18.2	18.2	0	0	0	0	0	0	0	0	0	640	139.02566
27.2	18.2	18.2	0	18.2	18.2	0	0	0	0	0	0	0	0	0	630	139.67048
27.2	18.2	18.2	0	18.2	18.2	0	0	0	0	0	0	0	0	0	620	140.30872
27.2	18.2	18.2	0	18.2	18.2	0	0	0	0	0	0	0	0	0	610	140.94033
27.2	18.2	18.2	0	18.2	18.2	0	0	0	0	0	0	0	0	0	600	141.56522
27.2	18.2	18.2	0	18.2	18.2	0	0	0	0	0	0	0	0	0	590	142.18332
27.2	18.2	18.2	0	18.2	18.2	0	0	0	0	0	0	0	0	0	580	142.79453
27.2	18.2	18.2	0	18.2	18.2	0	0	0	0	0	0	0	0	0	570	143.39874
27.2	18.2	18.2	0	18.2	18.2	0	0	0	0	0	0	0	0	0	560	143.99581
27.2	18.2	18.2	0	18.2	18.2	0	0	0	0	0	0	0	0	0	550	144.58557
27.2	18.2	18.2	0	18.2	18.2	0	0	0	0	0	0	0	0	0	540	145.16779
27.2	18.2	18.2	0	18.2	18.2	0	0	0	0	0	0	0	0	0	530	145.74214
27.2	18.2	18.2	0	18.2	18.2	0	0	0	0	0	0	0	0	0	520	146.30816
27.2	18.2	18.2	0	18.2	18.2	0	0	0	0	0	0	0	0	0	510	146.86188
27.2	18.2	18.2	0	18.2	18.2	0	0	0	0	0	0	0	0	0	500	147.40986
27.2	18.2	18.2	0	18.2	18.2	0	0	0	0	0	0	0	0	0	490	147.95342
27.2	18.2	18.2	0	18.2	18.2	0	0	0	0	0	0	0	0	0	480	148.49227
27.2	18.2	18.2	0	18.2	18.2	0	0	0	0	0	0	0	0	0	470	149.02619
27.2	18.2	18.2	0	18.2	18.2	0	0	0	0	0	0	0	0	0	460	149.555
27.2	18.2	18.2	0	18.2	18.2	0	0	0	0	0	0	0	0	0	450	150.07857
27.2	18.2	18.2	0	18.2	18.2	0	0	0	0	0	0	0	0	0	440	150.59679
27.2	18.2	18.2	0	18.2	18.2	0	0	0	0	0	0	0	0	0	430	151.10958
27.2	18.2	18.2	0	18.2	18.2	0	0	0	0	0	0	0	0	0	420	151.61689
27.2	18.2	18.2	0	18.2	18.2	0	0	0	0	0	0	0	0	0	410	152.11869
27.2	18.2	18.2	0	18.2	18.2	0	0	0	0	0	0	0	0	0	400	152.61498
27.2	18.2	18.2	0	18.2	18.2	0	0	0	0	0	0	0	0	0	390	153.10579
27.2	18.2	18.2	0	18.2	18.2	0	0	0	0	0	0	0	0	0	380	153.59115
27.2	18.2	18.2	0	18.2	18.2	0	0	0	0	0	0	0	0	0	370	154.07113
27.2	18.2	18.2	0	18.2	18.2	0	0	0	0	0	0	0	0	0	360	154.54584
27.2	18.2	18.2	0	18.2	18.2	0	0	0	0	0	0	0	0	0	352.45	154.90067
27.2	18.2	18.2	0	18.2	18.2	0	0	0	0	0	0	0	0	0	350	127.80726
27.2	18.2	18.2	0	18.2	18.2	0	0	0	0	0	0	0	0	0	340	128.10022
27.2	18.2	18.2	0	18.2	18.2	0	0	0	0	0	0	0	0	0	330	128.4062
27.2	18.2	18.2	0	18.2	18.2	0	0	0	0	0	0	0	0	0	320	128.72472
27.2	18.2	18.2	0	18.2	18.2	0	0	0	0	0	0	0	0	0	310	129.05519
27.2	18.2	18.2	0	18.2	18.2	0	0	0	0	0	0	0	0	0	300	129.39697
27.2	18.2	18.2	0	18.2	18.2	0	0	0	0	0	0	0	0	0	298.15	129.47544
0	20	0	20	20	20	0	0	20	0	0	0	0	0	0	890	143.63442
0	20	0	20	20	20	0	0	20	0	0	0	0	0	0	880	144.39732
0	20	0	20	20	20	0	0	20	0	0	0	0	0	0	870	145.15785
0	20	0	20	20	20	0	0	20	0	0	0	0	0	0	860	145.91598
0	20	0	20	20	20	0	0	20	0	0	0	0	0	0	850	146.67166
0	20	0	20	20	20	0	0	20	0	0	0	0	0	0	840	147.42486
0	20	0	20	20	20	0	0	20	0	0	0	0	0	0	830	148.17557
0	20	0	20	20	20	0	0	20	0	0	0	0	0	0	820	148.92375
0	20	0	20	20	20	0	0	20	0	0	0	0	0	0	810	149.66938
0	20	0	20	20	20	0	0	20	0	0	0	0	0	0	802.83	150.20226
0	20	0	20	20	20	0	0	20	0	0	0	0	0	0	800	150.36065
0	20	0	20	20	20	0	0	20	0	0	0	0	0	0	790	150.90201
0	20	0	20	20	20	0	0	20	0	0	0	0	0	0	780	151.41738
0	20	0	20	20	20	0	0	20	0	0	0	0	0	0	770	151.9089
0	20	0	20	20	20	0	0	20	0	0	0	0	0	0	760	152.37847
0	20	0	20	20	20	0	0	20	0	0	0	0	0	0	750	152.82796
0	20	0	20	20	20	0	0	20	0	0	0	0	0	0	740	153.25922
0	20	0	20	20	20	0	0	20	0	0	0	0	0	0	730	153.67418
0	20	0	20	20	20	0	0	20	0	0	0	0	0	0	720	154.0748
0	20	0	20	20	20	0	0	20	0	0	0	0	0	0	710	154.46312
0	20	0	20	20	20	0	0	20	0	0	0	0	0	0	700	154.84114
0	20	0	20	20	20	0	0	20	0	0	0	0	0	0	690	155.21085
0	20	0	20	20	20	0	0	20	0	0	0	0	0	0	680	155.5741
0	20	0	20	20	20	0	0	20	0	0	0	0	0	0	670	155.93264
0	20	0	20	20	20	0	0	20	0	0	0	0	0	0	660	156.28806
0	20	0	20	20	20	0	0	20	0	0	0	0	0	0	650	156.64173
0	20	0	20	20	20	0	0	20	0	0	0	0	0	0	640	156.99489
0	20	0	20	20	20	0	0	20	0	0	0	0	0	0	630	157.34856
0	20	0	20	20	20	0	0	20	0	0	0	0	0	0	620	157.70361
0	20	0	20	20	20	0	0	20	0	0	0	0	0	0	610	158.06076
0	20	0	20	20	20	0	0	20	0	0	0	0	0	0	600	158.42059
0	20	0	20	20	20	0	0	20	0	0	0	0	0	0	590	158.78359
0	20	0	20	20	20	0	0	20	0	0	0	0	0	0	580	159.15014
0	20	0	20	20	20	0	0	20	0	0	0	0	0	0	570	159.52055
0	20	0	20	20	20	0	0	20	0	0	0	0	0	0	560	159.89507
0	20	0	20	20	20	0	0	20	0	0	0	0	0	0	550	160.27391
0	20	0	20	20	20	0	0	20	0	0	0	0	0	0	540	160.65722
0	20	0	20	20	20	0	0	20	0	0	0	0	0	0	530	161.04514
0	20	0	20	20	20	0	0	20	0	0	0	0	0	0	520	161.43777
0	20	0	20	20	20	0	0	20	0	0	0	0	0	0	510	161.8352
0	20	0	20	20	20	0	0	20	0	0	0	0	0	0	500	162.23751
0	20	0	20	20	20	0	0	20	0	0	0	0	0	0	490	162.64473
0	20	0	20	20	20	0	0	20	0	0	0	0	0	0	480	163.05694
0	20	0	20	20	20	0	0	20	0	0	0	0	0	0	470	163.47414
0	20	0	20	20	20	0	0	20	0	0	0	0	0	0	460	163.89637
0	20	0	20	20	20	0	0	20	0	0	0	0	0	0	450	164.32363
0	20	0	20	20	20	0	0	20	0	0	0	0	0	0	440	164.75591
0	20	0	20	20	20	0	0	20	0	0	0	0	0	0	430	165.1932
0	20	0	20	20	20	0	0	20	0	0	0	0	0	0	420	165.63545
0	20	0	20	20	20	0	0	20	0	0	0	0	0	0	410	166.08262
0	20	0	20	20	20	0	0	20	0	0	0	0	0	0	400	166.53461
0	20	0	20	20	20	0	0	20	0	0	0	0	0	0	390	166.99134
0	20	0	20	20	20	0	0	20	0	0	0	0	0	0	380	167.45269
0	20	0	20	20	20	0	0	20	0	0	0	0	0	0	370	167.91852
0	20	0	20	20	20	0	0	20	0	0	0	0	0	0	360	168.38868
0	20	0	20	20	20	0	0	20	0	0	0	0	0	0	350	168.86298
0	20	0	20	20	20	0	0	20	0	0	0	0	0	0	340	169.34124
0	20	0	20	20	20	0	0	20	0	0	0	0	0	0	330	169.82327
0	20	0	20	20	20	0	0	20	0	0	0	0	0	0	320	170.30887
0	20	0	20	20	20	0	0	20	0	0	0	0	0	0	310	170.79786
0	20	0	20	20	20	0	0	20	0	0	0	0	0	0	300	171.29008
0	20	0	20	20	20	0	0	20	0	0	0	0	0	0	298.15	171.38875
0	23	0	23	23	23	0	0	8	0	0	0	0	0	0	1050	137.92673
0	23	0	23	23	23	0	0	8	0	0	0	0	0	0	1040	138.74405
0	23	0	23	23	23	0	0	8	0	0	0	0	0	0	1030	139.56095
0	23	0	23	23	23	0	0	8	0	0	0	0	0	0	1020	140.37693
0	23	0	23	23	23	0	0	8	0	0	0	0	0	0	1010	141.1916
0	23	0	23	23	23	0	0	8	0	0	0	0	0	0	1000	142.00464
0	23	0	23	23	23	0	0	8	0	0	0	0	0	0	990	142.81578
0	23	0	23	23	23	0	0	8	0	0	0	0	0	0	980	143.6248
0	23	0	23	23	23	0	0	8	0	0	0	0	0	0	970	144.43153
0	23	0	23	23	23	0	0	8	0	0	0	0	0	0	960	145.23581
0	23	0	23	23	23	0	0	8	0	0	0	0	0	0	950	146.03752
0	23	0	23	23	23	0	0	8	0	0	0	0	0	0	940	146.83654
0	23	0	23	23	23	0	0	8	0	0	0	0	0	0	930	147.63276
0	23	0	23	23	23	0	0	8	0	0	0	0	0	0	920	148.42611
0	23	0	23	23	23	0	0	8	0	0	0	0	0	0	910	149.21651
0	23	0	23	23	23	0	0	8	0	0	0	0	0	0	900	150.00388
0	23	0	23	23	23	0	0	8	0	0	0	0	0	0	890	150.78817
0	23	0	23	23	23	0	0	8	0	0	0	0	0	0	880	151.56931
0	23	0	23	23	23	0	0	8	0	0	0	0	0	0	870	152.34726
0	23	0	23	23	23	0	0	8	0	0	0	0	0	0	864.16	152.80041
0	23	0	23	23	23	0	0	8	0	0	0	0	0	0	860	153.07661
0	23	0	23	23	23	0	0	8	0	0	0	0	0	0	850	153.72083
0	23	0	23	23	23	0	0	8	0	0	0	0	0	0	840	154.33931
0	23	0	23	23	23	0	0	8	0	0	0	0	0	0	830	154.93482
0	23	0	23	23	23	0	0	8	0	0	0	0	0	0	820	155.50931
0	23	0	23	23	23	0	0	8	0	0	0	0	0	0	810	156.06425
0	23	0	23	23	23	0	0	8	0	0	0	0	0	0	800	156.60085
0	23	0	23	23	23	0	0	8	0	0	0	0	0	0	790	157.12024
0	23	0	23	23	23	0	0	8	0	0	0	0	0	0	780	157.62356
0	23	0	23	23	23	0	0	8	0	0	0	0	0	0	770	158.1121
0	23	0	23	23	23	0	0	8	0	0	0	0	0	0	760	158.58728
0	23	0	23	23	23	0	0	8	0	0	0	0	0	0	750	159.0507
0	23	0	23	23	23	0	0	8	0	0	0	0	0	0	740	159.5041
0	23	0	23	23	23	0	0	8	0	0	0	0	0	0	730	159.94928
0	23	0	23	23	23	0	0	8	0	0	0	0	0	0	720	160.3881
0	23	0	23	23	23	0	0	8	0	0	0	0	0	0	710	160.82232
0	23	0	23	23	23	0	0	8	0	0	0	0	0	0	700	161.25359
0	23	0	23	23	23	0	0	8	0	0	0	0	0	0	690	161.68337
0	23	0	23	23	23	0	0	8	0	0	0	0	0	0	680	162.11289
0	23	0	23	23	23	0	0	8	0	0	0	0	0	0	670	162.54316
0	23	0	23	23	23	0	0	8	0	0	0	0	0	0	660	162.97494
0	23	0	23	23	23	0	0	8	0	0	0	0	0	0	650	163.40879
0	23	0	23	23	23	0	0	8	0	0	0	0	0	0	640	163.84506
0	23	0	23	23	23	0	0	8	0	0	0	0	0	0	630	164.28397
0	23	0	23	23	23	0	0	8	0	0	0	0	0	0	620	164.72557
0	23	0	23	23	23	0	0	8	0	0	0	0	0	0	610	165.16983
0	23	0	23	23	23	0	0	8	0	0	0	0	0	0	600	165.61664
0	23	0	23	23	23	0	0	8	0	0	0	0	0	0	590	166.06582
0	23	0	23	23	23	0	0	8	0	0	0	0	0	0	580	166.51716
0	23	0	23	23	23	0	0	8	0	0	0	0	0	0	570	166.97039
0	23	0	23	23	23	0	0	8	0	0	0	0	0	0	560	167.42525
0	23	0	23	23	23	0	0	8	0	0	0	0	0	0	550	167.88147
0	23	0	23	23	23	0	0	8	0	0	0	0	0	0	540	168.33875
0	23	0	23	23	23	0	0	8	0	0	0	0	0	0	530	168.79682
0	23	0	23	23	23	0	0	8	0	0	0	0	0	0	520	169.25539
0	23	0	23	23	23	0	0	8	0	0	0	0	0	0	510	169.7142
0	23	0	23	23	23	0	0	8	0	0	0	0	0	0	500	170.17297
0	23	0	23	23	23	0	0	8	0	0	0	0	0	0	490	170.63145
0	23	0	23	23	23	0	0	8	0	0	0	0	0	0	480	171.0894
0	23	0	23	23	23	0	0	8	0	0	0	0	0	0	470	171.5466
0	23	0	23	23	23	0	0	8	0	0	0	0	0	0	460	172.00281
0	23	0	23	23	23	0	0	8	0	0	0	0	0	0	450	172.45785
0	23	0	23	23	23	0	0	8	0	0	0	0	0	0	440	172.91152
0	23	0	23	23	23	0	0	8	0	0	0	0	0	0	430	173.36365
0	23	0	23	23	23	0	0	8	0	0	0	0	0	0	420	173.81408
0	23	0	23	23	23	0	0	8	0	0	0	0	0	0	410	174.26267
0	23	0	23	23	23	0	0	8	0	0	0	0	0	0	400	174.7093
0	23	0	23	23	23	0	0	8	0	0	0	0	0	0	390	175.15389
0	23	0	23	23	23	0	0	8	0	0	0	0	0	0	380	175.59636
0	23	0	23	23	23	0	0	8	0	0	0	0	0	0	370	176.03667
0	23	0	23	23	23	0	0	8	0	0	0	0	0	0	360	176.47483
0	23	0	23	23	23	0	0	8	0	0	0	0	0	0	350	176.91089
0	23	0	23	23	23	0	0	8	0	0	0	0	0	0	340	177.34494
0	23	0	23	23	23	0	0	8	0	0	0	0	0	0	330	177.77714
0	23	0	23	23	23	0	0	8	0	0	0	0	0	0	320	178.20773
0	23	0	23	23	23	0	0	8	0	0	0	0	0	0	310	178.63702
0	23	0	23	23	23	0	0	8	0	0	0	0	0	0	300	179.06544
0	23	0	23	23	23	0	0	8	0	0	0	0	0	0	298.15	179.15585
0	21	0	21	22	21	0	0	15	0	0	0	0	0	0	970	140.06179
0	21	0	21	22	21	0	0	15	0	0	0	0	0	0	960	140.8538
0	21	0	21	22	21	0	0	15	0	0	0	0	0	0	950	141.64364
0	21	0	21	22	21	0	0	15	0	0	0	0	0	0	940	142.4312
0	21	0	21	22	21	0	0	15	0	0	0	0	0	0	930	143.2164
0	21	0	21	22	21	0	0	15	0	0	0	0	0	0	920	143.99915
0	21	0	21	22	21	0	0	15	0	0	0	0	0	0	910	144.77939
0	21	0	21	22	21	0	0	15	0	0	0	0	0	0	900	145.55705
0	21	0	21	22	21	0	0	15	0	0	0	0	0	0	890	146.33209
0	21	0	21	22	21	0	0	15	0	0	0	0	0	0	880	147.10445
0	21	0	21	22	21	0	0	15	0	0	0	0	0	0	870	147.87409
0	21	0	21	22	21	0	0	15	0	0	0	0	0	0	860	148.64097
0	21	0	21	22	21	0	0	15	0	0	0	0	0	0	850	149.40506
0	21	0	21	22	21	0	0	15	0	0	0	0	0	0	840	150.16632
0	21	0	21	22	21	0	0	15	0	0	0	0	0	0	837.09	150.38705
0	21	0	21	22	21	0	0	15	0	0	0	0	0	0	830	150.80834
0	21	0	21	22	21	0	0	15	0	0	0	0	0	0	820	151.37694
0	21	0	21	22	21	0	0	15	0	0	0	0	0	0	810	151.91847
0	21	0	21	22	21	0	0	15	0	0	0	0	0	0	800	152.43511
0	21	0	21	22	21	0	0	15	0	0	0	0	0	0	790	152.92868
0	21	0	21	22	21	0	0	15	0	0	0	0	0	0	780	153.40086
0	21	0	21	22	21	0	0	15	0	0	0	0	0	0	770	153.85335
0	21	0	21	22	21	0	0	15	0	0	0	0	0	0	760	154.28793
0	21	0	21	22	21	0	0	15	0	0	0	0	0	0	750	154.70658
0	21	0	21	22	21	0	0	15	0	0	0	0	0	0	740	155.1114
0	21	0	21	22	21	0	0	15	0	0	0	0	0	0	730	155.50464
0	21	0	21	22	21	0	0	15	0	0	0	0	0	0	720	155.88855
0	21	0	21	22	21	0	0	15	0	0	0	0	0	0	710	156.26537
0	21	0	21	22	21	0	0	15	0	0	0	0	0	0	700	156.63723
0	21	0	21	22	21	0	0	15	0	0	0	0	0	0	690	157.00605
0	21	0	21	22	21	0	0	15	0	0	0	0	0	0	680	157.37354
0	21	0	21	22	21	0	0	15	0	0	0	0	0	0	670	157.74116
0	21	0	21	22	21	0	0	15	0	0	0	0	0	0	660	158.11013
0	21	0	21	22	21	0	0	15	0	0	0	0	0	0	650	158.48141
0	21	0	21	22	21	0	0	15	0	0	0	0	0	0	640	158.85577
0	21	0	21	22	21	0	0	15	0	0	0	0	0	0	630	159.2338
0	21	0	21	22	21	0	0	15	0	0	0	0	0	0	620	159.61592
0	21	0	21	22	21	0	0	15	0	0	0	0	0	0	610	160.00243
0	21	0	21	22	21	0	0	15	0	0	0	0	0	0	600	160.39354
0	21	0	21	22	21	0	0	15	0	0	0	0	0	0	590	160.78936
0	21	0	21	22	21	0	0	15	0	0	0	0	0	0	580	161.18996
0	21	0	21	22	21	0	0	15	0	0	0	0	0	0	570	161.59534
0	21	0	21	22	21	0	0	15	0	0	0	0	0	0	560	162.00548
0	21	0	21	22	21	0	0	15	0	0	0	0	0	0	550	162.42031
0	21	0	21	22	21	0	0	15	0	0	0	0	0	0	540	162.83977
0	21	0	21	22	21	0	0	15	0	0	0	0	0	0	530	163.26373
0	21	0	21	22	21	0	0	15	0	0	0	0	0	0	520	163.6921
0	21	0	21	22	21	0	0	15	0	0	0	0	0	0	510	164.12475
0	21	0	21	22	21	0	0	15	0	0	0	0	0	0	500	164.56152
0	21	0	21	22	21	0	0	15	0	0	0	0	0	0	490	165.00228
0	21	0	21	22	21	0	0	15	0	0	0	0	0	0	480	165.44686
0	21	0	21	22	21	0	0	15	0	0	0	0	0	0	470	165.8951
0	21	0	21	22	21	0	0	15	0	0	0	0	0	0	460	166.34681
0	21	0	21	22	21	0	0	15	0	0	0	0	0	0	450	166.80181
0	21	0	21	22	21	0	0	15	0	0	0	0	0	0	440	167.25992
0	21	0	21	22	21	0	0	15	0	0	0	0	0	0	430	167.72093
0	21	0	21	22	21	0	0	15	0	0	0	0	0	0	420	168.18465
0	21	0	21	22	21	0	0	15	0	0	0	0	0	0	410	168.65086
0	21	0	21	22	21	0	0	15	0	0	0	0	0	0	400	169.11937
0	21	0	21	22	21	0	0	15	0	0	0	0	0	0	390	169.58997
0	21	0	21	22	21	0	0	15	0	0	0	0	0	0	380	170.06246
0	21	0	21	22	21	0	0	15	0	0	0	0	0	0	370	170.53665
0	21	0	21	22	21	0	0	15	0	0	0	0	0	0	360	171.01235
0	21	0	21	22	21	0	0	15	0	0	0	0	0	0	350	171.48941
0	21	0	21	22	21	0	0	15	0	0	0	0	0	0	340	171.96768
0	21	0	21	22	21	0	0	15	0	0	0	0	0	0	330	172.44706
0	21	0	21	22	21	0	0	15	0	0	0	0	0	0	320	172.92746
0	21	0	21	22	21	0	0	15	0	0	0	0	0	0	310	173.40886
0	21	0	21	22	21	0	0	15	0	0	0	0	0	0	300	173.89131
0	21	0	21	22	21	0	0	15	0	0	0	0	0	0	298.15	173.98649
0	16	0	16	17	16	0	0	35	0	0	0	0	0	0	980	7.65655
0	16	0	16	17	16	0	0	35	0	0	0	0	0	0	970	7.66255
0	16	0	16	17	16	0	0	35	0	0	0	0	0	0	960	7.66855
0	16	0	16	17	16	0	0	35	0	0	0	0	0	0	950	7.67455
0	16	0	16	17	16	0	0	35	0	0	0	0	0	0	940	7.68055
0	16	0	16	17	16	0	0	35	0	0	0	0	0	0	930	7.68655
0	16	0	16	17	16	0	0	35	0	0	0	0	0	0	920	7.69254
0	16	0	16	17	16	0	0	35	0	0	0	0	0	0	910	7.69854
0	16	0	16	17	16	0	0	35	0	0	0	0	0	0	900	7.70453
0	16	0	16	17	16	0	0	35	0	0	0	0	0	0	890	7.71052
0	16	0	16	17	16	0	0	35	0	0	0	0	0	0	880	7.71651
0	16	0	16	17	16	0	0	35	0	0	0	0	0	0	870	7.72249
0	16	0	16	17	16	0	0	35	0	0	0	0	0	0	860	7.72847
0	16	0	16	17	16	0	0	35	0	0	0	0	0	0	850	7.73445
0	16	0	16	17	16	0	0	35	0	0	0	0	0	0	840	7.74043
0	16	0	16	17	16	0	0	35	0	0	0	0	0	0	830	7.74641
0	16	0	16	17	16	0	0	35	0	0	0	0	0	0	820	7.75238
0	16	0	16	17	16	0	0	35	0	0	0	0	0	0	810	7.75835
0	16	0	16	17	16	0	0	35	0	0	0	0	0	0	800	7.76432
0	16	0	16	17	16	0	0	35	0	0	0	0	0	0	790	7.77028
0	16	0	16	17	16	0	0	35	0	0	0	0	0	0	780	7.77624
0	16	0	16	17	16	0	0	35	0	0	0	0	0	0	770	7.7822
0	16	0	16	17	16	0	0	35	0	0	0	0	0	0	760	7.78815
0	16	0	16	17	16	0	0	35	0	0	0	0	0	0	750	7.79411
0	16	0	16	17	16	0	0	35	0	0	0	0	0	0	740	7.80005
0	16	0	16	17	16	0	0	35	0	0	0	0	0	0	730	7.806
0	16	0	16	17	16	0	0	35	0	0	0	0	0	0	720	7.81194
0	16	0	16	17	16	0	0	35	0	0	0	0	0	0	710	7.81788
0	16	0	16	17	16	0	0	35	0	0	0	0	0	0	700	7.82381
0	16	0	16	17	16	0	0	35	0	0	0	0	0	0	690	7.82974
0	16	0	16	17	16	0	0	35	0	0	0	0	0	0	682.61	7.83412
0	16	0	16	17	16	0	0	35	0	0	0	0	0	0	680	7.83537
0	16	0	16	17	16	0	0	35	0	0	0	0	0	0	670	7.84021
0	16	0	16	17	16	0	0	35	0	0	0	0	0	0	660	7.84511
0	16	0	16	17	16	0	0	35	0	0	0	0	0	0	650	7.85006
0	16	0	16	17	16	0	0	35	0	0	0	0	0	0	640	7.85506
0	16	0	16	17	16	0	0	35	0	0	0	0	0	0	630	7.86009
0	16	0	16	17	16	0	0	35	0	0	0	0	0	0	620	7.86517
0	16	0	16	17	16	0	0	35	0	0	0	0	0	0	610	7.87028
0	16	0	16	17	16	0	0	35	0	0	0	0	0	0	600	7.87542
0	16	0	16	17	16	0	0	35	0	0	0	0	0	0	590	7.88059
0	16	0	16	17	16	0	0	35	0	0	0	0	0	0	580	7.88578
0	16	0	16	17	16	0	0	35	0	0	0	0	0	0	570	7.89099
0	16	0	16	17	16	0	0	35	0	0	0	0	0	0	560	7.89621
0	16	0	16	17	16	0	0	35	0	0	0	0	0	0	550	7.90145
0	16	0	16	17	16	0	0	35	0	0	0	0	0	0	540	7.90671
0	16	0	16	17	16	0	0	35	0	0	0	0	0	0	530	7.91197
0	16	0	16	17	16	0	0	35	0	0	0	0	0	0	520	7.91724
0	16	0	16	17	16	0	0	35	0	0	0	0	0	0	510	7.92252
0	16	0	16	17	16	0	0	35	0	0	0	0	0	0	500	7.9278
0	16	0	16	17	16	0	0	35	0	0	0	0	0	0	490	7.93308
0	16	0	16	17	16	0	0	35	0	0	0	0	0	0	480	7.93837
0	16	0	16	17	16	0	0	35	0	0	0	0	0	0	470	7.94365
0	16	0	16	17	16	0	0	35	0	0	0	0	0	0	460	7.94894
0	16	0	16	17	16	0	0	35	0	0	0	0	0	0	450	7.95422
0	16	0	16	17	16	0	0	35	0	0	0	0	0	0	440	7.9595
0	16	0	16	17	16	0	0	35	0	0	0	0	0	0	430	7.96478
0	16	0	16	17	16	0	0	35	0	0	0	0	0	0	420	7.97006
0	16	0	16	17	16	0	0	35	0	0	0	0	0	0	410	7.97533
0	16	0	16	17	16	0	0	35	0	0	0	0	0	0	400	7.98059
0	16	0	16	17	16	0	0	35	0	0	0	0	0	0	390	7.98585
0	16	0	16	17	16	0	0	35	0	0	0	0	0	0	380	7.99111
0	16	0	16	17	16	0	0	35	0	0	0	0	0	0	370	7.99636
0	16	0	16	17	16	0	0	35	0	0	0	0	0	0	360	8.0016
0	16	0	16	17	16	0	0	35	0	0	0	0	0	0	350	8.00684
0	16	0	16	17	16	0	0	35	0	0	0	0	0	0	340	8.01207
0	16	0	16	17	16	0	0	35	0	0	0	0	0	0	330	8.01729
0	16	0	16	17	16	0	0	35	0	0	0	0	0	0	320	8.02251
0	16	0	16	17	16	0	0	35	0	0	0	0	0	0	310	8.02771
0	16	0	16	17	16	0	0	35	0	0	0	0	0	0	300	8.03291
0	16	0	16	17	16	0	0	35	0	0	0	0	0	0	298.15	8.03387
19	20	0	20	20	0	0	0	20	1	0	0	0	0	0	513	12.27877
19	20	0	20	20	0	0	0	20	1	0	0	0	0	0	503	13.06961
19	20	0	20	20	0	0	0	20	1	0	0	0	0	0	493	13.83058
19	20	0	20	20	0	0	0	20	1	0	0	0	0	0	483	14.56104
19	20	0	20	20	0	0	0	20	1	0	0	0	0	0	473	15.26226
19	20	0	20	20	0	0	0	20	1	0	0	0	0	0	467.78	15.61732
19	20	0	20	20	0	0	0	20	1	0	0	0	0	0	467.77	15.61737
19	20	0	20	20	0	0	0	20	1	0	0	0	0	0	463	15.94041
19	20	0	20	20	0	0	0	20	1	0	0	0	0	0	453	16.59771
19	20	0	20	20	0	0	0	20	1	0	0	0	0	0	443	17.22985
19	20	0	20	20	0	0	0	20	1	0	0	0	0	0	433	17.83798
19	20	0	20	20	0	0	0	20	1	0	0	0	0	0	423	18.42519
19	20	0	20	20	0	0	0	20	1	0	0	0	0	0	413	18.99479
19	20	0	20	20	0	0	0	20	1	0	0	0	0	0	403	19.54822
19	20	0	20	20	0	0	0	20	1	0	0	0	0	0	393	20.08928
19	20	0	20	20	0	0	0	20	1	0	0	0	0	0	383	20.61779
19	20	0	20	20	0	0	0	20	1	0	0	0	0	0	373	21.14062
19	20	0	20	20	0	0	0	20	1	0	0	0	0	0	363	21.65965
19	20	0	20	20	0	0	0	20	1	0	0	0	0	0	353	22.18177
19	20	0	20	20	0	0	0	20	1	0	0	0	0	0	343	22.7264
19	20	0	20	20	0	0	0	20	1	0	0	0	0	0	333	23.39954
19	20	0	20	20	0	0	0	20	1	0	0	0	0	0	323	177.12906
19	20	0	20	20	0	0	0	20	1	0	0	0	0	0	313	177.80283
19	20	0	20	20	0	0	0	20	1	0	0	0	0	0	303	178.47126
19	20	0	20	20	0	0	0	20	1	0	0	0	0	0	298.15	178.79354
17	20	0	20	18	0	0	0	20	5	0	0	0	0	0	803	1.1746
17	20	0	20	18	0	0	0	20	5	0	0	0	0	0	793	1.56924
17	20	0	20	18	0	0	0	20	5	0	0	0	0	0	783	1.96243
17	20	0	20	18	0	0	0	20	5	0	0	0	0	0	777.77	2.16162
17	20	0	20	18	0	0	0	20	5	0	0	0	0	0	773	2.76449
17	20	0	20	18	0	0	0	20	5	0	0	0	0	0	763	3.94939
17	20	0	20	18	0	0	0	20	5	0	0	0	0	0	753	4.98428
17	20	0	20	18	0	0	0	20	5	0	0	0	0	0	743	5.89944
17	20	0	20	18	0	0	0	20	5	0	0	0	0	0	733	6.72425
17	20	0	20	18	0	0	0	20	5	0	0	0	0	0	723	7.48133
17	20	0	20	18	0	0	0	20	5	0	0	0	0	0	713	8.18656
17	20	0	20	18	0	0	0	20	5	0	0	0	0	0	703	8.8519
17	20	0	20	18	0	0	0	20	5	0	0	0	0	0	693	9.4874
17	20	0	20	18	0	0	0	20	5	0	0	0	0	0	685.9	9.92401
17	20	0	20	18	0	0	0	20	5	0	0	0	0	0	683	10.09246
17	20	0	20	18	0	0	0	20	5	0	0	0	0	0	673	10.66105
17	20	0	20	18	0	0	0	20	5	0	0	0	0	0	663	11.21114
17	20	0	20	18	0	0	0	20	5	0	0	0	0	0	653	11.74875
17	20	0	20	18	0	0	0	20	5	0	0	0	0	0	633	116.82874
17	20	0	20	18	0	0	0	20	5	0	0	0	0	0	623	117.5255
17	20	0	20	18	0	0	0	20	5	0	0	0	0	0	613	118.21854
17	20	0	20	18	0	0	0	20	5	0	0	0	0	0	603	118.90786
17	20	0	20	18	0	0	0	20	5	0	0	0	0	0	593	119.59346
17	20	0	20	18	0	0	0	20	5	0	0	0	0	0	583	120.27533
17	20	0	20	18	0	0	0	20	5	0	0	0	0	0	573	120.95346
17	20	0	20	18	0	0	0	20	5	0	0	0	0	0	563	121.62786
17	20	0	20	18	0	0	0	20	5	0	0	0	0	0	553	122.29852
17	20	0	20	18	0	0	0	20	5	0	0	0	0	0	543	122.96544
17	20	0	20	18	0	0	0	20	5	0	0	0	0	0	533	123.62861
17	20	0	20	18	0	0	0	20	5	0	0	0	0	0	523	124.28805
17	20	0	20	18	0	0	0	20	5	0	0	0	0	0	513	124.94374
17	20	0	20	18	0	0	0	20	5	0	0	0	0	0	503	125.59569
17	20	0	20	18	0	0	0	20	5	0	0	0	0	0	493	126.2439
17	20	0	20	18	0	0	0	20	5	0	0	0	0	0	483	126.88836
17	20	0	20	18	0	0	0	20	5	0	0	0	0	0	473	127.5291
17	20	0	20	18	0	0	0	20	5	0	0	0	0	0	463	128.1661
17	20	0	20	18	0	0	0	20	5	0	0	0	0	0	453	128.79937
17	20	0	20	18	0	0	0	20	5	0	0	0	0	0	443	129.42893
17	20	0	20	18	0	0	0	20	5	0	0	0	0	0	433	130.05478
17	20	0	20	18	0	0	0	20	5	0	0	0	0	0	423	130.67693
17	20	0	20	18	0	0	0	20	5	0	0	0	0	0	413	131.29539
17	20	0	20	18	0	0	0	20	5	0	0	0	0	0	403	131.91019
17	20	0	20	18	0	0	0	20	5	0	0	0	0	0	393	132.52133
17	20	0	20	18	0	0	0	20	5	0	0	0	0	0	383	133.12885
17	20	0	20	18	0	0	0	20	5	0	0	0	0	0	373	133.73276
17	20	0	20	18	0	0	0	20	5	0	0	0	0	0	363	134.3331
17	20	0	20	18	0	0	0	20	5	0	0	0	0	0	353	134.9299
17	20	0	20	18	0	0	0	20	5	0	0	0	0	0	343	135.52321
17	20	0	20	18	0	0	0	20	5	0	0	0	0	0	333	136.11306
17	20	0	20	18	0	0	0	20	5	0	0	0	0	0	323	136.69952
17	20	0	20	18	0	0	0	20	5	0	0	0	0	0	313	137.28264
17	20	0	20	18	0	0	0	20	5	0	0	0	0	0	303	137.8625
17	20	0	20	18	0	0	0	20	5	0	0	0	0	0	298.15	138.14259
17	17	0	17	17	0	0	0	17	15	0	0	0	0	0	673	10.0443
17	17	0	17	17	0	0	0	17	15	0	0	0	0	0	663	10.48935
17	17	0	17	17	0	0	0	17	15	0	0	0	0	0	653	10.92612
17	17	0	17	17	0	0	0	17	15	0	0	0	0	0	643	11.35666
17	17	0	17	17	0	0	0	17	15	0	0	0	0	0	623	93.39006
17	17	0	17	17	0	0	0	17	15	0	0	0	0	0	613	93.97199
17	17	0	17	17	0	0	0	17	15	0	0	0	0	0	603	94.55047
17	17	0	17	17	0	0	0	17	15	0	0	0	0	0	593	95.12549
17	17	0	17	17	0	0	0	17	15	0	0	0	0	0	583	95.69704
17	17	0	17	17	0	0	0	17	15	0	0	0	0	0	573	96.26512
17	17	0	17	17	0	0	0	17	15	0	0	0	0	0	563	96.82972
17	17	0	17	17	0	0	0	17	15	0	0	0	0	0	553	97.39084
17	17	0	17	17	0	0	0	17	15	0	0	0	0	0	543	97.94847
17	17	0	17	17	0	0	0	17	15	0	0	0	0	0	533	98.5026
17	17	0	17	17	0	0	0	17	15	0	0	0	0	0	523	99.05324
17	17	0	17	17	0	0	0	17	15	0	0	0	0	0	513	99.60038
17	17	0	17	17	0	0	0	17	15	0	0	0	0	0	503	100.14402
17	17	0	17	17	0	0	0	17	15	0	0	0	0	0	493	100.68415
17	17	0	17	17	0	0	0	17	15	0	0	0	0	0	483	101.22078
17	17	0	17	17	0	0	0	17	15	0	0	0	0	0	473	101.7539
17	17	0	17	17	0	0	0	17	15	0	0	0	0	0	463	102.28353
17	17	0	17	17	0	0	0	17	15	0	0	0	0	0	453	102.80965
17	17	0	17	17	0	0	0	17	15	0	0	0	0	0	443	103.33229
17	17	0	17	17	0	0	0	17	15	0	0	0	0	0	433	103.85143
17	17	0	17	17	0	0	0	17	15	0	0	0	0	0	423	104.3671
17	17	0	17	17	0	0	0	17	15	0	0	0	0	0	413	104.8793
17	17	0	17	17	0	0	0	17	15	0	0	0	0	0	403	105.38804
17	17	0	17	17	0	0	0	17	15	0	0	0	0	0	393	105.89334
17	17	0	17	17	0	0	0	17	15	0	0	0	0	0	383	106.39523
17	17	0	17	17	0	0	0	17	15	0	0	0	0	0	373	106.89372
17	17	0	17	17	0	0	0	17	15	0	0	0	0	0	363	107.38883
17	17	0	17	17	0	0	0	17	15	0	0	0	0	0	353	107.88062
17	17	0	17	17	0	0	0	17	15	0	0	0	0	0	343	108.3691
17	17	0	17	17	0	0	0	17	15	0	0	0	0	0	333	108.85433
17	17	0	17	17	0	0	0	17	15	0	0	0	0	0	323	109.33636
17	17	0	17	17	0	0	0	17	15	0	0	0	0	0	313	109.81525
17	17	0	17	17	0	0	0	17	15	0	0	0	0	0	303	110.29107
17	17	0	17	17	0	0	0	17	15	0	0	0	0	0	298.15	110.52076
14	14	0	14	14	0	0	0	14	30	0	0	0	0	0	933	3.25523
14	14	0	14	14	0	0	0	14	30	0	0	0	0	0	923	3.31199
14	14	0	14	14	0	0	0	14	30	0	0	0	0	0	914.69	3.35831
14	14	0	14	14	0	0	0	14	30	0	0	0	0	0	913	3.39833
14	14	0	14	14	0	0	0	14	30	0	0	0	0	0	903	3.64006
14	14	0	14	14	0	0	0	14	30	0	0	0	0	0	893	3.88657
14	14	0	14	14	0	0	0	14	30	0	0	0	0	0	883	4.13823
14	14	0	14	14	0	0	0	14	30	0	0	0	0	0	873	4.39726
14	14	0	14	14	0	0	0	14	30	0	0	0	0	0	863	4.66693
14	14	0	14	14	0	0	0	14	30	0	0	0	0	0	853	4.95434
14	14	0	14	14	0	0	0	14	30	0	0	0	0	0	843	5.28671
14	14	0	14	14	0	0	0	14	30	0	0	0	0	0	833	5.80805
14	14	0	14	14	0	0	0	14	30	0	0	0	0	0	823	6.72611
14	14	0	14	14	0	0	0	14	30	0	0	0	0	0	813	7.55508
14	14	0	14	14	0	0	0	14	30	0	0	0	0	0	803	8.20935
14	14	0	14	14	0	0	0	14	30	0	0	0	0	0	793	8.74397
14	14	0	14	14	0	0	0	14	30	0	0	0	0	0	783	9.19705
14	14	0	14	14	0	0	0	14	30	0	0	0	0	0	773	9.59138
14	14	0	14	14	0	0	0	14	30	0	0	0	0	0	763	9.94084
14	14	0	14	14	0	0	0	14	30	0	0	0	0	0	753	10.25482
14	14	0	14	14	0	0	0	14	30	0	0	0	0	0	743	10.53936
14	14	0	14	14	0	0	0	14	30	0	0	0	0	0	733	10.79997
14	14	0	14	14	0	0	0	14	30	0	0	0	0	0	723	11.03975
14	14	0	14	14	0	0	0	14	30	0	0	0	0	0	713	11.26032
14	14	0	14	14	0	0	0	14	30	0	0	0	0	0	703	11.46512
14	14	0	14	14	0	0	0	14	30	0	0	0	0	0	693	11.65544
14	14	0	14	14	0	0	0	14	30	0	0	0	0	0	683	11.83327
14	14	0	14	14	0	0	0	14	30	0	0	0	0	0	673	12.00102
14	14	0	14	14	0	0	0	14	30	0	0	0	0	0	663	12.16442
14	14	0	14	14	0	0	0	14	30	0	0	0	0	0	653	12.32838
14	14	0	14	14	0	0	0	14	30	0	0	0	0	0	643	12.50089
14	14	0	14	14	0	0	0	14	30	0	0	0	0	0	639.16	12.57024
14	14	0	14	14	0	0	0	14	30	0	0	0	0	0	633	34.7857
14	14	0	14	14	0	0	0	14	30	0	0	0	0	0	623	35.03326
14	14	0	14	14	0	0	0	14	30	0	0	0	0	0	613	35.27447
14	14	0	14	14	0	0	0	14	30	0	0	0	0	0	603	35.51635
14	14	0	14	14	0	0	0	14	30	0	0	0	0	0	593	42.52871
14	14	0	14	14	0	0	0	14	30	0	0	0	0	0	583	43.92065
14	14	0	14	14	0	0	0	14	30	0	0	0	0	0	573	45.26588
14	14	0	14	14	0	0	0	14	30	0	0	0	0	0	563	46.57428
14	14	0	14	14	0	0	0	14	30	0	0	0	0	0	553	47.84853
14	14	0	14	14	0	0	0	14	30	0	0	0	0	0	543	49.09369
14	14	0	14	14	0	0	0	14	30	0	0	0	0	0	534	50.18643
14	14	0	14	14	0	0	0	14	30	0	0	0	0	0	533	50.30237
14	14	0	14	14	0	0	0	14	30	0	0	0	0	0	523	51.49806
14	14	0	14	14	0	0	0	14	30	0	0	0	0	0	513	52.65049
14	14	0	14	14	0	0	0	14	30	0	0	0	0	0	503	53.81674
14	14	0	14	14	0	0	0	14	30	0	0	0	0	0	493	54.72766
14	14	0	14	14	0	0	0	14	30	0	0	0	0	0	487.54	55.50889
14	14	0	14	14	0	0	0	14	30	0	0	0	0	0	487.29	99.93116
14	14	0	14	14	0	0	0	14	30	0	0	0	0	0	473	101.34022
14	14	0	14	14	0	0	0	14	30	0	0	0	0	0	463	102.29623
14	14	0	14	14	0	0	0	14	30	0	0	0	0	0	453	103.22916
14	14	0	14	14	0	0	0	14	30	0	0	0	0	0	443	104.1403
14	14	0	14	14	0	0	0	14	30	0	0	0	0	0	433	105.03078
14	14	0	14	14	0	0	0	14	30	0	0	0	0	0	423	105.90163
14	14	0	14	14	0	0	0	14	30	0	0	0	0	0	413	106.75375
14	14	0	14	14	0	0	0	14	30	0	0	0	0	0	403	107.58799
14	14	0	14	14	0	0	0	14	30	0	0	0	0	0	393	108.40508
14	14	0	14	14	0	0	0	14	30	0	0	0	0	0	383	109.2057
14	14	0	14	14	0	0	0	14	30	0	0	0	0	0	373	109.99049
14	14	0	14	14	0	0	0	14	30	0	0	0	0	0	363	110.76
14	14	0	14	14	0	0	0	14	30	0	0	0	0	0	353	111.51475
14	14	0	14	14	0	0	0	14	30	0	0	0	0	0	343	112.25523
14	14	0	14	14	0	0	0	14	30	0	0	0	0	0	333	112.98188
14	14	0	14	14	0	0	0	14	30	0	0	0	0	0	323	113.69513
14	14	0	14	14	0	0	0	14	30	0	0	0	0	0	313	114.39536
14	14	0	14	14	0	0	0	14	30	0	0	0	0	0	303	115.08295
14	14	0	14	14	0	0	0	14	30	0	0	0	0	0	298.15	115.41199
16	0	21	0	21	21	0	0	21	0	0	0	0	0	0	953	144.26423
16	0	21	0	21	21	0	0	21	0	0	0	0	0	0	943	145.21002
16	0	21	0	21	21	0	0	21	0	0	0	0	0	0	933	146.15247
16	0	21	0	21	21	0	0	21	0	0	0	0	0	0	923	147.09158
16	0	21	0	21	21	0	0	21	0	0	0	0	0	0	913	148.02736
16	0	21	0	21	21	0	0	21	0	0	0	0	0	0	903	148.95983
16	0	21	0	21	21	0	0	21	0	0	0	0	0	0	893	149.88898
16	0	21	0	21	21	0	0	21	0	0	0	0	0	0	883	150.81482
16	0	21	0	21	21	0	0	21	0	0	0	0	0	0	873	151.73736
16	0	21	0	21	21	0	0	21	0	0	0	0	0	0	863	152.6566
16	0	21	0	21	21	0	0	21	0	0	0	0	0	0	853	153.57254
16	0	21	0	21	21	0	0	21	0	0	0	0	0	0	843	154.4852
16	0	21	0	21	21	0	0	21	0	0	0	0	0	0	833	155.39458
16	0	21	0	21	21	0	0	21	0	0	0	0	0	0	823	156.30068
16	0	21	0	21	21	0	0	21	0	0	0	0	0	0	813	157.20351
16	0	21	0	21	21	0	0	21	0	0	0	0	0	0	803	158.10306
16	0	21	0	21	21	0	0	21	0	0	0	0	0	0	793	158.99936
16	0	21	0	21	21	0	0	21	0	0	0	0	0	0	783	159.89238
16	0	21	0	21	21	0	0	21	0	0	0	0	0	0	773	160.78215
16	0	21	0	21	21	0	0	21	0	0	0	0	0	0	763	161.66866
16	0	21	0	21	21	0	0	21	0	0	0	0	0	0	753	162.55192
16	0	21	0	21	21	0	0	21	0	0	0	0	0	0	743	163.43193
16	0	21	0	21	21	0	0	21	0	0	0	0	0	0	733	164.3087
16	0	21	0	21	21	0	0	21	0	0	0	0	0	0	723	165.18221
16	0	21	0	21	21	0	0	21	0	0	0	0	0	0	713	166.05248
16	0	21	0	21	21	0	0	21	0	0	0	0	0	0	703	166.91951
16	0	21	0	21	21	0	0	21	0	0	0	0	0	0	693	167.78331
16	0	21	0	21	21	0	0	21	0	0	0	0	0	0	683	168.64386
16	0	21	0	21	21	0	0	21	0	0	0	0	0	0	673	169.50118
16	0	21	0	21	21	0	0	21	0	0	0	0	0	0	663	170.35526
16	0	21	0	21	21	0	0	21	0	0	0	0	0	0	653	171.2061
16	0	21	0	21	21	0	0	21	0	0	0	0	0	0	643	172.05372
16	0	21	0	21	21	0	0	21	0	0	0	0	0	0	633	172.8981
16	0	21	0	21	21	0	0	21	0	0	0	0	0	0	623	173.73925
16	0	21	0	21	21	0	0	21	0	0	0	0	0	0	613	174.57717
16	0	21	0	21	21	0	0	21	0	0	0	0	0	0	603	175.41186
16	0	21	0	21	21	0	0	21	0	0	0	0	0	0	593	176.24331
16	0	21	0	21	21	0	0	21	0	0	0	0	0	0	583	177.07154
16	0	21	0	21	21	0	0	21	0	0	0	0	0	0	573	177.89654
16	0	21	0	21	21	0	0	21	0	0	0	0	0	0	563	178.71831
16	0	21	0	21	21	0	0	21	0	0	0	0	0	0	553	179.53684
16	0	21	0	21	21	0	0	21	0	0	0	0	0	0	543	180.35215
16	0	21	0	21	21	0	0	21	0	0	0	0	0	0	533	181.16422
16	0	21	0	21	21	0	0	21	0	0	0	0	0	0	523	181.97306
16	0	21	0	21	21	0	0	21	0	0	0	0	0	0	513	182.77866
16	0	21	0	21	21	0	0	21	0	0	0	0	0	0	503	183.58104
16	0	21	0	21	21	0	0	21	0	0	0	0	0	0	493	184.38017
16	0	21	0	21	21	0	0	21	0	0	0	0	0	0	483	185.17608
16	0	21	0	21	21	0	0	21	0	0	0	0	0	0	473	185.96874
16	0	21	0	21	21	0	0	21	0	0	0	0	0	0	463	186.75816
16	0	21	0	21	21	0	0	21	0	0	0	0	0	0	453	187.54435
16	0	21	0	21	21	0	0	21	0	0	0	0	0	0	443	188.32729
16	0	21	0	21	21	0	0	21	0	0	0	0	0	0	433	189.10699
16	0	21	0	21	21	0	0	21	0	0	0	0	0	0	423	189.88344
16	0	21	0	21	21	0	0	21	0	0	0	0	0	0	413	190.65664
16	0	21	0	21	21	0	0	21	0	0	0	0	0	0	403	191.4266
16	0	21	0	21	21	0	0	21	0	0	0	0	0	0	393	192.1933
16	0	21	0	21	21	0	0	21	0	0	0	0	0	0	383	192.95675
16	0	21	0	21	21	0	0	21	0	0	0	0	0	0	373	193.71695
16	0	21	0	21	21	0	0	21	0	0	0	0	0	0	363	194.47388
16	0	21	0	21	21	0	0	21	0	0	0	0	0	0	353	195.22756
16	0	21	0	21	21	0	0	21	0	0	0	0	0	0	343	195.97796
16	0	21	0	21	21	0	0	21	0	0	0	0	0	0	333	196.72511
16	0	21	0	21	21	0	0	21	0	0	0	0	0	0	323	197.46898
16	0	21	0	21	21	0	0	21	0	0	0	0	0	0	313	198.20958
16	0	21	0	21	21	0	0	21	0	0	0	0	0	0	303	198.9469
16	0	21	0	21	21	0	0	21	0	0	0	0	0	0	298.15	199.30333
8	0	23	0	23	23	0	0	23	0	0	0	0	0	0	963	119.41415
8	0	23	0	23	23	0	0	23	0	0	0	0	0	0	953	120.15314
8	0	23	0	23	23	0	0	23	0	0	0	0	0	0	943	120.89025
8	0	23	0	23	23	0	0	23	0	0	0	0	0	0	933	121.62548
8	0	23	0	23	23	0	0	23	0	0	0	0	0	0	923	122.35884
8	0	23	0	23	23	0	0	23	0	0	0	0	0	0	913	123.09033
8	0	23	0	23	23	0	0	23	0	0	0	0	0	0	903	123.81994
8	0	23	0	23	23	0	0	23	0	0	0	0	0	0	893	124.54768
8	0	23	0	23	23	0	0	23	0	0	0	0	0	0	883	125.27355
8	0	23	0	23	23	0	0	23	0	0	0	0	0	0	873	125.99755
8	0	23	0	23	23	0	0	23	0	0	0	0	0	0	863	126.71968
8	0	23	0	23	23	0	0	23	0	0	0	0	0	0	853	127.43994
8	0	23	0	23	23	0	0	23	0	0	0	0	0	0	843	128.15833
8	0	23	0	23	23	0	0	23	0	0	0	0	0	0	833	128.87485
8	0	23	0	23	23	0	0	23	0	0	0	0	0	0	823	129.58951
8	0	23	0	23	23	0	0	23	0	0	0	0	0	0	813	130.3023
8	0	23	0	23	23	0	0	23	0	0	0	0	0	0	803	131.01323
8	0	23	0	23	23	0	0	23	0	0	0	0	0	0	793	131.72229
8	0	23	0	23	23	0	0	23	0	0	0	0	0	0	783	132.42949
8	0	23	0	23	23	0	0	23	0	0	0	0	0	0	773	133.13482
8	0	23	0	23	23	0	0	23	0	0	0	0	0	0	763	133.83829
8	0	23	0	23	23	0	0	23	0	0	0	0	0	0	753	134.5399
8	0	23	0	23	23	0	0	23	0	0	0	0	0	0	743	135.23964
8	0	23	0	23	23	0	0	23	0	0	0	0	0	0	733	135.93752
8	0	23	0	23	23	0	0	23	0	0	0	0	0	0	723	136.63355
8	0	23	0	23	23	0	0	23	0	0	0	0	0	0	713	137.32771
8	0	23	0	23	23	0	0	23	0	0	0	0	0	0	703	138.02001
8	0	23	0	23	23	0	0	23	0	0	0	0	0	0	693	138.71045
8	0	23	0	23	23	0	0	23	0	0	0	0	0	0	683	139.39903
8	0	23	0	23	23	0	0	23	0	0	0	0	0	0	673	140.08575
8	0	23	0	23	23	0	0	23	0	0	0	0	0	0	663	140.77062
8	0	23	0	23	23	0	0	23	0	0	0	0	0	0	653	141.45362
8	0	23	0	23	23	0	0	23	0	0	0	0	0	0	643	142.13477
8	0	23	0	23	23	0	0	23	0	0	0	0	0	0	633	142.81406
8	0	23	0	23	23	0	0	23	0	0	0	0	0	0	623	143.49149
8	0	23	0	23	23	0	0	23	0	0	0	0	0	0	613	144.16706
8	0	23	0	23	23	0	0	23	0	0	0	0	0	0	603	144.84078
8	0	23	0	23	23	0	0	23	0	0	0	0	0	0	593	145.51264
8	0	23	0	23	23	0	0	23	0	0	0	0	0	0	583	146.18264
8	0	23	0	23	23	0	0	23	0	0	0	0	0	0	573	146.85079
8	0	23	0	23	23	0	0	23	0	0	0	0	0	0	563	147.51708
8	0	23	0	23	23	0	0	23	0	0	0	0	0	0	553	148.18152
8	0	23	0	23	23	0	0	23	0	0	0	0	0	0	543	148.8441
8	0	23	0	23	23	0	0	23	0	0	0	0	0	0	533	149.50483
8	0	23	0	23	23	0	0	23	0	0	0	0	0	0	523	150.1637
8	0	23	0	23	23	0	0	23	0	0	0	0	0	0	513	150.82071
8	0	23	0	23	23	0	0	23	0	0	0	0	0	0	503	151.47587
8	0	23	0	23	23	0	0	23	0	0	0	0	0	0	493	152.12918
8	0	23	0	23	23	0	0	23	0	0	0	0	0	0	483	152.78063
8	0	23	0	23	23	0	0	23	0	0	0	0	0	0	473	153.43023
8	0	23	0	23	23	0	0	23	0	0	0	0	0	0	463	154.07797
8	0	23	0	23	23	0	0	23	0	0	0	0	0	0	453	154.72386
8	0	23	0	23	23	0	0	23	0	0	0	0	0	0	443	155.36789
8	0	23	0	23	23	0	0	23	0	0	0	0	0	0	433	156.01007
8	0	23	0	23	23	0	0	23	0	0	0	0	0	0	423	156.6504
8	0	23	0	23	23	0	0	23	0	0	0	0	0	0	413	157.28887
8	0	23	0	23	23	0	0	23	0	0	0	0	0	0	403	157.92548
8	0	23	0	23	23	0	0	23	0	0	0	0	0	0	393	158.56025
8	0	23	0	23	23	0	0	23	0	0	0	0	0	0	383	159.19316
[truncated: 2,066 more rows]
