# Supplementary material for: A Knowledge Transfer Framework for General Alloy Materials Properties Prediction
Source: Materials (Basel). 2022 Oct 24;15(21):7442. doi: 10.3390/ma15217442 (PMC9654329; doi:10.3390/ma15217442)
Supplement: Supplementary file 1 [file materials-15-07442-s001.zip › Ms_exp.csv]

C	Si	Mn	Ni	Cr	Mo	V	Cu	W	Al	Ti	Nb	N	Co	P	S	TAUST (K)	Ms (K)
0.11	0.21	0.47	0.14	2.29	1.02	0	0.18	0	0	0	0	0	0	0.01	0.01	1253	738
0.13	0.26	0.56	0.05	0.07	0	0	0.2	0	0	0	0	0	0	0.01	0.01	1193	723
0.13	0.31	0.51	1.55	1.5	0.06	0	0.22	0	0.01	0	0	0	0	0.01	0.01	1143	713
0.13	0.31	0.51	1.55	1.5	0.06	0	0.22	0	0.01	0	0	0	0	0.01	0.01	1323	713
0.13	0.32	0.63	0.07	0.95	0.86	0.19	0	0	0	0	0	0	0	0.01	0.01	1233	703
0.15	0.48	0.67	0.25	1.2	0	0.31	0.18	0	0	0	0	0	0	0.01	0.01	1193	708
0.16	0.22	1.12	0.12	0.99	0.02	0.01	0.22	0	0.015	0	0	0	0	0.01	0.01	1143	673
0.16	0.22	1.12	0.12	0.99	0.02	0.01	0.22	0	0.015	0	0	0	0	0.01	0.01	1323	673
0.16	0.31	0.5	2.02	1.95	0.03	0.01	0.2	0	0.03	0	0	0	0	0.01	0.01	1143	723
0.16	0.31	0.5	2.02	1.95	0.03	0.01	0.2	0	0.03	0	0	0	0	0.01	0.01	1323	723
0.17	0.27	0.79	0.45	0.08	0.41	0.02	0.16	0	0	0	0	0	0	0.01	0.01	1183	693
0.18	0.25	0.62	0.14	0.8	0.4	0	0.18	0	0	0	0	0	0	0.01	0.01	1193	708
0.19	0.38	1.12	0.79	0.28	0.27	0	0.98	0	0	0	0	0	0	0.01	0.01	1143	673
0.19	0.38	1.12	0.79	0.28	0.27	0	0.98	0	0	0	0	0	0	0.01	0.01	1323	673
0.19	0.42	1.2	0.06	0.08	0	0	0.21	0	0.001	0	0	0	0	0.01	0.01	1173	703
0.2	0.38	1.2	0.55	0.06	0	0	0.91	0	0	0	0	0	0	0.01	0.01	1143	668
0.2	0.53	1.2	0	0.1	0	0	0.17	0	0.001	0	0	0	0	0.01	0.01	1173	703
0.22	0.25	0.64	0.33	0.97	0.23	0	0.16	0	0	0	0	0	0	0.01	0.01	1148	673
0.22	0.25	0.64	0.33	0.97	0.23	0	0.16	0	0	0	0	0	0	0.01	0.01	1323	673
0.23	0.4	1.53	0	0.03	0	0	0	0	0	0	0	0	0	0.01	0.01	1173	673
0.23	0.45	1.32	0	0.05	0	0	0	0	0.026	0	0	0	0	0.01	0.01	1173	683
0.23	0.47	0.68	0	0.96	0.39	0	0	0	0	0	0	0	0	0.01	0.01	1203	698
0.24	0.21	1.06	0.18	0.79	0.02	0.1	0.17	0	0	0	0	0	0	0.01	0.01	1153	693
0.24	0.21	1.06	0.18	0.79	0.02	0.1	0.17	0	0	0	0	0	0	0.01	0.01	1323	693
0.3	0.22	0.64	0.11	1.01	0.24	0	0.19	0	0	0	0	0	0	0.01	0.01	1123	658
0.3	0.22	0.64	0.11	1.01	0.24	0	0.19	0	0	0	0	0	0	0.01	0.01	1323	658
0.3	0.24	0.46	2.06	1.44	0.37	0	0.2	0	0	0	0	0	0	0.01	0.01	1123	623
0.3	0.24	0.46	2.06	1.44	0.37	0	0.2	0	0	0	0	0	0	0.01	0.01	1323	623
0.35	0.23	0.65	0.23	1.11	0.05	0	0.18	0	0	0	0	0	0	0.01	0.01	1123	633
0.36	0.25	0.49	0.21	1.54	0.03	0	0.16	0	0	0	0	0	0	0.01	0.01	1133	613
0.36	0.25	0.49	0.21	1.54	0.03	0	0.16	0	0	0	0	0	0	0.01	0.01	1323	613
0.36	0.29	0.69	0.08	1.09	0.07	0.01	0.12	0	0	0	0	0	0	0.01	0.01	1323	633
0.38	0.18	0.81	0.01	1.54	0.63	0.27	0	0	0	0	0	0	0	0.01	0.01	1243	623
0.38	0.23	0.64	0.08	0.99	0.16	0	0.17	0	0	0	0	0	0	0.01	0.01	1323	633
0.38	0.23	0.64	0.08	0.99	0.16	0	0.17	0	0	0	0	0	0	0.01	0.01	1133	633
0.38	1.05	1.14	0	0.23	0	0.02	0	0	0	0	0	0	0	0.01	0.01	1323	603
0.38	1.05	1.14	0	0.23	0	0.02	0	0	0	0	0	0	0	0.01	0.01	1133	603
0.38	1.37	0.79	0.16	0.16	0	0.01	0.1	0	0	0	0	0	0	0.01	0.01	1153	628
0.39	0.58	0.45	0.13	1.45	0.47	0.7	0	0.55	0	0	0	0	0	0.01	0.01	1373	613
0.39	0.58	0.45	0.13	1.45	0.47	0.7	0	0.55	0	0	0	0	0	0.01	0.01	1323	633
0.4	0.2	0.35	4.03	1.27	0.24	0.04	0.16	0	0	0	0	0	0	0.01	0.01	1223	538
0.4	0.2	0.35	4.03	1.27	0.24	0.04	0.16	0	0	0	0	0	0	0.01	0.01	1133	543
0.41	0.25	0.71	0.22	1.06	0.02	0	0.17	0	0	0	0	0	0	0.01	0.01	1113	628
0.42	0.27	1.82	0	0	0	0	0	0	0	0	0	0	0	0.01	0.01	1133	613
0.43	0.24	0.43	5	0.04	0	0	0	0	0.032	0	0	0	0	0.01	0.01	1123	533
0.43	0.27	0.75	0.11	1.31	0.72	0.23	0	0	0	0	0	0	0	0.01	0.01	1243	598
0.43	0.27	0.75	0.11	1.31	0.72	0.23	0	0	0	0	0	0	0	0.01	0.01	1323	598
0.43	0.28	1.67	0.11	0.32	0.03	0.1	0.06	0	0	0	0	0	0	0.01	0.01	1323	583
0.44	0.22	0.66	0	0.15	0	0.02	0	0	0	0	0	0	0	0.01	0.01	1153	623
0.44	0.22	0.66	0	0.15	0	0.02	0	0	0	0	0	0	0	0.01	0.01	1323	623
0.44	0.22	0.8	0.26	1.04	0.04	0	0.17	0	0	0	0	0	0	0.01	0.01	1113	628
0.44	0.22	0.8	0.26	1.04	0.04	0	0.17	0	0	0	0	0	0	0.01	0.01	1323	628
0.44	0.26	0.75	0.17	1.7	0.08	0.09	0.18	0	0	0	0	0	0	0.01	0.01	1323	573
0.44	0.26	0.75	0.17	1.7	0.08	0.09	0.18	0	0	0	0	0	0	0.01	0.01	1123	573
0.46	0.22	0.5	0.22	1	0.21	0	0.26	0	0	0	0	0	0	0.01	0.01	1323	563
0.46	0.22	0.5	0.22	1	0.21	0	0.26	0	0	0	0	0	0	0.01	0.01	1123	563
0.46	0.24	0.5	3.96	1.52	0.07	0	0.2	0.59	0	0	0	0	0	0.01	0.01	1133	508
0.47	0.35	0.82	0.04	1.2	0	0.11	0.14	0	0	0	0	0	0	0.01	0.01	1153	573
0.47	0.35	0.82	0.04	1.2	0	0.11	0.14	0	0	0	0	0	0	0.01	0.01	1323	573
0.47	0.35	1.04	0.05	1.2	0.05	0.12	0.16	0	0	0	0	0	0	0.01	0.01	1323	563
0.5	0.32	0.8	0.11	1.04	0.24	0	0.17	0	0	0	0	0	0	0.01	0.01	1323	563
0.5	0.32	0.8	0.11	1.04	0.24	0	0.17	0	0	0	0	0	0	0.01	0.01	1123	563
0.55	0.22	0.98	0.01	1.02	0	0.11	0.07	0	0	0	0	0	0	0.01	0.01	1323	543
0.55	0.22	0.98	0.01	1.02	0	0.11	0.07	0	0	0	0	0	0	0.01	0.01	1153	543
0.55	0.94	0.34	0.12	1.27	0.05	0.18	0	2.1	0	0	0	0	0	0.01	0.01	1223	548
0.55	0.94	0.34	0.12	1.27	0.05	0.18	0	2.1	0	0	0	0	0	0.01	0.01	1153	583
0.58	0.89	0.81	0.06	1.27	0.02	0.11	0.14	0	0	0	0	0	0	0.01	0.01	1223	528
0.58	0.89	0.81	0.06	1.27	0.02	0.11	0.14	0	0	0	0	0	0	0.01	0.01	1143	543
0.73	1.62	0.73	0.12	0.1	0	0.01	0.19	0	0	0	0	0	0	0.01	0.01	1118	488
1.03	0.17	0.22	0.1	0.07	0.01	0	0.04	0	0	0	0	0	0	0.01	0.01	1133	433
1.04	0.26	0.33	0.31	1.53	0	0	0.2	0	0	0	0	0	0	0.01	0.01	1323	408
1.04	0.26	0.33	0.31	1.53	0	0	0.2	0	0	0	0	0	0	0.01	0.01	1133	518
1.06	0.28	0.97	0.13	1.05	0.03	0	0.25	1.15	0	0	0	0	0	0.01	0.01	1088	518
1.42	0.37	0.61	0	1.37	0	0.18	0.04	0	0	0	0	0	0	0.01	0.01	1133	493
0.44	0.22	0.8	0.26	1.04	0.04	0	0.17	0	0	0	0	0	0	0.01	0.01	1113	628
0.38	0.23	0.64	0.08	0.99	0.16	0	0.17	0	0	0	0	0	0	0.01	0.01	1123	640
0.4	0.25	0.6	2.55	0.65	0.55	0	0	0	0	0	0	0	0	0.01	0.01	1103	564
0.22	0.3	0.66	0.15	0.56	0.44	0	0.18	0	0.049	0	0	0.02	0	0.01	0.01	1323	698
0.88	0.3	0.66	0.15	0.56	0.44	0	0.18	0	0.049	0	0	0.02	0	0.01	0.01	1103	422
0.38	0.2	0.7	0	0	0	0	0	0	0	0	0	0	0	0.01	0.01	1133	629
0.43	0.41	0.82	0.04	1.22	0	0.11	0.14	0	0	0	0	0	0	0.01	0.01	1153	587
0.16	0.22	1.12	0.12	0.99	0.02	0.01	0	0	0.015	0	0	0	0	0.01	0.01	1113	673
0.41	0.26	0.86	1.28	0.71	0	0	0	0	0	0	0	0	0	0.01	0.01	1089	603
0.06	0.41	0.56	0.05	0.01	0.01	0	0.04	0	0	0	0	0.0071	0	0.01	0.01	1673	773
0.07	0.52	1.35	0.05	0.01	0.01	0	0.03	0	0	0	0	0.0094	0	0.01	0.01	1673	731
0.05	0.33	0.98	0.06	0.01	0.06	0	0.03	0	0	0	0	0.0045	0	0.01	0.01	1623	761
0.05	0.5	1.68	0.95	0	0.01	0	0.05	0	0.007	0.019	0	0.0134	0	0.01	0.01	1623	774
0.04	0.41	1.2	1.1	0.01	0.07	0	0.05	0	0	0	0	0.012	0	0.01	0.01	1623	745
0.04	0.49	1.67	2.48	0	0.01	0	0.06	0	0.005	0.018	0	0	0	0.01	0.01	1623	749
0.05	0.38	1.18	2.52	0.01	0.08	0	0.06	0	0	0	0	0.0178	0	0.01	0.01	1673	727
0.04	0.5	0.85	2.56	0	0.01	0	0.06	0	0.005	0.021	0	0.01	0	0.01	0.01	1623	755
0.06	0.53	0.67	3.32	0	0.01	0	0.06	0	0.006	0.024	0	0	0	0.01	0.01	1623	744
0.04	0.38	1.29	3.58	0.01	0.08	0	0.08	0	0	0	0	0.0141	0	0.01	0.01	1673	726
0.05	0.66	0.78	5.53	0	0.01	0	0.07	0	0.007	0.025	0	0	0	0.01	0.01	1623	719
0.08	0.53	0.96	0.9	0	0.02	0	0.17	0	0.01	0.002	0	0.0115	0	0.01	0.01	1623	749
0.076	0.39	1.26	2.25	0	0.01	0	0.1	0	0.005	0.002	0	0	0	0.01	0.01	1623	730
0.09	0.21	1.05	3.32	0	0.02	0	0.2	0	0.011	0.001	0	0.0174	0	0.01	0.01	1543	714
0.06	0.28	1.4	0.14	0.35	0.04	0	0.07	0	0.014	0.026	0.004	0.009	0	0.01	0.01	1623	760
0.06	0.23	1.55	2	0.05	0.01	0	0.06	0	0.028	0.013	0.01	0.004	0	0.01	0.01	1623	717
0.06	0.37	1.5	0.96	0	0.23	0	0.06	0	0.003	0.018	0	0.0054	0	0.01	0.01	1623	739
0.05	0.19	1.72	1.87	0.06	0.31	0	0.03	0	0	0	0	0	0	0.01	0.01	1673	685
0.05	0.31	1.75	2.73	0	0.2	0	0.06	0	0.004	0.02	0	0.0069	0	0.01	0.01	1623	723
0.094	0.31	1.32	0.05	0.04	0.01	0	0.11	0	0	0	0.01	0.0097	0	0.01	0.01	1673	735
0.1	0.31	1.37	0.08	0.06	0.02	0	0.15	0	0	0	0.03	0.0099	0	0.01	0.01	1673	736
0.094	0.18	1.05	0.1	0.05	0.01	0	0.11	0	0	0	0.01	0.01	0	0.01	0.01	1673	745
0.08	0.16	0.97	0.15	0.07	0.02	0	0.19	0	0	0	0.02	0.0095	0	0.01	0.01	1673	738
0.11	0.09	0.74	0	0	0	0	0.12	0	0	0	0	0.005	0	0.01	0.01	1623	709
0.11	0.22	0.96	0	0	0.07	0	0.08	0	0	0.029	0	0.0057	0	0.01	0.01	1623	728
0.09	0.27	1.1	0	0	0.07	0	0.09	0	0	0.038	0	0.0059	0	0.01	0.01	1623	724
0.089	0.39	1.43	0	0	0	0	0	0	0.006	0.028	0	0.0031	0	0.01	0.01	1623	738
0.06	0.29	1.95	0	0	0.01	0.25	0	0	0.037	0	0	0.008	0	0.01	0.01	1373	784
0.07	0.3	1.94	0	0	0.01	0.14	0	0	0.038	0	0	0.007	0	0.01	0.01	1373	781
0.11	0.31	1.23	0	0	0	0.08	0	0	0	0	0	0.005	0	0.01	0.01	1173	735
0.11	0.31	1.23	0	0	0	0.08	0	0	0	0	0	0.005	0	0.01	0.01	1373	725
0.14	0.48	1.52	0	0	0	0.071	0	0	0	0	0	0	0	0.01	0.01	1193	665
0.14	0.36	1.53	0.03	0.06	0.01	0.04	0.02	0	0.057	0	0	0	0	0.01	0.01	1203	707
0.15	0.27	1.3	0.15	0.15	0.04	0.13	0.19	0	0.02	0	0	0.01	0	0.01	0.01	1173	653
0.16	0.035	1.3	0	0	0	0.066	0	0	0.013	0	0	0	0	0.01	0.01	1523	738
0.16	0.035	1.3	0	0	0	0.13	0	0	0.013	0	0	0	0	0.01	0.01	1523	734
0.16	0.44	1.42	0	0	0	0.025	0	0	0.042	0.003	0.002	0	0	0.01	0.01	1623	712
0.19	0.37	1.44	0.08	0.1	0.01	0.17	0.2	0	0.03	0	0	0.01	0	0.01	0.01	1173	673
0.2	0.3	1.45	0.1	0.11	0.02	0.08	0.14	0	0.01	0	0	0.01	0	0.01	0.01	1173	673
0.2	0.34	1.46	0.1	0.12	0.02	0.14	0.19	0	0.03	0	0	0.012	0	0.01	0.01	1173	673
0.06	0.37	1.97	0	0	0	0.45	0	0	0.029	0	0	0.009	0	0.01	0.01	1373	715
0.06	0.37	2	0	0	0	0.45	0	0	0.029	0	0	0.009	0	0.01	0.01	1423	725
0.07	0.24	1.9	0	0	0.08	0.43	0	0	0.06	0	0	0.009	0	0.01	0.01	1423	683
0.05	0.39	1.82	0	0	0	0.06	0	0	0.011	0	0	0.011	0	0.01	0.01	1223	693
0.06	0.25	1.21	0.31	0	0	0.07	0.3	0	0.041	0	0.043	0.003	0	0.01	0.01	1203	693
0.06	0.25	1.69	0.31	0	0	0.08	0.3	0	0.04	0	0.043	0.003	0	0.01	0.01	1323	761
0.06	0.38	2.33	0.01	0.4	0.01	0.08	0.01	0	0.035	0	0.048	0	0	0.01	0.01	1173	781
0.07	0.29	1.35	0	0	0	0.08	0	0	0.036	0	0.025	0.006	0	0.01	0.01	1373	731
0.08	0.37	1.52	0.1	0.21	0	0.1	0.34	0	0.02	0	0.05	0.008	0	0.01	0.01	1373	757
0.1	0.35	1.53	0	0	0.01	0.07	0	0	0.045	0	0.05	0.007	0	0.01	0.01	1273	744
0.1	0.36	1.48	0	0	0	0.019	0	0	0.046	0.003	0.023	0	0	0.01	0.01	1623	755
0.11	0.3	1.6	0	0	0	0.09	0	0	0.021	0.003	0.032	0.002	0	0.01	0.01	1223	699
0.06	0.26	0.82	0	0	0.25	0.08	0	0	0.04	0	0.04	0.003	0	0.01	0.01	1203	819
0.06	0.25	1.21	0	0	0.25	0.08	0	0	0.036	0	0.044	0.003	0	0.01	0.01	1323	712
0.07	0.26	1.49	0	0	0.25	0.08	0	0	0.036	0	0.042	0.003	0	0.01	0.01	1323	703
0.07	0.26	1.49	0	0	0.25	0.08	0	0	0.036	0	0.042	0.003	0	0.01	0.01	1203	724
0.09	0.28	1.03	0.01	0.01	0.31	0.1	0	0	0.021	0	0.09	0	0	0.01	0.01	1233	746
0.14	0.23	1.44	0.23	0.065	0.035	0.1	0.48	0	0.028	0	0.03	0.013	0	0.01	0.01	1593	718
0.1	0.37	1.5	0	0	0	0.022	0	0	0.044	0.023	0.023	0	0	0.01	0.01	1623	754
0.04	0.3	1.19	0.02	0.02	0.33	0.09	0	0	0.057	0	0.01	0	0	0.01	0.01	1233	773
0.04	0.11	1.9	0	0	0.34	0.09	0	0	0.02	0	0	0.009	0	0.01	0.01	1198	743
0.06	0.32	1.96	0	0	0.18	0.22	0	0	0.02	0	0	0.005	0	0.01	0.01	1373	721
0.06	0	1.7	0	0	0.5	0.1	0	0	0	0	0	0.02	0	0.01	0.01	1213	710
0.07	0.49	1.57	0.01	0.01	0.27	0.05	0.01	0	0.066	0	0	0	0	0.01	0.01	1193	789
0.12	0.3	0.83	1.11	0.53	0.49	0.03	0.3	0	0.031	0	0	0	0	0.01	0.01	1223	700
0.15	0.4	1.39	0	0	0.27	0.05	0	0	0.018	0	0	0.004	0	0.01	0.01	1203	710
0.17	0.44	1.54	0.02	0.01	0.47	0.14	0.01	0	0.01	0	0.002	0.006	0	0.01	0.01	1203	729
0.17	0.44	1.54	0.02	0.01	0.47	0.14	0.01	0	0.01	0	0.002	0.006	0	0.01	0.01	1623	718
0.07	0	2.79	0	0	0	0.18	0	0	0.046	0	0	0.005	0	0.01	0.01	1273	707
0.16	0.04	1.4	0	0	0	0.11	0	0	0.04	0	0	0.018	0	0.01	0.01	1173	642
0.17	0.2	1.75	0	0	0	0.1	0	0	0.02	0	0	0.038	0	0.01	0.01	1173	687
0.17	0.3	1.48	0.075	0.035	0.02	0.15	0.04	0	0.028	0	0	0.018	0	0.01	0.01	1593	673
0.19	0.32	1.55	0.57	0	0	0.13	0	0	0.01	0	0	0.017	0	0.01	0.01	1173	715
0.21	0.4	1.52	0.07	0	0	0.13	0	0	0.04	0	0	0.019	0	0.01	0.01	1173	685
0.21	0.4	1.52	0.07	0	0	0.13	0	0	0.04	0	0	0.019	0	0.01	0.01	1573	693
0.09	0.28	0.94	2.54	0.1	0.64	0.04	0.07	0	0.029	0	0	0	0	0.01	0.01	1203	725
0.09	0.57	0.59	0	2	0.56	0.37	0	0.41	0	0.18	0	0	0	0.01	0.01	1303	718
0.09	0.32	1.01	1.49	0.52	0.52	0.05	0.25	0	0.055	0	0	0	0	0.01	0.01	1203	726
0.1	1.09	2	0	1.8	0.65	0.15	0	0	0	0	0	0	0	0.01	0.01	1223	618
0.1	0.22	0.76	0.85	0.68	0.48	0.07	0.21	0	0	0	0	0	0	0.01	0.01	1223	699
0.11	0.26	0.52	4.92	0.56	0.53	0.08	0.1	0	0.04	0	0	0	0	0.01	0.01	1153	652
0.11	0.31	0.85	1.3	0.51	0.48	0.03	0.27	0	0	0.077	0	0	0	0.01	0.01	1203	752
0.12	0.06	0.75	2.62	0.57	0.48	0.05	0.25	0	0.062	0	0	0	0	0.01	0.01	1173	675
0.12	0.29	0.57	1.86	0.47	0.18	0.07	0	0	0	0	0	0	0	0.01	0.01	1200	712
0.12	0.37	0.73	0	5.75	0.55	0.24	0	0.26	0	0.16	0	0	0	0.01	0.01	1243	677
0.12	0.68	0.55	0	2.05	0.55	0.32	0	0.32	0	0.08	0	0	0	0.01	0.01	1303	673
0.13	0.31	1.16	0.01	0.23	0.27	0.05	0.01	0	0.01	0	0	0	0	0.01	0.01	1193	732
0.13	0.29	0.6	0.01	0.98	0.31	0.2	0.02	0	0.01	0	0	0	0	0.01	0.01	1238	716
0.14	0.54	0.53	0	1.43	0.54	0.03	0	0	0	0.004	0	0.002	0	0.01	0.01	1203	673
0.15	0.28	0.57	0.91	0.63	0.61	0.3	0	0	0.032	0	0	0	0	0.01	0.01	1223	697
0.15	0.28	0.57	0.91	0.63	0.61	0.3	0	0	0.032	0	0	0	0	0.01	0.01	1263	687
0.16	0.22	1.12	0.12	0.99	0.02	0.01	0	0	0.015	0	0	0	0	0.01	0.01	1143	673
0.16	0.22	1.12	0.12	0.99	0.02	0.01	0	0	0.015	0	0	0	0	0.01	0.01	1323	669
0.16	0.31	0.5	2.02	1.95	0.03	0.01	0	0	0.03	0	0	0	0	0.01	0.01	1143	726
0.16	0.31	0.5	2.02	1.95	0.03	0.01	0	0	0.03	0	0	0	0	0.01	0.01	1323	714
0.17	0.54	0.84	0.05	0.89	0.4	0.01	0.07	0	0.031	0	0	0.008	0	0.01	0.01	1223	733
0.17	0.54	0.84	0.05	0.89	0.4	0.01	0.07	0	0.031	0	0	0.008	0	0.01	0.01	1573	719
0.17	0.27	0.79	0.45	0.08	0.47	0.02	0.16	0	0	0	0	0	0	0.01	0.01	1183	687
0.14	0.3	0.5	0.03	0.38	0.55	0.27	0.01	0	0.01	0	0	0	0	0.01	0.01	1203	754
0.15	0.59	3.06	0.04	0.14	0.46	0.09	0.09	0.7	0	0	0	0	0	0.01	0.01	1173	618
0.22	0.3	1.45	0.01	0.98	0.45	0.03	0.01	0	0.044	0	0	0	0	0.01	0.01	1173	618
0.23	0.3	0.53	0.3	1.55	0.29	0.21	0.11	0	0	0	0	0	0	0.01	0.01	1213	619
0.23	0.22	0.22	3.6	1.7	0.53	0.12	0	0	0	0	0	0	0	0.01	0.01	1173	599
0.26	0.3	1.67	0.03	0.05	0.11	0.06	0	0	0.013	0	0	0	0	0.01	0.01	1193	655
0.08	0	1.05	2	0.2	0.75	0.25	0	0	0	0	0	0	0	0.01	0.01	1365	719
0.35	0.47	1.62	0.1	0.1	0.01	0.11	0.14	0	0.02	0	0	0	0	0.01	0.01	1163	586
0.38	0.3	1.63	0.01	0.02	0.12	0.07	0.01	0	0.021	0	0	0	0	0.01	0.01	1193	644
0.45	1.45	1.34	0	0	0	0.1	0	0	0	0	0	0	0	0.01	0.01	1173	560
0.28	0.11	0.36	0.04	2.57	0.03	0.35	0	8.88	0	0	0	0	0	0.01	0.01	1393	691
0.23	0.3	0.65	0.05	0.12	0.5	0.03	0.08	0	0.051	0	0	0	0	0.01	0.01	1163	695
0.23	0.3	0.65	0.05	0.12	0.5	0.03	0.08	0	0.051	0	0	0	0	0.01	0.01	1323	697
0.3	0.34	1.91	0	0	0.67	0.07	0	0	0	0	0	0	0	0.01	0.01	1173	621
0.35	0.28	1.51	0	0	1.29	0.21	0.1	0	0	0	0	0	0	0.01	0.01	1173	616
0.31	0.3	0.65	0.05	0.12	0.5	0.03	0.08	0	0.051	0	0	0	0	0.01	0.01	1203	663
0.33	0.32	2.16	2.02	0	0.64	0.14	0	0	0	0	0	0	0	0.01	0.01	1173	549
0.58	0.3	0.65	0.05	0.12	0.5	0.03	0.08	0	0.051	0	0	0	0	0.01	0.01	1103	566
0.58	0.3	0.65	0.05	0.12	0.5	0.03	0.08	0	0.051	0	0	0	0	0.01	0.01	1203	558
0.36	0.29	0.69	0.08	1.09	0.07	0.01	0.12	0	0	0	0	0	0	0.01	0.01	1123	648
0.38	1.05	1.14	0	0.23	0	0.02	0	0	0	0	0	0	0	0.01	0.01	1133	623
0.38	1.05	1.14	0	0.23	0	0.02	0	0	0	0	0	0	0	0.01	0.01	1133	609
0.38	1.05	1.14	0	0.23	0	0.02	0	0	0	0	0	0	0	0.01	0.01	1323	603
0.38	0.18	0.87	0.01	1.54	0.63	0.27	0	0	0	0	0	0	0	0.01	0.01	1243	549
0.39	0.94	0.48	0.04	5.53	0.87	0.48	0	0	0	0	0	0	0	0.01	0.01	1303	547
0.39	0.94	0.48	0.04	5.53	0.87	0.48	0	0	0	0	0	0	0	0.01	0.01	1373	535
0.4	1	0.6	0	5	1.3	0.4	0	0	0	0	0	0	0	0.01	0.01	1273	598
0.4	1	0.6	0	5	1.3	0.4	0	0	0	0	0	0	0	0.01	0.01	1253	627
0.43	0.32	0.9	0	0.3	0	0.1	0	0	0.015	0	0.03	0.015	0	0.01	0.01	1273	696
0.43	0.32	0.9	0	0.3	0	0.1	0	0	0.015	0	0.03	0.015	0	0.01	0.01	1373	687
0.43	0.28	1.67	0.11	0.32	0.03	0.1	0.06	0	0	0	0	0	0	0.01	0.01	1143	589
0.43	0.28	1.67	0.11	0.32	0.03	0.1	0.06	0	0	0	0	0	0	0.01	0.01	1323	578
0.43	0.28	1.67	0.11	0.32	0.03	0.1	0.06	0	0	0	0	0	0	0.01	0.01	1143	573
0.43	0.27	0.75	0.11	1.31	0.72	0.23	0	0	0	0	0	0	0	0.01	0.01	1243	593
0.43	0.27	0.75	0.11	1.31	0.72	0.23	0	0	0	0	0	0	0	0.01	0.01	1323	584
0.44	0.22	0.66	0	0.15	0	0.02	0	0	0	0	0	0	0	0.01	0.01	1153	623
0.44	0.22	0.66	0	0.15	0	0.02	0	0	0	0	0	0	0	0.01	0.01	1323	617
0.44	0.26	0.75	0.17	1.7	0.08	0.09	0.18	0	0	0	0	0	0	0.01	0.01	1123	573
0.44	0.26	0.75	0.17	1.7	0.08	0.09	0.18	0	0	0	0	0	0	0.01	0.01	1323	570
0.45	0.35	1.04	0.05	1.22	0.05	0.13	0.16	0	0	0	0	0	0	0.01	0.01	1153	565
0.47	0.35	1.04	0.05	1.2	0.05	0.12	0.16	0	0	0	0	0	0	0.01	0.01	1153	564
0.47	0.35	1.04	0.05	1.2	0.05	0.12	0.16	0	0	0	0	0	0	0.01	0.01	1323	570
0.47	0.35	0.82	0.04	1.2	0	0.11	0.14	0	0	0	0	0	0	0.01	0.01	1153	570
0.47	0.35	0.82	0.04	1.2	0	0.11	0.14	0	0	0	0	0	0	0.01	0.01	1323	573
0.55	0.22	0.98	0.01	1.02	0	0.11	0.07	0	0	0	0	0	0	0.01	0.01	1153	540
0.55	0.22	0.98	0.01	1.02	0	0.11	0.07	0	0	0	0	0	0	0.01	0.01	1323	555
0.58	0.89	0.81	0.06	1.27	0.02	0.11	0	0	0	0	0	0	0	0.01	0.01	1143	538
0.58	0.89	0.81	0.06	1.27	0.02	0.11	0	0	0	0	0	0	0	0.01	0.01	1223	530
0.38	0.29	0.78	0.14	0.99	0.08	0.06	0.2	0	0.022	0.021	0	0.01	0	0.01	0.01	1148	624
0.39	0.28	0.76	0.14	0.99	0.03	0.12	0.21	0	0	0.047	0	0.01	0	0.01	0.01	1148	656
0.4	0.27	0.75	0.13	0.96	0.07	0.06	0.2	0	0	0.035	0	0.01	0	0.01	0.01	1148	634
0.24	0.21	1.06	0.18	0.79	0.02	0.1	0.17	0	0	0	0	0	0	0.01	0.01	1153	702
0.24	0.21	1.06	0.18	0.79	0.02	0.1	0.17	0	0	0	0	0	0	0.01	0.01	1323	689
0.24	0.13	0.35	3.5	1.75	0.49	0.12	0	0	0	0	0	0	0	0.01	0.01	1273	606
0.24	0.25	0.74	0.67	0.37	0.52	0.03	0	0	0	0	0	0	0	0.01	0.01	1133	666
0.24	0.13	0.35	3.5	1.75	0.49	0.12	0	0	0	0	0	0	0	0.01	0.01	1086	604
0.26	0.32	0.76	0.72	1.08	1.25	0.31	0	0	0	0	0	0	0	0.01	0.01	1228	636
0.27	0.5	1.36	0.68	0.58	0.34	0.08	0	0	0	0	0	0	0	0.01	0.01	1173	628
0.32	0.4	0.4	3.3	1.43	0.33	0.19	0	0	0	0	0	0	0	0.01	0.01	1123	554
0.32	0	0.51	3.02	1.37	0.48	0.18	0	0	0	0	0	0	0	0.01	0.01	1107	606
0.32	0	0.72	1.7	0.82	0.31	0.17	0	0	0	0	0	0	0	0.01	0.01	1172	606
0.33	0.24	0.89	0.15	1.13	1.19	0.22	0	0	0	0	0	0	0	0.01	0.01	1268	614
0.33	0.16	0.39	3.6	1.09	0.72	0.12	0.09	0	0.009	0.002	0.013	0	0	0.01	0.01	1143	565
0.34	0.13	0.26	5.1	0.61	0.53	0.09	0	0	0	0	0	0	0	0.01	0.01	1113	553
0.34	0.27	0.62	2.8	1.22	0.5	0.09	0	0	0	0	0	0	0	0.01	0.01	1133	588
0.37	0.35	0.83	1.7	0.87	1.18	0.18	0	0	0	0	0	0	0	0.01	0.01	1133	556
0.38	0.26	0.46	0.45	2.94	0.45	0.12	0.05	0	0.01	0	0	0	0	0.01	0.01	1173	592
0.39	0.26	0.75	0.19	0.94	0.03	0.003	0.21	0	0	0.007	0	0.01	0	0.01	0.01	1148	660
0.39	0.39	0.77	0.14	0.96	0.08	0.05	0.21	0	0	0	0	0.01	0	0.01	0.01	1148	647
0.4	0.2	0.35	4.03	1.27	0.24	0.04	0.16	0	0	0	0	0	0	0.01	0.01	1133	541
0.4	0.2	0.35	4.03	1.27	0.24	0.04	0.16	0	0	0	0	0	0	0.01	0.01	1233	536
0.49	0.26	0.78	0.5	1.04	0.96	0.09	0	0	0	0	0	0	0	0.01	0.01	1153	565
0.52	0.29	0.7	1.12	1.09	0.43	0.14	0	0	0	0	0	0	0	0.01	0.01	1123	541
0.52	0.29	0.7	1.12	1.09	0.43	0.14	0	0	0	0	0	0	0	0.01	0.01	1223	533
0.56	0.31	0.67	1.53	0.76	0.24	0.14	0.06	0	0.01	0	0	0	0	0.01	0.01	1123	510
0.27	1.39	0.77	0.2	1.64	0.56	0.07	0	0	0	0	0	0	0	0.01	0.01	1173	620
0.3	1.4	0.69	1.71	0.78	0.31	0.04	0	0	0	0	0	0	0	0.01	0.01	1173	596
0.32	1.54	0.86	0.51	1.01	0.49	0.07	0	0	0.037	0	0	0.022	0	0.01	0.01	1148	609
0.33	1.62	0.86	1.8	0.81	0.4	0.07	0	0	0.04	0	0	0.02	0	0.01	0.01	1143	597
0.34	1.37	0.98	1.82	0.95	0.42	0.14	0	0	0	0	0	0	0	0.01	0.01	1172	573
0.35	1.55	0.86	0.21	1.21	0.58	0.06	0	0	0.037	0	0	0.021	0	0.01	0.01	1173	592
0.43	1.55	0.83	3.02	0.91	0.4	0.12	0	0	0	0	0	0	0	0.01	0.01	1129	568
0.51	0.27	0.72	0	0.94	0	0.2	0	0	0	0	0	0	0	0.01	0.01	1148	590
0.55	0.87	0.5	0.1	0.1	0.55	0.22	0	0	0	0	0	0	0	0.01	0.01	1163	565
0.64	0.82	0.73	0.05	1.26	0	0.16	0.03	0	0.006	0	0	0.012	0	0.01	0.01	1323	473
0.12	0.31	0.47	0.16	2.16	0.88	0.17	0.05	0	0.01	0	0	0	0	0.01	0.01	1203	654
0.12	0.26	0.65	0.01	1.16	1.02	0.26	0.02	0	0.01	0	0	0	0	0.01	0.01	1253	737
0.13	0.32	0.63	0.07	0.95	0.86	0.19	0	0	0	0	0	0	0	0.01	0.01	1233	705
0.15	0	0.92	0.88	0.5	0.46	0.06	0.32	0	0	0	0	0	0	0.01	0.01	1185	673
0.18	0.26	0.53	0	1	0.96	0.19	0	0	0	0	0	0	0	0.01	0.01	1223	697
0.21	0.97	0.48	2.92	0	0	1.09	0	0	0.01	0	0	0	0	0.01	0.01	1281	601
0.34	0	0.71	2.52	0	0.42	0.02	0	0	0	0	0	0	0	0.01	0.01	1172	592
0.2	0	0	0	12	1	0.3	0	0	0	0	0	0	0	0.01	0.01	1323	561
0.2	0.36	0.48	0.13	12.8	0.03	0.05	0.01	0	0.036	0	0	0	0	0.01	0.01	1303	562
0.2	0.33	0.51	0.49	11.8	1	0.31	0.03	0	0.01	0	0	0	0	0.01	0.01	1303	573
0.22	0	0.52	5.35	0	0.27	0.08	0	0	0	0	0	0	0	0.01	0.01	1172	621
0.44	0.3	0.2	0.31	13.12	0.01	0.02	0.09	0	0	0	0	0	0	0.01	0.01	1253	546
0.65	0.4	1.14	0	1.15	0	0.15	0	0	0	0	0	0.005	0	0.01	0.01	1223	473
0.65	0.4	1.14	0	1.15	0	0.15	0	0	0	0	0	0.005	0	0.01	0.01	1573	463
0.73	0.27	0.77	0.01	1.58	0.46	0.05	0.05	0	0.01	0	0	0	0	0.01	0.01	1158	463
0.67	0.75	1.39	0.32	0.03	0	0.19	0.4	0	0.002	0	0	0.01	0	0.01	0.01	1323	473
0.69	0.7	1.41	0.03	0.05	0	0.19	0.03	0	0.005	0	0	0.007	0	0.01	0.01	1323	485
0.28	0.16	0.39	0.06	2.35	0.06	0.53	0	4.1	0	0	0	0	0	0.01	0.01	1363	595
0.37	1	0.51	0	5.1	1.26	0.97	0	0	0	0	0	0	0	0.01	0.01	1353	573
0.37	1	0.51	0	5.1	1.26	0.97	0	0	0	0	0	0	0	0.01	0.01	1303	579
0.39	0.58	0.45	0.13	1.45	0.47	0.7	0	0.55	0	0	0	0	0	0.01	0.01	1323	630
0.39	0.58	0.45	0.13	1.45	0.47	0.7	0	0.55	0	0	0	0	0	0.01	0.01	1373	621
0.55	0.94	0.34	0.12	1.27	0.05	0.18	0	2.1	0	0	0	0	0	0.01	0.01	1153	594
0.55	0.94	0.34	0.12	1.27	0.05	0.18	0	2.1	0	0	0	0	0	0.01	0.01	1223	538
0.55	1	0.9	2.75	0.4	0.45	0.13	0	0	0	0	0	0	0	0.01	0.01	1144	543
0.75	0.22	0.31	0.2	4.25	0	1.45	0	17.65	0	0	0	0	0	0.01	0.01	1543	434
0.75	0	0.7	1.35	0.75	0.3	0.15	0	0	0	0	0	0	0	0.01	0.01	1116	508
0.85	0.3	0.31	0.18	4.15	4.79	2.01	0	6.34	0	0	0	0	0	0.01	0.01	1463	473
0.85	0.3	0.31	0.18	4.15	4.79	2.01	0	6.34	0	0	0	0	0	0.01	0.01	1523	422
0.87	0.27	0.32	0.11	3.99	0.8	2.52	0	11.91	0	0	0	0	0	0.01	0.01	1483	487
0.87	0.27	0.32	0.11	3.99	0.8	2.52	0	11.91	0	0	0	0	0	0.01	0.01	1543	427
0.8	0.23	0.3	0.3	4.34	0.78	1.52	0	17.89	0	0	0	0	4.52	0.01	0.01	1583	399
0.81	0.15	0.33	0.12	3.77	0.44	1.07	0	18.25	0	0	0	0	0	0.01	0.01	1503	438
0.81	0.15	0.33	0.12	3.77	0.44	1.07	0	18.25	0	0	0	0	0	0.01	0.01	1563	412
0.85	0.3	0.65	0.05	0.12	0.5	0.03	0.08	0	0.051	0	0	0	0	0.01	0.01	1103	481
0.85	0.3	0.65	0.05	0.12	0.5	0.03	0.08	0	0.051	0	0	0	0	0.01	0.01	1203	458
0.92	0.35	0.31	0	4.1	4.9	1.88	0	6.2	0	0	0	0	0	0.01	0.01	1513	422
1.06	0	0	0	4.43	0.44	2.32	0	10.32	0	0	0	0	3.92	0.01	0.01	1483	428
1.11	0.3	0.65	0.05	0.12	0.05	0.03	0.08	0	0.051	0	0	0	0	0.01	0.01	1103	450
1.11	0.3	0.65	0.05	0.12	0.05	0.03	0.08	0	0.051	0	0	0	0	0.01	0.01	1203	412
1.12	0.24	0.48	0.2	14.55	4.01	1.25	0	0	0	0	0	0	0	0.01	0.01	1368	485
2	0.3	0.65	0.05	0.12	0.5	0.03	0.08	0	0.051	0	0	0	0	0.01	0.01	1103	455
2	0.3	0.65	0.05	0.12	0.5	0.03	0.08	0	0.051	0	0	0	0	0.01	0.01	1203	390
2.08	0.28	0.39	0.31	11.48	0.02	0.04	0.15	0	0	0	0	0	0	0.01	0.01	1243	455
2.08	0.28	0.39	0.31	11.48	0.02	0.04	0.15	0	0	0	0	0	0	0.01	0.01	1323	361
0.14	0.43	1.5	0	0	0	0	0	0	0	0.14	0.023	0	0	0.01	0.01	1573	713
0.15	0.39	1.49	0	0	0.5	0.16	0	0	0	0	0	0.014	0	0.01	0.01	1573	693
0.15	0.26	1.52	0	0	0.54	0	0	0	0	0	0.01	0	0	0.01	0.01	1573	693
0.09	0.3	1.61	0.017	0.021	0.008	0.041	0.008	0	0	0.014	0	0	0	0.01	0.01	1573	733
0.12	0.23	0.91	0.69	0.49	0.4	0.061	0.3	0	0	0	0.043	0	0	0.01	0.01	1573	703
0.12	0.23	0.91	0.69	0.49	0.4	0.061	0.3	0	0	0	0.043	0	0	0.01	0.01	1573	713
0.15	0.31	0.98	0.05	0.62	0.51	0.08	0.35	0	0	0	0	0	0	0.01	0.01	1573	703
0.11	0.63	0.55	0	1.95	0.58	0.33	0	0.39	0	0.12	0	0	0	0.01	0.01	1573	733
0.16	0.32	1.41	1	0	0.35	0	0	0	0	0	0.026	0	0	0.01	0.01	1573	683
0.085	0.25	0.47	2.78	1.1	0.24	0.08	0	0	0	0	0	0	0	0.01	0.01	1573	723
0.1	0.28	0.47	2.34	1.32	0	0	0.87	0	0	0.046	0	0	0	0.01	0.01	1573	673
0.11	0.22	0.52	4.93	0.49	0.53	0.07	0	0	0	0	0	0	0	0.01	0.01	1573	673
0.13	0.25	0.46	0	2.72	1.01	0.007	0	0	0	0	0	0	0	0.01	0.01	1573	713
0.13	0.32	1.3	0	0	0	0	0	0	0	0	0.048	0	0	0.01	0.01	1573	713
0.23	0.43	1.53	0	0	0	0	0	0	0	0.2	0	0	0	0.01	0.01	1573	713
0.11	0.29	0.38	0.4	0.5	0	0	0.35	0	0	0	0	0	0	0.01	0.01	1573	733
0.075	0.3	0.53	0	0	0	0	0.29	0	0	0.019	0	0	0	0.01	0.01	1573	773
0.1	0.3	0.5	0	0.96	0.26	0	0	0	0.64	0	0	0	0	0.01	0.01	1573	713
0.11	0.41	0.35	0	2.46	0.38	0.13	0	0	0.46	0	0	0	0	0.01	0.01	1573	713
0.31	0.15	0.52	0	0.86	0.19	0	0	0	0	0	0	0	0	0.01	0.01	1573	643
0.44	0.32	0.64	1.66	0.82	0.2	0	0	0	0	0	0	0	0	0.01	0.01	1573	573
0.41	0.26	0.99	0	1.06	0.16	0	0	0	0	0	0	0	0	0.01	0.01	1573	593
0.29	1.15	1.17	0	0	0	0	0	0	0	0	0	0	0	0.01	0.01	1573	653
0.16	0.78	1.2	0	0	0	0	0	0	0	0	0	0	0	0.01	0.01	1573	653
0.18	0.25	0.5	0	0	0	0	0	0	0	0	0	0	0	0.01	0.01	1573	713
0.16	0.36	1.53	0.006	0.003	0	0	0	0	0	0	0	0	0	0.01	0.01	1573	693
0.157	0.47	1.42	0	0	0	0	0	0	0.02	0	0.031	0.005	0	0.01	0.01	1573	683
0.07	0.37	1.09	0	0	0	0.08	0	0	0.0012	0.015	0	0.009	0	0.01	0.01	1573	733
0.12	0.31	1.43	0.012	0.013	0.002	0	0	0	0.053	0.001	0.001	0	0	0.01	0.01	1573	723
0.12	0.3	0.45	2.62	1.01	0.23	0.064	0	0	0	0	0	0	0	0.01	0.01	1573	663
0.26	0.22	1.51	1.05	0.24	0.55	0	0	0	0.033	0	0	0	0	0.01	0.01	1573	633
0.2	0.32	1.64	0	0	0	0.16	0	0	0	0	0	0.016	0	0.01	0.01	1623	668
0.14	0.38	1.53	0.85	0.37	0.34	0.012	0	0	0.035	0	0	0	0	0.01	0.01	1623	693
0.14	0.35	1.41	0	0	0.5	0.076	0	0	0	0	0	0	0	0.01	0.01	1623	713
0.22	0.46	1.34	0.14	0.1	0.02	0	0.1	0	0	0	0	0	0	0.01	0.01	1623	693
0.17	0.25	0.47	0	0	0	0	0	0	0	0	0	0	0	0.01	0.01	1573	723
0.18	0.36	1.3	0	0	0	0.065	0.3	0	0	0	0	0	0	0.01	0.01	1623	703
0.08	0.43	1.27	0	0	0	0.005	0	0	0	0	0	0	0	0.01	0.01	1573	733
0.13	0.38	1.34	0	0	0	0	0	0	0.03	0.007	0.034	0	0	0.01	0.01	1573	698
0.08	0	0	0	0	0	0	0	0	0	0	0	0	0	0.01	0.01	1623	780
0.15	0	0	0	0	0	0	0	0	0	0	0	0	0	0.01	0.01	1623	749
0.3	0	0	0	0	0	0	0	0	0	0	0	0	0	0.01	0.01	1623	683
0.38	0	0	0	0	0	0	0	0	0	0	0	0	0	0.01	0.01	1623	658
0.53	0	0	0	0	0	0	0	0	0	0	0	0	0	0.01	0.01	1623	636
0.94	0	0	0	0	0	0	0	0	0	0	0	0	0	0.01	0.01	1623	532
1.37	0	0	0	0	0	0	0	0	0	0	0	0	0	0.01	0.01	1623	422
0.11	0	0.46	0	0	0	0	0	0	0	0	0	0	0	0.01	0.01	1623	759
0.11	0.22	0.46	0	0	0	0	0	0	0	0	0	0	0	0.01	0.01	1623	751
0.11	0.56	0.47	0	0	0	0	0	0	0	0	0	0	0	0.01	0.01	1623	753
0.12	1.1	0.43	0	0	0	0	0	0	0	0	0	0	0	0.01	0.01	1623	743
0.12	1.64	0.4	0	0	0	0	0	0	0	0	0	0	0	0.01	0.01	1623	734
0.11	0.21	0	0	0	0	0	0	0	0	0	0	0	0	0.01	0.01	1623	774
0.11	0.21	1.06	0	0	0	0	0	0	0	0	0	0	0	0.01	0.01	1623	736
0.12	0.21	2.05	0	0	0	0	0	0	0	0	0	0	0	0.01	0.01	1623	700
0.11	0	0	1.07	0	0	0	0	0	0	0	0	0	0	0.01	0.01	1623	762
0.14	0	0	2.43	0	0	0	0	0	0	0	0	0	0	0.01	0.01	1623	721
0.11	0	0	3.49	0	0	0	0	0	0	0	0	0	0	0.01	0.01	1623	722
0.16	0	0	5.06	0	0	0	0	0	0	0	0	0	0	0.01	0.01	1623	674
0.14	0	0	7.02	0	0	0	0	0	0	0	0	0	0	0.01	0.01	1623	640
0.1	0	0	9.11	0	0	0	0	0	0	0	0	0	0	0.01	0.01	1623	626
0.11	0.22	0.35	0	0.47	0	0	0	0	0	0	0	0	0	0.01	0.01	1623	759
0.1	0.23	0.35	0	1	0	0	0	0	0	0	0	0	0	0.01	0.01	1623	746
0.1	0.23	0.35	0	1.97	0	0	0	0	0	0	0	0	0	0.01	0.01	1623	745
0.09	0.22	0.37	0	3.36	0	0	0	0	0	0	0	0	0	0.01	0.01	1623	700
0.11	0.23	0.4	0	0	0	0	0.42	0	0	0	0	0	0	0.01	0.01	1623	707
0.12	0.16	0.45	0	0	0.48	0	0	0	0	0	0	0	0	0.01	0.01	1623	752
0.11	0.23	0.43	0	0	0.96	0	0	0	0	0	0	0	0	0.01	0.01	1623	752
0.11	0.22	0.37	0	0	1.66	0	0	0	0	0	0	0	0	0.01	0.01	1623	731
0.11	0.23	0.35	0	0	0	0	0	0	0	0.1	0	0	0	0.01	0.01	1623	707
0.11	0.23	0.41	0	0	0	0.1	0	0	0	0	0	0	0	0.01	0.01	1623	716
0.11	0.23	0.42	0	0	0	0	0	0	0	0	0.095	0	0	0.01	0.01	1623	707
0.17	0.22	0.4	0	0	0	0	0	0	0	0	0.11	0	0	0.01	0.01	1623	718
0.11	0.23	0.42	0	0	0	0	0	0	0.087	0	0	0	0	0.01	0.01	1623	715
0.1	0.23	0.41	0	0	0	0	0	0	0	0	0	0	0	0.01	0.01	1623	705
0.1	0.01	0.41	0.02	0.03	0	0	0.18	0	0.005	0	0	0	0	0.01	0.01	1623	706
0.11	0.02	0.61	0.02	0.03	0	0	0.15	0	0.005	0	0	0	0	0.01	0.01	1623	698
0.14	0.25	0.58	0	0	0	0	0	0	0	0	0	0	0	0.01	0.01	1623	721
0.14	0.09	0.96	0.06	0.07	0	0	0.18	0	0.054	0	0	0	0	0.01	0.01	1623	673
0.11	0.29	1.47	0	0	0	0	0	0	0.035	0	0.027	0	0	0.01	0.01	1623	771
0.09	0.24	1.15	0	0	0	0	0	0	0	0	0	0	0	0.01	0.01	1623	700
0.14	0.23	0.65	0.02	0.02	0	0	0.16	0	0.008	0	0	0	0	0.01	0.01	1623	704
0.13	0.23	1.18	0.04	0.04	0	0	0.13	0	0.018	0	0	0	0	0.01	0.01	1623	674
0.15	0.28	0.97	0.02	0.01	0	0	0	0	0	0	0	0	0	0.01	0.01	1623	649
0.13	0.41	1.08	0.02	0.02	0	0	0.16	0	0.052	0	0	0	0	0.01	0.01	1623	680
0.15	0.4	1.19	0.09	0	0	0	0	0	0	0	0	0	0	0.01	0.01	1623	704
0.09	0.54	1.34	0.44	0.96	0	0	0.32	0	0	0	0	0	0	0.01	0.01	1623	720
0.16	0.45	1.18	0.02	0.02	0	0	0.21	0	0.049	0	0	0	0	0.01	0.01	1623	671
0.15	0.42	1.21	0.06	0.04	0	0	0.14	0	0.051	0	0	0	0	0.01	0.01	1623	678
0.19	0.41	1.17	0	0.06	0	0	0	0	0	0	0	0	0	0.01	0.01	1623	700
0.22	0.12	1.08	0	0	0	0	0	0	0	0.01	0	0	0	0.01	0.01	1623	666
0.16	0.41	1.22	0.02	0	0	0	0.08	0	0	0	0	0	0	0.01	0.01	1623	692
0.14	0.53	1.12	0.06	0.04	0	0	0.06	0	0.04	0	0	0	0	0.01	0.01	1623	680
0.18	0.47	1.4	0.04	0.05	0	0	0	0	0.061	0	0	0	0	0.01	0.01	1623	643
0.18	0.38	1.34	0	0	0	0	0	0	0	0	0	0	0	0.01	0.01	1623	692
0.17	0.34	1.31	0	0	0	0	0	0	0	0	0	0	0	0.01	0.01	1623	700
0.13	0.48	1.4	0.03	0.04	0	0	0.15	0	0.023	0	0	0	0	0.01	0.01	1623	658
0.12	0.35	1.38	0.04	0.18	0	0	0	0	0.078	0	0.167	0	0	0.01	0.01	1623	647
0.09	0.37	1.34	0.02	0	0	0.06	0.11	0	0	0	0	0	0	0.01	0.01	1623	693
0.17	0.24	1.34	0.04	0.02	0	0	0.21	0	0.027	0	0	0	0	0.01	0.01	1623	655
0.18	0.47	1.4	0.04	0.05	0	0	0.17	0	0.061	0	0	0	0	0.01	0.01	1623	643
0.19	0.04	1	0.02	0.62	0	0	0	0	0	0	0	0	0	0.01	0.01	1623	705
0.16	0.51	1.1	0.04	0.06	0.01	0.011	0	0	0.047	0	0	0	0	0.01	0.01	1623	679
0.16	0.45	1.12	0.04	0.06	0.02	0.011	0	0	0.017	0	0	0	0	0.01	0.01	1623	700
0.11	0.42	1.12	0.47	0.27	0.16	0.13	0.07	0	0.047	0.015	0	0	0	0.01	0.01	1623	675
0.16	0.43	1.31	0.04	0.06	0.02	0.017	0	0	0.05	0	0	0	0	0.01	0.01	1623	692
0.16	0.46	1.35	0	0	0	0	0.15	0	0.02	0	0	0	0	0.01	0.01	1623	672
0.19	0.23	1.25	0.66	0.07	0.54	0	0	0	0	0	0	0	0	0.01	0.01	1623	645
0.13	0.48	1.37	0	0.22	0	0.13	0	0	0.022	0	0	0	0	0.01	0.01	1623	693
0.15	0.53	1.2	0.09	0.03	0	0	0	0	0.08	0	0	0	0	0.01	0.01	1623	664
0.21	0.48	1.19	0.06	0.05	0.01	0.009	0	0	0.1	0	0	0	0	0.01	0.01	1623	671
0.11	0.17	1.24	0.21	0.18	0.15	0	0	0	0.029	0	0	0	0	0.01	0.01	1623	717
0.12	0.45	1.17	0	0.32	0.25	0.14	0	0	0	0	0	0	0	0.01	0.01	1623	679
0.07	0.2	0.75	0.43	0.51	0.11	0.08	0.21	0	0.01	0	0	0	0	0.01	0.01	1623	688
0.15	0.35	1.28	0.47	0.08	0.21	0.1	0	0	0	0	0	0	0	0.01	0.01	1623	700
0.2	0.4	1.12	0.05	0.09	0.01	0.009	0	0	0.048	0	0	0	0	0.01	0.01	1623	660
0.15	0.26	1.02	0.6	0.1	0.37	0.08	0	0	0	0	0	0	0	0.01	0.01	1623	700
0.11	0.37	1.34	0.47	0.27	0	0.1	0	0	0.017	0	0	0	0	0.01	0.01	1623	667
0.11	0.48	1.2	0.08	0.05	0	0	0	0	0.001	0	0	0	0	0.01	0.01	1623	671
0.17	0.38	1.31	0.04	0	0.01	0.04	0.11	0	0	0	0	0	0	0.01	0.01	1623	672
0.14	0.26	1.28	0.86	0.5	0.46	0	0	0	0	0	0	0	0	0.01	0.01	1623	685
0.18	0.4	1.16	0	0.08	0	0.12	0	0	0	0	0	0	0	0.01	0.01	1623	698
0.07	0.5	1.49	0.5	0.12	0.3	0	0	0	0	0	0	0	0	0.01	0.01	1623	700
0.08	0.41	1.45	0.49	0.29	0.39	0	0	0	0	0	0.15	0	0	0.01	0.01	1623	694
0.13	0.47	1.44	0.1	0.19	0	0	0	0	0	0	0.15	0	0	0.01	0.01	1623	671
0.07	0.49	1.49	0.57	0.12	0.28	0	0	0	0	0	0	0	0	0.01	0.01	1623	708
0.15	0.28	0.92	0.08	0.04	0.46	0.04	0	0	0	0	0	0	0	0.01	0.01	1623	700
0.13	0.45	1.08	0.05	0.32	0	0.15	0	0	0.019	0	0	0	0	0.01	0.01	1623	731
0.13	0.46	1.22	0.08	0	0	0.1	0	0	0	0	0	0	0	0.01	0.01	1623	704
0.06	0	0.3	0	0	0	0	0	0	0	0	0	0	0	0.01	0.01	1223	766
0.3	0.2	0.7	0	0	0	0	0	0	0	0	0	0	0	0.01	0.01	1153	666
0.38	0.2	0.7	0	0	0	0	0	0	0	0	0	0	0	0.01	0.01	1133	633
0.4	0.2	0.7	0	0	0	0	0	0	0	0	0	0	0	0.01	0.01	1123	623
0.44	0.28	0.81	0	0.14	0.04	0	0.12	0	0	0	0	0	0	0.01	0.01	1123	593
0.51	0.75	0.3	0	0	0	0	0	0	0	0	0	0	0	0.01	0.01	1103	613
0.52	0.2	0.7	0	0	0	0	0	0	0	0	0	0	0	0.01	0.01	1093	515
0.56	0.75	0.3	0	0	0	0	0	0	0	0	0	0	0	0.01	0.01	1093	591
0.6	0.2	0.72	0.2	0.17	0.03	0	0.12	0	0	0	0	0	0	0.01	0.01	1103	545
0.61	0.75	0.3	0	0	0	0	0	0	0	0	0	0	0	0.01	0.01	1103	573
0.68	0	0.7	0	0	0	0	0	0	0	0	0	0	0	0.01	0.01	1093	531
0.75	0.33	0.7	0	0	0	0	0	0	0	0	0	0	0	0.01	0.01	1073	506
0.86	0.2	0.6	0	0	0	0	0	0	0	0	0	0	0	0.01	0.01	1093	485
0.96	0.2	0.6	0	0	0	0	0	0	0	0	0	0	0	0.01	0.01	1053	466
0.28	0.2	1.2	0	0	0	0	0	0	0	0	0	0	0	0.01	0.01	1143	643
0.36	0.2	1.2	0	0	0	0	0	0	0	0	0	0	0	0.01	0.01	1133	624
0.15	0.25	1.4	0	0	0	0	0	0	0	0	0	0	0	0.01	0.01	1223	685
0.28	0.2	1.5	0	0	0	0	0	0	0	0	0	0	0	0.01	0.01	1133	633
0.36	0.2	1.5	0	0	0	0	0	0	0	0	0	0	0	0.01	0.01	1123	603
0.3	0.15	1.8	0	0	0	0	0	0	0	0	0	0	0	0.01	0.01	1133	623
0.38	0.25	1.8	0	0	0	0	0	0	0	0	0	0	0	0.01	0.01	1133	596
0.46	0.25	1.8	0	0	0	0	0	0	0	0	0	0	0	0.01	0.01	1123	568
0.27	0.2	1.55	0	0	0.28	0	0	0	0	0	0	0	0	0.01	0.01	1118	643
0.3	0.2	1.55	0	0	0.28	0	0	0	0	0	0	0	0	0.01	0.01	1118	629
0.32	0.18	1.5	0	0	0.27	0	0	0	0	0	0	0	0	0.01	0.01	1118	625
0.35	0.2	1.55	0	0	0.28	0	0	0	0	0	0	0	0	0.01	0.01	1118	606
0.37	0.18	1.5	0	0	0.27	0	0	0	0	0	0	0	0	0.01	0.01	1118	600
0.38	0.25	1.5	0	0	0.45	0	0	0	0	0	0	0	0	0.01	0.01	1118	603
0.22	0.21	1.1	0.18	0.6	0.02	0.08	0.3	0	0	0	0	0	0	0.01	0.01	1153	693
0.16	0.25	1.15	0	0.95	0	0	0	0	0	0	0	0	0	0.01	0.01	1143	670
0.2	0.25	1.25	0.15	1.15	0.02	0	0	0	0	0	0	0	0	0.01	0.01	1143	655
0.19	0.2	1.6	0.55	0	0.25	0	0	0	0	0	0	0	0	0.01	0.01	1143	695
0.27	0.24	1.35	0.75	0.45	0.2	0	0	0	0	0	0	0	0	0.01	0.01	1123	629
0.33	0.24	1.35	0.75	0.45	0.2	0	0	0	0	0	0	0	0	0.01	0.01	1123	606
0.37	0.24	1.35	0.75	0.45	0.2	0	0	0	0	0	0	0	0	0.01	0.01	1123	593
0.38	0.25	1.4	0.75	0.5	0.2	0	0	0	0	0	0	0	0	0.01	0.01	1123	573
0.43	0.24	1.35	0.75	0.45	0.2	0	0	0	0	0	0	0	0	0.01	0.01	1123	566
0.4	1.75	0.85	0	0	0	0	0	0	0	0	0	0	0	0.01	0.01	1183	613
0.54	1.9	0.85	0.16	0	0	0	0	0	0	0	0	0	0	0.01	0.01	1183	560
0.59	1.9	0.85	0	0	0	0	0	0	0	0	0	0	0	0.01	0.01	1183	533
0.62	1.9	0.85	0	0	0	0	0	0	0	0	0	0	0	0.01	0.01	1183	523
0.55	1.5	0.75	0	0.7	0	0	0	0	0	0	0	0	0	0.01	0.01	1118	546
0.45	3.4	0.6	0	8.5	0	0	0	0	0	0	0	0	0	0.01	0.01	1323	450
0.6	1.9	0.85	0	0.3	0.25	0	0	0	0	0	0	0	0	0.01	0.01	1183	523
0.17	0.25	0.6	0	0	0.3	0	0	0	0	0	0	0	0	0.01	0.01	1198	720
0.24	0.3	0.9	0	0	0.23	0	0	0	0	0	0	0	0	0.01	0.01	1173	680
0.32	0.3	0.8	0	0	0.26	0	0	0	0	0	0	0	0	0.01	0.01	1203	647
0.4	0.3	0.8	0	0	0.26	0	0	0	0	0	0	0	0	0.01	0.01	1083	603
0.48	0.25	0.8	0	0	0.26	0	0	0	0	0	0	0	0	0.01	0.01	1083	596
0.22	0.25	0.6	0	0	0.5	0	0	0	0	0	0	0	0	0.01	0.01	1123	683
0.38	0.3	0.8	0	0	0.53	0	0	0	0	0	0	0	0	0.01	0.01	1093	600
0.55	0.2	0.65	0.65	0	0	0	0	0	0	0	0	0	0	0.01	0.01	1103	543
0.36	0.2	0.8	0.85	0	0	0	0	0	0	0	0	0	0	0.01	0.01	1123	633
0.43	0.2	0.8	0.85	0	0	0	0	0	0	0	0	0	0	0.01	0.01	1123	610
0.16	0.25	0.6	1.5	0.2	0.05	0	0	0	0	0	0	0	0	0.01	0.01	1113	647
0.3	0.32	0.51	3.03	0.07	0	0	0	0	0.032	0.01	0	0	0	0.01	0.01	1123	613
0.1	0.26	0.53	3.65	0.05	0	0	0.07	0	0.045	0	0	0	0	0.01	0.01	1113	733
0.33	0.23	0.74	3.47	0.07	0.11	0	0	0	0	0	0	0	0	0.01	0.01	1113	593
0.4	0.26	0.62	3.45	0.23	0.1	0	0	0	0	0	0	0	0	0.01	0.01	1133	550
0.1	0.2	0.4	4.8	0	0	0	0	0	0	0	0	0	0	0.01	0.01	1073	683
0.09	0.25	0.45	9	0.1	0.04	0	0	0	0.03	0	0	0	0	0.01	0.01	1063	613
0.16	0.25	1.4	1.5	0.2	0.05	0	0	0	0	0	0	0	0	0.01	0.01	1113	626
0.24	0.2	0.55	1.8	0.2	0.25	0	0	0	0	0	0	0	0	0.01	0.01	1103	646
0.4	0.15	0.48	1.75	0.15	0.25	0	0	0	0	0	0	0	0	0.01	0.01	1118	590
0.18	0.27	0.47	3.33	0.18	0.23	0	0	0	0	0	0	0	0	0.01	0.01	1053	663
0.1	0.2	0.4	5	0	0.2	0	0	0	0	0	0	0	0	0.01	0.01	1073	670
0.15	0.2	0.8	0.85	0.63	0.05	0	0	0	0	0	0	0	0	0.01	0.01	1198	700
0.16	0.2	0.8	1.15	0.85	0.05	0	0	0	0	0	0	0	0	0.01	0.01	1198	687
0.35	0.23	0.75	1.3	0.65	0	0	0	0	0	0	0	0	0	0.01	0.01	1123	605
0.4	0.23	0.75	1.3	0.65	0	0	0	0	0	0	0	0	0	0.01	0.01	1123	583
0.14	0.25	0.5	1.55	1.55	0	0	0	0	0	0	0	0	0	0.01	0.01	1143	696
0.15	0.25	0.75	1.45	0.95	0	0	0	0	0	0	0	0	0	0.01	0.01	1143	706
0.16	0.31	0.5	2.02	1.95	0.03	0	0	0	0.03	0	0	0	0	0.01	0.01	1143	723
0.32	0.2	0.57	3	1.15	0	0	0	0	0	0	0	0	0	0.01	0.01	1113	583
0.12	0.2	0.5	3.25	0.9	0	0	0	0	0	0	0	0	0	0.01	0.01	1173	673
0.15	0.15	0.4	4.1	1.15	0	0	0	0	0	0	0	0	0	0.01	0.01	1083	663
0.3	0.2	0.5	4.1	1.25	0	0	0	0	0	0	0	0	0	0.01	0.01	1093	573
0.3	0.25	0.8	0.55	0.5	0.2	0	0	0	0	0	0	0	0	0.01	0.01	1123	626
0.41	0.25	0.85	0.55	0.5	0.25	0	0	0	0	0	0	0	0	0.01	0.01	1123	593
0.48	0.34	0.75	0.6	0.58	0.2	0	0	0	0	0	0	0	0	0.01	0.01	1123	583
0.6	0.25	0.85	0.55	0.5	0.2	0	0	0	0	0	0	0	0	0.01	0.01	1118	513
0.4	0.25	0.65	0.85	0.75	0.25	0	0	0	0	0	0	0	0	0.01	0.01	1123	595
0.36	0.25	0.65	1.05	1.05	0.22	0	0	0	0	0	0	0	0	0.01	0.01	1123	613
0.16	0.2	0.8	1.4	1.05	0.15	0	0	0	0	0	0	0	0	0.01	0.01	1113	686
0.16	0.25	0.5	1.55	1.65	0.2	0	0	0	0	0	0	0	0	0.01	0.01	1133	673
0.36	0.25	0.7	1.5	1.5	0.25	0	0	0	0	0	0	0	0	0.01	0.01	1123	593
0.4	0.25	0.6	1.5	1.2	0.15	0	0	0	0	0	0	0	0	0.01	0.01	1123	586
0.4	0.25	0.6	1.5	1.2	0.3	0	0	0	0	0	0	0	0	0.01	0.01	1123	573
0.16	0.2	0.8	1.8	1.05	0.15	0	0	0	0	0	0	0	0	0.01	0.01	1103	676
0.41	0.25	0.7	1.8	0.8	0.25	0	0	0	0	0	0	0	0	0.01	0.01	1123	573
0.17	0.2	0.6	2	1.55	0.2	0	0	0	0	0	0	0	0	0.01	0.01	1103	675
0.3	0.25	0.48	2	2	0.4	0	0	0	0	0	0	0	0	0.01	0.01	1123	613
0.31	0.25	0.6	2.55	0.65	0.55	0	0	0	0	0	0	0	0	0.01	0.01	1103	603
0.4	0.25	0.6	2.55	0.65	0.55	0	0	0	0	0	0	0	0	0.01	0.01	1103	563
0.31	0.25	0.55	3	1.05	0.28	0	0	0	0	0	0	0	0	0.01	0.01	1103	583
0.12	0.28	0.53	3.2	0.58	0.2	0	0	0	0	0	0	0	0	0.01	0.01	1133	713
0.13	0.2	0.5	3.4	0.85	0.18	0	0	0	0	0	0	0	0	0.01	0.01	1093	686
0.15	0.25	0.4	4.1	1.15	0.2	0	0	0	0	0	0	0	0	0.01	0.01	1093	643
0.3	0.25	0.6	4.1	1.25	0.3	0	0	0	0	0	0	0	0	0.01	0.01	1093	576
0.34	0.2	0.5	4	1.8	0.35	0	0	0	0	0	0	0	0	0.01	0.01	1123	546
0.38	0.25	0.7	0	0.5	0	0	0	0	0	0	0	0	0	0.01	0.01	1103	626
0.46	0.25	0.7	0	0.5	0	0	0	0	0	0	0	0	0	0.01	0.01	1103	586
0.59	0.25	0.6	0.2	0.65	0	0	0	0	0	0	0	0	0	0.01	0.01	1103	530
0.2	0.2	0.8	0	0.8	0	0	0	0	0	0	0	0	0	0.01	0.01	1173	686
0.6	0.25	0.85	0	0.75	0	0	0	0	0	0	0	0	0	0.01	0.01	1118	520
0.2	0.3	0.75	0	0.95	0	0	0	0	0	0	0	0	0	0.01	0.01	1173	686
0.3	0.2	0.7	0	1.05	0	0	0	0	0	0	0	0	0	0.01	0.01	1133	640
0.39	0.2	0.7	0	1.05	0	0	0	0	0	0	0	0	0	0.01	0.01	1143	606
0.5	0.35	0.75	0	1.2	0	0	0	0	0	0	0	0	0	0.01	0.01	1123	553
0.07	0.4	0.5	0.2	13	0	0	0	0	0	0	0	0	0	0.01	0.01	1253	613
0.12	0.4	0.5	0.2	12.5	0	0	0	0	0	0	0	0	0	0.01	0.01	1253	606
0.17	0.38	0.4	0.2	12.5	0	0	0	0	0	0	0	0	0	0.01	0.01	1233	598
0.24	0.37	0.27	0.32	13.3	0.06	0	0	0	0	0	0	0	0	0.01	0.01	1233	578
0.32	0.3	0.3	0.2	13	0.06	0	0	0	0	0	0	0	0	0.01	0.01	1233	566
0.2	0.25	0.7	0.65	12	1	0.3	0	0	0	0	0	0	0	0.01	0.01	1273	543
0.14	0.25	0.55	0	0.6	0.55	0	0	0	0	0	0	0	0	0.01	0.01	1193	691
0.2	0.25	0.75	0	0.4	0.45	0	0	0	0	0	0	0	0	0.01	0.01	1173	689
0.12	0.3	0.45	0.16	0.85	0.6	0	0	0	0	0	0	0	0	0.01	0.01	1233	740
0.27	0.13	0.6	0.19	0.74	0.55	0	0	0	0	0	0	0	0	0.01	0.01	1148	698
0.6	0.25	0.85	0	0.8	0.3	0	0	0	0	0	0	0	0	0.01	0.01	1123	523
0.18	0.25	0.75	0	1	0.2	0	0	0	0	0	0	0	0	0.01	0.01	1133	693
0.26	0.25	0.7	0	1.05	0.22	0	0	0	0	0	0	0	0	0.01	0.01	1123	725
0.3	0.25	0.5	0	1	0.2	0	0	0	0	0	0	0	0	0.01	0.01	1123	652
0.34	0.25	0.65	0	1.05	0.25	0	0	0	0	0	0	0	0	0.01	0.01	1123	631
0.36	0.25	0.8	0	1	0.2	0	0	0	0	0	0	0	0	0.01	0.01	1123	620
0.4	0.2	0.85	0	1.05	0.3	0	0	0	0	0	0	0	0	0.01	0.01	1143	606
0.46	0.25	0.85	0	1	0.2	0	0	0	0	0	0	0	0	0.01	0.01	1123	580
0.5	0.25	0.85	0	1	0.22	0	0	0	0	0	0	0	0	0.01	0.01	1123	560
0.15	0.3	0.6	0	1.25	0.5	0	0	0	0	0	0	0	0	0.01	0.01	1193	699
0.35	0.27	0.55	0.14	1.23	0.51	0	0	0	0	0	0	0	0	0.01	0.01	1133	646
0.37	0.25	0.85	0	1.15	0.2	0	0	0	0	0	0	0	0	0.01	0.01	1133	616
0.42	0.25	0.85	0	1.15	0.2	0	0	0	0	0	0	0	0	0.01	0.01	1133	588
0.14	0.23	0.46	0.21	2.28	1.05	0	0	0	0	0	0	0	0	0.01	0.01	1173	693
0.2	0.25	0.5	0	3.1	0.52	0	0	0	0	0	0	0	0	0.01	0.01	1193	693
0.28	0.25	0.5	0	3.1	0.52	0	0	0	0	0	0	0	0	0.01	0.01	1193	666
0.32	0.25	0.55	0.3	3.05	0.4	0	0	0	0	0	0	0	0	0.01	0.01	1173	614
0.17	0.14	0.6	0	3.25	0.55	0	0	0	0	0	0	0	0	0.01	0.01	1173	673
0.26	0.14	0.6	0	3.25	0.55	0	0	0	0	0	0	0	0	0.01	0.01	1173	633
0.14	0.26	0.45	0.13	4.66	0.56	0	0	0	0	0	0	0	0	0.01	0.01	1193	723
0.12	0.3	0.7	0	9	1	0	0	0	0	0	0	0	0	0.01	0.01	1273	603
0.12	0.25	0.55	0.15	0.4	0.6	0.25	0	0	0	0	0	0	0	0.01	0.01	1193	694
0.22	0.3	0.6	0.13	1.15	0.6	0.22	0	0	0	0	0	0	0	0.01	0.01	1233	706
0.37	0.29	0.62	0.13	1.19	0.59	0.22	0	0	0	0	0	0	0	0.01	0.01	1223	618
0.3	0.25	0.6	0.3	2.5	0.2	0.18	0	0	0	0	0	0	0	0.01	0.01	1173	628
0.39	0.15	0.6	0	3.25	0.95	0.2	0	0	0	0	0	0	0	0.01	0.01	1223	576
0.5	0.25	0.75	0.15	0.95	0.05	0.2	0	0	0	0	0	0	0	0.01	0.01	1148	585
0.33	0.3	0.65	0	1.15	0.2	0	0	0	1	0	0	0	0	0.01	0.01	1173	623
0.31	0.3	0.55	0	1.6	0.2	0	0	0	1.1	0	0	0	0	0.01	0.01	1173	630
0.39	0.3	0.55	0	1.6	0.2	0	0	0	1.1	0	0	0	0	0.01	0.01	1173	600
0.42	0.3	0.65	0	1.65	0.33	0	0	0	1	0	0	0	0	0.01	0.01	1173	590
0.44	0.22	0.66	0	0.15	0	0.02	0	0	0	0	0	0	0	0.01	0.01	1323	623
0.44	0.22	0.66	0	0.15	0	0.02	0	0	0	0	0	0	0	0.01	0.01	1153	623
0.76	0.22	0.29	0.07	0.11	0.019	0.02	0.17	0	0	0	0	0	0	0.01	0.01	1083	518
0.76	0.22	0.29	0.07	0.11	0.019	0.02	0.17	0	0	0	0	0	0	0.01	0.01	1133	483
1.03	0.17	0.22	0.1	0.07	0.01	0	0.14	0	0	0	0	0	0	0.01	0.01	1063	448
1.03	0.17	0.22	0.1	0.07	0.01	0	0.14	0	0	0	0	0	0	0.01	0.01	1133	433
0.48	0.28	1.98	0	0	0	0	0	0	0	0	0	0	0	0.01	0.01	1123	563
0.98	0.08	1.84	0	0	0	0	0	0	0	0	0	0	0	0.01	0.01	1173	393
0.73	1.62	0.73	0.12	0.1	0	0.01	0.19	0	0	0	0	0	0	0.01	0.01	1118	488
0.3	0.32	0.51	3.03	0.07	0	0	0	0	0.032	0.01	0	0	0	0.01	0.01	1123	613
0.35	0.23	0.656	0.23	1.11	0.05	0.01	0.18	0	0	0	0	0	0	0.01	0.01	1123	633
0.44	0.22	0.8	0.26	1.04	0.04	0.01	0.17	0	0	0	0	0	0	0.01	0.01	1113	628
1.04	0.26	0.33	0.31	1.53	0.01	0.01	0.2	0	0	0	0	0	0	0.01	0.01	1133	518
1.04	0.26	0.33	0.31	1.53	0.01	0.01	0.2	0	0	0	0	0	0	0.01	0.01	1323	408
0.44	0.3	0.2	0.31	13.12	0.01	0.02	0.09	0	0	0	0	0	0	0.01	0.01	1253	553
2.08	0.28	0.39	0.31	11.48	0.02	0.04	0.15	0	0	0	0	0	0	0.01	0.01	1243	457
0.23	0.3	0.65	0.05	0.12	0.5	0.03	0.08	0	0.051	0	0	0	0	0.01	0.01	1323	698
0.38	1.05	1.14	0	0.23	0	0.02	0	0	0	0	0	0	0	0.01	0.01	1133	603
0.16	0.22	1.12	0.12	0.99	0.02	0.01	0	0	0.015	0	0	0	0	0.01	0.01	1143	673
0.47	0.35	0.82	0.04	1.2	0	0.11	0.14	0	0	0	0	0	0	0.01	0.01	1153	573
0.55	0.22	0.98	0.01	1.02	0	0.11	0.07	0	0	0	0	0	0	0.01	0.01	1153	543
0.15	0.48	0.67	0.25	1.2	0	0.31	0.18	0	0	0	0	0	0	0.01	0.01	1193	708
0.13	0.31	0.51	1.55	1.5	0.06	0.01	0	0	0.01	0	0	0	0	0.01	0.01	1143	713
0.16	0.31	0.5	2.02	1.95	0.03	0.01	0	0	0.03	0	0	0	0	0.01	0.01	1143	723
0.13	0.26	0.46	3.69	0.78	0.04	0	0.16	0	0.012	0	0	0	0	0.01	0.01	1143	693
0.22	0.25	0.64	0.33	0.97	0.23	0.01	0.16	0	0	0	0	0	0	0.01	0.01	1148	673
0.3	0.22	0.64	0.11	1.01	0.24	0.01	0.19	0	0	0	0	0	0	0.01	0.01	1123	658
0.38	0.23	0.64	0.08	0.99	0.16	0.01	0.17	0	0	0	0	0	0	0.01	0.01	1123	633
0.5	0.32	0.8	0.11	1.04	0.24	0.01	0.17	0	0	0	0	0	0	0.01	0.01	1123	563
0.22	0.3	0.66	0.15	0.56	0.44	0	0.18	0	0.049	0	0	0.02	0	0.01	0.01	1163	698
0.27	0.2	0.67	0.11	0.5	0.45	0	0	0	0.034	0	0	0.005	0	0.01	0.01	1163	683
0.21	0.4	1.52	0.07	0	0	0.13	0	0	0.043	0	0	0.019	0	0.01	0.01	1173	683
0.17	0.55	1.45	0.74	0	0	0	0	0	0.055	0.18	0	0	0	0.01	0.01	1203	693
1.03	0.28	0.97	0.13	1.05	0.03	0	0.25	1.15	0	0	0	0	0	0.01	0.01	1088	518
1.03	0.28	0.97	0.13	1.05	0.03	0	0.25	1.15	0	0	0	0	0	0.01	0.01	1163	428
0.2	0.38	1.2	0.55	0.06	0	0	0.91	0	0	0	0	0	0	0.01	0.01	1143	668
0.3	0.24	0.46	2.06	1.44	0.37	0.01	0.2	0	0	0	0	0	0	0.01	0.01	1123	623
0.4	0.2	0.35	4.03	1.27	0.24	0.04	0.16	0	0	0	0	0	0	0.01	0.01	1133	543
0.2	0.15	0.62	1.58	0.47	0.48	0	0	0	0.015	0	0	0	0	0.01	0.01	1143	688
0.58	0.89	0.81	0.06	1.27	0.02	0.11	0.14	0	0	0	0	0	0	0.01	0.01	1143	543
0.39	0.94	0.48	0.04	5.53	0.87	0.48	0.2	0	0	0	0	0	0	0.01	0.01	1303	548
0.43	0.27	0.75	0.11	1.31	0.72	0.23	0	0	0	0	0	0	0	0.01	0.01	1243	598
0.12	0.4	1.28	0.62	0	0	0.15	0.67	0	0.024	0	0	0	0	0.01	0.01	1173	748
0.12	0.4	1.28	0.62	0	0	0	0.67	0	0.021	0.18	0	0	0	0.01	0.01	1173	748
0.52	0.29	0.7	1.72	1.09	0.43	0.14	0	0	0	0	0	0	0	0.01	0.01	1123	548
0.28	0.16	0.39	0.06	2.35	0.06	0.53	0	4.1	0	0	0	0	0	0.01	0.01	1363	673
0.28	0.11	0.36	0.04	2.57	0.03	0.35	0	8.88	0	0	0	0	0	0.01	0.01	1393	693
2.19	0.26	0.32	0.08	11.75	0.12	0.08	0.12	0.84	0	0	0	0	0	0.01	0.01	1243	453
0.55	0.94	0.34	0.12	1.27	0.05	0.18	0	2.1	0	0	0	0	0	0.01	0.01	1153	583
0.39	0.58	0.45	0.13	1.45	0.47	0.7	0	0.55	0	0	0	0	0	0.01	0.01	1323	633
0.85	0.3	0.31	0.18	4.15	4.79	2.01	0	6.34	0	0	0	0	0	0.01	0.01	1463	468
0.8	0.23	0.3	0.3	4.34	0.78	1.52	0	17.89	0	0	0	0	4.52	0.01	0.01	1523	453
0.35	0.31	0.69	0.31	0.12	0.04	0	0.14	0	0	0	0	0	0	0.01	0.01	1123	628
0.36	0.27	0.66	0.02	0.21	0.02	0	0.22	0	0.06	0	0	0	0	0.01	0.01	1123	633
0.45	0.27	0.52	0.12	0.05	0.01	0	0.13	0	0	0	0	0	0	0.01	0.01	1123	618
0.44	0.26	0.72	0.09	0.16	0.02	0	0	0	0	0	0	0	0	0.01	0.01	1123	603
0.53	0.35	0.7	0.24	0.09	0.1	0.03	0.52	0	0	0	0	0	0	0.01	0.01	1098	583
0.75	0.24	0.75	0.43	0.06	0.1	0.03	0.56	0	0	0	0	0	0	0.01	0.01	1073	513
0.72	0.34	0.72	0	0	0	0	0	0	0	0	0	0	0	0.01	0.01	1123	518
0.55	1.68	0.61	0.19	0.05	0.01	0	0.2	0	0	0.05	0	0	0	0.01	0.01	1198	558
0.55	1.68	0.61	0.19	0.05	0.01	0	0.2	0	0	0	0	0	0	0.01	0.01	1198	556
0.33	0.3	1.12	0.24	0.11	0.04	0	0.19	0	0.01	0	0	0	0	0.01	0.01	1123	628
0.47	0.36	1.37	0.02	0.15	0	0	0.19	0	0	0	0	0	0	0.01	0.01	1148	573
0.24	0.2	1.58	0.2	0.24	0.02	0	0.12	0	0	0	0	0	0.018	0.01	0.01	1148	638
0.11	0.22	0.44	3.47	0.1	0.04	0	0.15	0	0.007	0	0	0	0	0.01	0.01	1173	708
0.1	0.33	0.46	5	0.23	0.04	0	0.14	0	0	0	0	0	0	0.01	0.01	1123	683
0.09	0.27	0.51	9	0.05	0.03	0	0.13	0	0.012	0	0	0	0	0.01	0.01	1063	618
0.32	0.3	0.76	0.26	1.08	0.02	0	0.17	0	0	0	0	0	0	0.01	0.01	1123	623
0.38	0.26	0.74	0.26	0.9	0.04	0	0.17	0	0	0	0	0	0	0.01	0.01	1123	598
0.44	0.31	0.8	0.46	0.96	0.05	0	0.18	0	0	0	0	0	0	0.01	0.01	1123	583
1	0.27	0.3	0.21	1.71	0.04	0.01	0.14	0	0	0	0	0	0	0.01	0.01	1123	513
0.42	0.44	0.16	0.27	13.4	0	0	0.08	0	0	0	0	0	0	0.01	0.01	1273	478
0.55	1.52	0.88	0.07	0.74	0.01	0	0.03	0	0	0	0	0	0	0.01	0.01	1123	538
0.38	0.21	0.41	0.03	1.29	0.1	0.12	0.05	0	0	0	0	0	0	0.01	0.01	1198	613
0.53	0.27	0.81	0.07	1.09	0.01	0.1	0.11	0	0	0	0	0	0	0.01	0.01	1123	558
0.81	0.29	2.1	0.06	0.02	0.01	0.17	0.04	0.05	0	0	0	0	0	0.01	0.01	1073	443
0.14	0.23	1.2	0.15	0.1	0.48	0.065	0.15	0	0	0	0	0	0	0.01	0.01	1173	713
0.18	0.27	1.1	0.28	1.02	0.04	0	0.18	0	0	0	0	0	0	0.01	0.01	1123	673
0.93	0.2	1.25	0.24	0.6	0	0	0.15	0	0	0	0	0	0	0.01	0.01	1098	453
0.5	0.4	0.78	0.48	0.52	0.03	0	0.12	0	0	0	0	0	0	0.01	0.01	1098	573
0.41	0.24	0.55	0.93	0.8	0.06	0.01	0.1	0	0	0	0	0	0	0.01	0.01	1173	593
0.11	0.3	0.5	1.59	0.64	0.1	0.03	0.31	0	0	0	0	0	0	0.01	0.01	1198	677
0.15	0.3	0.55	1.38	0.82	0.09	0	0.11	0	0	0	0	0	0	0.01	0.01	1173	668
0.19	0.3	0.55	1.52	0.81	0.1	0.03	0.2	0	0	0	0	0	0	0.01	0.01	1123	648
0.12	0.29	0.51	2.69	0.7	0.06	0	0.18	0	0	0	0	0	0	0.01	0.01	1123	653
0.36	0.32	0.53	3.74	1.86	0.06	0	0.13	0	0	0.002	0	0	0	0.01	0.01	1123	538
0.32	0.2	0.3	2.95	0.69	0.1	0.03	0.31	0.06	0	0	0	0	0	0.01	0.01	1123	593
0.52	0.4	0.6	0.17	1	0.22	0.05	0.38	0	0	0	0	0	0	0.01	0.01	1123	563
0.17	0.23	0.8	0.21	1.06	0.24	0.006	0.18	0	0	0.032	0	0	0	0.01	0.01	1198	658
0.15	0.28	0.86	0.14	0.84	0.2	0	0	0	0	0	0	0	0	0.01	0.01	1173	675
0.25	0.21	0.68	0.19	1.1	0.22	0	0.16	0	0	0	0	0	0	0.01	0.01	1173	638
0.37	0.3	0.79	0.17	1	0.18	0	0.1	0	0	0	0	0	0	0.01	0.01	1123	608
0.36	0.28	0.77	0.16	0.96	0.28	0	0	0	0	0	0	0	0	0.01	0.01	1123	623
1.07	0.31	0.32	0.17	2.05	0.18	0	0.13	0	0	0	0	0	0	0.01	0.01	1123	518
0.3	0.29	0.63	0.17	2.99	0.43	0	0.13	0	0	0	0	0	0	0.01	0.01	1223	598
0.11	0.24	0.47	0.23	4.48	0.52	0	0.15	0	0	0	0	0	0	0.01	0.01	1173	618
0.43	1.38	0.95	0.03	1.06	0.1	0.035	0.05	0	0	0	0	0	0	0.01	0.01	1198	570
0.45	1.31	0.55	0.21	0.6	0.22	0.05	0.27	0	0	0	0	0	0	0.01	0.01	1173	583
0.45	1.34	1.5	0.03	0.03	0.01	0.04	0.09	0	0	0	0	0	0	0.01	0.01	1198	573
0.15	0.26	0.53	0.11	1.04	1.05	0.25	0.15	0	0	0	0	0	0	0.01	0.01	1223	673
0.15	0.44	0.36	0.09	2.24	0.85	0	0.23	0	0.097	0.01	0	0	0	0.01	0.01	1248	658
0.15	0.44	0.36	0.09	2.24	0.85	0	0.23	0	0.097	0.01	0	0	0	0.01	0.01	1198	698
0.26	0.49	0.58	0.18	1.65	0.84	0.38	0.07	0	0	0	0	0	0	0.01	0.01	1323	653
0.41	0.66	0.45	0	4.9	1.07	0.35	0.09	0	0	0	0	0	0	0.01	0.01	1273	553
0.28	0.29	0.7	0.43	0.7	0.2	0	0.2	0	0	0	0	0	0	0.01	0.01	1123	638
0.21	0.31	0.88	0.65	0.57	0.26	0	0.15	0	0	0	0	0	0	0.01	0.01	1148	673
0.4	0.33	0.8	0.58	0.56	0.28	0	0.1	0	0	0	0	0	0	0.01	0.01	1123	598
0.33	0.24	0.72	1.22	0.54	0.17	0	0.22	0	0	0	0	0	0	0.01	0.01	1123	613
0.49	0.26	0.57	1.62	0.83	0.24	0	0.13	0	0	0	0	0	0	0.01	0.01	1123	538
0.29	0.24	0.78	1.62	1.49	0.44	0	0.16	0	0	0.01	0	0	0	0.01	0.01	1123	593
0.17	0.25	0.63	2.02	0.38	0.13	0	0.07	0	0.01	0	0	0	0	0.01	0.01	1173	658
0.17	0.25	1.23	2.45	0.94	0.4	0	0	0	0.042	0	0	0.012	0	0.01	0.01	1123	673
0.57	0.31	0.65	2.35	0.75	0.41	0	0.13	0	0	0	0	0	0	0.01	0.01	1123	518
0.31	0.3	0.67	0.94	3	0.51	0	0.19	0	0	0	0	0	0	0.01	0.01	1173	593
0.16	0.2	0.46	3.02	1.02	0.26	0	0.12	0	0	0	0	0	0	0.01	0.01	1123	628
0.36	0.3	0.39	3.7	1.65	0.23	0	0.12	0	0	0	0	0	0	0.01	0.01	1123	548
0.34	0.26	0.35	3.55	1.54	0.31	0	0	0	0	0	0	0.008	0	0.01	0.01	1123	563
0.3	0.27	0.56	1.75	1.85	0.49	0	0	0	0	0	0	0	0	0.01	0.01	1148	553
0.32	0.27	0.35	2.1	2.3	0.64	0	0.19	0	0	0	0	0	0	0.01	0.01	1148	573
0.3	0.3	0.4	3.2	0.86	0.4	0	0.17	0	0	0	0	0	0	0.01	0.01	1123	593
0.42	0.32	0.4	4.34	1.56	0.44	0	0.05	0	0	0	0	0	0	0.01	0.01	1123	528
0.2	0.32	0.63	3.85	0.25	0.94	0	0.17	0	0	0	0	0	0	0.01	0.01	1123	628
0.4	0.53	0.56	0.21	1.65	0.23	0	0.15	0	1.1	0	0	0	0	0.01	0.01	1173	593
0.16	1.14	0.49	0.25	1.22	1.05	0.46	0.19	0	0	0.03	0	0	0	0.01	0.01	1323	658
0.98	0.16	0.3	0.17	0.63	0.28	0.28	0.11	3.66	0	0	0	0	0	0.01	0.01	1123	503
0.16	0.27	0.51	2.59	0.67	0.49	0.08	0.2	0	0	0	0	0	0	0.01	0.01	1223	643
0.58	0.39	0.62	1.68	1.35	0.4	0.1	0.01	0	0	0	0	0	0	0.01	0.01	1123	508
0.37	0.95	0.34	0.17	4.7	1.4	0.5	0.11	1.8	0	0	0	0	0	0.01	0.01	1273	588
0.34	0.18	1.55	0.17	0.08	0.02	0	0	0	0	0	0	0	0	0.01	0.01	1123	628
0.17	0.34	1.5	0	0	0	0.11	0	0	0.082	0	0	0.025	0	0.01	0.01	1173	688
0.23	0.27	0.56	2.06	0.15	0.01	0	0.18	0	0	0	0	0	0	0.01	0.01	1173	658
0.19	0.2	0.67	2	0.39	0.09	0	0.05	0	0	0	0	0	0	0.01	0.01	1173	648
0.24	0.27	0.52	2.1	0.05	0.32	0	0.1	0	0	0	0	0	0	0.01	0.01	1148	643
0.11	0.21	0.46	0	2.18	0.31	0	0	0	0.485	0	0	0	0	0.01	0.01	1248	723
0.28	0.32	0.49	0.13	1.65	0.22	0	0	0	1.05	0	0	0	0	0.01	0.01	1173	663
0.13	0.14	1.08	1.13	0.88	0.4	0	0	0	0	0	0	0	0	0.01	0.01	1173	658
0.18	0.27	0.86	1.53	1.05	0.16	0	0.13	0	0	0	0	0	0	0.01	0.01	1123	668
0.81	0.21	0.26	0	4.28	3.98	1.08	0	0	0	0	0	0	0	0.01	0.01	1413	428
0.41	0.36	0.3	4.8	0.54	1.13	0.52	0	0	0	0	0	0	0	0.01	0.01	1148	573
0.38	0.37	0.52	0.08	3.23	0.44	0.58	0	4.15	0	0	0	0	0	0.01	0.01	1323	578
0.27	0.26	0.43	0.1	2.45	0.13	0.36	0	8.7	0	0	0	0	0	0.01	0.01	1423	603
0.6	0.19	0.22	0.2	4.65	1	1.35	0	17.8	0	0	0	0	0.72	0.01	0.01	1473	558
0.36	0.27	0.66	0.2	0.21	0.02	0	0.22	0	0.06	0	0	0	0	0.01	0.01	1573	633
0.37	0.33	0.69	0.06	0.04	0.05	0	0	0	0	0	0	0.013	0	0.01	0.01	1098	633
0.93	0.11	0.31	0.2	0.12	0.1	0.03	0.62	0	0	0	0	0	0	0.01	0.01	1073	468
1.29	0.27	0.2	0.09	0.04	0.01	0	0.08	0	0	0	0	0	0	0.01	0.01	1098	428
1.29	0.27	0.2	0.09	0.04	0.01	0	0.08	0	0	0	0	0	0	0.01	0.01	1473	438
0.42	1.78	0.62	0.18	0.05	0.01	0.03	0.22	0	0	0	0	0	0	0.01	0.01	1248	598
0.08	0.16	0.29	2.06	0.08	0.02	0	0.13	0	0	0	0	0	0	0.01	0.01	1173	698
0.11	0.45	0.49	0.13	12	0.02	0.02	0.07	0	0	0	0	0	0	0.01	0.01	1273	623
0.2	0.3	0.72	0.27	0.79	0.02	0	0.02	0	0	0	0	0	0	0.01	0.01	1123	663
0.29	0.85	0.4	0.18	12.32	0.1	0.05	0.12	0	0	0	0	0	0	0.01	0.01	1273	538
0.72	0.2	0.35	0.06	0.28	0	0	0.049	0	0	0	0	0	0	0.01	0.01	1123	538
0.88	0.24	0.41	0.1	0.78	0.05	0	0.12	0	0	0	0	0	0	0.01	0.01	1123	503
0.97	0.26	0.27	0.05	0.77	0.01	0	0.04	0	0	0	0	0	0	0.01	0.01	1123	488
0.29	1.3	1.33	0.12	0	0	0	0.1	0	0	0	0	0	0	0.01	0.01	1198	628
0.28	1.49	0.92	0.12	0.99	0	0	0.1	0	0	0	0	0	0	0.01	0.01	1198	618
0.13	0.33	0.35	3.42	0.86	0.08	0	0.16	0	0	0	0	0	0	0.01	0.01	1123	653
0.42	0.41	0.6	4.4	1.25	0.05	0	0.14	0	0.02	0	0	0	0	0.01	0.01	1123	513
0.21	0.29	0.55	1.84	0.07	0.2	0	0.09	0	0	0	0	0	0	0.01	0.01	1148	653
0.08	0.06	0.35	4.06	0.07	0.88	0	0.15	0	0	0	0	0	0	0.01	0.01	1123	663
0.3	0.25	0.5	0.09	1.28	0	0.05	0.09	0	0	0	0	0	0	0.01	0.01	1148	633
0.32	0.21	0.4	0.11	1.3	0.1	0.125	0.13	0	0	0	0	0	0	0.01	0.01	1148	628
1.15	0.38	0.38	0.21	0.74	0.02	0	0.12	1.2	0	0	0	0	0	0.01	0.01	1123	453
0.28	1.25	0.59	0.05	0.92	0.22	0	0.03	0	0	0	0	0	0	0.01	0.01	1198	623
0.5	1.48	1.05	0.05	1.2	0.2	0	0.04	0	0	0	0	0	0	0.01	0.01	1148	548
0.3	2.2	0.48	0.12	10.5	1	0.012	0.07	0	0	0	0	0	0	0.01	0.01	1273	528
0.17	0.28	0.63	1.13	0.49	0.13	0	0.1	0	0	0	0	0	0	0.01	0.01	1123	658
1.18	0.28	0.63	1.13	0.49	0.13	0	0.1	0	0	0	0	0	0	0.01	0.01	1123	418
0.32	0.27	0.55	1.9	1.8	0.58	0	0	0	0	0	0	0	0	0.01	0.01	1148	573
0.33	0.32	0.51	3.38	0.83	0.03	0	0.13	0	0	0	0	0	0	0.01	0.01	1098	576
0.37	0.26	0.59	2.54	0.94	0.12	0	0.2	0	0	0	0	0	0	0.01	0.01	1123	570
0.1	0.26	0.33	3.02	0.68	0.19	0	0.14	0	0	0	0	0	0	0.01	0.01	1123	658
0.15	0.35	0.32	3.09	0.84	0.14	0	0.12	0	0	0	0	0	0	0.01	0.01	1123	643
0.31	0.28	0.5	3.33	1.2	0.5	0.03	0.15	0.08	0	0	0	0	0	0.01	0.01	1123	583
0.3	0.3	0.4	3.2	0.86	0.4	0	0	0	0	0	0	0	0	0.01	0.01	1123	598
0.36	0.3	0.39	3.7	1.65	0.23	0	0.12	0	0	0	0	0	0	0.01	0.01	1123	548
0.15	0.33	0.48	4.12	1	0.2	0	0.21	0	0	0	0	0	0	0.01	0.01	1123	613
0.86	0.34	0.35	0.58	1.62	0.01	0.174	0.05	0	0	0	0	0	0	0.01	0.01	1173	493
0.91	0.37	0.32	0	5.2	1.07	0.42	0.09	0	0	0	0	0	0	0.01	0.01	1248	478
0.48	0.67	0.27	0.14	1.2	0.02	0.013	0.21	2.34	0	0	0	0	0	0.01	0.01	1223	568
0.45	0.2	0.34	0.44	1.25	0.1	0.36	0.14	2.2	0	0	0	0	0	0.01	0.01	1223	573
0.4	0.26	0.34	0.12	2.85	0.16	0.26	0.14	3.39	0	0	0	0	0	0.01	0.01	1273	598
0.81	0.23	0.17	0.08	4.25	0.09	1.08	0	17.6	0	0	0	0	0.05	0.01	0.01	1548	493
0.38	0.22	0.44	3.4	1.5	0.15	0.015	0.13	0	0	0	0	0	0	0.01	0.01	1198	548
0.34	0.37	0.52	2.65	1.8	0.53	0.15	0.2	0	0	0	0	0	0	0.01	0.01	1173	558
1.56	0.2	0.37	0.26	12.46	0.54	0.65	0.1	0.28	0	0	0	0	0	0.01	0.01	1273	458
1.43	0.29	0.17	0.15	4.18	0.87	4.35	0	11	0	0	0	0	0	0.01	0.01	1523	428
0.82	0.25	0.29	0.2	4.1	1.6	2.06	0	12.1	0	0	0	0	0	0.01	0.01	1548	408
0.79	0.18	0.17	0.08	4	0.2	2.11	0	18.15	0	0	0	0	0.17	0.01	0.01	1548	478
0.28	0.96	0.54	0.54	2.8	0.13	0.24	0	8.77	0	0	0	0	2.05	0.01	0.01	1448	668
0.8	0.28	0.53	0	3.8	0	1.05	0	17.4	0	0	0	0	4.62	0.01	0.01	1553	413
0.8	0.28	0.29	0	4.4	0.37	1.6	0	19.2	0	0	0	0	9.3	0.01	0.01	1548	423
0.89	0.18	0.5	0	3.9	0	1.03	0	19.1	0	0	0	0	9.66	0.01	0.01	1553	383
1.46	0.27	0.1	0	3.72	0.47	4.1	0.09	13.7	0	0	0	0	5	0.01	0.01	1523	403
1.64	0.31	0.21	0	4.5	0.66	5.05	0	11.64	0	0	0	0	11.35	0.01	0.01	1513	438
0.55	0.3	0.68	1.65	1	0.35	0.22	0.11	0.08	0	0	0	0	0	0.01	0.01	1123	533
0.76	0.35	0.25	0	4.54	5.75	2.05	0	6.6	0	0	0	0	0.86	0.01	0.01	1498	473
0.84	0.23	0.22	0	4.36	4.95	1.83	0	6.48	0	0	0	0	4.85	0.01	0.01	1503	423
1.29	0.43	0.26	0	4.42	4.1	4	0	5.54	0	0	0	0	0.37	0.01	0.01	1503	453
0.33	0.23	1.54	0.18	0.15	0.05	0	0	0	0	0	0	0	0	0.01	0.01	1133	593
0.75	0.33	0.7	0.2	0.17	0	0	0	0	0	0	0	0	0	0.01	0.01	1073	483
0.96	0.32	0.55	0.08	0.11	0	0	0	0	0	0	0	0	0	0.01	0.01	1053	463
0.29	0.26	1.67	0.21	0.12	0.04	0	0.11	0	0	0	0	0	0	0.01	0.01	1133	577
0.39	0	1.67	0.1	0	0	0	0	0	0	0	0	0	0	0.01	0.01	1373	618
1.02	0	2.41	0	0	0	0	0	0	0	0	0	0	0	0.01	0.01	1323	386
0.33	0.18	1.48	0.26	0.16	0.27	0	0.14	0	0	0	0	0	0	0.01	0.01	1118	613
0.38	0.25	1.49	0	0	0.41	0	0	0	0	0	0	0	0	0.01	0.01	1118	560
0.19	0.14	1.37	0.56	0.2	0.31	0	0	0	0	0	0	0	0	0.01	0.01	1143	658
0.33	0.21	0.62	0.89	0.1	0.05	0	0	0	0	0	0	0	0	0.01	0.01	1118	633
0.34	0.2	1.06	0.75	0.23	0.2	0	0	0	0	0	0	0	0	0.01	0.01	1118	598
0.76	0.2	0.41	2.5	0.13	0.08	0	0.12	0	0	0	0	0	0	0.01	0.01	1023	473
0.33	0.23	0.74	3.47	0.07	0	0	0	0	0	0	0	0	0	0.01	0.01	1113	583
0.35	0.13	0.65	1.27	0.55	0	0	0	0	0	0	0	0	0	0.01	0.01	1118	613
0.33	0.23	0.57	3.26	0.85	0.09	0	0	0	0	0	0	0	0	0.01	0.01	1108	578
0.35	0.14	0.44	4.23	1.43	0.13	0	0	0	0	0	0	0	0	0.01	0.01	1093	563
0.41	0.23	0.67	0.2	1.01	0.23	0	0	0	0	0	0	0	0	0.01	0.01	1133	577
0.42	0	0.72	0.05	0.99	0.42	0	0	0	0	0	0	0	0	0.01	0.01	1373	633
0.27	0.26	0.53	3.38	0.71	0.18	0	0	0	0	0	0	0	0	0.01	0.01	1273	552
0.3	0.22	0.69	2.83	0.85	0.3	0.01	0.12	0	0.005	0	0	0.005	0	0.01	0.01	1368	607
0.31	0.2	0.62	2.63	0.64	0.58	0	0	0	0	0	0	0	0	0.01	0.01	1108	590
0.32	0.28	0.61	3.22	0.63	0.22	0.025	0.12	0.16	0	0	0	0	0	0.01	0.01	1103	581
0.32	0.27	0.56	2.37	0.74	0.51	0	0	0	0	0	0	0	0	0.01	0.01	1108	613
0.32	0.29	0.47	4.13	1.21	0.3	0.013	0.15	0.11	0	0	0	0	0	0.01	0.01	1093	569
0.38	0.2	0.69	1.58	0.95	0.26	0	0	0	0	0	0	0	0	0.01	0.01	1108	586
0.38	0.15	0.56	2.42	0.74	0.46	0	0	0	0	0	0	0	0	0.01	0.01	1108	578
0.39	0.23	0.62	1.44	1.11	0.18	0	0	0	0	0	0	0	0	0.01	0.01	1118	593
0.4	0.24	1.38	0.74	0.53	0.16	0	0	0	0	0	0	0	0	0.01	0.01	1133	583
0.41	0.09	0.48	1.75	0.17	0.22	0	0	0	0	0	0	0	0	0.01	0.01	1118	593
0.44	0.23	0.58	1.4	1.26	0.11	0	0	0	0	0	0	0	0	0.01	0.01	1133	573
0.42	0.31	0.67	2.53	0.72	0.48	0	0	0	0	0	0	0	0	0.01	0.01	1103	540
0.97	0.32	0.72	1.54	0.8	0.26	0.027	0.06	0	0.025	0	0	0.005	0	0.01	0.01	1423	392
0.38	0.18	0.2	0	2.98	0	0	0	0	0	0	0	0	0	0.01	0.01	1473	643
0.48	0.25	0.86	0.18	0.98	0.04	0	0.09	0	0	0	0	0	0	0.01	0.01	1133	557
0.25	0.15	0.52	3.33	1.14	0.65	0.16	0	0	0	0	0	0	0	0.01	0.01	1103	613
0.32	0.19	0.51	3.02	1.37	0.48	0.18	0	0	0	0	0	0	0	0.01	0.01	1108	588
0.32	0	0.64	0.1	0	0	0	1.14	0	0	0	0	0	0	0.01	0.01	1373	618
0.26	0.21	0.55	0.25	3.34	0.54	0	0	0	0	0	0	0	0	0.01	0.01	1173	623
0.51	0.27	0.72	0.15	0.94	0.05	0.2	0.15	0.11	0	0	0	0	0	0.01	0.01	1148	548
0.49	0.33	0.41	2.97	1.87	0	0	0	0	0	0	0	0	0	0.01	0.01	1123	499
0.5	1	0.35	0.19	0.11	0.5	0	0	0	0	0	0	0	0	0.01	0.01	1116	573
0.55	0	0.52	0	0	0	0	0	1.96	0	0	0	0	0	0.01	0.01	1573	573
0.06	0	0.43	0	0	0	0	0	0	0	0	0	0	0	0.01	0.01	1186	766
0.17	0	0.92	0	0	0	0	0	0	0	0	0	0	0	0.01	0.01	1589	715
0.2	0	0.81	0	0	0	0	0	0	0	0	0	0	0	0.01	0.01	1200	700
0.27	0	1.12	0	0	0	0	0	0	0	0	0	0	0	0.01	0.01	1125	666
0.35	0	0.37	0	0	0	0	0	0	0	0	0	0	0	0.01	0.01	1116	662
0.43	0.23	1.57	0.2	0.12	0.07	0	0	0	0	0	0	0	0	0.01	0.01	1172	572
0.5	0	0.91	0	0	0	0	0	0	0	0	0	0	0	0.01	0.01	1183	596
0.54	0	0.46	0	0	0	0	0	0	0	0	0	0	0	0.01	0.01	1183	596
0.63	0	0.87	0	0	0	0	0	0	0	0	0	0	0	0.01	0.01	1089	544
0.64	0	1.13	0	0	0	0	0	0	0	0	0	0	0	0.01	0.01	1183	537
0.79	0	0.76	0	0	0	0	0	0	0	0	0	0	0	0.01	0.01	1172	496
0.89	0	0.29	0	0	0	0	0	0	0	0	0	0	0	0.01	0.01	1158	489
1.13	0	0.3	0	0	0	0	0	0	0	0	0	0	0	0.01	0.01	1183	470
0.2	0	1.88	0	0	0	0	0	0	0	0	0	0	0	0.01	0.01	1200	666
0.4	0	1.88	0	0	0	0	0	0	0	0	0	0	0	0.01	0.01	1200	605
0.6	0	1.88	0	0	0	0	0	0	0	0	0	0	0	0.01	0.01	1200	529
1	0	1.88	0	0	0	0	0	0	0	0	0	0	0	0.01	0.01	1200	389
0.8	0	1.88	0	0	0	0	0	0	0	0	0	0	0	0.01	0.01	1200	447
0.35	0	1.85	0	0	0	0	0	0	0	0	0	0	0	0.01	0.01	1116	612
0.43	0	1.58	0	0	0	0	0	0	0	0	0	0	0	0.01	0.01	1158	596
0.17	0	1.65	1.07	0	0	0	0	0	0	0	0	0	0	0.01	0.01	1089	677
0.4	0	1	0	0	0.1	0	0	0	0	0	0	0	0	0.01	0.01	1102	589
0.38	0.26	1.51	0.4	0.99	0	0	0	0	0	0	0	0	0	0.01	0.01	1116	562
0.26	0.42	1.51	0	0.45	0.5	0	0	0	0	0	0	0	0	0.01	0.01	1172	644
0.18	0	0.67	1.07	0	0	0	0	0	0	0	0	0	0	0.01	0.01	1116	700
0.61	0	0.27	0.99	0	0	0	0	0	0	0	0	0	0	0.01	0.01	1077	562
0.56	0	0.26	1.97	0	0	0	0	0	0	0	0	0	0	0.01	0.01	1077	559
0.37	0	0.68	3.41	0	0	0	0	0	0	0	0	0	0	0.01	0.01	1061	574
0.4	0	0.57	3.49	0	0.01	0	0	0	0	0	0	0	0	0.01	0.01	1144	577
0.59	0	0.25	3.9	0	0	0	0	0	0	0	0	0	0	0.01	0.01	1077	526
0.1	0	0.52	5	0	0	0	0	0	0	0	0	0	0	0.01	0.01	1200	692
0.4	0	0.52	5	0	0	0	0	0	0	0	0	0	0	0.01	0.01	1200	566
0.6	0	0.52	5	0	0	0	0	0	0	0	0	0	0	0.01	0.01	1200	485
0.8	0.28	0.52	5	0.07	0.03	0	0	0	0	0	0	0	0	0.01	0.01	1200	405
1	0	0.52	5	0	0	0	0	0	0	0	0	0	0	0.01	0.01	1200	355
0.08	0	0.49	8.94	0	0	0	0	0	0	0	0	0	0	0.01	0.01	1116	633
0.21	0	0.75	1.08	0.48	0	0	0	0	0	0	0	0	0	0.01	0.01	1200	685
0.21	0	0.78	1.09	0.99	0	0	0	0	0	0	0	0	0	0.01	0.01	1200	662
0.22	0	0.77	1.08	1.91	0	0	0	0	0	0	0	0	0	0.01	0.01	1200	651
0.38	0	0.72	1.32	0.49	0	0	0	0	0	0	0	0	0	0.01	0.01	1116	611
0.11	0	0.45	3.33	1.52	0	0	0	0	0	0	0	0	0	0.01	0.01	1172	692
0.4	0	0.45	3.33	1.52	0	0	0	0	0	0	0	0	0	0.01	0.01	1200	577
0.6	0	0.45	3.33	1.52	0	0	0	0	0	0	0	0	0	0.01	0.01	1200	507
0.8	0	0.45	3.33	1.52	0	0	0	0	0	0	0	0	0	0.01	0.01	1200	430
1	0	0.45	3.33	1.52	0	0	0	0	0	0	0	0	0	0.01	0.01	1200	359
0.15	0.2	0.45	4.03	1.54	0.03	0	0	0	0	0	0	0	0	0.01	0.01	1172	661
0.33	0.06	0.23	3.78	1.79	0	0	0	0	0	0	0	0	0	0.01	0.01	1172	583
0.6	0.26	0.39	3.29	2.22	0	0	0	0	0	0	0	0	0	0.01	0.01	1255	470
0.89	0.19	0.39	4	1.58	0	0	0	0	0	0	0	0	0	0.01	0.01	1075	463
0.22	0	0.79	0	0	0.5	0	0	0	0	0	0	0	0	0.01	0.01	1172	685
0.26	0	0.87	0	0	0.26	0	0	0	0	0	0	0	0	0.01	0.01	1130	674
0.33	0	0.41	0	0	1.96	0	0	0	0	0	0	0	0	0.01	0.01	1311	650
0.35	0	0.8	0	0	0.25	0	0	0	0	0	0	0	0	0.01	0.01	1130	644
0.4	0	0.42	0	0	0.53	0	0	0	0	0	0	0	0	0.01	0.01	1144	633
0.36	0	0.17	0	0	0.82	0	0	0	0	0	0	0	0	0.01	0.01	1144	659
0.42	0	0.2	0	0	0.21	0	0	0	0	0	0	0	0	0.01	0.01	1144	644
0.43	0.23	0.9	0.23	0.27	0.26	0	0	0	0	0	0	0	0	0.01	0.01	1089	589
0.48	0	0.94	0	0	0.25	0	0	0	0	0	0	0	0	0.01	0.01	1089	577
0.65	0	0.68	0	0	0.1	0	0	0	0	0	0	0	0	0.01	0.01	1144	550
0.68	0	0.87	0	0	0.24	0	0	0	0	0	0	0	0	0.01	0.01	1172	512
0.97	0	1.04	0	0	0.32	0	0	0	0	0	0	0	0	0.01	0.01	1227	435
0.33	0	0.53	0	0.9	0.18	0	0	0	0	0	0	0	0	0.01	0.01	1116	637
0.37	0	0.77	0	0.98	0.21	0	0	0	0	0	0	0	0	0.01	0.01	1116	618
0.5	0	1.25	0	0.65	0.18	0	0	0	0	0	0	0	0	0.01	0.01	1102	559
0.11	0.44	0.38	0	5.46	0.42	0	0	0	0	0	0	0	0	0.01	0.01	1172	707
0.13	0	0.16	3.08	1.76	0.49	0	0	0	0	0	0	0	0	0.01	0.01	1172	633
0.14	0	0.26	2.21	1.05	0.26	0	0	0	0	0	0	0	0	0.01	0.01	1172	659
0.17	0	0.57	1.87	0.45	0.24	0	0	0	0	0	0	0	0	0.01	0.01	1200	670
0.42	0	0.78	1.79	0.8	0.33	0	0	0	0	0	0	0	0	0.01	0.01	1116	562
0.51	0	0.73	2.74	0.99	0.45	0	0	0	0	0	0	0	0	0.01	0.01	1172	477
0.55	0	0.6	0.36	1.03	0.19	0	0	0	0	0	0	0	0	0.01	0.01	1116	537
0.55	0	0.83	1.15	1.01	0.48	0	0	0	0	0	0	0	0	0.01	0.01	1172	508
0.62	0.67	0.64	1.79	0.6	0.32	0	0	0	0	0	0	0	0	0.01	0.01	1255	493
0.15	0	0.63	1.9	0.24	0	0	0	0	0	0	0	0	0	0.01	0.01	1200	684
0.18	0	0.65	1.09	0.26	0	0	0	0	0	0	0	0	0	0.01	0.01	1144	692
0.21	0	0.7	1.08	0.49	0	0	0	0	0	0	0	0	0	0.01	0.01	1200	692
0.25	1.5	1.3	1.8	0	0.4	0	0	0	0	0	0	0	0	0.01	0.01	1144	616
0.36	0	0.63	1.84	0	0.23	0	0	0	0	0	0	0	0	0.01	0.01	1116	611
0.16	0	0.52	3.36	0	0.19	0	0	0	0	0	0	0	0	0.01	0.01	1172	655
0.97	0	0.52	3.36	0	0.19	0	0	0	0	0	0	0	0	0.01	0.01	1255	374
0.39	0	0.56	3.53	0	0.74	0	0	0	0	0	0	0	0	0.01	0.01	1144	562
0.41	0	0.6	3.51	0	0.21	0	0	0	0	0	0	0	0	0.01	0.01	1144	570
0.33	0	0.45	0	1.97	0	0	0	0	0	0	0	0	0	0.01	0.01	1144	611
0.38	0	0.37	0	0.57	0	0	0	0	0	0	0	0	0	0.01	0.01	1144	637
0.42	0	0.68	0	0.93	0	0	0	0	0	0	0	0	0	0.01	0.01	1116	604
0.61	0	0.94	0	0.88	0	0	0	0	0	0	0	0	0	0.01	0.01	1116	516
0.75	0	0.85	0	0.5	0	0	0	0	0	0	0	0	0	0.01	0.01	1061	494
1.02	0	0.36	0.2	1.41	0	0	0	0	0	0	0	0	0	0.01	0.01	1116	522
1.02	0	0.36	0.2	1.41	0	0	0	0	0	0	0	0	0	0.01	0.01	1339	418
0.87	0	0.3	0	0	0	0.27	0	0	0	0	0	0	0	0.01	0.01	1089	492
0.87	0	0.3	0	0	0	0.27	0	0	0	0	0	0	0	0.01	0.01	1325	470
0.43	0	0.74	0	0.92	0	0.16	0	0	0	0	0	0	0	0.01	0.01	1116	600
0.53	0	0.67	0	0.93	0	0.18	0	0	0	0	0	0	0	0.01	0.01	1116	562
0.23	0	0.82	0	1.22	0.53	0	0	0	0	0	0	0	0	0.01	0.01	1144	633
0.33	0	0.84	0	1.05	1.07	0.26	0	0	0	0	0	0	0	0.01	0.01	1283	624
0.4	0	0.78	0	1.25	0.53	0.22	0	0	0	0	0	0	0	0.01	0.01	1144	572
0.2	0	1.44	0.49	0	0	0.16	0	0	0	0	0	0	0	0.01	0.01	1116	665
0.24	0	0.69	3.35	0	0.5	0.09	0	0	0	0	0	0	0	0.01	0.01	1116	619
0.26	0	0.57	2.2	0	0.48	0.09	0	0	0	0	0	0	0	0.01	0.01	1116	639
0.25	0	0.88	0.59	0.73	0.88	0.23	0	0	0	0	0	0	0	0.01	0.01	1283	655
0.27	0	0.84	0.6	0.73	0.9	0.11	0	0	0	0	0	0	0	0.01	0.01	1200	650
0.44	0.06	1.64	1.84	1.64	0.4	0.15	0	0	0	0	0	0	0	0.01	0.01	1172	566
0.18	0	0.79	0.52	0.56	0.19	0	0	0	0	0	0	0	0	0.01	0.01	1172	677
0.3	0	0.8	0.54	0.55	0.21	0	0	0	0	0	0	0	0	0.01	0.01	1144	644
0.59	0	0.89	0.53	0.64	0.22	0	0	0	0	0	0	0	0	0.01	0.01	1116	522
0.44	0	0.9	0.45	0.54	0.22	0	0	0	0	0	0	0	0	0.01	0.01	1116	574
0.24	0.47	0.94	0.3	0.34	0.14	0	0	0	0	0	0	0	0	0.01	0.01	1172	662
0.38	0.7	1.08	0.34	0.4	0.11	0	0	0	0	0	0	0	0	0.01	0.01	1130	600
0.57	0	0.82	1.16	1.07	0.26	0	0	0	0	0	0	0	0	0.01	0.01	1200	531
0.18	0.71	0.75	1.07	0	0	0	0	0	0	0	0	0	0	0.01	0.01	1200	700
0.19	2.09	0.75	2.09	0	0	0	0	0	0	0	0	0	0	0.01	0.01	1227	700
0.5	0.53	0.23	0	0.05	0	0	0	0	0	0	0	0	0	0.01	0.01	1116	604
0.51	3.8	0.25	0	0.32	0	0	0	0	0	0	0	0	0	0.01	0.01	1311	581
0.53	2.32	0.24	0	0.32	0	0	0	0	0	0	0	0	0	0.01	0.01	1255	585
0.54	1.27	0.23	0	0.05	0	0	0	0	0	0	0	0	0	0.01	0.01	1144	596
0.55	1.62	0.78	0	0.77	0	0	0	0	0	0	0	0	0	0.01	0.01	1172	549
0.62	2.01	0.82	0	0.07	0	0	0	0	0	0	0	0	0	0.01	0.01	1144	524
0.63	0	0.87	0	0	0	0	0	0	0	0	0	0	0	0.01	0.01	1089	544
0.6	0	2.04	0	0	0	0	0	0	0	0	0	0	0	0.01	0.01	1200	529
0.14	0	0.81	1.81	0.49	0.27	0	0	0	0	0	0	0	0	0.01	0.01	1200	666
0.16	0	0.6	1.92	0	0.27	0	0	0	0	0	0	0	0	0.01	0.01	1200	681
0.64	0	0.88	0	0.83	0	0	0	0	0	0	0	0	0	0.01	0.01	1116	520
0.18	0	0.57	0.31	0.31	0.15	0	0	0	0	0	0	0	0	0.01	0.01	1200	700
0.43	0	1.02	0.31	0.48	0.13	0	0	0	0	0	0	0	0	0.01	0.01	1116	585
0.22	0	0.76	0.57	0.51	0.2	0	0	0	0	0	0	0	0	0.01	0.01	1200	661
0.45	0	0.89	0.59	0.66	0.12	0	0	0	0	0	0	0	0	0.01	0.01	1116	574
0.5	0	0.77	0.6	0.5	0.21	0	0	0	0	0	0	0	0	0.01	0.01	1116	557
0.78	0	0.86	0.59	0.49	0.21	0	0	0	0	0	0	0	0	0.01	0.01	1116	493
0.19	0	0.77	0.42	0.4	0.12	0	0	0	0	0	0	0	0	0.01	0.01	1200	681
0.46	0	0.79	0.91	0.77	0.18	0	0	0	0	0	0	0	0	0.01	0.01	1116	573
0.48	0	0.57	0	0	0	0	0.46	0	0	0	0	0	0	0.01	0.01	1116	609
0.49	0	0.54	0	0	0	0	1.49	0	0	0	0	0	0	0.01	0.01	1116	596
0.41	0	0.57	0	1.57	0.36	0	0	0	1.26	0	0	0	0	0.01	0.01	1200	604
0.12	0.4	0.45	0.31	0.62	0	0	0.26	0	0	0	0	0	0	0.01	0.01	1172	718
0.15	0	0.92	0.88	0.5	0.46	0.06	0.32	0	0	0	0	0	0	0.01	0.01	1186	666
0.22	0	0.79	0	0	0.5	0	0	0	0	0	0	0	0	0.01	0.01	1644	685
0.39	0.48	0.89	0.68	0.95	0.5	0.03	0	0	0	0	0	0	0	0.01	0.01	1116	575
0.44	1.63	0.79	0	2.1	0.54	0.06	0	0	0	0	0	0	0	0.01	0.01	1227	533
0.45	0.25	0.8	0.55	1.15	1	0.05	0	0	0	0	0	0	0	0.01	0.01	1172	565
0.83	0.25	0.32	0	3.89	4.3	1.3	0	5.79	0	0	0	0	0	0.01	0.01	1491	450
0.81	0.31	0.41	0	4.11	4.27	1.51	0	5.46	0	0	0	0	5.22	0.01	0.01	1477	444
0.72	0.39	0.27	0	4.09	0	1.25	0	18.59	0	0	0	0	0	0.01	0.01	1561	465
0.85	0	0	0	4	0.75	2.1	0	18.5	0	0	0	0	0	0.01	0.01	1561	466
0.72	0.43	0.23	0	4.04	0	1.24	0	18.38	0	0	0	0	4.72	0.01	0.01	1561	450
0.73	0	0	0	4	0	2	0	14	0	0	0	0	0	0.01	0.01	1561	477
0.8	0	0	0	4	0.75	2	0	14	0	0	0	0	5	0.01	0.01	1561	463
0.55	0	0	0	3.9	0.45	0.9	0	0	0	0	0	0	0	0.01	0.01	1172	572
0.4	1.05	0	0	5	1.35	0.35	0	0	0	0	0	0	0	0.01	0.01	1283	541
0.4	1.05	0	0	5	1.35	1.1	0	0	0	0	0	0	0	0.01	0.01	1283	605
0.28	0	0	0	3.25	0	0.25	0	9	0	0	0	0	0	0.01	0.01	1172	656
1.5	0	0	0	11.5	0.8	0.2	0	0	0	0	0	0	0	0.01	0.01	1255	497
2.25	0	0	0	11.5	0.8	0.2	0	0	0	0	0	0	0	0.01	0.01	1255	422
0.97	0.4	0.48	0	4.58	1.04	0.25	0	0	0	0	0	0	0	0.01	0.01	1283	439
0.85	0.26	1.18	0	0.5	0	0	0	0.44	0	0	0	0	0	0.01	0.01	1061	473
0.87	0.29	1.78	0.15	0.2	0.03	0	0	0	0	0	0	0	0	0.01	0.01	1061	422
0.5	0	0	0	1.25	0	0.2	0	2.75	0	0	0	0	0	0.01	0.01	1227	589
0.6	1.9	0.75	0	0.25	0.3	0	0	0	0	0	0	0	0	0.01	0.01	1172	533
0.14	0.21	0.41	0.19	5.12	0.51	0	0	0	0	0	0	0	0	0.01	0.01	1172	660
1.01	0.3	0.5	0	1.21	0	0	0	0	0	0	0	0	0	0.01	0.01	1089	477
0.45	0	0.7	0	1	0	0.2	0	0	0	0	0	0	0	0.01	0.01	1172	589
0.75	0	0.7	1.5	0.75	0.3	0	0	0	0	0	0	0	0	0.01	0.01	1116	491
1.32	0.5	0.28	0	0.22	0	0	0	3.51	0	0	0	0	0	0.01	0.01	1116	444
0.95	0.2	0.25	0	0	0	0	0	0	0	0	0	0	0	0.01	0.01	1061	474
1.14	0.16	0.22	0	0	0	0	0	0	0	0	0	0	0	0.01	0.01	1061	470
0.95	0	0	0	0	0	0.2	0	0	0	0	0	0	0	0.01	0.01	1061	473
0.11	0.37	0.44	0.16	12.18	0	0	0	0	0	0	0	0	0	0.01	0.01	1255	629
0.22	0	0.54	0.64	12.46	0.99	0.29	0	0	0	0	0	0	0	0.01	0.01	1283	554
0.42	0.3	0.89	0.58	0.52	0.24	0	0	0	0	0	0	0	0	0.01	0.01	1172	570
0.22	1.36	1.3	1.88	0.22	0.38	0	0	0	0	0	0	0	0	0.01	0.01	1144	605
0.32	0.19	0.72	1.7	0.82	0.31	0.17	0.12	0	0	0	0	0	0	0.01	0.01	1172	598
0.72	0.23	0.35	1.75	0.94	0	0	0	0	0	0	0	0	0	0.01	0.01	1102	497
0.75	0.25	0.7	1.35	0.75	0.3	0.15	0	0	0	0	0	0	0	0.01	0.01	1116	494
1.36	1.14	1.84	1.81	0.15	1.41	0	0	0	0	0	0	0	0	0.01	0.01	1066	439
0.19	0.22	0.57	3.6	0.09	0.05	0	0	0	0	0	0	0	0	0.01	0.01	1172	664
0.4	0.31	0.89	3.34	0.11	0	0	0	0	0	0	0	0	0	0.01	0.01	1089	521
0.1	0.28	0.77	8.56	0.05	0.02	0	0	0	0	0	0	0	0	0.01	0.01	1075	616
0.21	0.24	0.61	1.35	0.67	0.02	0	0.04	0	0	0	0	0	0	0.01	0.01	1172	660
0.91	0.23	0.65	1.35	0.6	0	0	0.03	0	0	0	0	0	0	0.01	0.01	1172	422
0.43	0.29	0.52	1.76	1.19	0.05	0	0.06	0	0	0	0	0	0	0.01	0.01	1172	554
0.29	0.06	0.21	3.25	1.45	0	0	0	0	0	0	0	0	0	0.01	0.01	1116	543
0.15	0.2	0.45	4.03	1.54	0.03	0	0	0	0	0	0	0	0	0.01	0.01	1172	661
0.34	1.37	0.98	1.82	0.95	0.42	0.14	0	0	0	0	0	0	0	0.01	0.01	1172	574
0.32	0.31	0.74	1.7	0.12	0.23	0	0	0	0	0	0	0	0	0.01	0.01	1116	633
0.95	0.24	0.58	1.79	0	0.25	0	0	0	0	0	0	0	0	0.01	0.01	1200	433
0.17	0.29	0.49	5.07	0.18	0.24	0	0.1	0	0	0	0	0	0	0.01	0.01	1200	641
0.69	0	0.42	0.8	0.2	0.13	0	0	0	0	0	0	0	0	0.01	0.01	1102	474
0.95	0.23	0.82	0.56	0.52	0.19	0	0	0	0	0	0	0	0	0.01	0.01	1200	422
0.17	0.3	0.59	3.18	1.12	0.13	0	0	0	0	0	0	0	0	0.01	0.01	1200	614
0.22	0.3	0.5	2.8	0	2.95	0	0	0	0	0	0	0	0	0.01	0.01	1311	607
0.55	1	0.9	2.75	0.4	0.45	0.13	0	0	0	0	0	0	0	0.01	0.01	1144	533
0.76	0.2	0.41	2.5	0.13	0.08	0	0.12	0	0	0	0	0	0	0.01	0.01	1023	475
0.32	0	0.76	0.7	1.06	1.01	0	0	0	0	0	0	0	0	0.01	0.01	1172	646
0.34	0.22	0.71	2.52	0.14	0.42	0.02	0	0	0	0	0	0	0	0.01	0.01	1172	589
0.23	0.25	0.52	5.35	0.2	0.27	0.08	0	0	0	0	0	0	0	0.01	0.01	1061	619
0.15	0.26	0.92	0.88	0.5	0.46	0.06	0.32	0	0	0	0	0	0	0.01	0.01	1186	669
0.33	0.23	0.57	3.26	0.85	0.09	0	0	0	0	0	0	0	0	0.01	0.01	1108	576
0.32	0.19	0.51	3.02	1.37	0.48	0.18	0	0	0	0	0	0	0	0.01	0.01	1108	582
0.35	0.14	0.44	4.23	1.43	0.13	0	0	0	0	0	0	0	0	0.01	0.01	1094	564
0.33	0.17	0.51	4.16	1.44	0.31	0	0	0	0	0	0	0	0	0.01	0.01	1094	570
0.1	0.25	0.42	0.27	2.16	0.96	0	0	0	0	0	0	0	0	0.01	0.01	1289	666
0.12	0.35	0.46	0.2	4.79	0.54	0	0	0	0	0	0	0	0	0.01	0.01	1289	736
0.12	0.55	0.53	0.07	7.5	0.45	0	0	0	0	0	0	0	0	0.01	0.01	1289	680
0.12	0.45	0.5	0.28	8.4	0.96	0	0	0	0	0	0	0	0	0.01	0.01	1289	651
0.1	0.25	0.42	0.27	2.16	0.96	0	0	0	0	0	0	0	0	0.01	0.01	1289	669
0.93	0.26	0.5	0.16	3.65	0	0	0	0	0	0	0	0	0	0.01	0.01	1102	497
0.97	0.25	0.39	0	1.04	0	0	0	0	0	0	0	0	0	0.01	0.01	1255	443
0.51	0.17	0.23	5.26	0	0	0	0	0	0	0	0	0	0	0.01	0.01	1273	549
0.79	0.22	0.23	5.25	0	0	0	0	0	0	0	0	0	0	0.01	0.01	1273	447
1.26	0.23	0.21	5.3	0	0	0	0	0	0	0	0	0	0	0.01	0.01	1273	342
0.76	0.25	0.61	0	0.017	0.006	0	0	0	0.005	0	0	0	0	0.01	0.01	1283	548
0.75	0.27	0.61	0	0.004	0.1	0	0	0	0.005	0	0	0	0	0.01	0.01	1283	538
0.76	0.25	0.82	0	0.6	0.16	0	0	0	0.005	0	0	0	0	0.01	0.01	1283	533
0.76	0.27	0.6	0	0.58	0.3	0	0	0	0.005	0	0	0	0	0.01	0.01	1283	535
0.22	0.24	0.83	1.06	0.54	0.51	0	0.3	0	0.029	0	0	0	0	0.01	0.01	1473	673
0.22	0.24	0.85	1.05	0.54	0.51	0.02	0.3	0	0.024	0	0	0	0	0.01	0.01	1473	673
0.3	0	0.3	3.64	1.63	0.49	0.08	0	0	0	0	0	0	0	0.01	0.01	1113	590
0.12	0.28	1.33	0	0	0	0	0	0	0	0	0	0	0	0.01	0.01	1473	739
0.11	0.29	1.73	0	0	0	0	0	0	0	0	0	0	0	0.01	0.01	1473	716
0.11	0.28	1.58	0	0	0	0	0	0	0	0	0	0	0	0.01	0.01	1473	722
0.11	0.29	1.99	0	0	0	0	0	0	0	0	0	0	0	0.01	0.01	1473	710
0.2	0.24	0.47	0.39	11.59	0.98	0.28	0	0	0.002	0	0	0.0323	0	0.01	0.01	1093	564
0.19	0.04	0.3	3.3	1.78	0.5	0	0	0	0.004	0	0	0	0	0.01	0.01	1111	627
0.18	0.26	0.81	0.4	0.49	0.17	0	0	0	0.056	0	0	0	0	0.01	0.01	1123	634
0.033	0.22	0.57	8.63	0.13	0.02	0	0	0	0.032	0	0	0.0083	0	0.01	0.01	1173	608
0.095	0.27	0.48	9.3	0.17	0.51	0	0	0	0.045	0	0	0.008	0	0.01	0.01	1063	591
0.1	0.24	0.49	0	2.43	1.06	0.01	0	0	0	0	0	0.012	0	0.01	0.01	1243	713
0.08	0.68	0.58	0.29	6.31	0.51	0.04	0	0	0.003	0	0	0.015	0	0.01	0.01	1203	707
0.19	0.34	0.46	0.09	7.83	2.02	0.01	0	0	0.005	0	0	0.013	0	0.01	0.01	1323	623
0.09	0.62	0.3	0.14	9.29	1.01	0.04	0	0	0.009	0	0	0.018	0	0.01	0.01	1243	673
0.2	0.24	0.47	0.39	11.5	0.98	0.28	0	0	0.002	0	0	0.0323	0	0.01	0.01	1323	571
0.01	0.73	0.13	0.22	12.8	0	0	0	0	0	0	0	0.013	0	0.01	0.01	1473	630
0.11	0.27	0.87	0.01	12.02	0	0	0	0	0	0	0	0.011	0	0.01	0.01	1473	580
0.19	0.26	0.39	0.01	12.5	0	0	0	0	0	0	0	0.007	0	0.01	0.01	1473	525
0.28	0.1	0.21	0.01	12.3	0	0	0	0	0	0	0	0.007	0	0.01	0.01	1473	470
0.01	0.73	0.13	0.22	12.8	0	0	0	0	0	0	0	0.287	0	0.01	0.01	1473	460
0.11	0.27	0.87	0.01	12.02	0	0	0	0	0	0	0	0.28	0	0.01	0.01	1473	410
0.19	0.26	0.39	0.01	12.5	0	0	0	0	0	0	0	0.278	0	0.01	0.01	1473	395
0.28	0.1	0.21	0.01	12.3	0	0	0	0	0	0	0	0.281	0	0.01	0.01	1473	335
0.54	0.33	0.44	0	4.02	0.42	1.24	0	7.44	0	0	0	0	0	0.01	0.01	1533	484
0.51	0.41	0.4	0	3.94	2.45	1.24	0	1.5	0	0	0	0	0	0.01	0.01	1523	474
0.52	0.47	0.42	0	3.97	3.15	1.15	0	0.99	0	0	0	0	0	0.01	0.01	1513	471
0.25	0.1	0.4	3.5	1.5	0.5	0.1	0	0	0	0	0	0	0	0.01	0.01	1113	631
0.43	0.21	0.95	0.93	0.15	0.04	0	0	0	0	0	0	0	0	0.01	0.01	1118	591
0.33	0.18	1.48	0.26	0.16	0.27	0	0	0	0	0	0	0	0	0.01	0.01	1118	620
0.38	0.25	1.49	0.24	0.1	0.41	0	0	0	0	0	0	0	0	0.01	0.01	1118	594
0.44	0.22	0.6	0.24	1.19	0.37	0	0	0	0	0	0	0	0	0.01	0.01	1123	597
0.32	0.28	0.61	3.22	0.63	0.22	0	0	0	0	0	0	0	0	0.01	0.01	1108	578
0.38	0.15	0.56	2.42	0.74	0.46	0	0	0	0	0	0	0	0	0.01	0.01	1108	578
0.35	0.13	0.65	1.27	0.55	0	0	0	0	0	0	0	0	0	0.01	0.01	1118	613
0.41	0.13	0.48	1.75	0.17	0.22	0	0	0	0	0	0	0	0	0.01	0.01	1118	597
0.41	0.25	0.66	0.31	1.03	0.17	0.01	0	0	0	0	0	0	0	0.01	0.01	1123	632
0.06	0	0	0	12.8	0	0	0	0	0	0	0	0	0	0.01	0.01	1255	644
0.1	0	0	0	12.4	0	0	0	0	0	0	0	0	0	0.01	0.01	1255	612
0.3	0.18	0.52	2.46	0.05	0.37	0	0	0	0.015	0	0	0	0	0.01	0.01	1144	621
0.3	0.28	0.41	3.64	0.05	0.47	0	0	0	0.058	0	0	0	0	0.01	0.01	1144	607
0.26	0.29	0.72	0.11	1.01	1.04	0.23	0	0	0.015	0	0	0	0	0.01	0.01	1227	649
0.33	0.11	0.52	2.02	1.34	0.47	0.09	0	0	0.04	0	0	0	0	0.01	0.01	1144	589
0.26	0.22	0.41	2.91	1.98	0.69	0	0	0	0.015	0	0	0	0	0.01	0.01	1144	600
0.5	0.3	0.71	0	3.2	1.32	0	0	0	0	0	0	0	0	0.01	0.01	1214	554
0.51	0.4	0.34	0.32	4.8	1.99	0	0	0	0	0	0	0	0	0.01	0.01	1283	547
0.12	0.16	0.5	0	0	0	0	0	0	0	0	0	0.0005	0	0.01	0.01	1200	721
0.11	0.22	0.5	0	0	0.56	0	0	0	0.003	0	0	0.002	0	0.01	0.01	1200	775
0.1	0.21	0.52	0	0	0	0	0	0	0.05	0	0	0.0007	0	0.01	0.01	1200	770
0.37	0.25	1.45	0	0	0	0	0	0	0	0	0	0	0	0.01	0.01	1116	635
0.36	0.25	1.45	0	0	0	0	0	0	0	0	0	0	0	0.01	0.01	1116	626
0.38	0.25	0.7	0	0	0	0	0	0	0.063	0	0	0.003	0	0.01	0.01	1366	669
0.18	0.4	1.28	0	0	0	0.09	0	0	0.07	0	0	0.018	0	0.01	0.01	1172	680
0.41	0.26	0.86	1.28	0.71	0	0	0	0	0	0	0	0	0	0.01	0.01	1116	603
0.24	0.33	0.88	0	0	0.23	0	0	0	0	0	0	0	0	0.01	0.01	1200	684
0.51	0.25	0.81	0	0	0.26	0	0	0	0	0	0	0	0	0.01	0.01	1116	598
0.44	0.29	1.04	0	1.13	0.15	0	0	0	0	0	0	0	0	0.01	0.01	1116	629
0.12	0.29	0.57	1.86	0.47	0.18	0.07	0	0	0	0	0	0	0	0.01	0.01	1200	687
0.41	0.28	0.87	1.83	0.72	0.2	0	0	0	0	0	0	0	0	0.01	0.01	1116	568
0.42	0.28	0.71	1.77	0	0.24	0	0	0	0	0	0	0	0	0.01	0.01	1116	572
0.14	0.22	0.45	3.42	0	0.21	0	0	0	0	0	0	0	0	0.01	0.01	1200	685
0.42	0.25	0.87	0	0.89	0	0	0	0	0	0	0	0	0	0.01	0.01	1116	604
0.63	0.23	0.86	0	0.83	0	0	0	0	0	0	0	0	0	0.01	0.01	1116	565
1.06	0.32	0.33	0	1.44	0	0	0	0	0	0	0	0	0	0.01	0.01	1116	514
0.17	0.31	0.82	0.52	0.5	0.2	0	0	0	0	0	0	0	0	0.01	0.01	1200	705
0.21	0.3	0.71	0.63	0.49	0.17	0	0.014	0	0.014	0	0	0	0	0.01	0.01	1200	704
0.21	0.3	0.71	0.63	0.49	0.17	0	0.014	0	0.014	0	0	0	0	0.01	0.01	1339	699
0.37	0.25	0.87	0.56	0.44	0.18	0	0	0	0	0	0	0	0	0.01	0.01	1116	634
0.44	0.34	0.88	0.49	0.65	0.14	0	0	0	0	0	0	0	0	0.01	0.01	1116	589
0.57	1.95	0.91	0	0	0	0	0	0	0	0	0	0	0	0.01	0.01	1144	517
0.1	0.05	0.1	10	2	1	0	0	0	0	0	0	0	8	0.01	0.01	1255	605
0.1	0.05	0.1	10	2	1	0	0	0	0	0	0	0	8	0.01	0.01	1589	622
0.13	0.25	2	0	0.55	0	0	0	0	0	0	0	0	0	0.01	0.01	1153	673
0.17	0.4	1.7	0	0	0	0	0	0	0	0	0	0	0	0.01	0.01	1153	673
0.21	1.5	1.7	0	0	0	0	0	0	0	0	0	0	0	0.01	0.01	1193	653
0.22	0.1	2	0	0.61	0	0	0	0	0	0	0	0	0	0.01	0.01	1133	638
0.21	1.27	2	0	0	0	0	0	0	0	0	0	0	0	0.01	0.01	1173	643
0.2	1.5	3.5	0	0	0	0	0	0	0	0	0	0	0	0.01	0.01	1223	598
0.31	1.47	1.66	0	0	0	0	0	0	0	0	0	0	0	0.01	0.01	1173	608
0.4	1.48	1.67	0	0	0	0	0	0	0	0	0	0	0	0.01	0.01	1173	573
0.58	1.42	1.54	0	0	0	0	0	0	0	0	0	0	0	0.01	0.01	1173	513
0.24	0.14	1.98	0	0	0	0	0	0	0	0	0	0	0	0.01	0.01	1223	633
0.24	0.59	0.99	0	0	0	0	0	0	0	0	0	0	0	0.01	0.01	1223	633
0.24	1.01	2.03	0	0	0	0	0	0	0	0	0	0	0	0.01	0.01	1223	628
0.24	1.49	2.05	0	0	0	0	0	0	0	0	0	0	0	0.01	0.01	1223	623
0.21	0.61	2.39	0	0	0	0	0	0	0	0	0	0	0	0.01	0.01	1153	638
0.21	0.8	2.25	0	0	0	0	0	0	0	0	0	0	0	0.01	0.01	1153	643
0.21	0.99	2.08	0	0	0	0	0	0	0	0	0	0	0	0.01	0.01	1153	648
0.25	1.15	2.25	0	0	0	0	0	0	0	0	0	0	0	0.01	0.01	1153	613
0.19	0.2	1.97	0	0.59	0	0	0	0	0	0	0	0	0	0.01	0.01	1173	653
0.19	0.2	2.17	0	0.6	0	0	0	0	0	0	0	0	0	0.01	0.01	1173	643
0.19	0.2	1.59	0	0.81	0	0	0	0	0	0	0	0	0	0.01	0.01	1173	653
0.19	0.2	1.79	0	0.77	0	0	0	0	0	0	0	0	0	0.01	0.01	1173	648
0.19	0.2	2.16	0	0	0	0	0	0	0	0	0	0	0	0.01	0.01	1173	653
0.19	0.2	1.99	0	0.3	0	0	0	0	0	0	0	0	0	0.01	0.01	1173	653
0.19	0.07	2.05	0	0.6	0	0	0	0	0	0	0	0	0	0.01	0.01	1173	653
0.2	0.19	2.04	0	0.6	0	0	0	0	0	0	0	0	0	0.01	0.01	1173	653
