# Supplementary material for: A Knowledge Transfer Framework for General Alloy Materials Properties Prediction
Source: Materials (Basel). 2022 Oct 24;15(21):7442. doi: 10.3390/ma15217442 (PMC9654329; doi:10.3390/ma15217442)
Supplement: Supplementary file 1 [file materials-15-07442-s001.zip › Ms_sim.csv]

C	Si	Mn	Ni	Cr	Mo	V	Cu	W	Al	Ti	Nb	N	Co	P	S	AT (K)	Ms (K)
0.04	0.1	1	0	0	0	0.1	0	0	0.02	0	0	0.01	0	0.02	0.02	1723	738.01
0.04	0.1	1	0	0	0	0.1	0	0	0.02	0	0	0.01	0	0.02	0.02	1713	745.06
0.04	0.1	1	0	0	0	0.1	0	0	0.02	0	0	0.01	0	0.02	0.02	1703	751.63
0.04	0.1	1	0	0	0	0.1	0	0	0.02	0	0	0.01	0	0.02	0.02	1693	754.41
0.04	0.1	1	0	0	0	0.1	0	0	0.02	0	0	0.01	0	0.02	0.02	1683	754.45
0.04	0.1	1	0	0	0	0.1	0	0	0.02	0	0	0.01	0	0.02	0.02	1673	754.49
0.04	0.1	1	0	0	0	0.1	0	0	0.02	0	0	0.01	0	0.02	0.02	1663	754.53
0.04	0.1	1	0	0	0	0.1	0	0	0.02	0	0	0.01	0	0.02	0.02	1653	754.56
0.04	0.1	1	0	0	0	0.1	0	0	0.02	0	0	0.01	0	0.02	0.02	1643	754.59
0.04	0.1	1	0	0	0	0.1	0	0	0.02	0	0	0.01	0	0.02	0.02	1633	754.62
0.04	0.1	1	0	0	0	0.1	0	0	0.02	0	0	0.01	0	0.02	0.02	1623	754.64
0.04	0.1	1	0	0	0	0.1	0	0	0.02	0	0	0.01	0	0.02	0.02	1613	754.66
0.04	0.1	1	0	0	0	0.1	0	0	0.02	0	0	0.01	0	0.02	0.02	1603	754.68
0.04	0.1	1	0	0	0	0.1	0	0	0.02	0	0	0.01	0	0.02	0.02	1593	754.7
0.04	0.1	1	0	0	0	0.1	0	0	0.02	0	0	0.01	0	0.02	0.02	1583	754.72
0.04	0.1	1	0	0	0	0.1	0	0	0.02	0	0	0.01	0	0.02	0.02	1573	754.73
0.04	0.1	1	0	0	0	0.1	0	0	0.02	0	0	0.01	0	0.02	0.02	1563	754.75
0.04	0.1	1	0	0	0	0.1	0	0	0.02	0	0	0.01	0	0.02	0.02	1553	754.76
0.04	0.1	1	0	0	0	0.1	0	0	0.02	0	0	0.01	0	0.02	0.02	1543	754.77
0.04	0.1	1	0	0	0	0.1	0	0	0.02	0	0	0.01	0	0.02	0.02	1533	754.78
0.04	0.1	1	0	0	0	0.1	0	0	0.02	0	0	0.01	0	0.02	0.02	1523	754.79
0.04	0.1	1	0	0	0	0.1	0	0	0.02	0	0	0.01	0	0.02	0.02	1513	754.8
0.04	0.1	1	0	0	0	0.1	0	0	0.02	0	0	0.01	0	0.02	0.02	1503	754.81
0.04	0.1	1	0	0	0	0.1	0	0	0.02	0	0	0.01	0	0.02	0.02	1493	754.81
0.04	0.1	1	0	0	0	0.1	0	0	0.02	0	0	0.01	0	0.02	0.02	1483	754.82
0.04	0.1	1	0	0	0	0.1	0	0	0.02	0	0	0.01	0	0.02	0.02	1473	754.83
0.04	0.1	1	0	0	0	0.1	0	0	0.02	0	0	0.01	0	0.02	0.02	1463	754.83
0.04	0.1	1	0	0	0	0.1	0	0	0.02	0	0	0.01	0	0.02	0.02	1453	754.83
0.04	0.1	1	0	0	0	0.1	0	0	0.02	0	0	0.01	0	0.02	0.02	1443	754.84
0.04	0.1	1	0	0	0	0.1	0	0	0.02	0	0	0.01	0	0.02	0.02	1433	754.84
0.04	0.1	1	0	0	0	0.1	0	0	0.02	0	0	0.01	0	0.02	0.02	1423	754.85
0.04	0.1	1	0	0	0	0.1	0	0	0.02	0	0	0.01	0	0.02	0.02	1413	754.85
0.04	0.1	1	0	0	0	0.1	0	0	0.02	0	0	0.01	0	0.02	0.02	1403	754.85
0.04	0.1	1	0	0	0	0.1	0	0	0.02	0	0	0.01	0	0.02	0.02	1393	754.85
0.04	0.1	1	0	0	0	0.1	0	0	0.02	0	0	0.01	0	0.02	0.02	1383	754.85
0.04	0.1	1	0	0	0	0.1	0	0	0.02	0	0	0.01	0	0.02	0.02	1373	754.94
0.04	0.1	1	0	0	0	0.1	0	0	0.02	0	0	0.01	0	0.02	0.02	1363	755.09
0.04	0.1	1	0	0	0	0.1	0	0	0.02	0	0	0.01	0	0.02	0.02	1353	755.24
0.04	0.1	1	0	0	0	0.1	0	0	0.02	0	0	0.01	0	0.02	0.02	1343	755.37
0.04	0.1	1	0	0	0	0.1	0	0	0.02	0	0	0.01	0	0.02	0.02	1333	755.5
0.04	0.1	1	0	0	0	0.1	0	0	0.02	0	0	0.01	0	0.02	0.02	1323	755.68
0.04	0.1	1	0	0	0	0.1	0	0	0.02	0	0	0.01	0	0.02	0.02	1313	755.85
0.04	0.1	1	0	0	0	0.1	0	0	0.02	0	0	0.01	0	0.02	0.02	1303	756.01
0.04	0.1	1	0	0	0	0.1	0	0	0.02	0	0	0.01	0	0.02	0.02	1293	756.16
0.04	0.1	1	0	0	0	0.1	0	0	0.02	0	0	0.01	0	0.02	0.02	1283	756.29
0.04	0.1	1	0	0	0	0.1	0	0	0.02	0	0	0.01	0	0.02	0.02	1273	756.41
0.04	0.1	1	0	0	0	0.1	0	0	0.02	0	0	0.01	0	0.02	0.02	1263	756.52
0.04	0.1	1	0	0	0	0.1	0	0	0.02	0	0	0.01	0	0.02	0.02	1253	756.62
0.04	0.1	1	0	0	0	0.1	0	0	0.02	0	0	0.01	0	0.02	0.02	1243	756.71
0.04	0.1	1	0	0	0	0.1	0	0	0.02	0	0	0.01	0	0.02	0.02	1233	756.79
0.04	0.1	1	0	0	0	0.1	0	0	0.02	0	0	0.01	0	0.02	0.02	1223	756.87
0.04	0.1	1	0	0	0	0.1	0	0	0.02	0	0	0.01	0	0.02	0.02	1213	756.93
0.04	0.1	1	0	0	0	0.1	0	0	0.02	0	0	0.01	0	0.02	0.02	1203	757
0.04	0.1	1	0	0	0	0.1	0	0	0.02	0	0	0.01	0	0.02	0.02	1193	757.05
0.04	0.1	1	0	0	0	0.1	0	0	0.02	0	0	0.01	0	0.02	0.02	1183	757.1
0.04	0.1	1	0	0	0	0.1	0	0	0.02	0	0	0.01	0	0.02	0.02	1173	757.15
0.04	0.1	1	0	0	0	0.1	0	0	0.02	0	0	0.01	0	0.02	0.02	1163	757.2
0.04	0.1	1	0	0	0	0.1	0	0	0.02	0	0	0.01	0	0.02	0.02	1153	757.24
0.04	0.1	1	0	0	0	0.1	0	0	0.02	0	0	0.01	0	0.02	0.02	1143	753.88
0.04	0.1	1	0	0	0	0.1	0	0	0.02	0	0	0.01	0	0.02	0.02	1133	746.51
0.04	0.1	1	0	0	0	0.1	0	0	0.02	0	0	0.01	0	0.02	0.02	1123	737.31
0.04	0.1	1	0	0	0	0.1	0	0	0.02	0	0	0.01	0	0.02	0.02	1113	726.69
0.04	0.1	1	0	0	0	0.1	0	0	0.02	0	0	0.01	0	0.02	0.02	1103	714.9
0.04	0.1	1	0	0	0	0.1	0	0	0.02	0	0	0.01	0	0.02	0.02	1093	702.04
0.04	0.1	1	0	0	0	0.1	0	0	0.02	0	0	0.01	0	0.02	0.02	1083	688.14
0.04	0.1	1	0	0	0	0.1	0	0	0.02	0	0	0.01	0	0.02	0.02	1073	673.19
0.04	0.1	1	0	0	0	0.1	0	0	0.02	0	0	0.01	0	0.02	0.02	1063	657.14
0.04	0.1	1	0	0	0	0.1	0	0	0.02	0	0	0.01	0	0.02	0.02	1053	639.89
0.04	0.1	1	0	0	0	0.1	0	0	0.02	0	0	0.01	0	0.02	0.02	1043	621.31
0.04	0.1	1	0	0	0	0.1	0	0	0.02	0	0	0.01	0	0.02	0.02	1033	601.3
0.04	0.1	1	0	0	0	0.1	0	0	0.02	0	0	0.01	0	0.02	0.02	1023	579.64
0.04	0.1	1	0	0	0	0.1	0	0	0.02	0	0	0.01	0	0.02	0.02	1013	555.83
0.04	0.1	1	0	0	0	0.1	0	0	0.02	0	0	0.01	0	0.02	0.02	1003	529.87
0.04	0.1	1	0	0	0	0.1	0	0	0.02	0	0	0.01	0	0.02	0.02	993	501.81
0.04	0.1	1	0	0	0	0.1	0	0	0.02	0	0	0.01	0	0.02	0.02	983	471.75
0.04	0.1	1	0	0	0	0.1	0	0	0.02	0	0	0.01	0	0.02	0.02	973	439.73
0.04	0.1	1.5	0	0	0	0.1	0	0	0.02	0	0	0.01	0	0.02	0.02	1733	715.25
0.04	0.1	1.5	0	0	0	0.1	0	0	0.02	0	0	0.01	0	0.02	0.02	1723	723.05
0.04	0.1	1.5	0	0	0	0.1	0	0	0.02	0	0	0.01	0	0.02	0.02	1713	730.48
0.04	0.1	1.5	0	0	0	0.1	0	0	0.02	0	0	0.01	0	0.02	0.02	1703	734.41
0.04	0.1	1.5	0	0	0	0.1	0	0	0.02	0	0	0.01	0	0.02	0.02	1693	734.44
0.04	0.1	1.5	0	0	0	0.1	0	0	0.02	0	0	0.01	0	0.02	0.02	1683	734.47
0.04	0.1	1.5	0	0	0	0.1	0	0	0.02	0	0	0.01	0	0.02	0.02	1673	734.5
0.04	0.1	1.5	0	0	0	0.1	0	0	0.02	0	0	0.01	0	0.02	0.02	1663	734.52
0.04	0.1	1.5	0	0	0	0.1	0	0	0.02	0	0	0.01	0	0.02	0.02	1653	734.54
0.04	0.1	1.5	0	0	0	0.1	0	0	0.02	0	0	0.01	0	0.02	0.02	1643	734.56
0.04	0.1	1.5	0	0	0	0.1	0	0	0.02	0	0	0.01	0	0.02	0.02	1633	734.58
0.04	0.1	1.5	0	0	0	0.1	0	0	0.02	0	0	0.01	0	0.02	0.02	1623	734.6
0.04	0.1	1.5	0	0	0	0.1	0	0	0.02	0	0	0.01	0	0.02	0.02	1613	734.62
0.04	0.1	1.5	0	0	0	0.1	0	0	0.02	0	0	0.01	0	0.02	0.02	1603	734.63
0.04	0.1	1.5	0	0	0	0.1	0	0	0.02	0	0	0.01	0	0.02	0.02	1593	734.64
0.04	0.1	1.5	0	0	0	0.1	0	0	0.02	0	0	0.01	0	0.02	0.02	1583	734.65
0.04	0.1	1.5	0	0	0	0.1	0	0	0.02	0	0	0.01	0	0.02	0.02	1573	734.66
0.04	0.1	1.5	0	0	0	0.1	0	0	0.02	0	0	0.01	0	0.02	0.02	1563	734.67
0.04	0.1	1.5	0	0	0	0.1	0	0	0.02	0	0	0.01	0	0.02	0.02	1553	734.68
0.04	0.1	1.5	0	0	0	0.1	0	0	0.02	0	0	0.01	0	0.02	0.02	1543	734.69
0.04	0.1	1.5	0	0	0	0.1	0	0	0.02	0	0	0.01	0	0.02	0.02	1533	734.7
0.04	0.1	1.5	0	0	0	0.1	0	0	0.02	0	0	0.01	0	0.02	0.02	1523	734.7
0.04	0.1	1.5	0	0	0	0.1	0	0	0.02	0	0	0.01	0	0.02	0.02	1513	734.71
0.04	0.1	1.5	0	0	0	0.1	0	0	0.02	0	0	0.01	0	0.02	0.02	1503	734.72
0.04	0.1	1.5	0	0	0	0.1	0	0	0.02	0	0	0.01	0	0.02	0.02	1493	734.72
0.04	0.1	1.5	0	0	0	0.1	0	0	0.02	0	0	0.01	0	0.02	0.02	1483	734.72
0.04	0.1	1.5	0	0	0	0.1	0	0	0.02	0	0	0.01	0	0.02	0.02	1473	734.73
0.04	0.1	1.5	0	0	0	0.1	0	0	0.02	0	0	0.01	0	0.02	0.02	1463	734.73
0.04	0.1	1.5	0	0	0	0.1	0	0	0.02	0	0	0.01	0	0.02	0.02	1453	734.73
0.04	0.1	1.5	0	0	0	0.1	0	0	0.02	0	0	0.01	0	0.02	0.02	1443	734.74
0.04	0.1	1.5	0	0	0	0.1	0	0	0.02	0	0	0.01	0	0.02	0.02	1433	734.74
0.04	0.1	1.5	0	0	0	0.1	0	0	0.02	0	0	0.01	0	0.02	0.02	1423	734.74
0.04	0.1	1.5	0	0	0	0.1	0	0	0.02	0	0	0.01	0	0.02	0.02	1413	734.74
0.04	0.1	1.5	0	0	0	0.1	0	0	0.02	0	0	0.01	0	0.02	0.02	1403	734.74
0.04	0.1	1.5	0	0	0	0.1	0	0	0.02	0	0	0.01	0	0.02	0.02	1393	734.75
0.04	0.1	1.5	0	0	0	0.1	0	0	0.02	0	0	0.01	0	0.02	0.02	1383	734.75
0.04	0.1	1.5	0	0	0	0.1	0	0	0.02	0	0	0.01	0	0.02	0.02	1373	734.78
0.04	0.1	1.5	0	0	0	0.1	0	0	0.02	0	0	0.01	0	0.02	0.02	1363	734.94
0.04	0.1	1.5	0	0	0	0.1	0	0	0.02	0	0	0.01	0	0.02	0.02	1353	735.09
0.04	0.1	1.5	0	0	0	0.1	0	0	0.02	0	0	0.01	0	0.02	0.02	1343	735.22
0.04	0.1	1.5	0	0	0	0.1	0	0	0.02	0	0	0.01	0	0.02	0.02	1333	735.35
0.04	0.1	1.5	0	0	0	0.1	0	0	0.02	0	0	0.01	0	0.02	0.02	1323	735.51
0.04	0.1	1.5	0	0	0	0.1	0	0	0.02	0	0	0.01	0	0.02	0.02	1313	735.68
0.04	0.1	1.5	0	0	0	0.1	0	0	0.02	0	0	0.01	0	0.02	0.02	1303	735.85
0.04	0.1	1.5	0	0	0	0.1	0	0	0.02	0	0	0.01	0	0.02	0.02	1293	736
0.04	0.1	1.5	0	0	0	0.1	0	0	0.02	0	0	0.01	0	0.02	0.02	1283	736.14
0.04	0.1	1.5	0	0	0	0.1	0	0	0.02	0	0	0.01	0	0.02	0.02	1273	736.26
0.04	0.1	1.5	0	0	0	0.1	0	0	0.02	0	0	0.01	0	0.02	0.02	1263	736.37
0.04	0.1	1.5	0	0	0	0.1	0	0	0.02	0	0	0.01	0	0.02	0.02	1253	736.48
0.04	0.1	1.5	0	0	0	0.1	0	0	0.02	0	0	0.01	0	0.02	0.02	1243	736.57
0.04	0.1	1.5	0	0	0	0.1	0	0	0.02	0	0	0.01	0	0.02	0.02	1233	736.65
0.04	0.1	1.5	0	0	0	0.1	0	0	0.02	0	0	0.01	0	0.02	0.02	1223	736.73
0.04	0.1	1.5	0	0	0	0.1	0	0	0.02	0	0	0.01	0	0.02	0.02	1213	736.8
0.04	0.1	1.5	0	0	0	0.1	0	0	0.02	0	0	0.01	0	0.02	0.02	1203	736.86
0.04	0.1	1.5	0	0	0	0.1	0	0	0.02	0	0	0.01	0	0.02	0.02	1193	736.92
0.04	0.1	1.5	0	0	0	0.1	0	0	0.02	0	0	0.01	0	0.02	0.02	1183	736.97
0.04	0.1	1.5	0	0	0	0.1	0	0	0.02	0	0	0.01	0	0.02	0.02	1173	737.02
0.04	0.1	1.5	0	0	0	0.1	0	0	0.02	0	0	0.01	0	0.02	0.02	1163	737.07
0.04	0.1	1.5	0	0	0	0.1	0	0	0.02	0	0	0.01	0	0.02	0.02	1153	737.11
0.04	0.1	1.5	0	0	0	0.1	0	0	0.02	0	0	0.01	0	0.02	0.02	1143	737.15
0.04	0.1	1.5	0	0	0	0.1	0	0	0.02	0	0	0.01	0	0.02	0.02	1133	737.2
0.04	0.1	1.5	0	0	0	0.1	0	0	0.02	0	0	0.01	0	0.02	0.02	1123	732.84
0.04	0.1	1.5	0	0	0	0.1	0	0	0.02	0	0	0.01	0	0.02	0.02	1113	724.16
0.04	0.1	1.5	0	0	0	0.1	0	0	0.02	0	0	0.01	0	0.02	0.02	1103	713.7
0.04	0.1	1.5	0	0	0	0.1	0	0	0.02	0	0	0.01	0	0.02	0.02	1093	701.82
0.04	0.1	1.5	0	0	0	0.1	0	0	0.02	0	0	0.01	0	0.02	0.02	1083	688.7
0.04	0.1	1.5	0	0	0	0.1	0	0	0.02	0	0	0.01	0	0.02	0.02	1073	674.41
0.04	0.1	1.5	0	0	0	0.1	0	0	0.02	0	0	0.01	0	0.02	0.02	1063	658.96
0.04	0.1	1.5	0	0	0	0.1	0	0	0.02	0	0	0.01	0	0.02	0.02	1053	642.31
0.04	0.1	1.5	0	0	0	0.1	0	0	0.02	0	0	0.01	0	0.02	0.02	1043	624.35
0.04	0.1	1.5	0	0	0	0.1	0	0	0.02	0	0	0.01	0	0.02	0.02	1033	604.95
0.04	0.1	1.5	0	0	0	0.1	0	0	0.02	0	0	0.01	0	0.02	0.02	1023	583.96
0.04	0.1	1.5	0	0	0	0.1	0	0	0.02	0	0	0.01	0	0.02	0.02	1013	561.04
0.04	0.1	1.5	0	0	0	0.1	0	0	0.02	0	0	0.01	0	0.02	0.02	1003	535.73
0.04	0.1	1.5	0	0	0	0.1	0	0	0.02	0	0	0.01	0	0.02	0.02	993	508.03
0.04	0.1	1.5	0	0	0	0.1	0	0	0.02	0	0	0.01	0	0.02	0.02	983	477.93
0.04	0.1	1.5	0	0	0	0.1	0	0	0.02	0	0	0.01	0	0.02	0.02	973	445.44
0.04	0.1	1.5	0	0	0	0.1	0	0	0.02	0	0	0.01	0	0.02	0.02	963	410.54
0.04	0.1	1.5	0	0	0	0.1	0	0	0.02	0	0	0.01	0	0.02	0.02	953	373.18
0.04	0.1	2	0	0	0	0.1	0	0	0.02	0	0	0.01	0	0.02	0.02	1743	690.9
0.04	0.1	2	0	0	0	0.1	0	0	0.02	0	0	0.01	0	0.02	0.02	1733	699.43
0.04	0.1	2	0	0	0	0.1	0	0	0.02	0	0	0.01	0	0.02	0.02	1723	707.72
0.04	0.1	2	0	0	0	0.1	0	0	0.02	0	0	0.01	0	0.02	0.02	1713	714.12
0.04	0.1	2	0	0	0	0.1	0	0	0.02	0	0	0.01	0	0.02	0.02	1703	714.15
0.04	0.1	2	0	0	0	0.1	0	0	0.02	0	0	0.01	0	0.02	0.02	1693	714.18
0.04	0.1	2	0	0	0	0.1	0	0	0.02	0	0	0.01	0	0.02	0.02	1683	714.2
0.04	0.1	2	0	0	0	0.1	0	0	0.02	0	0	0.01	0	0.02	0.02	1673	714.22
0.04	0.1	2	0	0	0	0.1	0	0	0.02	0	0	0.01	0	0.02	0.02	1663	714.24
0.04	0.1	2	0	0	0	0.1	0	0	0.02	0	0	0.01	0	0.02	0.02	1653	714.26
0.04	0.1	2	0	0	0	0.1	0	0	0.02	0	0	0.01	0	0.02	0.02	1643	714.27
0.04	0.1	2	0	0	0	0.1	0	0	0.02	0	0	0.01	0	0.02	0.02	1633	714.29
0.04	0.1	2	0	0	0	0.1	0	0	0.02	0	0	0.01	0	0.02	0.02	1623	714.3
0.04	0.1	2	0	0	0	0.1	0	0	0.02	0	0	0.01	0	0.02	0.02	1613	714.32
0.04	0.1	2	0	0	0	0.1	0	0	0.02	0	0	0.01	0	0.02	0.02	1603	714.33
0.04	0.1	2	0	0	0	0.1	0	0	0.02	0	0	0.01	0	0.02	0.02	1593	714.34
0.04	0.1	2	0	0	0	0.1	0	0	0.02	0	0	0.01	0	0.02	0.02	1583	714.35
0.04	0.1	2	0	0	0	0.1	0	0	0.02	0	0	0.01	0	0.02	0.02	1573	714.35
0.04	0.1	2	0	0	0	0.1	0	0	0.02	0	0	0.01	0	0.02	0.02	1563	714.36
0.04	0.1	2	0	0	0	0.1	0	0	0.02	0	0	0.01	0	0.02	0.02	1553	714.37
0.04	0.1	2	0	0	0	0.1	0	0	0.02	0	0	0.01	0	0.02	0.02	1543	714.37
0.04	0.1	2	0	0	0	0.1	0	0	0.02	0	0	0.01	0	0.02	0.02	1533	714.38
0.04	0.1	2	0	0	0	0.1	0	0	0.02	0	0	0.01	0	0.02	0.02	1523	714.38
0.04	0.1	2	0	0	0	0.1	0	0	0.02	0	0	0.01	0	0.02	0.02	1513	714.39
0.04	0.1	2	0	0	0	0.1	0	0	0.02	0	0	0.01	0	0.02	0.02	1503	714.39
0.04	0.1	2	0	0	0	0.1	0	0	0.02	0	0	0.01	0	0.02	0.02	1493	714.4
0.04	0.1	2	0	0	0	0.1	0	0	0.02	0	0	0.01	0	0.02	0.02	1483	714.4
0.04	0.1	2	0	0	0	0.1	0	0	0.02	0	0	0.01	0	0.02	0.02	1473	714.4
0.04	0.1	2	0	0	0	0.1	0	0	0.02	0	0	0.01	0	0.02	0.02	1463	714.41
0.04	0.1	2	0	0	0	0.1	0	0	0.02	0	0	0.01	0	0.02	0.02	1453	714.41
0.04	0.1	2	0	0	0	0.1	0	0	0.02	0	0	0.01	0	0.02	0.02	1443	714.41
0.04	0.1	2	0	0	0	0.1	0	0	0.02	0	0	0.01	0	0.02	0.02	1433	714.41
0.04	0.1	2	0	0	0	0.1	0	0	0.02	0	0	0.01	0	0.02	0.02	1423	714.41
0.04	0.1	2	0	0	0	0.1	0	0	0.02	0	0	0.01	0	0.02	0.02	1413	714.42
0.04	0.1	2	0	0	0	0.1	0	0	0.02	0	0	0.01	0	0.02	0.02	1403	714.42
0.04	0.1	2	0	0	0	0.1	0	0	0.02	0	0	0.01	0	0.02	0.02	1393	714.42
0.04	0.1	2	0	0	0	0.1	0	0	0.02	0	0	0.01	0	0.02	0.02	1383	714.42
0.04	0.1	2	0	0	0	0.1	0	0	0.02	0	0	0.01	0	0.02	0.02	1373	714.42
0.04	0.1	2	0	0	0	0.1	0	0	0.02	0	0	0.01	0	0.02	0.02	1363	714.56
0.04	0.1	2	0	0	0	0.1	0	0	0.02	0	0	0.01	0	0.02	0.02	1353	714.71
0.04	0.1	2	0	0	0	0.1	0	0	0.02	0	0	0.01	0	0.02	0.02	1343	714.85
0.04	0.1	2	0	0	0	0.1	0	0	0.02	0	0	0.01	0	0.02	0.02	1333	714.99
0.04	0.1	2	0	0	0	0.1	0	0	0.02	0	0	0.01	0	0.02	0.02	1323	715.11
0.04	0.1	2	0	0	0	0.1	0	0	0.02	0	0	0.01	0	0.02	0.02	1313	715.3
0.04	0.1	2	0	0	0	0.1	0	0	0.02	0	0	0.01	0	0.02	0.02	1303	715.47
0.04	0.1	2	0	0	0	0.1	0	0	0.02	0	0	0.01	0	0.02	0.02	1293	715.62
0.04	0.1	2	0	0	0	0.1	0	0	0.02	0	0	0.01	0	0.02	0.02	1283	715.76
0.04	0.1	2	0	0	0	0.1	0	0	0.02	0	0	0.01	0	0.02	0.02	1273	715.89
0.04	0.1	2	0	0	0	0.1	0	0	0.02	0	0	0.01	0	0.02	0.02	1263	716.01
0.04	0.1	2	0	0	0	0.1	0	0	0.02	0	0	0.01	0	0.02	0.02	1253	716.11
0.04	0.1	2	0	0	0	0.1	0	0	0.02	0	0	0.01	0	0.02	0.02	1243	716.21
0.04	0.1	2	0	0	0	0.1	0	0	0.02	0	0	0.01	0	0.02	0.02	1233	716.29
0.04	0.1	2	0	0	0	0.1	0	0	0.02	0	0	0.01	0	0.02	0.02	1223	716.37
0.04	0.1	2	0	0	0	0.1	0	0	0.02	0	0	0.01	0	0.02	0.02	1213	716.44
0.04	0.1	2	0	0	0	0.1	0	0	0.02	0	0	0.01	0	0.02	0.02	1203	716.51
0.04	0.1	2	0	0	0	0.1	0	0	0.02	0	0	0.01	0	0.02	0.02	1193	716.57
0.04	0.1	2	0	0	0	0.1	0	0	0.02	0	0	0.01	0	0.02	0.02	1183	716.62
0.04	0.1	2	0	0	0	0.1	0	0	0.02	0	0	0.01	0	0.02	0.02	1173	716.67
0.04	0.1	2	0	0	0	0.1	0	0	0.02	0	0	0.01	0	0.02	0.02	1163	716.72
0.04	0.1	2	0	0	0	0.1	0	0	0.02	0	0	0.01	0	0.02	0.02	1153	716.76
0.04	0.1	2	0	0	0	0.1	0	0	0.02	0	0	0.01	0	0.02	0.02	1143	716.81
0.04	0.1	2	0	0	0	0.1	0	0	0.02	0	0	0.01	0	0.02	0.02	1133	716.85
0.04	0.1	2	0	0	0	0.1	0	0	0.02	0	0	0.01	0	0.02	0.02	1123	716.89
0.04	0.1	2	0	0	0	0.1	0	0	0.02	0	0	0.01	0	0.02	0.02	1113	716.94
0.04	0.1	2	0	0	0	0.1	0	0	0.02	0	0	0.01	0	0.02	0.02	1103	710.23
0.04	0.1	2	0	0	0	0.1	0	0	0.02	0	0	0.01	0	0.02	0.02	1093	699.98
0.04	0.1	2	0	0	0	0.1	0	0	0.02	0	0	0.01	0	0.02	0.02	1083	688.03
0.04	0.1	2	0	0	0	0.1	0	0	0.02	0	0	0.01	0	0.02	0.02	1073	674.67
0.04	0.1	2	0	0	0	0.1	0	0	0.02	0	0	0.01	0	0.02	0.02	1063	660.01
0.04	0.1	2	0	0	0	0.1	0	0	0.02	0	0	0.01	0	0.02	0.02	1053	644.08
0.04	0.1	2	0	0	0	0.1	0	0	0.02	0	0	0.01	0	0.02	0.02	1043	626.85
0.04	0.1	2	0	0	0	0.1	0	0	0.02	0	0	0.01	0	0.02	0.02	1033	608.25
0.04	0.1	2	0	0	0	0.1	0	0	0.02	0	0	0.01	0	0.02	0.02	1023	588.09
0.04	0.1	2	0	0	0	0.1	0	0	0.02	0	0	0.01	0	0.02	0.02	1013	566.2
0.04	0.1	2	0	0	0	0.1	0	0	0.02	0	0	0.01	0	0.02	0.02	1003	542.01
0.04	0.1	2	0	0	0	0.1	0	0	0.02	0	0	0.01	0	0.02	0.02	993	515.32
0.04	0.1	2	0	0	0	0.1	0	0	0.02	0	0	0.01	0	0.02	0.02	983	486.05
0.04	0.1	2	0	0	0	0.1	0	0	0.02	0	0	0.01	0	0.02	0.02	973	454.11
0.04	0.1	2	0	0	0	0.1	0	0	0.02	0	0	0.01	0	0.02	0.02	963	419.41
0.04	0.1	2	0	0	0	0.1	0	0	0.02	0	0	0.01	0	0.02	0.02	953	381.83
0.04	0.1	2	0	0	0	0.1	0	0	0.02	0	0	0.01	0	0.02	0.02	943	341.22
0.04	0.1	2	0	0	0	0.1	0	0	0.02	0	0	0.01	0	0.02	0.02	933	297.42
0.04	0.1	2	0	0	0	0.1	0	0	0.02	0	0	0.01	0	0.02	0.02	923	252.21
0.04	0.1	2.5	0	0	0	0.1	0	0	0.02	0	0	0.01	0	0.02	0.02	1743	674.27
0.04	0.1	2.5	0	0	0	0.1	0	0	0.02	0	0	0.01	0	0.02	0.02	1733	683.33
0.04	0.1	2.5	0	0	0	0.1	0	0	0.02	0	0	0.01	0	0.02	0.02	1723	692.22
0.04	0.1	2.5	0	0	0	0.1	0	0	0.02	0	0	0.01	0	0.02	0.02	1713	693.55
0.04	0.1	2.5	0	0	0	0.1	0	0	0.02	0	0	0.01	0	0.02	0.02	1703	693.57
0.04	0.1	2.5	0	0	0	0.1	0	0	0.02	0	0	0.01	0	0.02	0.02	1693	693.59
0.04	0.1	2.5	0	0	0	0.1	0	0	0.02	0	0	0.01	0	0.02	0.02	1683	693.61
0.04	0.1	2.5	0	0	0	0.1	0	0	0.02	0	0	0.01	0	0.02	0.02	1673	693.63
0.04	0.1	2.5	0	0	0	0.1	0	0	0.02	0	0	0.01	0	0.02	0.02	1663	693.64
0.04	0.1	2.5	0	0	0	0.1	0	0	0.02	0	0	0.01	0	0.02	0.02	1653	693.66
0.04	0.1	2.5	0	0	0	0.1	0	0	0.02	0	0	0.01	0	0.02	0.02	1643	693.67
0.04	0.1	2.5	0	0	0	0.1	0	0	0.02	0	0	0.01	0	0.02	0.02	1633	693.69
0.04	0.1	2.5	0	0	0	0.1	0	0	0.02	0	0	0.01	0	0.02	0.02	1623	693.7
0.04	0.1	2.5	0	0	0	0.1	0	0	0.02	0	0	0.01	0	0.02	0.02	1613	693.71
0.04	0.1	2.5	0	0	0	0.1	0	0	0.02	0	0	0.01	0	0.02	0.02	1603	693.72
0.04	0.1	2.5	0	0	0	0.1	0	0	0.02	0	0	0.01	0	0.02	0.02	1593	693.72
0.04	0.1	2.5	0	0	0	0.1	0	0	0.02	0	0	0.01	0	0.02	0.02	1583	693.73
0.04	0.1	2.5	0	0	0	0.1	0	0	0.02	0	0	0.01	0	0.02	0.02	1573	693.74
0.04	0.1	2.5	0	0	0	0.1	0	0	0.02	0	0	0.01	0	0.02	0.02	1563	693.75
0.04	0.1	2.5	0	0	0	0.1	0	0	0.02	0	0	0.01	0	0.02	0.02	1553	693.75
0.04	0.1	2.5	0	0	0	0.1	0	0	0.02	0	0	0.01	0	0.02	0.02	1543	693.76
0.04	0.1	2.5	0	0	0	0.1	0	0	0.02	0	0	0.01	0	0.02	0.02	1533	693.76
0.04	0.1	2.5	0	0	0	0.1	0	0	0.02	0	0	0.01	0	0.02	0.02	1523	693.77
0.04	0.1	2.5	0	0	0	0.1	0	0	0.02	0	0	0.01	0	0.02	0.02	1513	693.77
0.04	0.1	2.5	0	0	0	0.1	0	0	0.02	0	0	0.01	0	0.02	0.02	1503	693.77
0.04	0.1	2.5	0	0	0	0.1	0	0	0.02	0	0	0.01	0	0.02	0.02	1493	693.78
0.04	0.1	2.5	0	0	0	0.1	0	0	0.02	0	0	0.01	0	0.02	0.02	1483	693.78
0.04	0.1	2.5	0	0	0	0.1	0	0	0.02	0	0	0.01	0	0.02	0.02	1473	693.78
0.04	0.1	2.5	0	0	0	0.1	0	0	0.02	0	0	0.01	0	0.02	0.02	1463	693.78
0.04	0.1	2.5	0	0	0	0.1	0	0	0.02	0	0	0.01	0	0.02	0.02	1453	693.78
0.04	0.1	2.5	0	0	0	0.1	0	0	0.02	0	0	0.01	0	0.02	0.02	1443	693.79
0.04	0.1	2.5	0	0	0	0.1	0	0	0.02	0	0	0.01	0	0.02	0.02	1433	693.79
0.04	0.1	2.5	0	0	0	0.1	0	0	0.02	0	0	0.01	0	0.02	0.02	1423	693.79
0.04	0.1	2.5	0	0	0	0.1	0	0	0.02	0	0	0.01	0	0.02	0.02	1413	693.79
0.04	0.1	2.5	0	0	0	0.1	0	0	0.02	0	0	0.01	0	0.02	0.02	1403	693.79
0.04	0.1	2.5	0	0	0	0.1	0	0	0.02	0	0	0.01	0	0.02	0.02	1393	693.79
0.04	0.1	2.5	0	0	0	0.1	0	0	0.02	0	0	0.01	0	0.02	0.02	1383	693.79
0.04	0.1	2.5	0	0	0	0.1	0	0	0.02	0	0	0.01	0	0.02	0.02	1373	693.79
0.04	0.1	2.5	0	0	0	0.1	0	0	0.02	0	0	0.01	0	0.02	0.02	1363	693.89
0.04	0.1	2.5	0	0	0	0.1	0	0	0.02	0	0	0.01	0	0.02	0.02	1353	694.04
0.04	0.1	2.5	0	0	0	0.1	0	0	0.02	0	0	0.01	0	0.02	0.02	1343	694.19
0.04	0.1	2.5	0	0	0	0.1	0	0	0.02	0	0	0.01	0	0.02	0.02	1333	694.32
0.04	0.1	2.5	0	0	0	0.1	0	0	0.02	0	0	0.01	0	0.02	0.02	1323	694.45
0.04	0.1	2.5	0	0	0	0.1	0	0	0.02	0	0	0.01	0	0.02	0.02	1313	694.61
0.04	0.1	2.5	0	0	0	0.1	0	0	0.02	0	0	0.01	0	0.02	0.02	1303	694.79
0.04	0.1	2.5	0	0	0	0.1	0	0	0.02	0	0	0.01	0	0.02	0.02	1293	694.94
0.04	0.1	2.5	0	0	0	0.1	0	0	0.02	0	0	0.01	0	0.02	0.02	1283	695.09
0.04	0.1	2.5	0	0	0	0.1	0	0	0.02	0	0	0.01	0	0.02	0.02	1273	695.22
0.04	0.1	2.5	0	0	0	0.1	0	0	0.02	0	0	0.01	0	0.02	0.02	1263	695.34
0.04	0.1	2.5	0	0	0	0.1	0	0	0.02	0	0	0.01	0	0.02	0.02	1253	695.45
0.04	0.1	2.5	0	0	0	0.1	0	0	0.02	0	0	0.01	0	0.02	0.02	1243	695.55
0.04	0.1	2.5	0	0	0	0.1	0	0	0.02	0	0	0.01	0	0.02	0.02	1233	695.64
0.04	0.1	2.5	0	0	0	0.1	0	0	0.02	0	0	0.01	0	0.02	0.02	1223	695.72
0.04	0.1	2.5	0	0	0	0.1	0	0	0.02	0	0	0.01	0	0.02	0.02	1213	695.79
0.04	0.1	2.5	0	0	0	0.1	0	0	0.02	0	0	0.01	0	0.02	0.02	1203	695.86
0.04	0.1	2.5	0	0	0	0.1	0	0	0.02	0	0	0.01	0	0.02	0.02	1193	695.92
0.04	0.1	2.5	0	0	0	0.1	0	0	0.02	0	0	0.01	0	0.02	0.02	1183	695.97
0.04	0.1	2.5	0	0	0	0.1	0	0	0.02	0	0	0.01	0	0.02	0.02	1173	696.02
0.04	0.1	2.5	0	0	0	0.1	0	0	0.02	0	0	0.01	0	0.02	0.02	1163	696.07
0.04	0.1	2.5	0	0	0	0.1	0	0	0.02	0	0	0.01	0	0.02	0.02	1153	696.12
0.04	0.1	2.5	0	0	0	0.1	0	0	0.02	0	0	0.01	0	0.02	0.02	1143	696.16
0.04	0.1	2.5	0	0	0	0.1	0	0	0.02	0	0	0.01	0	0.02	0.02	1133	696.2
0.04	0.1	2.5	0	0	0	0.1	0	0	0.02	0	0	0.01	0	0.02	0.02	1123	696.25
0.04	0.1	2.5	0	0	0	0.1	0	0	0.02	0	0	0.01	0	0.02	0.02	1113	696.3
0.04	0.1	2.5	0	0	0	0.1	0	0	0.02	0	0	0.01	0	0.02	0.02	1103	696.35
0.04	0.1	2.5	0	0	0	0.1	0	0	0.02	0	0	0.01	0	0.02	0.02	1093	695.51
0.04	0.1	2.5	0	0	0	0.1	0	0	0.02	0	0	0.01	0	0.02	0.02	1083	685.51
0.04	0.1	2.5	0	0	0	0.1	0	0	0.02	0	0	0.01	0	0.02	0.02	1073	673.45
0.04	0.1	2.5	0	0	0	0.1	0	0	0.02	0	0	0.01	0	0.02	0.02	1063	659.76
0.04	0.1	2.5	0	0	0	0.1	0	0	0.02	0	0	0.01	0	0.02	0.02	1053	644.65
0.04	0.1	2.5	0	0	0	0.1	0	0	0.02	0	0	0.01	0	0.02	0.02	1043	628.15
0.04	0.1	2.5	0	0	0	0.1	0	0	0.02	0	0	0.01	0	0.02	0.02	1033	610.25
0.04	0.1	2.5	0	0	0	0.1	0	0	0.02	0	0	0.01	0	0.02	0.02	1023	590.87
0.04	0.1	2.5	0	0	0	0.1	0	0	0.02	0	0	0.01	0	0.02	0.02	1013	569.85
0.04	0.1	2.5	0	0	0	0.1	0	0	0.02	0	0	0.01	0	0.02	0.02	1003	546.73
0.04	0.1	2.5	0	0	0	0.1	0	0	0.02	0	0	0.01	0	0.02	0.02	993	521.16
0.04	0.1	2.5	0	0	0	0.1	0	0	0.02	0	0	0.01	0	0.02	0.02	983	493.04
0.04	0.1	2.5	0	0	0	0.1	0	0	0.02	0	0	0.01	0	0.02	0.02	973	462.23
0.04	0.1	2.5	0	0	0	0.1	0	0	0.02	0	0	0.01	0	0.02	0.02	963	428.56
0.04	0.1	2.5	0	0	0	0.1	0	0	0.02	0	0	0.01	0	0.02	0.02	953	391.84
0.04	0.1	2.5	0	0	0	0.1	0	0	0.02	0	0	0.01	0	0.02	0.02	943	351.84
0.04	0.1	2.5	0	0	0	0.1	0	0	0.02	0	0	0.01	0	0.02	0.02	933	308.32
0.04	0.1	2.5	0	0	0	0.1	0	0	0.02	0	0	0.01	0	0.02	0.02	923	261
0.04	0.1	2.5	0	0	0	0.1	0	0	0.02	0	0	0.01	0	0.02	0.02	913	209.55
0.04	0.1	2.5	0	0	0	0.1	0	0	0.02	0	0	0.01	0	0.02	0.02	903	154.99
0.04	0.1	2.5	0	0	0	0.1	0	0	0.02	0	0	0.01	0	0.02	0.02	893	100.11
0.06	0.3	2	0	0	0.01	0.25	0	0	0.02	0	0	0.008	0	0.01	0.003	1743	683.62
0.06	0.3	2	0	0	0.01	0.25	0	0	0.02	0	0	0.008	0	0.01	0.003	1733	691.51
0.06	0.3	2	0	0	0.01	0.25	0	0	0.02	0	0	0.008	0	0.01	0.003	1723	698.91
0.06	0.3	2	0	0	0.01	0.25	0	0	0.02	0	0	0.008	0	0.01	0.003	1713	702.07
0.06	0.3	2	0	0	0.01	0.25	0	0	0.02	0	0	0.008	0	0.01	0.003	1703	702.07
0.06	0.3	2	0	0	0.01	0.25	0	0	0.02	0	0	0.008	0	0.01	0.003	1693	702.07
0.06	0.3	2	0	0	0.01	0.25	0	0	0.02	0	0	0.008	0	0.01	0.003	1683	702.07
0.06	0.3	2	0	0	0.01	0.25	0	0	0.02	0	0	0.008	0	0.01	0.003	1673	702.08
0.06	0.3	2	0	0	0.01	0.25	0	0	0.02	0	0	0.008	0	0.01	0.003	1663	702.1
0.06	0.3	2	0	0	0.01	0.25	0	0	0.02	0	0	0.008	0	0.01	0.003	1653	702.12
0.06	0.3	2	0	0	0.01	0.25	0	0	0.02	0	0	0.008	0	0.01	0.003	1643	702.13
0.06	0.3	2	0	0	0.01	0.25	0	0	0.02	0	0	0.008	0	0.01	0.003	1633	702.15
0.06	0.3	2	0	0	0.01	0.25	0	0	0.02	0	0	0.008	0	0.01	0.003	1623	702.16
0.06	0.3	2	0	0	0.01	0.25	0	0	0.02	0	0	0.008	0	0.01	0.003	1613	702.17
0.06	0.3	2	0	0	0.01	0.25	0	0	0.02	0	0	0.008	0	0.01	0.003	1603	702.18
0.06	0.3	2	0	0	0.01	0.25	0	0	0.02	0	0	0.008	0	0.01	0.003	1593	702.19
0.06	0.3	2	0	0	0.01	0.25	0	0	0.02	0	0	0.008	0	0.01	0.003	1583	702.2
0.06	0.3	2	0	0	0.01	0.25	0	0	0.02	0	0	0.008	0	0.01	0.003	1573	702.21
0.06	0.3	2	0	0	0.01	0.25	0	0	0.02	0	0	0.008	0	0.01	0.003	1563	702.22
0.06	0.3	2	0	0	0.01	0.25	0	0	0.02	0	0	0.008	0	0.01	0.003	1553	702.22
0.06	0.3	2	0	0	0.01	0.25	0	0	0.02	0	0	0.008	0	0.01	0.003	1543	702.23
0.06	0.3	2	0	0	0.01	0.25	0	0	0.02	0	0	0.008	0	0.01	0.003	1533	702.23
0.06	0.3	2	0	0	0.01	0.25	0	0	0.02	0	0	0.008	0	0.01	0.003	1523	702.24
0.06	0.3	2	0	0	0.01	0.25	0	0	0.02	0	0	0.008	0	0.01	0.003	1513	702.24
0.06	0.3	2	0	0	0.01	0.25	0	0	0.02	0	0	0.008	0	0.01	0.003	1503	702.25
0.06	0.3	2	0	0	0.01	0.25	0	0	0.02	0	0	0.008	0	0.01	0.003	1493	702.25
0.06	0.3	2	0	0	0.01	0.25	0	0	0.02	0	0	0.008	0	0.01	0.003	1483	702.25
0.06	0.3	2	0	0	0.01	0.25	0	0	0.02	0	0	0.008	0	0.01	0.003	1473	702.25
0.06	0.3	2	0	0	0.01	0.25	0	0	0.02	0	0	0.008	0	0.01	0.003	1463	702.26
0.06	0.3	2	0	0	0.01	0.25	0	0	0.02	0	0	0.008	0	0.01	0.003	1453	702.26
0.06	0.3	2	0	0	0.01	0.25	0	0	0.02	0	0	0.008	0	0.01	0.003	1443	702.26
0.06	0.3	2	0	0	0.01	0.25	0	0	0.02	0	0	0.008	0	0.01	0.003	1433	702.26
0.06	0.3	2	0	0	0.01	0.25	0	0	0.02	0	0	0.008	0	0.01	0.003	1423	702.26
0.06	0.3	2	0	0	0.01	0.25	0	0	0.02	0	0	0.008	0	0.01	0.003	1413	702.26
0.06	0.3	2	0	0	0.01	0.25	0	0	0.02	0	0	0.008	0	0.01	0.003	1403	702.41
0.06	0.3	2	0	0	0.01	0.25	0	0	0.02	0	0	0.008	0	0.01	0.003	1393	702.6
0.06	0.3	2	0	0	0.01	0.25	0	0	0.02	0	0	0.008	0	0.01	0.003	1383	702.78
0.06	0.3	2	0	0	0.01	0.25	0	0	0.02	0	0	0.008	0	0.01	0.003	1373	702.94
0.06	0.3	2	0	0	0.01	0.25	0	0	0.02	0	0	0.008	0	0.01	0.003	1363	703.09
0.06	0.3	2	0	0	0.01	0.25	0	0	0.02	0	0	0.008	0	0.01	0.003	1353	703.23
0.06	0.3	2	0	0	0.01	0.25	0	0	0.02	0	0	0.008	0	0.01	0.003	1343	703.36
0.06	0.3	2	0	0	0.01	0.25	0	0	0.02	0	0	0.008	0	0.01	0.003	1333	703.47
0.06	0.3	2	0	0	0.01	0.25	0	0	0.02	0	0	0.008	0	0.01	0.003	1323	703.58
0.06	0.3	2	0	0	0.01	0.25	0	0	0.02	0	0	0.008	0	0.01	0.003	1313	703.68
0.06	0.3	2	0	0	0.01	0.25	0	0	0.02	0	0	0.008	0	0.01	0.003	1303	703.78
0.06	0.3	2	0	0	0.01	0.25	0	0	0.02	0	0	0.008	0	0.01	0.003	1293	703.86
0.06	0.3	2	0	0	0.01	0.25	0	0	0.02	0	0	0.008	0	0.01	0.003	1283	703.95
0.06	0.3	2	0	0	0.01	0.25	0	0	0.02	0	0	0.008	0	0.01	0.003	1273	704.03
0.06	0.3	2	0	0	0.01	0.25	0	0	0.02	0	0	0.008	0	0.01	0.003	1263	704.1
0.06	0.3	2	0	0	0.01	0.25	0	0	0.02	0	0	0.008	0	0.01	0.003	1253	704.18
0.06	0.3	2	0	0	0.01	0.25	0	0	0.02	0	0	0.008	0	0.01	0.003	1243	704.26
0.06	0.3	2	0	0	0.01	0.25	0	0	0.02	0	0	0.008	0	0.01	0.003	1233	704.34
0.06	0.3	2	0	0	0.01	0.25	0	0	0.02	0	0	0.008	0	0.01	0.003	1223	704.42
0.06	0.3	2	0	0	0.01	0.25	0	0	0.02	0	0	0.008	0	0.01	0.003	1213	704.51
0.06	0.3	2	0	0	0.01	0.25	0	0	0.02	0	0	0.008	0	0.01	0.003	1203	704.61
0.06	0.3	2	0	0	0.01	0.25	0	0	0.02	0	0	0.008	0	0.01	0.003	1193	704.73
0.06	0.3	2	0	0	0.01	0.25	0	0	0.02	0	0	0.008	0	0.01	0.003	1183	704.86
0.06	0.3	2	0	0	0.01	0.25	0	0	0.02	0	0	0.008	0	0.01	0.003	1173	705.02
0.06	0.3	2	0	0	0.01	0.25	0	0	0.02	0	0	0.008	0	0.01	0.003	1163	705.21
0.06	0.3	2	0	0	0.01	0.25	0	0	0.02	0	0	0.008	0	0.01	0.003	1153	705.43
0.06	0.3	2	0	0	0.01	0.25	0	0	0.02	0	0	0.008	0	0.01	0.003	1143	705.71
0.06	0.3	2	0	0	0.01	0.25	0	0	0.02	0	0	0.008	0	0.01	0.003	1133	706.05
0.06	0.3	2	0	0	0.01	0.25	0	0	0.02	0	0	0.008	0	0.01	0.003	1123	706.46
0.06	0.3	2	0	0	0.01	0.25	0	0	0.02	0	0	0.008	0	0.01	0.003	1113	702.21
0.06	0.3	2	0	0	0.01	0.25	0	0	0.02	0	0	0.008	0	0.01	0.003	1103	693.56
0.06	0.3	2	0	0	0.01	0.25	0	0	0.02	0	0	0.008	0	0.01	0.003	1093	683.6
0.06	0.3	2	0	0	0.01	0.25	0	0	0.02	0	0	0.008	0	0.01	0.003	1083	672.44
0.06	0.3	2	0	0	0.01	0.25	0	0	0.02	0	0	0.008	0	0.01	0.003	1073	660.09
0.06	0.3	2	0	0	0.01	0.25	0	0	0.02	0	0	0.008	0	0.01	0.003	1063	646.52
0.06	0.3	2	0	0	0.01	0.25	0	0	0.02	0	0	0.008	0	0.01	0.003	1053	631.66
0.06	0.3	2	0	0	0.01	0.25	0	0	0.02	0	0	0.008	0	0.01	0.003	1043	615.41
0.06	0.3	2	0	0	0.01	0.25	0	0	0.02	0	0	0.008	0	0.01	0.003	1033	597.65
0.06	0.3	2	0	0	0.01	0.25	0	0	0.02	0	0	0.008	0	0.01	0.003	1023	578.25
0.06	0.3	2	0	0	0.01	0.25	0	0	0.02	0	0	0.008	0	0.01	0.003	1013	557.08
0.06	0.3	2	0	0	0.01	0.25	0	0	0.02	0	0	0.008	0	0.01	0.003	1003	533.89
0.06	0.3	2	0	0	0.01	0.25	0	0	0.02	0	0	0.008	0	0.01	0.003	993	508.19
0.06	0.3	2	0	0	0.01	0.25	0	0	0.02	0	0	0.008	0	0.01	0.003	983	479.88
0.06	0.3	2	0	0	0.01	0.25	0	0	0.02	0	0	0.008	0	0.01	0.003	973	448.85
0.06	0.3	2	0	0	0.01	0.25	0	0	0.02	0	0	0.008	0	0.01	0.003	963	414.99
0.06	0.3	2	0	0	0.01	0.25	0	0	0.02	0	0	0.008	0	0.01	0.003	953	378.13
0.06	0.3	2	0	0	0.01	0.25	0	0	0.02	0	0	0.008	0	0.01	0.003	943	338.12
0.06	0.3	2	0	0	0.01	0.25	0	0	0.02	0	0	0.008	0	0.01	0.003	933	294.78
0.06	0.3	2	0	0	0.01	0.25	0	0	0.02	0	0	0.008	0	0.01	0.003	923	247.88
0.06	0.3	2	0	0	0.01	0.25	0	0	0.08	0	0	0.008	0	0.01	0.003	1743	682.22
0.06	0.3	2	0	0	0.01	0.25	0	0	0.08	0	0	0.008	0	0.01	0.003	1733	689.96
0.06	0.3	2	0	0	0.01	0.25	0	0	0.08	0	0	0.008	0	0.01	0.003	1723	697.23
0.06	0.3	2	0	0	0.01	0.25	0	0	0.08	0	0	0.008	0	0.01	0.003	1713	702.07
0.06	0.3	2	0	0	0.01	0.25	0	0	0.08	0	0	0.008	0	0.01	0.003	1703	702.07
0.06	0.3	2	0	0	0.01	0.25	0	0	0.08	0	0	0.008	0	0.01	0.003	1693	702.07
0.06	0.3	2	0	0	0.01	0.25	0	0	0.08	0	0	0.008	0	0.01	0.003	1683	702.07
0.06	0.3	2	0	0	0.01	0.25	0	0	0.08	0	0	0.008	0	0.01	0.003	1673	702.09
0.06	0.3	2	0	0	0.01	0.25	0	0	0.08	0	0	0.008	0	0.01	0.003	1663	702.1
0.06	0.3	2	0	0	0.01	0.25	0	0	0.08	0	0	0.008	0	0.01	0.003	1653	702.12
0.06	0.3	2	0	0	0.01	0.25	0	0	0.08	0	0	0.008	0	0.01	0.003	1643	702.14
0.06	0.3	2	0	0	0.01	0.25	0	0	0.08	0	0	0.008	0	0.01	0.003	1633	702.15
0.06	0.3	2	0	0	0.01	0.25	0	0	0.08	0	0	0.008	0	0.01	0.003	1623	702.16
0.06	0.3	2	0	0	0.01	0.25	0	0	0.08	0	0	0.008	0	0.01	0.003	1613	702.17
0.06	0.3	2	0	0	0.01	0.25	0	0	0.08	0	0	0.008	0	0.01	0.003	1603	702.18
0.06	0.3	2	0	0	0.01	0.25	0	0	0.08	0	0	0.008	0	0.01	0.003	1593	702.19
0.06	0.3	2	0	0	0.01	0.25	0	0	0.08	0	0	0.008	0	0.01	0.003	1583	702.2
0.06	0.3	2	0	0	0.01	0.25	0	0	0.08	0	0	0.008	0	0.01	0.003	1573	702.21
0.06	0.3	2	0	0	0.01	0.25	0	0	0.08	0	0	0.008	0	0.01	0.003	1563	702.22
0.06	0.3	2	0	0	0.01	0.25	0	0	0.08	0	0	0.008	0	0.01	0.003	1553	702.22
0.06	0.3	2	0	0	0.01	0.25	0	0	0.08	0	0	0.008	0	0.01	0.003	1543	702.23
0.06	0.3	2	0	0	0.01	0.25	0	0	0.08	0	0	0.008	0	0.01	0.003	1533	702.23
0.06	0.3	2	0	0	0.01	0.25	0	0	0.08	0	0	0.008	0	0.01	0.003	1523	702.24
0.06	0.3	2	0	0	0.01	0.25	0	0	0.08	0	0	0.008	0	0.01	0.003	1513	702.24
0.06	0.3	2	0	0	0.01	0.25	0	0	0.08	0	0	0.008	0	0.01	0.003	1503	702.25
0.06	0.3	2	0	0	0.01	0.25	0	0	0.08	0	0	0.008	0	0.01	0.003	1493	702.25
0.06	0.3	2	0	0	0.01	0.25	0	0	0.08	0	0	0.008	0	0.01	0.003	1483	702.25
0.06	0.3	2	0	0	0.01	0.25	0	0	0.08	0	0	0.008	0	0.01	0.003	1473	702.29
0.06	0.3	2	0	0	0.01	0.25	0	0	0.08	0	0	0.008	0	0.01	0.003	1463	702.46
0.06	0.3	2	0	0	0.01	0.25	0	0	0.08	0	0	0.008	0	0.01	0.003	1453	702.62
0.06	0.3	2	0	0	0.01	0.25	0	0	0.08	0	0	0.008	0	0.01	0.003	1443	702.78
0.06	0.3	2	0	0	0.01	0.25	0	0	0.08	0	0	0.008	0	0.01	0.003	1433	702.91
0.06	0.3	2	0	0	0.01	0.25	0	0	0.08	0	0	0.008	0	0.01	0.003	1423	703.04
0.06	0.3	2	0	0	0.01	0.25	0	0	0.08	0	0	0.008	0	0.01	0.003	1413	703.16
0.06	0.3	2	0	0	0.01	0.25	0	0	0.08	0	0	0.008	0	0.01	0.003	1403	703.26
0.06	0.3	2	0	0	0.01	0.25	0	0	0.08	0	0	0.008	0	0.01	0.003	1393	703.36
0.06	0.3	2	0	0	0.01	0.25	0	0	0.08	0	0	0.008	0	0.01	0.003	1383	703.45
0.06	0.3	2	0	0	0.01	0.25	0	0	0.08	0	0	0.008	0	0.01	0.003	1373	703.53
0.06	0.3	2	0	0	0.01	0.25	0	0	0.08	0	0	0.008	0	0.01	0.003	1363	703.6
0.06	0.3	2	0	0	0.01	0.25	0	0	0.08	0	0	0.008	0	0.01	0.003	1353	703.67
0.06	0.3	2	0	0	0.01	0.25	0	0	0.08	0	0	0.008	0	0.01	0.003	1343	703.72
0.06	0.3	2	0	0	0.01	0.25	0	0	0.08	0	0	0.008	0	0.01	0.003	1333	703.78
0.06	0.3	2	0	0	0.01	0.25	0	0	0.08	0	0	0.008	0	0.01	0.003	1323	703.82
0.06	0.3	2	0	0	0.01	0.25	0	0	0.08	0	0	0.008	0	0.01	0.003	1313	703.86
0.06	0.3	2	0	0	0.01	0.25	0	0	0.08	0	0	0.008	0	0.01	0.003	1303	703.9
0.06	0.3	2	0	0	0.01	0.25	0	0	0.08	0	0	0.008	0	0.01	0.003	1293	703.93
0.06	0.3	2	0	0	0.01	0.25	0	0	0.08	0	0	0.008	0	0.01	0.003	1283	703.96
0.06	0.3	2	0	0	0.01	0.25	0	0	0.08	0	0	0.008	0	0.01	0.003	1273	703.99
0.06	0.3	2	0	0	0.01	0.25	0	0	0.08	0	0	0.008	0	0.01	0.003	1263	704.01
0.06	0.3	2	0	0	0.01	0.25	0	0	0.08	0	0	0.008	0	0.01	0.003	1253	704.03
0.06	0.3	2	0	0	0.01	0.25	0	0	0.08	0	0	0.008	0	0.01	0.003	1243	704.04
0.06	0.3	2	0	0	0.01	0.25	0	0	0.08	0	0	0.008	0	0.01	0.003	1233	704.06
0.06	0.3	2	0	0	0.01	0.25	0	0	0.08	0	0	0.008	0	0.01	0.003	1223	704.07
0.06	0.3	2	0	0	0.01	0.25	0	0	0.08	0	0	0.008	0	0.01	0.003	1213	704.08
0.06	0.3	2	0	0	0.01	0.25	0	0	0.08	0	0	0.008	0	0.01	0.003	1203	704.09
0.06	0.3	2	0	0	0.01	0.25	0	0	0.08	0	0	0.008	0	0.01	0.003	1193	704.1
0.06	0.3	2	0	0	0.01	0.25	0	0	0.08	0	0	0.008	0	0.01	0.003	1183	704.11
0.06	0.3	2	0	0	0.01	0.25	0	0	0.08	0	0	0.008	0	0.01	0.003	1173	704.11
0.06	0.3	2	0	0	0.01	0.25	0	0	0.08	0	0	0.008	0	0.01	0.003	1163	704.12
0.06	0.3	2	0	0	0.01	0.25	0	0	0.08	0	0	0.008	0	0.01	0.003	1153	704.12
0.06	0.3	2	0	0	0.01	0.25	0	0	0.08	0	0	0.008	0	0.01	0.003	1143	704.22
0.06	0.3	2	0	0	0.01	0.25	0	0	0.08	0	0	0.008	0	0.01	0.003	1133	704.76
0.06	0.3	2	0	0	0.01	0.25	0	0	0.08	0	0	0.008	0	0.01	0.003	1123	702.77
0.06	0.3	2	0	0	0.01	0.25	0	0	0.08	0	0	0.008	0	0.01	0.003	1113	695.6
0.06	0.3	2	0	0	0.01	0.25	0	0	0.08	0	0	0.008	0	0.01	0.003	1103	687.19
0.06	0.3	2	0	0	0.01	0.25	0	0	0.08	0	0	0.008	0	0.01	0.003	1093	677.57
0.06	0.3	2	0	0	0.01	0.25	0	0	0.08	0	0	0.008	0	0.01	0.003	1083	666.76
0.06	0.3	2	0	0	0.01	0.25	0	0	0.08	0	0	0.008	0	0.01	0.003	1073	654.73
0.06	0.3	2	0	0	0.01	0.25	0	0	0.08	0	0	0.008	0	0.01	0.003	1063	641.45
0.06	0.3	2	0	0	0.01	0.25	0	0	0.08	0	0	0.008	0	0.01	0.003	1053	626.87
0.06	0.3	2	0	0	0.01	0.25	0	0	0.08	0	0	0.008	0	0.01	0.003	1043	610.9
0.06	0.3	2	0	0	0.01	0.25	0	0	0.08	0	0	0.008	0	0.01	0.003	1033	593.43
0.06	0.3	2	0	0	0.01	0.25	0	0	0.08	0	0	0.008	0	0.01	0.003	1023	574.33
0.06	0.3	2	0	0	0.01	0.25	0	0	0.08	0	0	0.008	0	0.01	0.003	1013	553.45
0.06	0.3	2	0	0	0.01	0.25	0	0	0.08	0	0	0.008	0	0.01	0.003	1003	530.44
0.06	0.3	2	0	0	0.01	0.25	0	0	0.08	0	0	0.008	0	0.01	0.003	993	504.87
0.06	0.3	2	0	0	0.01	0.25	0	0	0.08	0	0	0.008	0	0.01	0.003	983	476.63
0.06	0.3	2	0	0	0.01	0.25	0	0	0.08	0	0	0.008	0	0.01	0.003	973	445.62
0.06	0.3	2	0	0	0.01	0.25	0	0	0.08	0	0	0.008	0	0.01	0.003	963	411.71
0.06	0.3	2	0	0	0.01	0.25	0	0	0.08	0	0	0.008	0	0.01	0.003	953	374.76
0.06	0.3	2	0	0	0.01	0.25	0	0	0.08	0	0	0.008	0	0.01	0.003	943	334.64
0.06	0.3	2	0	0	0.01	0.25	0	0	0.08	0	0	0.008	0	0.01	0.003	933	291.17
0.06	0.3	2	0	0	0.01	0.25	0	0	0.08	0	0	0.008	0	0.01	0.003	923	244.14
0.06	0.3	2	0	0	0.01	0.8	0	0	0.04	0	0	0.008	0	0.01	0.003	1733	670.94
0.06	0.3	2	0	0	0.01	0.8	0	0	0.04	0	0	0.008	0	0.01	0.003	1723	677.6
0.06	0.3	2	0	0	0.01	0.8	0	0	0.04	0	0	0.008	0	0.01	0.003	1713	683.78
0.06	0.3	2	0	0	0.01	0.8	0	0	0.04	0	0	0.008	0	0.01	0.003	1703	689.46
0.06	0.3	2	0	0	0.01	0.8	0	0	0.04	0	0	0.008	0	0.01	0.003	1693	694.6
0.06	0.3	2	0	0	0.01	0.8	0	0	0.04	0	0	0.008	0	0.01	0.003	1683	699.14
0.06	0.3	2	0	0	0.01	0.8	0	0	0.04	0	0	0.008	0	0.01	0.003	1673	702.09
0.06	0.3	2	0	0	0.01	0.8	0	0	0.04	0	0	0.008	0	0.01	0.003	1663	702.11
0.06	0.3	2	0	0	0.01	0.8	0	0	0.04	0	0	0.008	0	0.01	0.003	1653	702.13
0.06	0.3	2	0	0	0.01	0.8	0	0	0.04	0	0	0.008	0	0.01	0.003	1643	702.14
0.06	0.3	2	0	0	0.01	0.8	0	0	0.04	0	0	0.008	0	0.01	0.003	1633	702.15
0.06	0.3	2	0	0	0.01	0.8	0	0	0.04	0	0	0.008	0	0.01	0.003	1623	702.17
0.06	0.3	2	0	0	0.01	0.8	0	0	0.04	0	0	0.008	0	0.01	0.003	1613	702.18
0.06	0.3	2	0	0	0.01	0.8	0	0	0.04	0	0	0.008	0	0.01	0.003	1603	702.19
0.06	0.3	2	0	0	0.01	0.8	0	0	0.04	0	0	0.008	0	0.01	0.003	1593	702.2
0.06	0.3	2	0	0	0.01	0.8	0	0	0.04	0	0	0.008	0	0.01	0.003	1583	702.2
0.06	0.3	2	0	0	0.01	0.8	0	0	0.04	0	0	0.008	0	0.01	0.003	1573	702.21
0.06	0.3	2	0	0	0.01	0.8	0	0	0.04	0	0	0.008	0	0.01	0.003	1563	702.22
0.06	0.3	2	0	0	0.01	0.8	0	0	0.04	0	0	0.008	0	0.01	0.003	1553	702.22
0.06	0.3	2	0	0	0.01	0.8	0	0	0.04	0	0	0.008	0	0.01	0.003	1543	702.23
0.06	0.3	2	0	0	0.01	0.8	0	0	0.04	0	0	0.008	0	0.01	0.003	1533	702.23
0.06	0.3	2	0	0	0.01	0.8	0	0	0.04	0	0	0.008	0	0.01	0.003	1523	702.24
0.06	0.3	2	0	0	0.01	0.8	0	0	0.04	0	0	0.008	0	0.01	0.003	1513	702.24
0.06	0.3	2	0	0	0.01	0.8	0	0	0.04	0	0	0.008	0	0.01	0.003	1503	702.37
0.06	0.3	2	0	0	0.01	0.8	0	0	0.04	0	0	0.008	0	0.01	0.003	1493	702.57
0.06	0.3	2	0	0	0.01	0.8	0	0	0.04	0	0	0.008	0	0.01	0.003	1483	702.75
0.06	0.3	2	0	0	0.01	0.8	0	0	0.04	0	0	0.008	0	0.01	0.003	1473	702.91
0.06	0.3	2	0	0	0.01	0.8	0	0	0.04	0	0	0.008	0	0.01	0.003	1463	703.07
0.06	0.3	2	0	0	0.01	0.8	0	0	0.04	0	0	0.008	0	0.01	0.003	1453	703.21
0.06	0.3	2	0	0	0.01	0.8	0	0	0.04	0	0	0.008	0	0.01	0.003	1443	703.34
0.06	0.3	2	0	0	0.01	0.8	0	0	0.04	0	0	0.008	0	0.01	0.003	1433	703.46
0.06	0.3	2	0	0	0.01	0.8	0	0	0.04	0	0	0.008	0	0.01	0.003	1423	703.58
0.06	0.3	2	0	0	0.01	0.8	0	0	0.04	0	0	0.008	0	0.01	0.003	1413	703.69
0.06	0.3	2	0	0	0.01	0.8	0	0	0.04	0	0	0.008	0	0.01	0.003	1403	703.79
0.06	0.3	2	0	0	0.01	0.8	0	0	0.04	0	0	0.008	0	0.01	0.003	1393	703.89
0.06	0.3	2	0	0	0.01	0.8	0	0	0.04	0	0	0.008	0	0.01	0.003	1383	703.98
0.06	0.3	2	0	0	0.01	0.8	0	0	0.04	0	0	0.008	0	0.01	0.003	1373	704.08
0.06	0.3	2	0	0	0.01	0.8	0	0	0.04	0	0	0.008	0	0.01	0.003	1363	704.17
0.06	0.3	2	0	0	0.01	0.8	0	0	0.04	0	0	0.008	0	0.01	0.003	1353	704.27
0.06	0.3	2	0	0	0.01	0.8	0	0	0.04	0	0	0.008	0	0.01	0.003	1343	704.36
0.06	0.3	2	0	0	0.01	0.8	0	0	0.04	0	0	0.008	0	0.01	0.003	1333	704.47
0.06	0.3	2	0	0	0.01	0.8	0	0	0.04	0	0	0.008	0	0.01	0.003	1323	704.58
0.06	0.3	2	0	0	0.01	0.8	0	0	0.04	0	0	0.008	0	0.01	0.003	1313	704.7
0.06	0.3	2	0	0	0.01	0.8	0	0	0.04	0	0	0.008	0	0.01	0.003	1303	704.84
0.06	0.3	2	0	0	0.01	0.8	0	0	0.04	0	0	0.008	0	0.01	0.003	1293	705
0.06	0.3	2	0	0	0.01	0.8	0	0	0.04	0	0	0.008	0	0.01	0.003	1283	705.19
0.06	0.3	2	0	0	0.01	0.8	0	0	0.04	0	0	0.008	0	0.01	0.003	1273	705.41
0.06	0.3	2	0	0	0.01	0.8	0	0	0.04	0	0	0.008	0	0.01	0.003	1263	705.69
0.06	0.3	2	0	0	0.01	0.8	0	0	0.04	0	0	0.008	0	0.01	0.003	1253	706.03
0.06	0.3	2	0	0	0.01	0.8	0	0	0.04	0	0	0.008	0	0.01	0.003	1243	706.45
0.06	0.3	2	0	0	0.01	0.8	0	0	0.04	0	0	0.008	0	0.01	0.003	1233	707
0.06	0.3	2	0	0	0.01	0.8	0	0	0.04	0	0	0.008	0	0.01	0.003	1223	707.64
0.06	0.3	2	0	0	0.01	0.8	0	0	0.04	0	0	0.008	0	0.01	0.003	1213	708.42
0.06	0.3	2	0	0	0.01	0.8	0	0	0.04	0	0	0.008	0	0.01	0.003	1203	709.32
0.06	0.3	2	0	0	0.01	0.8	0	0	0.04	0	0	0.008	0	0.01	0.003	1193	710.32
0.06	0.3	2	0	0	0.01	0.8	0	0	0.04	0	0	0.008	0	0.01	0.003	1183	711.39
0.06	0.3	2	0	0	0.01	0.8	0	0	0.04	0	0	0.008	0	0.01	0.003	1173	712.52
0.06	0.3	2	0	0	0.01	0.8	0	0	0.04	0	0	0.008	0	0.01	0.003	1163	712.27
0.06	0.3	2	0	0	0.01	0.8	0	0	0.04	0	0	0.008	0	0.01	0.003	1153	708.98
0.06	0.3	2	0	0	0.01	0.8	0	0	0.04	0	0	0.008	0	0.01	0.003	1143	704.88
0.06	0.3	2	0	0	0.01	0.8	0	0	0.04	0	0	0.008	0	0.01	0.003	1133	699.87
0.06	0.3	2	0	0	0.01	0.8	0	0	0.04	0	0	0.008	0	0.01	0.003	1123	693.85
0.06	0.3	2	0	0	0.01	0.8	0	0	0.04	0	0	0.008	0	0.01	0.003	1113	686.75
0.06	0.3	2	0	0	0.01	0.8	0	0	0.04	0	0	0.008	0	0.01	0.003	1103	678.55
0.06	0.3	2	0	0	0.01	0.8	0	0	0.04	0	0	0.008	0	0.01	0.003	1093	669.2
0.06	0.3	2	0	0	0.01	0.8	0	0	0.04	0	0	0.008	0	0.01	0.003	1083	658.72
0.06	0.3	2	0	0	0.01	0.8	0	0	0.04	0	0	0.008	0	0.01	0.003	1073	647.08
0.06	0.3	2	0	0	0.01	0.8	0	0	0.04	0	0	0.008	0	0.01	0.003	1063	634.29
0.06	0.3	2	0	0	0.01	1.5	0	0	0.04	0	0	0.008	0	0.01	0.003	1703	665.86
0.06	0.3	2	0	0	0.01	1.5	0	0	0.04	0	0	0.008	0	0.01	0.003	1693	671.05
0.06	0.3	2	0	0	0.01	1.5	0	0	0.04	0	0	0.008	0	0.01	0.003	1683	675.84
0.06	0.3	2	0	0	0.01	1.5	0	0	0.04	0	0	0.008	0	0.01	0.003	1673	680.23
0.06	0.3	2	0	0	0.01	1.5	0	0	0.04	0	0	0.008	0	0.01	0.003	1663	684.23
0.06	0.3	2	0	0	0.01	1.5	0	0	0.04	0	0	0.008	0	0.01	0.003	1653	687.84
0.06	0.3	2	0	0	0.01	1.5	0	0	0.04	0	0	0.008	0	0.01	0.003	1643	691.14
0.06	0.3	2	0	0	0.01	1.5	0	0	0.04	0	0	0.008	0	0.01	0.003	1633	694.09
0.06	0.3	2	0	0	0.01	1.5	0	0	0.04	0	0	0.008	0	0.01	0.003	1623	696.7
0.06	0.3	2	0	0	0.01	1.5	0	0	0.04	0	0	0.008	0	0.01	0.003	1613	698.99
0.06	0.3	2	0	0	0.01	1.5	0	0	0.04	0	0	0.008	0	0.01	0.003	1603	700.99
0.06	0.3	2	0	0	0.01	1.5	0	0	0.04	0	0	0.008	0	0.01	0.003	1593	702.2
0.06	0.3	2	0	0	0.01	1.5	0	0	0.04	0	0	0.008	0	0.01	0.003	1583	702.21
0.06	0.3	2	0	0	0.01	1.5	0	0	0.04	0	0	0.008	0	0.01	0.003	1573	702.21
0.06	0.3	2	0	0	0.01	1.5	0	0	0.04	0	0	0.008	0	0.01	0.003	1563	702.22
0.06	0.3	2	0	0	0.01	1.5	0	0	0.04	0	0	0.008	0	0.01	0.003	1553	702.35
0.06	0.3	2	0	0	0.01	1.5	0	0	0.04	0	0	0.008	0	0.01	0.003	1543	702.54
0.06	0.3	2	0	0	0.01	1.5	0	0	0.04	0	0	0.008	0	0.01	0.003	1533	702.73
0.06	0.3	2	0	0	0.01	1.5	0	0	0.04	0	0	0.008	0	0.01	0.003	1523	702.89
0.06	0.3	2	0	0	0.01	1.5	0	0	0.04	0	0	0.008	0	0.01	0.003	1513	703.05
0.06	0.3	2	0	0	0.01	1.5	0	0	0.04	0	0	0.008	0	0.01	0.003	1503	703.2
0.06	0.3	2	0	0	0.01	1.5	0	0	0.04	0	0	0.008	0	0.01	0.003	1493	703.33
0.06	0.3	2	0	0	0.01	1.5	0	0	0.04	0	0	0.008	0	0.01	0.003	1483	703.46
0.06	0.3	2	0	0	0.01	1.5	0	0	0.04	0	0	0.008	0	0.01	0.003	1473	703.59
0.06	0.3	2	0	0	0.01	1.5	0	0	0.04	0	0	0.008	0	0.01	0.003	1463	703.7
0.06	0.3	2	0	0	0.01	1.5	0	0	0.04	0	0	0.008	0	0.01	0.003	1453	703.81
0.06	0.3	2	0	0	0.01	1.5	0	0	0.04	0	0	0.008	0	0.01	0.003	1443	703.92
0.06	0.3	2	0	0	0.01	1.5	0	0	0.04	0	0	0.008	0	0.01	0.003	1433	704.03
0.06	0.3	2	0	0	0.01	1.5	0	0	0.04	0	0	0.008	0	0.01	0.003	1423	704.14
0.06	0.3	2	0	0	0.01	1.5	0	0	0.04	0	0	0.008	0	0.01	0.003	1413	704.24
0.06	0.3	2	0	0	0.01	1.5	0	0	0.04	0	0	0.008	0	0.01	0.003	1403	704.36
0.06	0.3	2	0	0	0.01	1.5	0	0	0.04	0	0	0.008	0	0.01	0.003	1393	704.47
0.06	0.3	2	0	0	0.01	1.5	0	0	0.04	0	0	0.008	0	0.01	0.003	1383	704.6
0.06	0.3	2	0	0	0.01	1.5	0	0	0.04	0	0	0.008	0	0.01	0.003	1373	704.74
0.06	0.3	2	0	0	0.01	1.5	0	0	0.04	0	0	0.008	0	0.01	0.003	1363	704.9
0.06	0.3	2	0	0	0.01	1.5	0	0	0.04	0	0	0.008	0	0.01	0.003	1353	705.07
0.06	0.3	2	0	0	0.01	1.5	0	0	0.04	0	0	0.008	0	0.01	0.003	1343	705.28
0.06	0.3	2	0	0	0.01	1.5	0	0	0.04	0	0	0.008	0	0.01	0.003	1333	705.53
0.06	0.3	2	0	0	0.01	1.5	0	0	0.04	0	0	0.008	0	0.01	0.003	1323	705.83
0.06	0.3	2	0	0	0.01	1.5	0	0	0.04	0	0	0.008	0	0.01	0.003	1313	706.2
0.06	0.3	2	0	0	0.01	1.5	0	0	0.04	0	0	0.008	0	0.01	0.003	1303	706.68
0.06	0.3	2	0	0	0.01	1.5	0	0	0.04	0	0	0.008	0	0.01	0.003	1293	707.24
0.06	0.3	2	0	0	0.01	1.5	0	0	0.04	0	0	0.008	0	0.01	0.003	1283	707.93
0.06	0.3	2	0	0	0.01	1.5	0	0	0.04	0	0	0.008	0	0.01	0.003	1273	708.74
0.06	0.3	2	0	0	0.01	1.5	0	0	0.04	0	0	0.008	0	0.01	0.003	1263	709.67
0.06	0.3	2	0	0	0.01	1.5	0	0	0.04	0	0	0.008	0	0.01	0.003	1253	710.7
0.06	0.3	2	0	0	0.01	1.5	0	0	0.04	0	0	0.008	0	0.01	0.003	1243	710.31
0.06	0.3	2	0	0	0.01	1.5	0	0	0.04	0	0	0.008	0	0.01	0.003	1233	709.61
0.06	0.3	2	0	0	0.01	1.5	0	0	0.04	0	0	0.008	0	0.01	0.003	1223	708.7
0.06	0.3	2	0	0	0.01	1.5	0	0	0.04	0	0	0.008	0	0.01	0.003	1213	707.51
0.06	0.3	2	0	0	0.01	1.5	0	0	0.04	0	0	0.008	0	0.01	0.003	1203	705.97
0.06	0.3	2	0	0	0.01	1.5	0	0	0.04	0	0	0.008	0	0.01	0.003	1193	704.01
0.06	0.3	2	0	0	0.01	1.5	0	0	0.04	0	0	0.008	0	0.01	0.003	1183	701.55
0.06	0.3	2	0	0	0.01	1.5	0	0	0.04	0	0	0.008	0	0.01	0.003	1173	698.51
0.06	0.3	2	0	0	0.01	1.5	0	0	0.04	0	0	0.008	0	0.01	0.003	1163	694.81
0.06	0.3	2	0	0	0.01	1.5	0	0	0.04	0	0	0.008	0	0.01	0.003	1153	690.36
0.06	0.3	2	0	0	0.01	1.5	0	0	0.04	0	0	0.008	0	0.01	0.003	1143	685.09
0.06	0.3	2	0	0	0.01	1.5	0	0	0.04	0	0	0.008	0	0.01	0.003	1133	678.94
0.06	0.3	2	0	0	0.01	1.5	0	0	0.04	0	0	0.008	0	0.01	0.003	1123	671.85
0.06	0.3	2	0	0	0.01	1.5	0	0	0.04	0	0	0.008	0	0.01	0.003	1113	663.78
0.06	0.3	2	0	0	0.01	1.5	0	0	0.04	0	0	0.008	0	0.01	0.003	1103	654.72
0.07	0.1	2	0	0	0.01	0.15	0	0	0.04	0	0	0.007	0	0.01	0.003	1753	682.49
0.07	0.1	2	0	0	0.01	0.15	0	0	0.04	0	0	0.007	0	0.01	0.003	1743	690.96
0.07	0.1	2	0	0	0.01	0.15	0	0	0.04	0	0	0.007	0	0.01	0.003	1733	699.02
0.07	0.1	2	0	0	0.01	0.15	0	0	0.04	0	0	0.007	0	0.01	0.003	1723	701.92
0.07	0.1	2	0	0	0.01	0.15	0	0	0.04	0	0	0.007	0	0.01	0.003	1713	701.92
0.07	0.1	2	0	0	0.01	0.15	0	0	0.04	0	0	0.007	0	0.01	0.003	1703	701.92
0.07	0.1	2	0	0	0.01	0.15	0	0	0.04	0	0	0.007	0	0.01	0.003	1693	701.92
0.07	0.1	2	0	0	0.01	0.15	0	0	0.04	0	0	0.007	0	0.01	0.003	1683	701.92
0.07	0.1	2	0	0	0.01	0.15	0	0	0.04	0	0	0.007	0	0.01	0.003	1673	701.94
0.07	0.1	2	0	0	0.01	0.15	0	0	0.04	0	0	0.007	0	0.01	0.003	1663	701.95
0.07	0.1	2	0	0	0.01	0.15	0	0	0.04	0	0	0.007	0	0.01	0.003	1653	701.97
0.07	0.1	2	0	0	0.01	0.15	0	0	0.04	0	0	0.007	0	0.01	0.003	1643	701.99
0.07	0.1	2	0	0	0.01	0.15	0	0	0.04	0	0	0.007	0	0.01	0.003	1633	702
0.07	0.1	2	0	0	0.01	0.15	0	0	0.04	0	0	0.007	0	0.01	0.003	1623	702.01
0.07	0.1	2	0	0	0.01	0.15	0	0	0.04	0	0	0.007	0	0.01	0.003	1613	702.02
0.07	0.1	2	0	0	0.01	0.15	0	0	0.04	0	0	0.007	0	0.01	0.003	1603	702.03
0.07	0.1	2	0	0	0.01	0.15	0	0	0.04	0	0	0.007	0	0.01	0.003	1593	702.04
0.07	0.1	2	0	0	0.01	0.15	0	0	0.04	0	0	0.007	0	0.01	0.003	1583	702.05
0.07	0.1	2	0	0	0.01	0.15	0	0	0.04	0	0	0.007	0	0.01	0.003	1573	702.06
0.07	0.1	2	0	0	0.01	0.15	0	0	0.04	0	0	0.007	0	0.01	0.003	1563	702.07
0.07	0.1	2	0	0	0.01	0.15	0	0	0.04	0	0	0.007	0	0.01	0.003	1553	702.07
0.07	0.1	2	0	0	0.01	0.15	0	0	0.04	0	0	0.007	0	0.01	0.003	1543	702.08
0.07	0.1	2	0	0	0.01	0.15	0	0	0.04	0	0	0.007	0	0.01	0.003	1533	702.08
0.07	0.1	2	0	0	0.01	0.15	0	0	0.04	0	0	0.007	0	0.01	0.003	1523	702.09
0.07	0.1	2	0	0	0.01	0.15	0	0	0.04	0	0	0.007	0	0.01	0.003	1513	702.09
0.07	0.1	2	0	0	0.01	0.15	0	0	0.04	0	0	0.007	0	0.01	0.003	1503	702.1
0.07	0.1	2	0	0	0.01	0.15	0	0	0.04	0	0	0.007	0	0.01	0.003	1493	702.1
0.07	0.1	2	0	0	0.01	0.15	0	0	0.04	0	0	0.007	0	0.01	0.003	1483	702.1
0.07	0.1	2	0	0	0.01	0.15	0	0	0.04	0	0	0.007	0	0.01	0.003	1473	702.1
0.07	0.1	2	0	0	0.01	0.15	0	0	0.04	0	0	0.007	0	0.01	0.003	1463	702.11
0.07	0.1	2	0	0	0.01	0.15	0	0	0.04	0	0	0.007	0	0.01	0.003	1453	702.11
0.07	0.1	2	0	0	0.01	0.15	0	0	0.04	0	0	0.007	0	0.01	0.003	1443	702.11
0.07	0.1	2	0	0	0.01	0.15	0	0	0.04	0	0	0.007	0	0.01	0.003	1433	702.11
0.07	0.1	2	0	0	0.01	0.15	0	0	0.04	0	0	0.007	0	0.01	0.003	1423	702.11
0.07	0.1	2	0	0	0.01	0.15	0	0	0.04	0	0	0.007	0	0.01	0.003	1413	702.11
0.07	0.1	2	0	0	0.01	0.15	0	0	0.04	0	0	0.007	0	0.01	0.003	1403	702.12
0.07	0.1	2	0	0	0.01	0.15	0	0	0.04	0	0	0.007	0	0.01	0.003	1393	702.19
0.07	0.1	2	0	0	0.01	0.15	0	0	0.04	0	0	0.007	0	0.01	0.003	1383	702.33
0.07	0.1	2	0	0	0.01	0.15	0	0	0.04	0	0	0.007	0	0.01	0.003	1373	702.47
0.07	0.1	2	0	0	0.01	0.15	0	0	0.04	0	0	0.007	0	0.01	0.003	1363	702.6
0.07	0.1	2	0	0	0.01	0.15	0	0	0.04	0	0	0.007	0	0.01	0.003	1353	702.71
0.07	0.1	2	0	0	0.01	0.15	0	0	0.04	0	0	0.007	0	0.01	0.003	1343	702.82
0.07	0.1	2	0	0	0.01	0.15	0	0	0.04	0	0	0.007	0	0.01	0.003	1333	702.92
0.07	0.1	2	0	0	0.01	0.15	0	0	0.04	0	0	0.007	0	0.01	0.003	1323	703.01
0.07	0.1	2	0	0	0.01	0.15	0	0	0.04	0	0	0.007	0	0.01	0.003	1313	703.1
0.07	0.1	2	0	0	0.01	0.15	0	0	0.04	0	0	0.007	0	0.01	0.003	1303	703.17
0.07	0.1	2	0	0	0.01	0.15	0	0	0.04	0	0	0.007	0	0.01	0.003	1293	703.24
0.07	0.1	2	0	0	0.01	0.15	0	0	0.04	0	0	0.007	0	0.01	0.003	1283	703.31
0.07	0.1	2	0	0	0.01	0.15	0	0	0.04	0	0	0.007	0	0.01	0.003	1273	703.36
0.07	0.1	2	0	0	0.01	0.15	0	0	0.04	0	0	0.007	0	0.01	0.003	1263	703.41
0.07	0.1	2	0	0	0.01	0.15	0	0	0.04	0	0	0.007	0	0.01	0.003	1253	703.46
0.07	0.1	2	0	0	0.01	0.15	0	0	0.04	0	0	0.007	0	0.01	0.003	1243	703.5
0.07	0.1	2	0	0	0.01	0.15	0	0	0.04	0	0	0.007	0	0.01	0.003	1233	703.53
0.07	0.1	2	0	0	0.01	0.15	0	0	0.04	0	0	0.007	0	0.01	0.003	1223	703.56
0.07	0.1	2	0	0	0.01	0.15	0	0	0.04	0	0	0.007	0	0.01	0.003	1213	703.59
0.07	0.1	2	0	0	0.01	0.15	0	0	0.04	0	0	0.007	0	0.01	0.003	1203	703.61
0.07	0.1	2	0	0	0.01	0.15	0	0	0.04	0	0	0.007	0	0.01	0.003	1193	703.64
0.07	0.1	2	0	0	0.01	0.15	0	0	0.04	0	0	0.007	0	0.01	0.003	1183	703.65
0.07	0.1	2	0	0	0.01	0.15	0	0	0.04	0	0	0.007	0	0.01	0.003	1173	703.67
0.07	0.1	2	0	0	0.01	0.15	0	0	0.04	0	0	0.007	0	0.01	0.003	1163	703.68
0.07	0.1	2	0	0	0.01	0.15	0	0	0.04	0	0	0.007	0	0.01	0.003	1153	703.69
0.07	0.1	2	0	0	0.01	0.15	0	0	0.04	0	0	0.007	0	0.01	0.003	1143	703.74
0.07	0.1	2	0	0	0.01	0.15	0	0	0.04	0	0	0.007	0	0.01	0.003	1133	703.84
0.07	0.1	2	0	0	0.01	0.15	0	0	0.04	0	0	0.007	0	0.01	0.003	1123	703.98
0.07	0.1	2	0	0	0.01	0.15	0	0	0.04	0	0	0.007	0	0.01	0.003	1113	704.18
0.07	0.1	2	0	0	0.01	0.15	0	0	0.04	0	0	0.007	0	0.01	0.003	1103	703.7
0.07	0.1	2	0	0	0.01	0.15	0	0	0.04	0	0	0.007	0	0.01	0.003	1093	693.91
0.07	0.1	2	0	0	0.01	0.15	0	0	0.04	0	0	0.007	0	0.01	0.003	1083	682.49
0.07	0.1	2	0	0	0.01	0.15	0	0	0.04	0	0	0.007	0	0.01	0.003	1073	669.7
0.07	0.1	2	0	0	0.01	0.15	0	0	0.04	0	0	0.007	0	0.01	0.003	1063	655.61
0.07	0.1	2	0	0	0.01	0.15	0	0	0.04	0	0	0.007	0	0.01	0.003	1053	640.18
0.07	0.1	2	0	0	0.01	0.15	0	0	0.04	0	0	0.007	0	0.01	0.003	1043	623.35
0.07	0.1	2	0	0	0.01	0.15	0	0	0.04	0	0	0.007	0	0.01	0.003	1033	604.99
0.07	0.1	2	0	0	0.01	0.15	0	0	0.04	0	0	0.007	0	0.01	0.003	1023	584.96
0.07	0.1	2	0	0	0.01	0.15	0	0	0.04	0	0	0.007	0	0.01	0.003	1013	563.05
0.07	0.1	2	0	0	0.01	0.15	0	0	0.04	0	0	0.007	0	0.01	0.003	1003	538.72
0.07	0.1	2	0	0	0.01	0.15	0	0	0.04	0	0	0.007	0	0.01	0.003	993	511.88
0.07	0.1	2	0	0	0.01	0.15	0	0	0.04	0	0	0.007	0	0.01	0.003	983	482.47
0.07	0.1	2	0	0	0.01	0.15	0	0	0.04	0	0	0.007	0	0.01	0.003	973	450.45
0.07	0.1	2	0	0	0.01	0.15	0	0	0.04	0	0	0.007	0	0.01	0.003	963	415.72
0.07	0.1	2	0	0	0.01	0.15	0	0	0.04	0	0	0.007	0	0.01	0.003	953	378.2
0.07	0.1	2	0	0	0.01	0.15	0	0	0.04	0	0	0.007	0	0.01	0.003	943	337.76
0.07	0.1	2	0	0	0.01	0.15	0	0	0.04	0	0	0.007	0	0.01	0.003	933	294.57
0.07	0.1	2	0	0	0.01	0.15	0	0	0.04	0	0	0.007	0	0.01	0.003	923	251.63
0.07	0.5	2	0	0	0.01	0.15	0	0	0.04	0	0	0.007	0	0.01	0.003	1743	684.14
0.07	0.5	2	0	0	0.01	0.15	0	0	0.04	0	0	0.007	0	0.01	0.003	1733	692.09
0.07	0.5	2	0	0	0.01	0.15	0	0	0.04	0	0	0.007	0	0.01	0.003	1723	695.07
0.07	0.5	2	0	0	0.01	0.15	0	0	0.04	0	0	0.007	0	0.01	0.003	1713	695.07
0.07	0.5	2	0	0	0.01	0.15	0	0	0.04	0	0	0.007	0	0.01	0.003	1703	695.07
0.07	0.5	2	0	0	0.01	0.15	0	0	0.04	0	0	0.007	0	0.01	0.003	1693	695.07
0.07	0.5	2	0	0	0.01	0.15	0	0	0.04	0	0	0.007	0	0.01	0.003	1683	695.07
0.07	0.5	2	0	0	0.01	0.15	0	0	0.04	0	0	0.007	0	0.01	0.003	1673	695.08
0.07	0.5	2	0	0	0.01	0.15	0	0	0.04	0	0	0.007	0	0.01	0.003	1663	695.1
0.07	0.5	2	0	0	0.01	0.15	0	0	0.04	0	0	0.007	0	0.01	0.003	1653	695.11
0.07	0.5	2	0	0	0.01	0.15	0	0	0.04	0	0	0.007	0	0.01	0.003	1643	695.13
0.07	0.5	2	0	0	0.01	0.15	0	0	0.04	0	0	0.007	0	0.01	0.003	1633	695.14
0.07	0.5	2	0	0	0.01	0.15	0	0	0.04	0	0	0.007	0	0.01	0.003	1623	695.16
0.07	0.5	2	0	0	0.01	0.15	0	0	0.04	0	0	0.007	0	0.01	0.003	1613	695.17
0.07	0.5	2	0	0	0.01	0.15	0	0	0.04	0	0	0.007	0	0.01	0.003	1603	695.18
0.07	0.5	2	0	0	0.01	0.15	0	0	0.04	0	0	0.007	0	0.01	0.003	1593	695.19
0.07	0.5	2	0	0	0.01	0.15	0	0	0.04	0	0	0.007	0	0.01	0.003	1583	695.2
0.07	0.5	2	0	0	0.01	0.15	0	0	0.04	0	0	0.007	0	0.01	0.003	1573	695.2
0.07	0.5	2	0	0	0.01	0.15	0	0	0.04	0	0	0.007	0	0.01	0.003	1563	695.21
0.07	0.5	2	0	0	0.01	0.15	0	0	0.04	0	0	0.007	0	0.01	0.003	1553	695.22
0.07	0.5	2	0	0	0.01	0.15	0	0	0.04	0	0	0.007	0	0.01	0.003	1543	695.22
0.07	0.5	2	0	0	0.01	0.15	0	0	0.04	0	0	0.007	0	0.01	0.003	1533	695.23
0.07	0.5	2	0	0	0.01	0.15	0	0	0.04	0	0	0.007	0	0.01	0.003	1523	695.23
0.07	0.5	2	0	0	0.01	0.15	0	0	0.04	0	0	0.007	0	0.01	0.003	1513	695.24
0.07	0.5	2	0	0	0.01	0.15	0	0	0.04	0	0	0.007	0	0.01	0.003	1503	695.24
0.07	0.5	2	0	0	0.01	0.15	0	0	0.04	0	0	0.007	0	0.01	0.003	1493	695.24
0.07	0.5	2	0	0	0.01	0.15	0	0	0.04	0	0	0.007	0	0.01	0.003	1483	695.25
0.07	0.5	2	0	0	0.01	0.15	0	0	0.04	0	0	0.007	0	0.01	0.003	1473	695.25
0.07	0.5	2	0	0	0.01	0.15	0	0	0.04	0	0	0.007	0	0.01	0.003	1463	695.25
0.07	0.5	2	0	0	0.01	0.15	0	0	0.04	0	0	0.007	0	0.01	0.003	1453	695.25
0.07	0.5	2	0	0	0.01	0.15	0	0	0.04	0	0	0.007	0	0.01	0.003	1443	695.26
0.07	0.5	2	0	0	0.01	0.15	0	0	0.04	0	0	0.007	0	0.01	0.003	1433	695.26
0.07	0.5	2	0	0	0.01	0.15	0	0	0.04	0	0	0.007	0	0.01	0.003	1423	695.26
0.07	0.5	2	0	0	0.01	0.15	0	0	0.04	0	0	0.007	0	0.01	0.003	1413	695.3
0.07	0.5	2	0	0	0.01	0.15	0	0	0.04	0	0	0.007	0	0.01	0.003	1403	695.45
0.07	0.5	2	0	0	0.01	0.15	0	0	0.04	0	0	0.007	0	0.01	0.003	1393	695.59
0.07	0.5	2	0	0	0.01	0.15	0	0	0.04	0	0	0.007	0	0.01	0.003	1383	695.71
0.07	0.5	2	0	0	0.01	0.15	0	0	0.04	0	0	0.007	0	0.01	0.003	1373	695.83
0.07	0.5	2	0	0	0.01	0.15	0	0	0.04	0	0	0.007	0	0.01	0.003	1363	695.94
0.07	0.5	2	0	0	0.01	0.15	0	0	0.04	0	0	0.007	0	0.01	0.003	1353	696.04
0.07	0.5	2	0	0	0.01	0.15	0	0	0.04	0	0	0.007	0	0.01	0.003	1343	696.14
0.07	0.5	2	0	0	0.01	0.15	0	0	0.04	0	0	0.007	0	0.01	0.003	1333	696.22
0.07	0.5	2	0	0	0.01	0.15	0	0	0.04	0	0	0.007	0	0.01	0.003	1323	696.3
0.07	0.5	2	0	0	0.01	0.15	0	0	0.04	0	0	0.007	0	0.01	0.003	1313	696.37
0.07	0.5	2	0	0	0.01	0.15	0	0	0.04	0	0	0.007	0	0.01	0.003	1303	696.43
0.07	0.5	2	0	0	0.01	0.15	0	0	0.04	0	0	0.007	0	0.01	0.003	1293	696.49
0.07	0.5	2	0	0	0.01	0.15	0	0	0.04	0	0	0.007	0	0.01	0.003	1283	696.54
0.07	0.5	2	0	0	0.01	0.15	0	0	0.04	0	0	0.007	0	0.01	0.003	1273	696.59
0.07	0.5	2	0	0	0.01	0.15	0	0	0.04	0	0	0.007	0	0.01	0.003	1263	696.63
0.07	0.5	2	0	0	0.01	0.15	0	0	0.04	0	0	0.007	0	0.01	0.003	1253	696.67
0.07	0.5	2	0	0	0.01	0.15	0	0	0.04	0	0	0.007	0	0.01	0.003	1243	696.7
0.07	0.5	2	0	0	0.01	0.15	0	0	0.04	0	0	0.007	0	0.01	0.003	1233	696.73
0.07	0.5	2	0	0	0.01	0.15	0	0	0.04	0	0	0.007	0	0.01	0.003	1223	696.75
0.07	0.5	2	0	0	0.01	0.15	0	0	0.04	0	0	0.007	0	0.01	0.003	1213	696.77
0.07	0.5	2	0	0	0.01	0.15	0	0	0.04	0	0	0.007	0	0.01	0.003	1203	696.79
0.07	0.5	2	0	0	0.01	0.15	0	0	0.04	0	0	0.007	0	0.01	0.003	1193	696.81
0.07	0.5	2	0	0	0.01	0.15	0	0	0.04	0	0	0.007	0	0.01	0.003	1183	696.82
0.07	0.5	2	0	0	0.01	0.15	0	0	0.04	0	0	0.007	0	0.01	0.003	1173	696.83
0.07	0.5	2	0	0	0.01	0.15	0	0	0.04	0	0	0.007	0	0.01	0.003	1163	696.84
0.07	0.5	2	0	0	0.01	0.15	0	0	0.04	0	0	0.007	0	0.01	0.003	1153	696.85
0.07	0.5	2	0	0	0.01	0.15	0	0	0.04	0	0	0.007	0	0.01	0.003	1143	696.86
0.07	0.5	2	0	0	0.01	0.15	0	0	0.04	0	0	0.007	0	0.01	0.003	1133	696.92
0.07	0.5	2	0	0	0.01	0.15	0	0	0.04	0	0	0.007	0	0.01	0.003	1123	697.11
0.07	0.5	2	0	0	0.01	0.15	0	0	0.04	0	0	0.007	0	0.01	0.003	1113	691.43
0.07	0.5	2	0	0	0.01	0.15	0	0	0.04	0	0	0.007	0	0.01	0.003	1103	682.29
0.07	0.5	2	0	0	0.01	0.15	0	0	0.04	0	0	0.007	0	0.01	0.003	1093	671.95
0.07	0.5	2	0	0	0.01	0.15	0	0	0.04	0	0	0.007	0	0.01	0.003	1083	660.45
0.07	0.5	2	0	0	0.01	0.15	0	0	0.04	0	0	0.007	0	0.01	0.003	1073	647.79
0.07	0.5	2	0	0	0.01	0.15	0	0	0.04	0	0	0.007	0	0.01	0.003	1063	633.91
0.07	0.5	2	0	0	0.01	0.15	0	0	0.04	0	0	0.007	0	0.01	0.003	1053	618.73
0.07	0.5	2	0	0	0.01	0.15	0	0	0.04	0	0	0.007	0	0.01	0.003	1043	602.15
0.07	0.5	2	0	0	0.01	0.15	0	0	0.04	0	0	0.007	0	0.01	0.003	1033	584.07
0.07	0.5	2	0	0	0.01	0.15	0	0	0.04	0	0	0.007	0	0.01	0.003	1023	564.34
0.07	0.5	2	0	0	0.01	0.15	0	0	0.04	0	0	0.007	0	0.01	0.003	1013	542.83
0.07	0.5	2	0	0	0.01	0.15	0	0	0.04	0	0	0.007	0	0.01	0.003	1003	519.09
0.07	0.5	2	0	0	0.01	0.15	0	0	0.04	0	0	0.007	0	0.01	0.003	993	492.82
0.07	0.5	2	0	0	0.01	0.15	0	0	0.04	0	0	0.007	0	0.01	0.003	983	463.98
0.07	0.5	2	0	0	0.01	0.15	0	0	0.04	0	0	0.007	0	0.01	0.003	973	432.55
0.07	0.5	2	0	0	0.01	0.15	0	0	0.04	0	0	0.007	0	0.01	0.003	963	398.46
0.07	0.5	2	0	0	0.01	0.15	0	0	0.04	0	0	0.007	0	0.01	0.003	953	361.63
0.07	0.5	2	0	0	0.01	0.15	0	0	0.04	0	0	0.007	0	0.01	0.003	943	321.96
0.07	0.5	2	0	0	0.01	0.15	0	0	0.04	0	0	0.007	0	0.01	0.003	933	282.72
0.07	1.2	2	0	0	0.01	0.15	0	0	0.04	0	0	0.007	0	0.01	0.003	1733	680.03
0.07	1.2	2	0	0	0.01	0.15	0	0	0.04	0	0	0.007	0	0.01	0.003	1723	684.01
0.07	1.2	2	0	0	0.01	0.15	0	0	0.04	0	0	0.007	0	0.01	0.003	1713	684.01
0.07	1.2	2	0	0	0.01	0.15	0	0	0.04	0	0	0.007	0	0.01	0.003	1703	684.01
0.07	1.2	2	0	0	0.01	0.15	0	0	0.04	0	0	0.007	0	0.01	0.003	1693	684.01
0.07	1.2	2	0	0	0.01	0.15	0	0	0.04	0	0	0.007	0	0.01	0.003	1683	684.01
0.07	1.2	2	0	0	0.01	0.15	0	0	0.04	0	0	0.007	0	0.01	0.003	1673	684.02
0.07	1.2	2	0	0	0.01	0.15	0	0	0.04	0	0	0.007	0	0.01	0.003	1663	684.04
0.07	1.2	2	0	0	0.01	0.15	0	0	0.04	0	0	0.007	0	0.01	0.003	1653	684.05
0.07	1.2	2	0	0	0.01	0.15	0	0	0.04	0	0	0.007	0	0.01	0.003	1643	684.07
0.07	1.2	2	0	0	0.01	0.15	0	0	0.04	0	0	0.007	0	0.01	0.003	1633	684.08
0.07	1.2	2	0	0	0.01	0.15	0	0	0.04	0	0	0.007	0	0.01	0.003	1623	684.1
0.07	1.2	2	0	0	0.01	0.15	0	0	0.04	0	0	0.007	0	0.01	0.003	1613	684.11
0.07	1.2	2	0	0	0.01	0.15	0	0	0.04	0	0	0.007	0	0.01	0.003	1603	684.12
0.07	1.2	2	0	0	0.01	0.15	0	0	0.04	0	0	0.007	0	0.01	0.003	1593	684.13
0.07	1.2	2	0	0	0.01	0.15	0	0	0.04	0	0	0.007	0	0.01	0.003	1583	684.14
0.07	1.2	2	0	0	0.01	0.15	0	0	0.04	0	0	0.007	0	0.01	0.003	1573	684.14
0.07	1.2	2	0	0	0.01	0.15	0	0	0.04	0	0	0.007	0	0.01	0.003	1563	684.15
0.07	1.2	2	0	0	0.01	0.15	0	0	0.04	0	0	0.007	0	0.01	0.003	1553	684.16
0.07	1.2	2	0	0	0.01	0.15	0	0	0.04	0	0	0.007	0	0.01	0.003	1543	684.16
0.07	1.2	2	0	0	0.01	0.15	0	0	0.04	0	0	0.007	0	0.01	0.003	1533	684.17
0.07	1.2	2	0	0	0.01	0.15	0	0	0.04	0	0	0.007	0	0.01	0.003	1523	684.17
0.07	1.2	2	0	0	0.01	0.15	0	0	0.04	0	0	0.007	0	0.01	0.003	1513	684.18
0.07	1.2	2	0	0	0.01	0.15	0	0	0.04	0	0	0.007	0	0.01	0.003	1503	684.18
0.07	1.2	2	0	0	0.01	0.15	0	0	0.04	0	0	0.007	0	0.01	0.003	1493	684.18
0.07	1.2	2	0	0	0.01	0.15	0	0	0.04	0	0	0.007	0	0.01	0.003	1483	684.19
0.07	1.2	2	0	0	0.01	0.15	0	0	0.04	0	0	0.007	0	0.01	0.003	1473	684.19
0.07	1.2	2	0	0	0.01	0.15	0	0	0.04	0	0	0.007	0	0.01	0.003	1463	684.19
0.07	1.2	2	0	0	0.01	0.15	0	0	0.04	0	0	0.007	0	0.01	0.003	1453	684.19
0.07	1.2	2	0	0	0.01	0.15	0	0	0.04	0	0	0.007	0	0.01	0.003	1443	684.25
0.07	1.2	2	0	0	0.01	0.15	0	0	0.04	0	0	0.007	0	0.01	0.003	1433	684.39
0.07	1.2	2	0	0	0.01	0.15	0	0	0.04	0	0	0.007	0	0.01	0.003	1423	684.53
0.07	1.2	2	0	0	0.01	0.15	0	0	0.04	0	0	0.007	0	0.01	0.003	1413	684.66
0.07	1.2	2	0	0	0.01	0.15	0	0	0.04	0	0	0.007	0	0.01	0.003	1403	684.77
0.07	1.2	2	0	0	0.01	0.15	0	0	0.04	0	0	0.007	0	0.01	0.003	1393	684.88
0.07	1.2	2	0	0	0.01	0.15	0	0	0.04	0	0	0.007	0	0.01	0.003	1383	684.98
0.07	1.2	2	0	0	0.01	0.15	0	0	0.04	0	0	0.007	0	0.01	0.003	1373	685.07
0.07	1.2	2	0	0	0.01	0.15	0	0	0.04	0	0	0.007	0	0.01	0.003	1363	685.16
0.07	1.2	2	0	0	0.01	0.15	0	0	0.04	0	0	0.007	0	0.01	0.003	1353	685.23
0.07	1.2	2	0	0	0.01	0.15	0	0	0.04	0	0	0.007	0	0.01	0.003	1343	685.3
0.07	1.2	2	0	0	0.01	0.15	0	0	0.04	0	0	0.007	0	0.01	0.003	1333	685.37
0.07	1.2	2	0	0	0.01	0.15	0	0	0.04	0	0	0.007	0	0.01	0.003	1323	685.43
0.07	1.2	2	0	0	0.01	0.15	0	0	0.04	0	0	0.007	0	0.01	0.003	1313	685.48
0.07	1.2	2	0	0	0.01	0.15	0	0	0.04	0	0	0.007	0	0.01	0.003	1303	685.52
0.07	1.2	2	0	0	0.01	0.15	0	0	0.04	0	0	0.007	0	0.01	0.003	1293	685.56
0.07	1.2	2	0	0	0.01	0.15	0	0	0.04	0	0	0.007	0	0.01	0.003	1283	685.6
0.07	1.2	2	0	0	0.01	0.15	0	0	0.04	0	0	0.007	0	0.01	0.003	1273	685.63
0.07	1.2	2	0	0	0.01	0.15	0	0	0.04	0	0	0.007	0	0.01	0.003	1263	685.66
0.07	1.2	2	0	0	0.01	0.15	0	0	0.04	0	0	0.007	0	0.01	0.003	1253	685.69
0.07	1.2	2	0	0	0.01	0.15	0	0	0.04	0	0	0.007	0	0.01	0.003	1243	685.71
0.07	1.2	2	0	0	0.01	0.15	0	0	0.04	0	0	0.007	0	0.01	0.003	1233	685.73
0.07	1.2	2	0	0	0.01	0.15	0	0	0.04	0	0	0.007	0	0.01	0.003	1223	685.74
0.07	1.2	2	0	0	0.01	0.15	0	0	0.04	0	0	0.007	0	0.01	0.003	1213	685.76
0.07	1.2	2	0	0	0.01	0.15	0	0	0.04	0	0	0.007	0	0.01	0.003	1203	685.77
0.07	1.2	2	0	0	0.01	0.15	0	0	0.04	0	0	0.007	0	0.01	0.003	1193	685.78
0.07	1.2	2	0	0	0.01	0.15	0	0	0.04	0	0	0.007	0	0.01	0.003	1183	685.79
0.07	1.2	2	0	0	0.01	0.15	0	0	0.04	0	0	0.007	0	0.01	0.003	1173	685.8
0.07	1.2	2	0	0	0.01	0.15	0	0	0.04	0	0	0.007	0	0.01	0.003	1163	685.8
0.07	1.2	2	0	0	0.01	0.15	0	0	0.04	0	0	0.007	0	0.01	0.003	1153	685.78
0.07	1.2	2	0	0	0.01	0.15	0	0	0.04	0	0	0.007	0	0.01	0.003	1143	679.31
0.07	1.2	2	0	0	0.01	0.15	0	0	0.04	0	0	0.007	0	0.01	0.003	1133	671.92
0.07	1.2	2	0	0	0.01	0.15	0	0	0.04	0	0	0.007	0	0.01	0.003	1123	663.99
0.07	1.2	2	0	0	0.01	0.15	0	0	0.04	0	0	0.007	0	0.01	0.003	1113	655.26
0.07	1.2	2	0	0	0.01	0.15	0	0	0.04	0	0	0.007	0	0.01	0.003	1103	645.68
0.07	1.2	2	0	0	0.01	0.15	0	0	0.04	0	0	0.007	0	0.01	0.003	1093	635.17
0.07	1.2	2	0	0	0.01	0.15	0	0	0.04	0	0	0.007	0	0.01	0.003	1083	623.67
0.07	1.2	2	0	0	0.01	0.15	0	0	0.04	0	0	0.007	0	0.01	0.003	1073	611.08
0.07	1.2	2	0	0	0.01	0.15	0	0	0.04	0	0	0.007	0	0.01	0.003	1063	597.33
0.07	1.2	2	0	0	0.01	0.15	0	0	0.04	0	0	0.007	0	0.01	0.003	1053	582.33
0.07	1.2	2	0	0	0.01	0.15	0	0	0.04	0	0	0.007	0	0.01	0.003	1043	566
0.07	1.2	2	0	0	0.01	0.15	0	0	0.04	0	0	0.007	0	0.01	0.003	1033	548.22
0.07	1.2	2	0	0	0.01	0.15	0	0	0.04	0	0	0.007	0	0.01	0.003	1023	528.88
0.07	1.2	2	0	0	0.01	0.15	0	0	0.04	0	0	0.007	0	0.01	0.003	1013	507.87
0.07	1.2	2	0	0	0.01	0.15	0	0	0.04	0	0	0.007	0	0.01	0.003	1003	485.01
0.07	1.2	2	0	0	0.01	0.15	0	0	0.04	0	0	0.007	0	0.01	0.003	993	459.8
0.07	1.2	2	0	0	0.01	0.15	0	0	0.04	0	0	0.007	0	0.01	0.003	983	432.02
0.07	1.2	2	0	0	0.01	0.15	0	0	0.04	0	0	0.007	0	0.01	0.003	973	401.63
0.07	1.2	2	0	0	0.01	0.15	0	0	0.04	0	0	0.007	0	0.01	0.003	963	368.61
0.07	1.2	2	0	0	0.01	0.15	0	0	0.04	0	0	0.007	0	0.01	0.003	953	333.72
0.07	2.2	2	0	0	0.01	0.15	0	0	0.04	0	0	0.007	0	0.01	0.003	1713	670.63
0.07	2.2	2	0	0	0.01	0.15	0	0	0.04	0	0	0.007	0	0.01	0.003	1703	669.47
0.07	2.2	2	0	0	0.01	0.15	0	0	0.04	0	0	0.007	0	0.01	0.003	1693	669.47
0.07	2.2	2	0	0	0.01	0.15	0	0	0.04	0	0	0.007	0	0.01	0.003	1683	669.47
0.07	2.2	2	0	0	0.01	0.15	0	0	0.04	0	0	0.007	0	0.01	0.003	1673	669.48
0.07	2.2	2	0	0	0.01	0.15	0	0	0.04	0	0	0.007	0	0.01	0.003	1663	669.5
0.07	2.2	2	0	0	0.01	0.15	0	0	0.04	0	0	0.007	0	0.01	0.003	1653	669.52
0.07	2.2	2	0	0	0.01	0.15	0	0	0.04	0	0	0.007	0	0.01	0.003	1643	669.53
0.07	2.2	2	0	0	0.01	0.15	0	0	0.04	0	0	0.007	0	0.01	0.003	1633	669.55
0.07	2.2	2	0	0	0.01	0.15	0	0	0.04	0	0	0.007	0	0.01	0.003	1623	669.56
0.07	2.2	2	0	0	0.01	0.15	0	0	0.04	0	0	0.007	0	0.01	0.003	1613	669.57
0.07	2.2	2	0	0	0.01	0.15	0	0	0.04	0	0	0.007	0	0.01	0.003	1603	669.58
0.07	2.2	2	0	0	0.01	0.15	0	0	0.04	0	0	0.007	0	0.01	0.003	1593	669.59
0.07	2.2	2	0	0	0.01	0.15	0	0	0.04	0	0	0.007	0	0.01	0.003	1583	669.6
0.07	2.2	2	0	0	0.01	0.15	0	0	0.04	0	0	0.007	0	0.01	0.003	1573	669.6
0.07	2.2	2	0	0	0.01	0.15	0	0	0.04	0	0	0.007	0	0.01	0.003	1563	669.61
0.07	2.2	2	0	0	0.01	0.15	0	0	0.04	0	0	0.007	0	0.01	0.003	1553	669.62
0.07	2.2	2	0	0	0.01	0.15	0	0	0.04	0	0	0.007	0	0.01	0.003	1543	669.62
0.07	2.2	2	0	0	0.01	0.15	0	0	0.04	0	0	0.007	0	0.01	0.003	1533	669.63
0.07	2.2	2	0	0	0.01	0.15	0	0	0.04	0	0	0.007	0	0.01	0.003	1523	669.63
0.07	2.2	2	0	0	0.01	0.15	0	0	0.04	0	0	0.007	0	0.01	0.003	1513	669.64
0.07	2.2	2	0	0	0.01	0.15	0	0	0.04	0	0	0.007	0	0.01	0.003	1503	669.64
0.07	2.2	2	0	0	0.01	0.15	0	0	0.04	0	0	0.007	0	0.01	0.003	1493	669.64
0.07	2.2	2	0	0	0.01	0.15	0	0	0.04	0	0	0.007	0	0.01	0.003	1483	669.74
0.07	2.2	2	0	0	0.01	0.15	0	0	0.04	0	0	0.007	0	0.01	0.003	1473	669.88
0.07	2.2	2	0	0	0.01	0.15	0	0	0.04	0	0	0.007	0	0.01	0.003	1463	670.01
0.07	2.2	2	0	0	0.01	0.15	0	0	0.04	0	0	0.007	0	0.01	0.003	1453	670.14
0.07	2.2	2	0	0	0.01	0.15	0	0	0.04	0	0	0.007	0	0.01	0.003	1443	670.25
0.07	2.2	2	0	0	0.01	0.15	0	0	0.04	0	0	0.007	0	0.01	0.003	1433	670.36
0.07	2.2	2	0	0	0.01	0.15	0	0	0.04	0	0	0.007	0	0.01	0.003	1423	670.45
0.07	2.2	2	0	0	0.01	0.15	0	0	0.04	0	0	0.007	0	0.01	0.003	1413	670.54
0.07	2.2	2	0	0	0.01	0.15	0	0	0.04	0	0	0.007	0	0.01	0.003	1403	670.62
0.07	2.2	2	0	0	0.01	0.15	0	0	0.04	0	0	0.007	0	0.01	0.003	1393	670.7
0.07	2.2	2	0	0	0.01	0.15	0	0	0.04	0	0	0.007	0	0.01	0.003	1383	670.77
0.07	2.2	2	0	0	0.01	0.15	0	0	0.04	0	0	0.007	0	0.01	0.003	1373	670.83
0.07	2.2	2	0	0	0.01	0.15	0	0	0.04	0	0	0.007	0	0.01	0.003	1363	670.88
0.07	2.2	2	0	0	0.01	0.15	0	0	0.04	0	0	0.007	0	0.01	0.003	1353	670.93
0.07	2.2	2	0	0	0.01	0.15	0	0	0.04	0	0	0.007	0	0.01	0.003	1343	670.98
0.07	2.2	2	0	0	0.01	0.15	0	0	0.04	0	0	0.007	0	0.01	0.003	1333	671.02
0.07	2.2	2	0	0	0.01	0.15	0	0	0.04	0	0	0.007	0	0.01	0.003	1323	671.05
0.07	2.2	2	0	0	0.01	0.15	0	0	0.04	0	0	0.007	0	0.01	0.003	1313	671.09
0.07	2.2	2	0	0	0.01	0.15	0	0	0.04	0	0	0.007	0	0.01	0.003	1303	671.11
0.07	2.2	2	0	0	0.01	0.15	0	0	0.04	0	0	0.007	0	0.01	0.003	1293	671.14
0.07	2.2	2	0	0	0.01	0.15	0	0	0.04	0	0	0.007	0	0.01	0.003	1283	671.16
0.07	2.2	2	0	0	0.01	0.15	0	0	0.04	0	0	0.007	0	0.01	0.003	1273	671.18
0.07	2.2	2	0	0	0.01	0.15	0	0	0.04	0	0	0.007	0	0.01	0.003	1263	671.19
0.07	2.2	2	0	0	0.01	0.15	0	0	0.04	0	0	0.007	0	0.01	0.003	1253	671.21
0.07	2.2	2	0	0	0.01	0.15	0	0	0.04	0	0	0.007	0	0.01	0.003	1243	671.22
0.07	2.2	2	0	0	0.01	0.15	0	0	0.04	0	0	0.007	0	0.01	0.003	1233	671.23
0.07	2.2	2	0	0	0.01	0.15	0	0	0.04	0	0	0.007	0	0.01	0.003	1223	671.24
0.07	2.2	2	0	0	0.01	0.15	0	0	0.04	0	0	0.007	0	0.01	0.003	1213	669.48
0.07	2.2	2	0	0	0.01	0.15	0	0	0.04	0	0	0.007	0	0.01	0.003	1203	665.18
0.07	2.2	2	0	0	0.01	0.15	0	0	0.04	0	0	0.007	0	0.01	0.003	1193	660.37
0.07	2.2	2	0	0	0.01	0.15	0	0	0.04	0	0	0.007	0	0.01	0.003	1183	655.04
0.07	2.2	2	0	0	0.01	0.15	0	0	0.04	0	0	0.007	0	0.01	0.003	1173	649.14
0.07	2.2	2	0	0	0.01	0.15	0	0	0.04	0	0	0.007	0	0.01	0.003	1163	642.64
0.07	2.2	2	0	0	0.01	0.15	0	0	0.04	0	0	0.007	0	0.01	0.003	1153	635.53
0.07	2.2	2	0	0	0.01	0.15	0	0	0.04	0	0	0.007	0	0.01	0.003	1143	628.48
0.07	2.2	2	0	0	0.01	0.15	0	0	0.04	0	0	0.007	0	0.01	0.003	1133	620.85
0.07	2.2	2	0	0	0.01	0.15	0	0	0.04	0	0	0.007	0	0.01	0.003	1123	612.55
0.07	2.2	2	0	0	0.01	0.15	0	0	0.04	0	0	0.007	0	0.01	0.003	1113	603.49
0.07	2.2	2	0	0	0.01	0.15	0	0	0.04	0	0	0.007	0	0.01	0.003	1103	593.62
0.07	2.2	2	0	0	0.01	0.15	0	0	0.04	0	0	0.007	0	0.01	0.003	1093	582.85
0.07	2.2	2	0	0	0.01	0.15	0	0	0.04	0	0	0.007	0	0.01	0.003	1083	571.13
0.07	2.2	2	0	0	0.01	0.15	0	0	0.04	0	0	0.007	0	0.01	0.003	1073	558.39
0.07	2.2	2	0	0	0.01	0.15	0	0	0.04	0	0	0.007	0	0.01	0.003	1063	544.56
0.07	2.2	2	0	0	0.01	0.15	0	0	0.04	0	0	0.007	0	0.01	0.003	1053	529.57
0.07	2.2	2	0	0	0.01	0.15	0	0	0.04	0	0	0.007	0	0.01	0.003	1043	513.34
0.07	2.2	2	0	0	0.01	0.15	0	0	0.04	0	0	0.007	0	0.01	0.003	1033	495.8
0.07	2.2	2	0	0	0.01	0.15	0	0	0.04	0	0	0.007	0	0.01	0.003	1023	476.83
0.07	2.2	2	0	0	0.01	0.15	0	0	0.04	0	0	0.007	0	0.01	0.003	1013	456.33
0.07	2.2	2	0	0	0.01	0.15	0	0	0.04	0	0	0.007	0	0.01	0.003	1003	434.17
0.07	2.2	2	0	0	0.01	0.15	0	0	0.04	0	0	0.007	0	0.01	0.003	993	410.19
0.07	2.2	2	0	0	0.01	0.15	0	0	0.04	0	0	0.007	0	0.01	0.003	983	383.93
0.07	2.2	2	0	0	0.01	0.15	0	0	0.04	0	0	0.007	0	0.01	0.003	973	356.49
0.07	0.5	4	0	0	0.01	0.15	0	0	0.04	0	0	0.007	0	0.01	0.003	1743	613.48
0.07	0.5	4	0	0	0.01	0.15	0	0	0.04	0	0	0.007	0	0.01	0.003	1733	609.97
0.07	0.5	4	0	0	0.01	0.15	0	0	0.04	0	0	0.007	0	0.01	0.003	1723	609.99
0.07	0.5	4	0	0	0.01	0.15	0	0	0.04	0	0	0.007	0	0.01	0.003	1713	610.01
0.07	0.5	4	0	0	0.01	0.15	0	0	0.04	0	0	0.007	0	0.01	0.003	1703	610.02
0.07	0.5	4	0	0	0.01	0.15	0	0	0.04	0	0	0.007	0	0.01	0.003	1693	610.04
0.07	0.5	4	0	0	0.01	0.15	0	0	0.04	0	0	0.007	0	0.01	0.003	1683	610.05
0.07	0.5	4	0	0	0.01	0.15	0	0	0.04	0	0	0.007	0	0.01	0.003	1673	610.06
0.07	0.5	4	0	0	0.01	0.15	0	0	0.04	0	0	0.007	0	0.01	0.003	1663	610.07
0.07	0.5	4	0	0	0.01	0.15	0	0	0.04	0	0	0.007	0	0.01	0.003	1653	610.08
0.07	0.5	4	0	0	0.01	0.15	0	0	0.04	0	0	0.007	0	0.01	0.003	1643	610.09
0.07	0.5	4	0	0	0.01	0.15	0	0	0.04	0	0	0.007	0	0.01	0.003	1633	610.1
0.07	0.5	4	0	0	0.01	0.15	0	0	0.04	0	0	0.007	0	0.01	0.003	1623	610.11
0.07	0.5	4	0	0	0.01	0.15	0	0	0.04	0	0	0.007	0	0.01	0.003	1613	610.12
0.07	0.5	4	0	0	0.01	0.15	0	0	0.04	0	0	0.007	0	0.01	0.003	1603	610.12
0.07	0.5	4	0	0	0.01	0.15	0	0	0.04	0	0	0.007	0	0.01	0.003	1593	610.13
0.07	0.5	4	0	0	0.01	0.15	0	0	0.04	0	0	0.007	0	0.01	0.003	1583	610.13
0.07	0.5	4	0	0	0.01	0.15	0	0	0.04	0	0	0.007	0	0.01	0.003	1573	610.14
0.07	0.5	4	0	0	0.01	0.15	0	0	0.04	0	0	0.007	0	0.01	0.003	1563	610.14
0.07	0.5	4	0	0	0.01	0.15	0	0	0.04	0	0	0.007	0	0.01	0.003	1553	610.15
0.07	0.5	4	0	0	0.01	0.15	0	0	0.04	0	0	0.007	0	0.01	0.003	1543	610.15
0.07	0.5	4	0	0	0.01	0.15	0	0	0.04	0	0	0.007	0	0.01	0.003	1533	610.15
0.07	0.5	4	0	0	0.01	0.15	0	0	0.04	0	0	0.007	0	0.01	0.003	1523	610.16
0.07	0.5	4	0	0	0.01	0.15	0	0	0.04	0	0	0.007	0	0.01	0.003	1513	610.16
0.07	0.5	4	0	0	0.01	0.15	0	0	0.04	0	0	0.007	0	0.01	0.003	1503	610.16
0.07	0.5	4	0	0	0.01	0.15	0	0	0.04	0	0	0.007	0	0.01	0.003	1493	610.16
0.07	0.5	4	0	0	0.01	0.15	0	0	0.04	0	0	0.007	0	0.01	0.003	1483	610.17
0.07	0.5	4	0	0	0.01	0.15	0	0	0.04	0	0	0.007	0	0.01	0.003	1473	610.17
0.07	0.5	4	0	0	0.01	0.15	0	0	0.04	0	0	0.007	0	0.01	0.003	1463	610.17
0.07	0.5	4	0	0	0.01	0.15	0	0	0.04	0	0	0.007	0	0.01	0.003	1453	610.17
0.07	0.5	4	0	0	0.01	0.15	0	0	0.04	0	0	0.007	0	0.01	0.003	1443	610.17
0.07	0.5	4	0	0	0.01	0.15	0	0	0.04	0	0	0.007	0	0.01	0.003	1433	610.17
0.07	0.5	4	0	0	0.01	0.15	0	0	0.04	0	0	0.007	0	0.01	0.003	1423	610.17
0.07	0.5	4	0	0	0.01	0.15	0	0	0.04	0	0	0.007	0	0.01	0.003	1413	610.17
0.07	0.5	4	0	0	0.01	0.15	0	0	0.04	0	0	0.007	0	0.01	0.003	1403	610.2
0.07	0.5	4	0	0	0.01	0.15	0	0	0.04	0	0	0.007	0	0.01	0.003	1393	610.35
0.07	0.5	4	0	0	0.01	0.15	0	0	0.04	0	0	0.007	0	0.01	0.003	1383	610.48
0.07	0.5	4	0	0	0.01	0.15	0	0	0.04	0	0	0.007	0	0.01	0.003	1373	610.61
0.07	0.5	4	0	0	0.01	0.15	0	0	0.04	0	0	0.007	0	0.01	0.003	1363	610.73
0.07	0.5	4	0	0	0.01	0.15	0	0	0.04	0	0	0.007	0	0.01	0.003	1353	610.84
0.07	0.5	4	0	0	0.01	0.15	0	0	0.04	0	0	0.007	0	0.01	0.003	1343	610.94
0.07	0.5	4	0	0	0.01	0.15	0	0	0.04	0	0	0.007	0	0.01	0.003	1333	611.03
0.07	0.5	4	0	0	0.01	0.15	0	0	0.04	0	0	0.007	0	0.01	0.003	1323	611.12
0.07	0.5	4	0	0	0.01	0.15	0	0	0.04	0	0	0.007	0	0.01	0.003	1313	611.2
0.07	0.5	4	0	0	0.01	0.15	0	0	0.04	0	0	0.007	0	0.01	0.003	1303	611.27
0.07	0.5	4	0	0	0.01	0.15	0	0	0.04	0	0	0.007	0	0.01	0.003	1293	611.33
0.07	0.5	4	0	0	0.01	0.15	0	0	0.04	0	0	0.007	0	0.01	0.003	1283	611.39
0.07	0.5	4	0	0	0.01	0.15	0	0	0.04	0	0	0.007	0	0.01	0.003	1273	611.44
0.07	0.5	4	0	0	0.01	0.15	0	0	0.04	0	0	0.007	0	0.01	0.003	1263	611.48
0.07	0.5	4	0	0	0.01	0.15	0	0	0.04	0	0	0.007	0	0.01	0.003	1253	611.52
0.07	0.5	4	0	0	0.01	0.15	0	0	0.04	0	0	0.007	0	0.01	0.003	1243	611.56
0.07	0.5	4	0	0	0.01	0.15	0	0	0.04	0	0	0.007	0	0.01	0.003	1233	611.59
0.07	0.5	4	0	0	0.01	0.15	0	0	0.04	0	0	0.007	0	0.01	0.003	1223	611.62
0.07	0.5	4	0	0	0.01	0.15	0	0	0.04	0	0	0.007	0	0.01	0.003	1213	611.65
0.07	0.5	4	0	0	0.01	0.15	0	0	0.04	0	0	0.007	0	0.01	0.003	1203	611.67
0.07	0.5	4	0	0	0.01	0.15	0	0	0.04	0	0	0.007	0	0.01	0.003	1193	611.68
0.07	0.5	4	0	0	0.01	0.15	0	0	0.04	0	0	0.007	0	0.01	0.003	1183	611.7
0.07	0.5	4	0	0	0.01	0.15	0	0	0.04	0	0	0.007	0	0.01	0.003	1173	611.72
0.07	0.5	4	0	0	0.01	0.15	0	0	0.04	0	0	0.007	0	0.01	0.003	1163	611.73
0.07	0.5	4	0	0	0.01	0.15	0	0	0.04	0	0	0.007	0	0.01	0.003	1153	611.74
0.07	0.5	4	0	0	0.01	0.15	0	0	0.04	0	0	0.007	0	0.01	0.003	1143	611.75
0.07	0.5	4	0	0	0.01	0.15	0	0	0.04	0	0	0.007	0	0.01	0.003	1133	611.75
0.07	0.5	4	0	0	0.01	0.15	0	0	0.04	0	0	0.007	0	0.01	0.003	1123	611.88
0.07	0.5	4	0	0	0.01	0.15	0	0	0.04	0	0	0.007	0	0.01	0.003	1113	612.11
0.07	0.5	4	0	0	0.01	0.15	0	0	0.04	0	0	0.007	0	0.01	0.003	1103	612.43
0.07	0.5	4	0	0	0.01	0.15	0	0	0.04	0	0	0.007	0	0.01	0.003	1093	612.83
0.07	0.5	4	0	0	0.01	0.15	0	0	0.04	0	0	0.007	0	0.01	0.003	1083	613.31
0.07	0.5	4	0	0	0.01	0.15	0	0	0.04	0	0	0.007	0	0.01	0.003	1073	613.86
0.07	0.5	4	0	0	0.01	0.15	0	0	0.04	0	0	0.007	0	0.01	0.003	1063	614.44
0.07	0.5	4	0	0	0.01	0.15	0	0	0.04	0	0	0.007	0	0.01	0.003	1053	613.45
0.07	0.5	4	0	0	0.01	0.15	0	0	0.04	0	0	0.007	0	0.01	0.003	1043	599.89
0.07	0.5	4	0	0	0.01	0.15	0	0	0.04	0	0	0.007	0	0.01	0.003	1033	584.58
0.07	0.5	4	0	0	0.01	0.15	0	0	0.04	0	0	0.007	0	0.01	0.003	1023	567.55
0.07	0.5	4	0	0	0.01	0.15	0	0	0.04	0	0	0.007	0	0.01	0.003	1013	548.76
0.07	0.5	4	0	0	0.01	0.15	0	0	0.04	0	0	0.007	0	0.01	0.003	1003	528.1
0.07	0.5	4	0	0	0.01	0.15	0	0	0.04	0	0	0.007	0	0.01	0.003	993	505.08
0.07	0.5	4	0	0	0.01	0.15	0	0	0.04	0	0	0.007	0	0.01	0.003	983	479.44
0.07	0.5	4	0	0	0.01	0.15	0	0	0.04	0	0	0.007	0	0.01	0.003	973	451.13
0.07	0.5	4	0	0	0.01	0.15	0	0	0.04	0	0	0.007	0	0.01	0.003	963	420.07
0.07	0.5	4	0	0	0.01	0.15	0	0	0.04	0	0	0.007	0	0.01	0.003	953	386.09
0.07	0.5	4	0	0	0.01	0.15	0	0	0.04	0	0	0.007	0	0.01	0.003	943	349.03
0.07	0.5	4	0	0	0.01	0.15	0	0	0.04	0	0	0.007	0	0.01	0.003	933	308.66
0.07	0.5	4	0	0	0.01	0.15	0	0	0.04	0	0	0.007	0	0.01	0.003	923	264.71
0.07	0.5	4	0	0	0.01	0.15	0	0	0.04	0	0	0.007	0	0.01	0.003	913	216.87
0.07	0.5	4	0	0	0.01	0.15	0	0	0.04	0	0	0.007	0	0.01	0.003	903	164.78
0.07	0.5	4	0	0	0.01	0.15	0	0	0.04	0	0	0.007	0	0.01	0.003	893	108.03
0.07	0.5	4	0	0	0.01	0.15	0	0	0.04	0	0	0.007	0	0.01	0.003	883	46.15
0.09	0.25	1.5	0.01	0.01	0.01	0.05	0.01	0	0.05	0	0	0	0	0.015	0.06	1743	708.06
0.09	0.25	1.5	0.01	0.01	0.01	0.05	0.01	0	0.05	0	0	0	0	0.015	0.06	1733	716.04
0.09	0.25	1.5	0.01	0.01	0.01	0.05	0.01	0	0.05	0	0	0	0	0.015	0.06	1723	716.54
0.09	0.25	1.5	0.01	0.01	0.01	0.05	0.01	0	0.05	0	0	0	0	0.015	0.06	1713	716.58
0.09	0.25	1.5	0.01	0.01	0.01	0.05	0.01	0	0.05	0	0	0	0	0.015	0.06	1703	716.62
0.09	0.25	1.5	0.01	0.01	0.01	0.05	0.01	0	0.05	0	0	0	0	0.015	0.06	1693	716.66
0.09	0.25	1.5	0.01	0.01	0.01	0.05	0.01	0	0.05	0	0	0	0	0.015	0.06	1683	716.69
0.09	0.25	1.5	0.01	0.01	0.01	0.05	0.01	0	0.05	0	0	0	0	0.015	0.06	1673	716.72
0.09	0.25	1.5	0.01	0.01	0.01	0.05	0.01	0	0.05	0	0	0	0	0.015	0.06	1663	716.75
0.09	0.25	1.5	0.01	0.01	0.01	0.05	0.01	0	0.05	0	0	0	0	0.015	0.06	1653	716.78
0.09	0.25	1.5	0.01	0.01	0.01	0.05	0.01	0	0.05	0	0	0	0	0.015	0.06	1643	716.8
0.09	0.25	1.5	0.01	0.01	0.01	0.05	0.01	0	0.05	0	0	0	0	0.015	0.06	1633	716.82
0.09	0.25	1.5	0.01	0.01	0.01	0.05	0.01	0	0.05	0	0	0	0	0.015	0.06	1623	716.84
0.09	0.25	1.5	0.01	0.01	0.01	0.05	0.01	0	0.05	0	0	0	0	0.015	0.06	1613	716.86
0.09	0.25	1.5	0.01	0.01	0.01	0.05	0.01	0	0.05	0	0	0	0	0.015	0.06	1603	716.88
0.09	0.25	1.5	0.01	0.01	0.01	0.05	0.01	0	0.05	0	0	0	0	0.015	0.06	1593	716.89
0.09	0.25	1.5	0.01	0.01	0.01	0.05	0.01	0	0.05	0	0	0	0	0.015	0.06	1583	716.91
0.09	0.25	1.5	0.01	0.01	0.01	0.05	0.01	0	0.05	0	0	0	0	0.015	0.06	1573	716.92
0.09	0.25	1.5	0.01	0.01	0.01	0.05	0.01	0	0.05	0	0	0	0	0.015	0.06	1563	716.93
0.09	0.25	1.5	0.01	0.01	0.01	0.05	0.01	0	0.05	0	0	0	0	0.015	0.06	1553	716.94
0.09	0.25	1.5	0.01	0.01	0.01	0.05	0.01	0	0.05	0	0	0	0	0.015	0.06	1543	716.95
0.09	0.25	1.5	0.01	0.01	0.01	0.05	0.01	0	0.05	0	0	0	0	0.015	0.06	1533	716.96
0.09	0.25	1.5	0.01	0.01	0.01	0.05	0.01	0	0.05	0	0	0	0	0.015	0.06	1523	716.97
0.09	0.25	1.5	0.01	0.01	0.01	0.05	0.01	0	0.05	0	0	0	0	0.015	0.06	1513	716.97
0.09	0.25	1.5	0.01	0.01	0.01	0.05	0.01	0	0.05	0	0	0	0	0.015	0.06	1503	716.98
0.09	0.25	1.5	0.01	0.01	0.01	0.05	0.01	0	0.05	0	0	0	0	0.015	0.06	1493	716.99
0.09	0.25	1.5	0.01	0.01	0.01	0.05	0.01	0	0.05	0	0	0	0	0.015	0.06	1483	716.99
0.09	0.25	1.5	0.01	0.01	0.01	0.05	0.01	0	0.05	0	0	0	0	0.015	0.06	1473	717
0.09	0.25	1.5	0.01	0.01	0.01	0.05	0.01	0	0.05	0	0	0	0	0.015	0.06	1463	717
0.09	0.25	1.5	0.01	0.01	0.01	0.05	0.01	0	0.05	0	0	0	0	0.015	0.06	1453	717.01
0.09	0.25	1.5	0.01	0.01	0.01	0.05	0.01	0	0.05	0	0	0	0	0.015	0.06	1443	717.01
0.09	0.25	1.5	0.01	0.01	0.01	0.05	0.01	0	0.05	0	0	0	0	0.015	0.06	1433	717.01
0.09	0.25	1.5	0.01	0.01	0.01	0.05	0.01	0	0.05	0	0	0	0	0.015	0.06	1423	717.01
0.09	0.25	1.5	0.01	0.01	0.01	0.05	0.01	0	0.05	0	0	0	0	0.015	0.06	1413	717.02
0.09	0.25	1.5	0.01	0.01	0.01	0.05	0.01	0	0.05	0	0	0	0	0.015	0.06	1403	717.02
0.09	0.25	1.5	0.01	0.01	0.01	0.05	0.01	0	0.05	0	0	0	0	0.015	0.06	1393	717.02
0.09	0.25	1.5	0.01	0.01	0.01	0.05	0.01	0	0.05	0	0	0	0	0.015	0.06	1383	717.02
0.09	0.25	1.5	0.01	0.01	0.01	0.05	0.01	0	0.05	0	0	0	0	0.015	0.06	1373	717.03
0.09	0.25	1.5	0.01	0.01	0.01	0.05	0.01	0	0.05	0	0	0	0	0.015	0.06	1363	717.03
0.09	0.25	1.5	0.01	0.01	0.01	0.05	0.01	0	0.05	0	0	0	0	0.015	0.06	1353	717.03
0.09	0.25	1.5	0.01	0.01	0.01	0.05	0.01	0	0.05	0	0	0	0	0.015	0.06	1343	717.03
0.09	0.25	1.5	0.01	0.01	0.01	0.05	0.01	0	0.05	0	0	0	0	0.015	0.06	1333	717.03
0.09	0.25	1.5	0.01	0.01	0.01	0.05	0.01	0	0.05	0	0	0	0	0.015	0.06	1323	717.03
0.09	0.25	1.5	0.01	0.01	0.01	0.05	0.01	0	0.05	0	0	0	0	0.015	0.06	1313	717.03
0.09	0.25	1.5	0.01	0.01	0.01	0.05	0.01	0	0.05	0	0	0	0	0.015	0.06	1303	717.03
0.09	0.25	1.5	0.01	0.01	0.01	0.05	0.01	0	0.05	0	0	0	0	0.015	0.06	1293	717.03
0.09	0.25	1.5	0.01	0.01	0.01	0.05	0.01	0	0.05	0	0	0	0	0.015	0.06	1283	717.04
0.09	0.25	1.5	0.01	0.01	0.01	0.05	0.01	0	0.05	0	0	0	0	0.015	0.06	1273	717.04
0.09	0.25	1.5	0.01	0.01	0.01	0.05	0.01	0	0.05	0	0	0	0	0.015	0.06	1263	717.04
0.09	0.25	1.5	0.01	0.01	0.01	0.05	0.01	0	0.05	0	0	0	0	0.015	0.06	1253	717.04
0.09	0.25	1.5	0.01	0.01	0.01	0.05	0.01	0	0.05	0	0	0	0	0.015	0.06	1243	717.04
0.09	0.25	1.5	0.01	0.01	0.01	0.05	0.01	0	0.05	0	0	0	0	0.015	0.06	1233	717.04
0.09	0.25	1.5	0.01	0.01	0.01	0.05	0.01	0	0.05	0	0	0	0	0.015	0.06	1223	717.04
0.09	0.25	1.5	0.01	0.01	0.01	0.05	0.01	0	0.05	0	0	0	0	0.015	0.06	1213	717.04
0.09	0.25	1.5	0.01	0.01	0.01	0.05	0.01	0	0.05	0	0	0	0	0.015	0.06	1203	717.04
0.09	0.25	1.5	0.01	0.01	0.01	0.05	0.01	0	0.05	0	0	0	0	0.015	0.06	1193	717.04
0.09	0.25	1.5	0.01	0.01	0.01	0.05	0.01	0	0.05	0	0	0	0	0.015	0.06	1183	717.04
0.09	0.25	1.5	0.01	0.01	0.01	0.05	0.01	0	0.05	0	0	0	0	0.015	0.06	1173	717.04
0.09	0.25	1.5	0.01	0.01	0.01	0.05	0.01	0	0.05	0	0	0	0	0.015	0.06	1163	717.04
0.09	0.25	1.5	0.01	0.01	0.01	0.05	0.01	0	0.05	0	0	0	0	0.015	0.06	1153	717.04
0.09	0.25	1.5	0.01	0.01	0.01	0.05	0.01	0	0.05	0	0	0	0	0.015	0.06	1143	717.04
0.09	0.25	1.5	0.01	0.01	0.01	0.05	0.01	0	0.05	0	0	0	0	0.015	0.06	1133	717.04
0.09	0.25	1.5	0.01	0.01	0.01	0.05	0.01	0	0.05	0	0	0	0	0.015	0.06	1123	717.04
0.09	0.25	1.5	0.01	0.01	0.01	0.05	0.01	0	0.05	0	0	0	0	0.015	0.06	1113	709.46
0.09	0.25	1.5	0.01	0.01	0.01	0.05	0.01	0	0.05	0	0	0	0	0.015	0.06	1103	699.28
0.09	0.25	1.5	0.01	0.01	0.01	0.05	0.01	0	0.05	0	0	0	0	0.015	0.06	1093	687.62
0.09	0.25	1.5	0.01	0.01	0.01	0.05	0.01	0	0.05	0	0	0	0	0.015	0.06	1083	674.61
0.09	0.25	1.5	0.01	0.01	0.01	0.05	0.01	0	0.05	0	0	0	0	0.015	0.06	1073	660.3
0.09	0.25	1.5	0.01	0.01	0.01	0.05	0.01	0	0.05	0	0	0	0	0.015	0.06	1063	644.71
0.09	0.25	1.5	0.01	0.01	0.01	0.05	0.01	0	0.05	0	0	0	0	0.015	0.06	1053	627.8
0.09	0.25	1.5	0.01	0.01	0.01	0.05	0.01	0	0.05	0	0	0	0	0.015	0.06	1043	609.77
0.09	0.25	1.5	0.01	0.01	0.01	0.05	0.01	0	0.05	0	0	0	0	0.015	0.06	1033	590.57
0.09	0.25	1.5	0.01	0.01	0.01	0.05	0.01	0	0.05	0	0	0	0	0.015	0.06	1023	569.69
0.09	0.25	1.5	0.01	0.01	0.01	0.05	0.01	0	0.05	0	0	0	0	0.015	0.06	1013	546.68
0.09	0.25	1.5	0.01	0.01	0.01	0.05	0.01	0	0.05	0	0	0	0	0.015	0.06	1003	521.37
0.09	0.25	1.5	0.01	0.01	0.01	0.05	0.01	0	0.05	0	0	0	0	0.015	0.06	993	493.83
0.09	0.25	1.5	0.01	0.01	0.01	0.05	0.01	0	0.05	0	0	0	0	0.015	0.06	983	464.13
0.09	0.25	1.5	0.01	0.01	0.01	0.05	0.01	0	0.05	0	0	0	0	0.015	0.06	973	432.31
0.09	0.25	1.5	0.01	0.01	0.01	0.05	0.01	0	0.05	0	0	0	0	0.015	0.06	963	399.23
0.09	0.25	1.5	0.01	0.05	0.01	0.05	0.05	0	0.05	0	0	0	0	0.015	0.06	1743	707.3
0.09	0.25	1.5	0.01	0.05	0.01	0.05	0.05	0	0.05	0	0	0	0	0.015	0.06	1733	715.26
0.09	0.25	1.5	0.01	0.05	0.01	0.05	0.05	0	0.05	0	0	0	0	0.015	0.06	1723	715.45
0.09	0.25	1.5	0.01	0.05	0.01	0.05	0.05	0	0.05	0	0	0	0	0.015	0.06	1713	715.5
0.09	0.25	1.5	0.01	0.05	0.01	0.05	0.05	0	0.05	0	0	0	0	0.015	0.06	1703	715.53
0.09	0.25	1.5	0.01	0.05	0.01	0.05	0.05	0	0.05	0	0	0	0	0.015	0.06	1693	715.57
0.09	0.25	1.5	0.01	0.05	0.01	0.05	0.05	0	0.05	0	0	0	0	0.015	0.06	1683	715.6
0.09	0.25	1.5	0.01	0.05	0.01	0.05	0.05	0	0.05	0	0	0	0	0.015	0.06	1673	715.63
0.09	0.25	1.5	0.01	0.05	0.01	0.05	0.05	0	0.05	0	0	0	0	0.015	0.06	1663	715.66
0.09	0.25	1.5	0.01	0.05	0.01	0.05	0.05	0	0.05	0	0	0	0	0.015	0.06	1653	715.69
0.09	0.25	1.5	0.01	0.05	0.01	0.05	0.05	0	0.05	0	0	0	0	0.015	0.06	1643	715.71
0.09	0.25	1.5	0.01	0.05	0.01	0.05	0.05	0	0.05	0	0	0	0	0.015	0.06	1633	715.73
0.09	0.25	1.5	0.01	0.05	0.01	0.05	0.05	0	0.05	0	0	0	0	0.015	0.06	1623	715.75
0.09	0.25	1.5	0.01	0.05	0.01	0.05	0.05	0	0.05	0	0	0	0	0.015	0.06	1613	715.77
0.09	0.25	1.5	0.01	0.05	0.01	0.05	0.05	0	0.05	0	0	0	0	0.015	0.06	1603	715.79
0.09	0.25	1.5	0.01	0.05	0.01	0.05	0.05	0	0.05	0	0	0	0	0.015	0.06	1593	715.8
0.09	0.25	1.5	0.01	0.05	0.01	0.05	0.05	0	0.05	0	0	0	0	0.015	0.06	1583	715.82
0.09	0.25	1.5	0.01	0.05	0.01	0.05	0.05	0	0.05	0	0	0	0	0.015	0.06	1573	715.83
0.09	0.25	1.5	0.01	0.05	0.01	0.05	0.05	0	0.05	0	0	0	0	0.015	0.06	1563	715.84
0.09	0.25	1.5	0.01	0.05	0.01	0.05	0.05	0	0.05	0	0	0	0	0.015	0.06	1553	715.85
0.09	0.25	1.5	0.01	0.05	0.01	0.05	0.05	0	0.05	0	0	0	0	0.015	0.06	1543	715.86
0.09	0.25	1.5	0.01	0.05	0.01	0.05	0.05	0	0.05	0	0	0	0	0.015	0.06	1533	715.87
0.09	0.25	1.5	0.01	0.05	0.01	0.05	0.05	0	0.05	0	0	0	0	0.015	0.06	1523	715.88
0.09	0.25	1.5	0.01	0.05	0.01	0.05	0.05	0	0.05	0	0	0	0	0.015	0.06	1513	715.89
0.09	0.25	1.5	0.01	0.05	0.01	0.05	0.05	0	0.05	0	0	0	0	0.015	0.06	1503	715.89
0.09	0.25	1.5	0.01	0.05	0.01	0.05	0.05	0	0.05	0	0	0	0	0.015	0.06	1493	715.9
0.09	0.25	1.5	0.01	0.05	0.01	0.05	0.05	0	0.05	0	0	0	0	0.015	0.06	1483	715.9
0.09	0.25	1.5	0.01	0.05	0.01	0.05	0.05	0	0.05	0	0	0	0	0.015	0.06	1473	715.91
0.09	0.25	1.5	0.01	0.05	0.01	0.05	0.05	0	0.05	0	0	0	0	0.015	0.06	1463	715.91
0.09	0.25	1.5	0.01	0.05	0.01	0.05	0.05	0	0.05	0	0	0	0	0.015	0.06	1453	715.92
0.09	0.25	1.5	0.01	0.05	0.01	0.05	0.05	0	0.05	0	0	0	0	0.015	0.06	1443	715.92
0.09	0.25	1.5	0.01	0.05	0.01	0.05	0.05	0	0.05	0	0	0	0	0.015	0.06	1433	715.92
0.09	0.25	1.5	0.01	0.05	0.01	0.05	0.05	0	0.05	0	0	0	0	0.015	0.06	1423	715.93
0.09	0.25	1.5	0.01	0.05	0.01	0.05	0.05	0	0.05	0	0	0	0	0.015	0.06	1413	715.93
0.09	0.25	1.5	0.01	0.05	0.01	0.05	0.05	0	0.05	0	0	0	0	0.015	0.06	1403	715.93
0.09	0.25	1.5	0.01	0.05	0.01	0.05	0.05	0	0.05	0	0	0	0	0.015	0.06	1393	715.93
0.09	0.25	1.5	0.01	0.05	0.01	0.05	0.05	0	0.05	0	0	0	0	0.015	0.06	1383	715.93
0.09	0.25	1.5	0.01	0.05	0.01	0.05	0.05	0	0.05	0	0	0	0	0.015	0.06	1373	715.94
0.09	0.25	1.5	0.01	0.05	0.01	0.05	0.05	0	0.05	0	0	0	0	0.015	0.06	1363	715.94
0.09	0.25	1.5	0.01	0.05	0.01	0.05	0.05	0	0.05	0	0	0	0	0.015	0.06	1353	715.94
0.09	0.25	1.5	0.01	0.05	0.01	0.05	0.05	0	0.05	0	0	0	0	0.015	0.06	1343	715.94
0.09	0.25	1.5	0.01	0.05	0.01	0.05	0.05	0	0.05	0	0	0	0	0.015	0.06	1333	715.94
0.09	0.25	1.5	0.01	0.05	0.01	0.05	0.05	0	0.05	0	0	0	0	0.015	0.06	1323	715.94
0.09	0.25	1.5	0.01	0.05	0.01	0.05	0.05	0	0.05	0	0	0	0	0.015	0.06	1313	715.94
0.09	0.25	1.5	0.01	0.05	0.01	0.05	0.05	0	0.05	0	0	0	0	0.015	0.06	1303	715.94
0.09	0.25	1.5	0.01	0.05	0.01	0.05	0.05	0	0.05	0	0	0	0	0.015	0.06	1293	715.95
0.09	0.25	1.5	0.01	0.05	0.01	0.05	0.05	0	0.05	0	0	0	0	0.015	0.06	1283	715.95
0.09	0.25	1.5	0.01	0.05	0.01	0.05	0.05	0	0.05	0	0	0	0	0.015	0.06	1273	715.95
0.09	0.25	1.5	0.01	0.05	0.01	0.05	0.05	0	0.05	0	0	0	0	0.015	0.06	1263	715.95
0.09	0.25	1.5	0.01	0.05	0.01	0.05	0.05	0	0.05	0	0	0	0	0.015	0.06	1253	715.95
0.09	0.25	1.5	0.01	0.05	0.01	0.05	0.05	0	0.05	0	0	0	0	0.015	0.06	1243	715.95
0.09	0.25	1.5	0.01	0.05	0.01	0.05	0.05	0	0.05	0	0	0	0	0.015	0.06	1233	715.95
0.09	0.25	1.5	0.01	0.05	0.01	0.05	0.05	0	0.05	0	0	0	0	0.015	0.06	1223	715.95
0.09	0.25	1.5	0.01	0.05	0.01	0.05	0.05	0	0.05	0	0	0	0	0.015	0.06	1213	715.95
0.09	0.25	1.5	0.01	0.05	0.01	0.05	0.05	0	0.05	0	0	0	0	0.015	0.06	1203	715.95
0.09	0.25	1.5	0.01	0.05	0.01	0.05	0.05	0	0.05	0	0	0	0	0.015	0.06	1193	715.95
0.09	0.25	1.5	0.01	0.05	0.01	0.05	0.05	0	0.05	0	0	0	0	0.015	0.06	1183	715.95
0.09	0.25	1.5	0.01	0.05	0.01	0.05	0.05	0	0.05	0	0	0	0	0.015	0.06	1173	715.95
0.09	0.25	1.5	0.01	0.05	0.01	0.05	0.05	0	0.05	0	0	0	0	0.015	0.06	1163	715.95
0.09	0.25	1.5	0.01	0.05	0.01	0.05	0.05	0	0.05	0	0	0	0	0.015	0.06	1153	715.95
0.09	0.25	1.5	0.01	0.05	0.01	0.05	0.05	0	0.05	0	0	0	0	0.015	0.06	1143	715.95
0.09	0.25	1.5	0.01	0.05	0.01	0.05	0.05	0	0.05	0	0	0	0	0.015	0.06	1133	715.95
0.09	0.25	1.5	0.01	0.05	0.01	0.05	0.05	0	0.05	0	0	0	0	0.015	0.06	1123	715.95
0.09	0.25	1.5	0.01	0.05	0.01	0.05	0.05	0	0.05	0	0	0	0	0.015	0.06	1113	709.63
0.09	0.25	1.5	0.01	0.05	0.01	0.05	0.05	0	0.05	0	0	0	0	0.015	0.06	1103	699.64
0.09	0.25	1.5	0.01	0.05	0.01	0.05	0.05	0	0.05	0	0	0	0	0.015	0.06	1093	688.11
0.09	0.25	1.5	0.01	0.05	0.01	0.05	0.05	0	0.05	0	0	0	0	0.015	0.06	1083	675.22
0.09	0.25	1.5	0.01	0.05	0.01	0.05	0.05	0	0.05	0	0	0	0	0.015	0.06	1073	661.03
0.09	0.25	1.5	0.01	0.05	0.01	0.05	0.05	0	0.05	0	0	0	0	0.015	0.06	1063	645.55
0.09	0.25	1.5	0.01	0.05	0.01	0.05	0.05	0	0.05	0	0	0	0	0.015	0.06	1053	628.73
0.09	0.25	1.5	0.01	0.05	0.01	0.05	0.05	0	0.05	0	0	0	0	0.015	0.06	1043	610.77
0.09	0.25	1.5	0.01	0.05	0.01	0.05	0.05	0	0.05	0	0	0	0	0.015	0.06	1033	591.67
0.09	0.25	1.5	0.01	0.05	0.01	0.05	0.05	0	0.05	0	0	0	0	0.015	0.06	1023	570.9
0.09	0.25	1.5	0.01	0.05	0.01	0.05	0.05	0	0.05	0	0	0	0	0.015	0.06	1013	548.03
0.09	0.25	1.5	0.01	0.05	0.01	0.05	0.05	0	0.05	0	0	0	0	0.015	0.06	1003	522.84
0.09	0.25	1.5	0.01	0.05	0.01	0.05	0.05	0	0.05	0	0	0	0	0.015	0.06	993	495.4
0.09	0.25	1.5	0.01	0.05	0.01	0.05	0.05	0	0.05	0	0	0	0	0.015	0.06	983	465.79
0.09	0.25	1.5	0.01	0.05	0.01	0.05	0.05	0	0.05	0	0	0	0	0.015	0.06	973	434.03
0.09	0.25	1.5	0.01	0.05	0.01	0.05	0.05	0	0.05	0	0	0	0	0.015	0.06	963	401.48
0.09	0.25	1.5	0.05	0.05	0.01	0.05	0.05	0	0.05	0	0	0	0	0.015	0.06	1743	707.3
0.09	0.25	1.5	0.05	0.05	0.01	0.05	0.05	0	0.05	0	0	0	0	0.015	0.06	1733	714.45
0.09	0.25	1.5	0.05	0.05	0.01	0.05	0.05	0	0.05	0	0	0	0	0.015	0.06	1723	714.5
0.09	0.25	1.5	0.05	0.05	0.01	0.05	0.05	0	0.05	0	0	0	0	0.015	0.06	1713	714.54
0.09	0.25	1.5	0.05	0.05	0.01	0.05	0.05	0	0.05	0	0	0	0	0.015	0.06	1703	714.58
0.09	0.25	1.5	0.05	0.05	0.01	0.05	0.05	0	0.05	0	0	0	0	0.015	0.06	1693	714.62
0.09	0.25	1.5	0.05	0.05	0.01	0.05	0.05	0	0.05	0	0	0	0	0.015	0.06	1683	714.65
0.09	0.25	1.5	0.05	0.05	0.01	0.05	0.05	0	0.05	0	0	0	0	0.015	0.06	1673	714.68
0.09	0.25	1.5	0.05	0.05	0.01	0.05	0.05	0	0.05	0	0	0	0	0.015	0.06	1663	714.71
0.09	0.25	1.5	0.05	0.05	0.01	0.05	0.05	0	0.05	0	0	0	0	0.015	0.06	1653	714.73
0.09	0.25	1.5	0.05	0.05	0.01	0.05	0.05	0	0.05	0	0	0	0	0.015	0.06	1643	714.76
0.09	0.25	1.5	0.05	0.05	0.01	0.05	0.05	0	0.05	0	0	0	0	0.015	0.06	1633	714.78
0.09	0.25	1.5	0.05	0.05	0.01	0.05	0.05	0	0.05	0	0	0	0	0.015	0.06	1623	714.8
0.09	0.25	1.5	0.05	0.05	0.01	0.05	0.05	0	0.05	0	0	0	0	0.015	0.06	1613	714.82
0.09	0.25	1.5	0.05	0.05	0.01	0.05	0.05	0	0.05	0	0	0	0	0.015	0.06	1603	714.83
0.09	0.25	1.5	0.05	0.05	0.01	0.05	0.05	0	0.05	0	0	0	0	0.015	0.06	1593	714.85
0.09	0.25	1.5	0.05	0.05	0.01	0.05	0.05	0	0.05	0	0	0	0	0.015	0.06	1583	714.86
0.09	0.25	1.5	0.05	0.05	0.01	0.05	0.05	0	0.05	0	0	0	0	0.015	0.06	1573	714.88
0.09	0.25	1.5	0.05	0.05	0.01	0.05	0.05	0	0.05	0	0	0	0	0.015	0.06	1563	714.89
0.09	0.25	1.5	0.05	0.05	0.01	0.05	0.05	0	0.05	0	0	0	0	0.015	0.06	1553	714.9
0.09	0.25	1.5	0.05	0.05	0.01	0.05	0.05	0	0.05	0	0	0	0	0.015	0.06	1543	714.91
0.09	0.25	1.5	0.05	0.05	0.01	0.05	0.05	0	0.05	0	0	0	0	0.015	0.06	1533	714.92
0.09	0.25	1.5	0.05	0.05	0.01	0.05	0.05	0	0.05	0	0	0	0	0.015	0.06	1523	714.93
0.09	0.25	1.5	0.05	0.05	0.01	0.05	0.05	0	0.05	0	0	0	0	0.015	0.06	1513	714.93
0.09	0.25	1.5	0.05	0.05	0.01	0.05	0.05	0	0.05	0	0	0	0	0.015	0.06	1503	714.94
0.09	0.25	1.5	0.05	0.05	0.01	0.05	0.05	0	0.05	0	0	0	0	0.015	0.06	1493	714.94
0.09	0.25	1.5	0.05	0.05	0.01	0.05	0.05	0	0.05	0	0	0	0	0.015	0.06	1483	714.95
0.09	0.25	1.5	0.05	0.05	0.01	0.05	0.05	0	0.05	0	0	0	0	0.015	0.06	1473	714.95
0.09	0.25	1.5	0.05	0.05	0.01	0.05	0.05	0	0.05	0	0	0	0	0.015	0.06	1463	714.96
0.09	0.25	1.5	0.05	0.05	0.01	0.05	0.05	0	0.05	0	0	0	0	0.015	0.06	1453	714.96
0.09	0.25	1.5	0.05	0.05	0.01	0.05	0.05	0	0.05	0	0	0	0	0.015	0.06	1443	714.97
0.09	0.25	1.5	0.05	0.05	0.01	0.05	0.05	0	0.05	0	0	0	0	0.015	0.06	1433	714.97
0.09	0.25	1.5	0.05	0.05	0.01	0.05	0.05	0	0.05	0	0	0	0	0.015	0.06	1423	714.97
0.09	0.25	1.5	0.05	0.05	0.01	0.05	0.05	0	0.05	0	0	0	0	0.015	0.06	1413	714.98
0.09	0.25	1.5	0.05	0.05	0.01	0.05	0.05	0	0.05	0	0	0	0	0.015	0.06	1403	714.98
0.09	0.25	1.5	0.05	0.05	0.01	0.05	0.05	0	0.05	0	0	0	0	0.015	0.06	1393	714.98
0.09	0.25	1.5	0.05	0.05	0.01	0.05	0.05	0	0.05	0	0	0	0	0.015	0.06	1383	714.98
0.09	0.25	1.5	0.05	0.05	0.01	0.05	0.05	0	0.05	0	0	0	0	0.015	0.06	1373	714.98
0.09	0.25	1.5	0.05	0.05	0.01	0.05	0.05	0	0.05	0	0	0	0	0.015	0.06	1363	714.99
0.09	0.25	1.5	0.05	0.05	0.01	0.05	0.05	0	0.05	0	0	0	0	0.015	0.06	1353	714.99
0.09	0.25	1.5	0.05	0.05	0.01	0.05	0.05	0	0.05	0	0	0	0	0.015	0.06	1343	714.99
0.09	0.25	1.5	0.05	0.05	0.01	0.05	0.05	0	0.05	0	0	0	0	0.015	0.06	1333	714.99
0.09	0.25	1.5	0.05	0.05	0.01	0.05	0.05	0	0.05	0	0	0	0	0.015	0.06	1323	714.99
0.09	0.25	1.5	0.05	0.05	0.01	0.05	0.05	0	0.05	0	0	0	0	0.015	0.06	1313	714.99
0.09	0.25	1.5	0.05	0.05	0.01	0.05	0.05	0	0.05	0	0	0	0	0.015	0.06	1303	714.99
0.09	0.25	1.5	0.05	0.05	0.01	0.05	0.05	0	0.05	0	0	0	0	0.015	0.06	1293	714.99
0.09	0.25	1.5	0.05	0.05	0.01	0.05	0.05	0	0.05	0	0	0	0	0.015	0.06	1283	714.99
0.09	0.25	1.5	0.05	0.05	0.01	0.05	0.05	0	0.05	0	0	0	0	0.015	0.06	1273	714.99
0.09	0.25	1.5	0.05	0.05	0.01	0.05	0.05	0	0.05	0	0	0	0	0.015	0.06	1263	714.99
0.09	0.25	1.5	0.05	0.05	0.01	0.05	0.05	0	0.05	0	0	0	0	0.015	0.06	1253	714.99
0.09	0.25	1.5	0.05	0.05	0.01	0.05	0.05	0	0.05	0	0	0	0	0.015	0.06	1243	715
0.09	0.25	1.5	0.05	0.05	0.01	0.05	0.05	0	0.05	0	0	0	0	0.015	0.06	1233	715
0.09	0.25	1.5	0.05	0.05	0.01	0.05	0.05	0	0.05	0	0	0	0	0.015	0.06	1223	715
0.09	0.25	1.5	0.05	0.05	0.01	0.05	0.05	0	0.05	0	0	0	0	0.015	0.06	1213	715
0.09	0.25	1.5	0.05	0.05	0.01	0.05	0.05	0	0.05	0	0	0	0	0.015	0.06	1203	715
0.09	0.25	1.5	0.05	0.05	0.01	0.05	0.05	0	0.05	0	0	0	0	0.015	0.06	1193	715
0.09	0.25	1.5	0.05	0.05	0.01	0.05	0.05	0	0.05	0	0	0	0	0.015	0.06	1183	715
0.09	0.25	1.5	0.05	0.05	0.01	0.05	0.05	0	0.05	0	0	0	0	0.015	0.06	1173	715
0.09	0.25	1.5	0.05	0.05	0.01	0.05	0.05	0	0.05	0	0	0	0	0.015	0.06	1163	715
0.09	0.25	1.5	0.05	0.05	0.01	0.05	0.05	0	0.05	0	0	0	0	0.015	0.06	1153	715
0.09	0.25	1.5	0.05	0.05	0.01	0.05	0.05	0	0.05	0	0	0	0	0.015	0.06	1143	715
0.09	0.25	1.5	0.05	0.05	0.01	0.05	0.05	0	0.05	0	0	0	0	0.015	0.06	1133	715
0.09	0.25	1.5	0.05	0.05	0.01	0.05	0.05	0	0.05	0	0	0	0	0.015	0.06	1123	715
0.09	0.25	1.5	0.05	0.05	0.01	0.05	0.05	0	0.05	0	0	0	0	0.015	0.06	1113	709.92
0.09	0.25	1.5	0.05	0.05	0.01	0.05	0.05	0	0.05	0	0	0	0	0.015	0.06	1103	700.11
0.09	0.25	1.5	0.05	0.05	0.01	0.05	0.05	0	0.05	0	0	0	0	0.015	0.06	1093	688.75
0.09	0.25	1.5	0.05	0.05	0.01	0.05	0.05	0	0.05	0	0	0	0	0.015	0.06	1083	675.99
0.09	0.25	1.5	0.05	0.05	0.01	0.05	0.05	0	0.05	0	0	0	0	0.015	0.06	1073	661.93
0.09	0.25	1.5	0.05	0.05	0.01	0.05	0.05	0	0.05	0	0	0	0	0.015	0.06	1063	646.57
0.09	0.25	1.5	0.05	0.05	0.01	0.05	0.05	0	0.05	0	0	0	0	0.015	0.06	1053	629.87
0.09	0.25	1.5	0.05	0.05	0.01	0.05	0.05	0	0.05	0	0	0	0	0.015	0.06	1043	611.99
0.09	0.25	1.5	0.05	0.05	0.01	0.05	0.05	0	0.05	0	0	0	0	0.015	0.06	1033	593.03
0.09	0.25	1.5	0.05	0.05	0.01	0.05	0.05	0	0.05	0	0	0	0	0.015	0.06	1023	572.39
0.09	0.25	1.5	0.05	0.05	0.01	0.05	0.05	0	0.05	0	0	0	0	0.015	0.06	1013	549.66
0.09	0.25	1.5	0.05	0.05	0.01	0.05	0.05	0	0.05	0	0	0	0	0.015	0.06	1003	524.62
0.09	0.25	1.5	0.05	0.05	0.01	0.05	0.05	0	0.05	0	0	0	0	0.015	0.06	993	497.34
0.09	0.25	1.5	0.05	0.05	0.01	0.05	0.05	0	0.05	0	0	0	0	0.015	0.06	983	467.88
0.09	0.25	1.5	0.05	0.05	0.01	0.05	0.05	0	0.05	0	0	0	0	0.015	0.06	973	436.29
0.09	0.25	1.5	0.05	0.05	0.01	0.05	0.05	0	0.05	0	0	0	0	0.015	0.06	963	403.69
0.09	0.25	1.5	1	0.2	0.1	0.05	0.2	0	0.1	0	0	0	0	0.015	0.06	1753	692.22
0.09	0.25	1.5	1	0.2	0.1	0.05	0.2	0	0.1	0	0	0	0	0.015	0.06	1743	686.41
0.09	0.25	1.5	1	0.2	0.1	0.05	0.2	0	0.1	0	0	0	0	0.015	0.06	1733	686.46
0.09	0.25	1.5	1	0.2	0.1	0.05	0.2	0	0.1	0	0	0	0	0.015	0.06	1723	686.5
0.09	0.25	1.5	1	0.2	0.1	0.05	0.2	0	0.1	0	0	0	0	0.015	0.06	1713	686.54
0.09	0.25	1.5	1	0.2	0.1	0.05	0.2	0	0.1	0	0	0	0	0.015	0.06	1703	686.58
0.09	0.25	1.5	1	0.2	0.1	0.05	0.2	0	0.1	0	0	0	0	0.015	0.06	1693	686.61
0.09	0.25	1.5	1	0.2	0.1	0.05	0.2	0	0.1	0	0	0	0	0.015	0.06	1683	686.65
0.09	0.25	1.5	1	0.2	0.1	0.05	0.2	0	0.1	0	0	0	0	0.015	0.06	1673	686.68
0.09	0.25	1.5	1	0.2	0.1	0.05	0.2	0	0.1	0	0	0	0	0.015	0.06	1663	686.7
0.09	0.25	1.5	1	0.2	0.1	0.05	0.2	0	0.1	0	0	0	0	0.015	0.06	1653	686.73
0.09	0.25	1.5	1	0.2	0.1	0.05	0.2	0	0.1	0	0	0	0	0.015	0.06	1643	686.75
0.09	0.25	1.5	1	0.2	0.1	0.05	0.2	0	0.1	0	0	0	0	0.015	0.06	1633	686.77
0.09	0.25	1.5	1	0.2	0.1	0.05	0.2	0	0.1	0	0	0	0	0.015	0.06	1623	686.79
0.09	0.25	1.5	1	0.2	0.1	0.05	0.2	0	0.1	0	0	0	0	0.015	0.06	1613	686.81
0.09	0.25	1.5	1	0.2	0.1	0.05	0.2	0	0.1	0	0	0	0	0.015	0.06	1603	686.83
0.09	0.25	1.5	1	0.2	0.1	0.05	0.2	0	0.1	0	0	0	0	0.015	0.06	1593	686.84
0.09	0.25	1.5	1	0.2	0.1	0.05	0.2	0	0.1	0	0	0	0	0.015	0.06	1583	686.86
0.09	0.25	1.5	1	0.2	0.1	0.05	0.2	0	0.1	0	0	0	0	0.015	0.06	1573	686.87
0.09	0.25	1.5	1	0.2	0.1	0.05	0.2	0	0.1	0	0	0	0	0.015	0.06	1563	686.88
0.09	0.25	1.5	1	0.2	0.1	0.05	0.2	0	0.1	0	0	0	0	0.015	0.06	1553	686.89
0.09	0.25	1.5	1	0.2	0.1	0.05	0.2	0	0.1	0	0	0	0	0.015	0.06	1543	686.9
0.09	0.25	1.5	1	0.2	0.1	0.05	0.2	0	0.1	0	0	0	0	0.015	0.06	1533	686.91
0.09	0.25	1.5	1	0.2	0.1	0.05	0.2	0	0.1	0	0	0	0	0.015	0.06	1523	686.92
0.09	0.25	1.5	1	0.2	0.1	0.05	0.2	0	0.1	0	0	0	0	0.015	0.06	1513	686.92
0.09	0.25	1.5	1	0.2	0.1	0.05	0.2	0	0.1	0	0	0	0	0.015	0.06	1503	686.93
0.09	0.25	1.5	1	0.2	0.1	0.05	0.2	0	0.1	0	0	0	0	0.015	0.06	1493	686.93
0.09	0.25	1.5	1	0.2	0.1	0.05	0.2	0	0.1	0	0	0	0	0.015	0.06	1483	686.94
0.09	0.25	1.5	1	0.2	0.1	0.05	0.2	0	0.1	0	0	0	0	0.015	0.06	1473	686.94
0.09	0.25	1.5	1	0.2	0.1	0.05	0.2	0	0.1	0	0	0	0	0.015	0.06	1463	686.95
0.09	0.25	1.5	1	0.2	0.1	0.05	0.2	0	0.1	0	0	0	0	0.015	0.06	1453	686.95
0.09	0.25	1.5	1	0.2	0.1	0.05	0.2	0	0.1	0	0	0	0	0.015	0.06	1443	686.96
0.09	0.25	1.5	1	0.2	0.1	0.05	0.2	0	0.1	0	0	0	0	0.015	0.06	1433	686.96
0.09	0.25	1.5	1	0.2	0.1	0.05	0.2	0	0.1	0	0	0	0	0.015	0.06	1423	686.96
0.09	0.25	1.5	1	0.2	0.1	0.05	0.2	0	0.1	0	0	0	0	0.015	0.06	1413	686.96
0.09	0.25	1.5	1	0.2	0.1	0.05	0.2	0	0.1	0	0	0	0	0.015	0.06	1403	686.97
0.09	0.25	1.5	1	0.2	0.1	0.05	0.2	0	0.1	0	0	0	0	0.015	0.06	1393	686.97
0.09	0.25	1.5	1	0.2	0.1	0.05	0.2	0	0.1	0	0	0	0	0.015	0.06	1383	686.97
0.09	0.25	1.5	1	0.2	0.1	0.05	0.2	0	0.1	0	0	0	0	0.015	0.06	1373	686.97
0.09	0.25	1.5	1	0.2	0.1	0.05	0.2	0	0.1	0	0	0	0	0.015	0.06	1363	686.97
0.09	0.25	1.5	1	0.2	0.1	0.05	0.2	0	0.1	0	0	0	0	0.015	0.06	1353	686.98
0.09	0.25	1.5	1	0.2	0.1	0.05	0.2	0	0.1	0	0	0	0	0.015	0.06	1343	686.98
0.09	0.25	1.5	1	0.2	0.1	0.05	0.2	0	0.1	0	0	0	0	0.015	0.06	1333	686.98
0.09	0.25	1.5	1	0.2	0.1	0.05	0.2	0	0.1	0	0	0	0	0.015	0.06	1323	686.98
0.09	0.25	1.5	1	0.2	0.1	0.05	0.2	0	0.1	0	0	0	0	0.015	0.06	1313	686.98
0.09	0.25	1.5	1	0.2	0.1	0.05	0.2	0	0.1	0	0	0	0	0.015	0.06	1303	686.98
0.09	0.25	1.5	1	0.2	0.1	0.05	0.2	0	0.1	0	0	0	0	0.015	0.06	1293	686.98
0.09	0.25	1.5	1	0.2	0.1	0.05	0.2	0	0.1	0	0	0	0	0.015	0.06	1283	686.98
0.09	0.25	1.5	1	0.2	0.1	0.05	0.2	0	0.1	0	0	0	0	0.015	0.06	1273	686.98
0.09	0.25	1.5	1	0.2	0.1	0.05	0.2	0	0.1	0	0	0	0	0.015	0.06	1263	686.98
0.09	0.25	1.5	1	0.2	0.1	0.05	0.2	0	0.1	0	0	0	0	0.015	0.06	1253	686.98
0.09	0.25	1.5	1	0.2	0.1	0.05	0.2	0	0.1	0	0	0	0	0.015	0.06	1243	686.98
0.09	0.25	1.5	1	0.2	0.1	0.05	0.2	0	0.1	0	0	0	0	0.015	0.06	1233	686.98
0.09	0.25	1.5	1	0.2	0.1	0.05	0.2	0	0.1	0	0	0	0	0.015	0.06	1223	686.99
0.09	0.25	1.5	1	0.2	0.1	0.05	0.2	0	0.1	0	0	0	0	0.015	0.06	1213	686.99
0.09	0.25	1.5	1	0.2	0.1	0.05	0.2	0	0.1	0	0	0	0	0.015	0.06	1203	686.99
0.09	0.25	1.5	1	0.2	0.1	0.05	0.2	0	0.1	0	0	0	0	0.015	0.06	1193	686.99
0.09	0.25	1.5	1	0.2	0.1	0.05	0.2	0	0.1	0	0	0	0	0.015	0.06	1183	686.99
0.09	0.25	1.5	1	0.2	0.1	0.05	0.2	0	0.1	0	0	0	0	0.015	0.06	1173	686.99
0.09	0.25	1.5	1	0.2	0.1	0.05	0.2	0	0.1	0	0	0	0	0.015	0.06	1163	686.99
0.09	0.25	1.5	1	0.2	0.1	0.05	0.2	0	0.1	0	0	0	0	0.015	0.06	1153	686.99
0.09	0.25	1.5	1	0.2	0.1	0.05	0.2	0	0.1	0	0	0	0	0.015	0.06	1143	686.99
0.09	0.25	1.5	1	0.2	0.1	0.05	0.2	0	0.1	0	0	0	0	0.015	0.06	1133	686.99
0.09	0.25	1.5	1	0.2	0.1	0.05	0.2	0	0.1	0	0	0	0	0.015	0.06	1123	686.99
0.09	0.25	1.5	1	0.2	0.1	0.05	0.2	0	0.1	0	0	0	0	0.015	0.06	1113	686.99
0.09	0.25	1.5	1	0.2	0.1	0.05	0.2	0	0.1	0	0	0	0	0.015	0.06	1103	686.99
0.09	0.25	1.5	1	0.2	0.1	0.05	0.2	0	0.1	0	0	0	0	0.015	0.06	1093	686.99
0.09	0.25	1.5	1	0.2	0.1	0.05	0.2	0	0.1	0	0	0	0	0.015	0.06	1083	680.81
0.09	0.25	1.5	1	0.2	0.1	0.05	0.2	0	0.1	0	0	0	0	0.015	0.06	1073	670.56
0.09	0.25	1.5	1	0.2	0.1	0.05	0.2	0	0.1	0	0	0	0	0.015	0.06	1063	658.81
0.09	0.25	1.5	1	0.2	0.1	0.05	0.2	0	0.1	0	0	0	0	0.015	0.06	1053	645.65
0.09	0.25	1.5	1	0.2	0.1	0.05	0.2	0	0.1	0	0	0	0	0.015	0.06	1043	631.1
0.09	0.25	1.5	1	0.2	0.1	0.05	0.2	0	0.1	0	0	0	0	0.015	0.06	1033	615.55
0.09	0.25	1.5	1	0.2	0.1	0.05	0.2	0	0.1	0	0	0	0	0.015	0.06	1023	598.85
0.09	0.25	1.5	1	0.2	0.1	0.05	0.2	0	0.1	0	0	0	0	0.015	0.06	1013	580.34
0.09	0.25	1.5	1	0.2	0.1	0.05	0.2	0	0.1	0	0	0	0	0.015	0.06	1003	559.7
0.09	0.25	1.5	1	0.2	0.1	0.05	0.2	0	0.1	0	0	0	0	0.015	0.06	993	536.99
0.09	0.25	1.5	1	0.2	0.1	0.05	0.2	0	0.1	0	0	0	0	0.015	0.06	983	512.27
0.09	0.25	1.5	1	0.2	0.1	0.05	0.2	0	0.1	0	0	0	0	0.015	0.06	973	485.55
0.09	0.25	1.5	1	0.2	0.1	0.05	0.2	0	0.1	0	0	0	0	0.015	0.06	963	456.86
0.09	0.25	1.5	1	0.2	0.1	0.05	0.2	0	0.1	0	0	0	0	0.015	0.06	953	426.19
0.09	0.25	1.5	1	0.2	0.1	0.05	0.2	0	0.1	0	0	0	0	0.015	0.06	943	396.05
0.09	0.25	1.5	1	0.2	0.1	0.05	0.2	0	0.1	0	0	0	0	0.015	0.06	933	369.91
0.09	0.25	1.5	1	0.2	0.1	0.05	0.2	0	0.1	0	0	0	0	0.015	0.06	923	341.88
0.09	0.25	1.5	1	0.2	0.1	0.05	0.2	0	0.1	0	0	0	0	0.015	0.06	913	311.73
0.11	0.5	1.2	0	0	0	0.1	0	0	0	0	0	0.05	0	0.03	0.02	1743	708.41
0.11	0.5	1.2	0	0	0	0.1	0	0	0	0	0	0.05	0	0.03	0.02	1733	702.64
0.11	0.5	1.2	0	0	0	0.1	0	0	0	0	0	0.05	0	0.03	0.02	1723	701.77
0.11	0.5	1.2	0	0	0	0.1	0	0	0	0	0	0.05	0	0.03	0.02	1713	701.81
0.11	0.5	1.2	0	0	0	0.1	0	0	0	0	0	0.05	0	0.03	0.02	1703	701.86
0.11	0.5	1.2	0	0	0	0.1	0	0	0	0	0	0.05	0	0.03	0.02	1693	701.9
0.11	0.5	1.2	0	0	0	0.1	0	0	0	0	0	0.05	0	0.03	0.02	1683	701.93
0.11	0.5	1.2	0	0	0	0.1	0	0	0	0	0	0.05	0	0.03	0.02	1673	701.97
0.11	0.5	1.2	0	0	0	0.1	0	0	0	0	0	0.05	0	0.03	0.02	1663	702
0.11	0.5	1.2	0	0	0	0.1	0	0	0	0	0	0.05	0	0.03	0.02	1653	702.02
0.11	0.5	1.2	0	0	0	0.1	0	0	0	0	0	0.05	0	0.03	0.02	1643	702.05
0.11	0.5	1.2	0	0	0	0.1	0	0	0	0	0	0.05	0	0.03	0.02	1633	702.07
0.11	0.5	1.2	0	0	0	0.1	0	0	0	0	0	0.05	0	0.03	0.02	1623	702.09
0.11	0.5	1.2	0	0	0	0.1	0	0	0	0	0	0.05	0	0.03	0.02	1613	702.11
0.11	0.5	1.2	0	0	0	0.1	0	0	0	0	0	0.05	0	0.03	0.02	1603	702.13
0.11	0.5	1.2	0	0	0	0.1	0	0	0	0	0	0.05	0	0.03	0.02	1593	702.15
0.11	0.5	1.2	0	0	0	0.1	0	0	0	0	0	0.05	0	0.03	0.02	1583	702.16
0.11	0.5	1.2	0	0	0	0.1	0	0	0	0	0	0.05	0	0.03	0.02	1573	702.18
0.11	0.5	1.2	0	0	0	0.1	0	0	0	0	0	0.05	0	0.03	0.02	1563	702.19
0.11	0.5	1.2	0	0	0	0.1	0	0	0	0	0	0.05	0	0.03	0.02	1553	702.2
0.11	0.5	1.2	0	0	0	0.1	0	0	0	0	0	0.05	0	0.03	0.02	1543	702.21
0.11	0.5	1.2	0	0	0	0.1	0	0	0	0	0	0.05	0	0.03	0.02	1533	702.22
0.11	0.5	1.2	0	0	0	0.1	0	0	0	0	0	0.05	0	0.03	0.02	1523	702.22
0.11	0.5	1.2	0	0	0	0.1	0	0	0	0	0	0.05	0	0.03	0.02	1513	702.23
0.11	0.5	1.2	0	0	0	0.1	0	0	0	0	0	0.05	0	0.03	0.02	1503	702.24
0.11	0.5	1.2	0	0	0	0.1	0	0	0	0	0	0.05	0	0.03	0.02	1493	702.4
0.11	0.5	1.2	0	0	0	0.1	0	0	0	0	0	0.05	0	0.03	0.02	1483	702.92
0.11	0.5	1.2	0	0	0	0.1	0	0	0	0	0	0.05	0	0.03	0.02	1473	703.4
0.11	0.5	1.2	0	0	0	0.1	0	0	0	0	0	0.05	0	0.03	0.02	1463	703.86
0.11	0.5	1.2	0	0	0	0.1	0	0	0	0	0	0.05	0	0.03	0.02	1453	704.3
0.11	0.5	1.2	0	0	0	0.1	0	0	0	0	0	0.05	0	0.03	0.02	1443	704.71
0.11	0.5	1.2	0	0	0	0.1	0	0	0	0	0	0.05	0	0.03	0.02	1433	705.09
0.11	0.5	1.2	0	0	0	0.1	0	0	0	0	0	0.05	0	0.03	0.02	1423	705.45
0.11	0.5	1.2	0	0	0	0.1	0	0	0	0	0	0.05	0	0.03	0.02	1413	705.79
0.11	0.5	1.2	0	0	0	0.1	0	0	0	0	0	0.05	0	0.03	0.02	1403	706.11
0.11	0.5	1.2	0	0	0	0.1	0	0	0	0	0	0.05	0	0.03	0.02	1393	706.41
0.11	0.5	1.2	0	0	0	0.1	0	0	0	0	0	0.05	0	0.03	0.02	1383	706.69
0.11	0.5	1.2	0	0	0	0.1	0	0	0	0	0	0.05	0	0.03	0.02	1373	706.95
0.11	0.5	1.2	0	0	0	0.1	0	0	0	0	0	0.05	0	0.03	0.02	1363	707.2
0.11	0.5	1.2	0	0	0	0.1	0	0	0	0	0	0.05	0	0.03	0.02	1353	707.42
0.11	0.5	1.2	0	0	0	0.1	0	0	0	0	0	0.05	0	0.03	0.02	1343	707.63
0.11	0.5	1.2	0	0	0	0.1	0	0	0	0	0	0.05	0	0.03	0.02	1333	707.83
0.11	0.5	1.2	0	0	0	0.1	0	0	0	0	0	0.05	0	0.03	0.02	1323	708.01
0.11	0.5	1.2	0	0	0	0.1	0	0	0	0	0	0.05	0	0.03	0.02	1313	708.17
0.11	0.5	1.2	0	0	0	0.1	0	0	0	0	0	0.05	0	0.03	0.02	1303	708.33
0.11	0.5	1.2	0	0	0	0.1	0	0	0	0	0	0.05	0	0.03	0.02	1293	708.46
0.11	0.5	1.2	0	0	0	0.1	0	0	0	0	0	0.05	0	0.03	0.02	1283	708.59
0.11	0.5	1.2	0	0	0	0.1	0	0	0	0	0	0.05	0	0.03	0.02	1273	708.71
0.11	0.5	1.2	0	0	0	0.1	0	0	0	0	0	0.05	0	0.03	0.02	1263	708.81
0.11	0.5	1.2	0	0	0	0.1	0	0	0	0	0	0.05	0	0.03	0.02	1253	708.91
0.11	0.5	1.2	0	0	0	0.1	0	0	0	0	0	0.05	0	0.03	0.02	1243	708.99
0.11	0.5	1.2	0	0	0	0.1	0	0	0	0	0	0.05	0	0.03	0.02	1233	709.07
0.11	0.5	1.2	0	0	0	0.1	0	0	0	0	0	0.05	0	0.03	0.02	1223	709.14
0.11	0.5	1.2	0	0	0	0.1	0	0	0	0	0	0.05	0	0.03	0.02	1213	709.2
0.11	0.5	1.2	0	0	0	0.1	0	0	0	0	0	0.05	0	0.03	0.02	1203	709.26
0.11	0.5	1.2	0	0	0	0.1	0	0	0	0	0	0.05	0	0.03	0.02	1193	709.31
0.11	0.5	1.2	0	0	0	0.1	0	0	0	0	0	0.05	0	0.03	0.02	1183	709.35
0.11	0.5	1.2	0	0	0	0.1	0	0	0	0	0	0.05	0	0.03	0.02	1173	709.39
0.11	0.5	1.2	0	0	0	0.1	0	0	0	0	0	0.05	0	0.03	0.02	1163	709.42
0.11	0.5	1.2	0	0	0	0.1	0	0	0	0	0	0.05	0	0.03	0.02	1153	709.45
0.11	0.5	1.2	0	0	0	0.1	0	0	0	0	0	0.05	0	0.03	0.02	1143	709.48
0.11	0.5	1.2	0	0	0	0.1	0	0	0	0	0	0.05	0	0.03	0.02	1133	709.5
0.11	0.5	1.2	0	0	0	0.1	0	0	0	0	0	0.05	0	0.03	0.02	1123	706.98
0.11	0.5	1.2	0	0	0	0.1	0	0	0	0	0	0.05	0	0.03	0.02	1113	698.53
0.11	0.5	1.2	0	0	0	0.1	0	0	0	0	0	0.05	0	0.03	0.02	1103	688.4
0.11	0.5	1.2	0	0	0	0.1	0	0	0	0	0	0.05	0	0.03	0.02	1093	676.79
0.11	0.5	1.2	0	0	0	0.1	0	0	0	0	0	0.05	0	0.03	0.02	1083	663.82
0.11	0.5	1.2	0	0	0	0.1	0	0	0	0	0	0.05	0	0.03	0.02	1073	649.54
0.11	0.5	1.2	0	0	0	0.1	0	0	0	0	0	0.05	0	0.03	0.02	1063	633.93
0.11	0.5	1.2	0	0	0	0.1	0	0	0	0	0	0.05	0	0.03	0.02	1053	616.96
0.11	0.5	1.2	0	0	0	0.1	0	0	0	0	0	0.05	0	0.03	0.02	1043	598.55
0.11	0.5	1.2	0	0	0	0.1	0	0	0	0	0	0.05	0	0.03	0.02	1033	578.61
0.11	0.5	1.2	0	0	0	0.1	0	0	0	0	0	0.05	0	0.03	0.02	1023	557
0.11	0.5	1.2	0	0	0	0.1	0	0	0	0	0	0.05	0	0.03	0.02	1013	533.16
0.11	0.5	1.2	0	0	0	0.1	0	0	0	0	0	0.05	0	0.03	0.02	1003	507
0.11	0.5	1.2	0	0	0	0.1	0	0	0	0	0	0.05	0	0.03	0.02	993	478.61
0.11	0.5	1.2	0	0	0	0.1	0	0	0	0	0	0.05	0	0.03	0.02	983	448.05
0.11	0.5	1.2	0	0	0	0.1	0	0	0	0	0	0.05	0	0.03	0.02	973	415.34
0.11	0.5	1.2	0	0	0	0.1	0	0	0	0	0	0.05	0	0.03	0.02	963	371.51
0.11	0.5	1.2	0	0	0	0.1	0	0	0	0	0	0.05	0	0.03	0.02	953	309.6
0.11	0.5	1.2	0	0	0	0.1	0	0	0	0	0	0.05	0	0.03	0.02	943	225.49
0.11	1	1.2	0	0	0	0.1	0	0	0	0	0	0.05	0	0.03	0.02	1733	702.63
0.11	1	1.2	0	0	0	0.1	0	0	0	0	0	0.05	0	0.03	0.02	1723	696.25
0.11	1	1.2	0	0	0	0.1	0	0	0	0	0	0.05	0	0.03	0.02	1713	693.79
0.11	1	1.2	0	0	0	0.1	0	0	0	0	0	0.05	0	0.03	0.02	1703	693.83
0.11	1	1.2	0	0	0	0.1	0	0	0	0	0	0.05	0	0.03	0.02	1693	693.87
0.11	1	1.2	0	0	0	0.1	0	0	0	0	0	0.05	0	0.03	0.02	1683	693.91
0.11	1	1.2	0	0	0	0.1	0	0	0	0	0	0.05	0	0.03	0.02	1673	693.94
0.11	1	1.2	0	0	0	0.1	0	0	0	0	0	0.05	0	0.03	0.02	1663	693.98
0.11	1	1.2	0	0	0	0.1	0	0	0	0	0	0.05	0	0.03	0.02	1653	694
0.11	1	1.2	0	0	0	0.1	0	0	0	0	0	0.05	0	0.03	0.02	1643	694.03
0.11	1	1.2	0	0	0	0.1	0	0	0	0	0	0.05	0	0.03	0.02	1633	694.05
0.11	1	1.2	0	0	0	0.1	0	0	0	0	0	0.05	0	0.03	0.02	1623	694.08
0.11	1	1.2	0	0	0	0.1	0	0	0	0	0	0.05	0	0.03	0.02	1613	694.09
0.11	1	1.2	0	0	0	0.1	0	0	0	0	0	0.05	0	0.03	0.02	1603	694.11
0.11	1	1.2	0	0	0	0.1	0	0	0	0	0	0.05	0	0.03	0.02	1593	694.13
0.11	1	1.2	0	0	0	0.1	0	0	0	0	0	0.05	0	0.03	0.02	1583	694.14
0.11	1	1.2	0	0	0	0.1	0	0	0	0	0	0.05	0	0.03	0.02	1573	694.16
0.11	1	1.2	0	0	0	0.1	0	0	0	0	0	0.05	0	0.03	0.02	1563	694.17
0.11	1	1.2	0	0	0	0.1	0	0	0	0	0	0.05	0	0.03	0.02	1553	694.18
0.11	1	1.2	0	0	0	0.1	0	0	0	0	0	0.05	0	0.03	0.02	1543	694.19
0.11	1	1.2	0	0	0	0.1	0	0	0	0	0	0.05	0	0.03	0.02	1533	694.2
0.11	1	1.2	0	0	0	0.1	0	0	0	0	0	0.05	0	0.03	0.02	1523	694.21
0.11	1	1.2	0	0	0	0.1	0	0	0	0	0	0.05	0	0.03	0.02	1513	694.21
0.11	1	1.2	0	0	0	0.1	0	0	0	0	0	0.05	0	0.03	0.02	1503	694.49
0.11	1	1.2	0	0	0	0.1	0	0	0	0	0	0.05	0	0.03	0.02	1493	695
0.11	1	1.2	0	0	0	0.1	0	0	0	0	0	0.05	0	0.03	0.02	1483	695.48
0.11	1	1.2	0	0	0	0.1	0	0	0	0	0	0.05	0	0.03	0.02	1473	695.93
0.11	1	1.2	0	0	0	0.1	0	0	0	0	0	0.05	0	0.03	0.02	1463	696.36
0.11	1	1.2	0	0	0	0.1	0	0	0	0	0	0.05	0	0.03	0.02	1453	696.76
0.11	1	1.2	0	0	0	0.1	0	0	0	0	0	0.05	0	0.03	0.02	1443	697.14
0.11	1	1.2	0	0	0	0.1	0	0	0	0	0	0.05	0	0.03	0.02	1433	697.5
0.11	1	1.2	0	0	0	0.1	0	0	0	0	0	0.05	0	0.03	0.02	1423	697.83
0.11	1	1.2	0	0	0	0.1	0	0	0	0	0	0.05	0	0.03	0.02	1413	698.15
0.11	1	1.2	0	0	0	0.1	0	0	0	0	0	0.05	0	0.03	0.02	1403	698.44
0.11	1	1.2	0	0	0	0.1	0	0	0	0	0	0.05	0	0.03	0.02	1393	698.72
0.11	1	1.2	0	0	0	0.1	0	0	0	0	0	0.05	0	0.03	0.02	1383	698.98
0.11	1	1.2	0	0	0	0.1	0	0	0	0	0	0.05	0	0.03	0.02	1373	699.22
0.11	1	1.2	0	0	0	0.1	0	0	0	0	0	0.05	0	0.03	0.02	1363	699.44
0.11	1	1.2	0	0	0	0.1	0	0	0	0	0	0.05	0	0.03	0.02	1353	699.65
0.11	1	1.2	0	0	0	0.1	0	0	0	0	0	0.05	0	0.03	0.02	1343	699.84
0.11	1	1.2	0	0	0	0.1	0	0	0	0	0	0.05	0	0.03	0.02	1333	700.01
0.11	1	1.2	0	0	0	0.1	0	0	0	0	0	0.05	0	0.03	0.02	1323	700.18
0.11	1	1.2	0	0	0	0.1	0	0	0	0	0	0.05	0	0.03	0.02	1313	700.33
0.11	1	1.2	0	0	0	0.1	0	0	0	0	0	0.05	0	0.03	0.02	1303	700.46
0.11	1	1.2	0	0	0	0.1	0	0	0	0	0	0.05	0	0.03	0.02	1293	700.59
0.11	1	1.2	0	0	0	0.1	0	0	0	0	0	0.05	0	0.03	0.02	1283	700.7
0.11	1	1.2	0	0	0	0.1	0	0	0	0	0	0.05	0	0.03	0.02	1273	700.8
0.11	1	1.2	0	0	0	0.1	0	0	0	0	0	0.05	0	0.03	0.02	1263	700.9
0.11	1	1.2	0	0	0	0.1	0	0	0	0	0	0.05	0	0.03	0.02	1253	700.98
0.11	1	1.2	0	0	0	0.1	0	0	0	0	0	0.05	0	0.03	0.02	1243	701.06
0.11	1	1.2	0	0	0	0.1	0	0	0	0	0	0.05	0	0.03	0.02	1233	701.13
0.11	1	1.2	0	0	0	0.1	0	0	0	0	0	0.05	0	0.03	0.02	1223	701.19
0.11	1	1.2	0	0	0	0.1	0	0	0	0	0	0.05	0	0.03	0.02	1213	701.24
0.11	1	1.2	0	0	0	0.1	0	0	0	0	0	0.05	0	0.03	0.02	1203	701.29
0.11	1	1.2	0	0	0	0.1	0	0	0	0	0	0.05	0	0.03	0.02	1193	701.33
0.11	1	1.2	0	0	0	0.1	0	0	0	0	0	0.05	0	0.03	0.02	1183	701.37
0.11	1	1.2	0	0	0	0.1	0	0	0	0	0	0.05	0	0.03	0.02	1173	701.4
0.11	1	1.2	0	0	0	0.1	0	0	0	0	0	0.05	0	0.03	0.02	1163	701.43
0.11	1	1.2	0	0	0	0.1	0	0	0	0	0	0.05	0	0.03	0.02	1153	701.45
0.11	1	1.2	0	0	0	0.1	0	0	0	0	0	0.05	0	0.03	0.02	1143	697.24
0.11	1	1.2	0	0	0	0.1	0	0	0	0	0	0.05	0	0.03	0.02	1133	689.8
0.11	1	1.2	0	0	0	0.1	0	0	0	0	0	0.05	0	0.03	0.02	1123	681.18
0.11	1	1.2	0	0	0	0.1	0	0	0	0	0	0.05	0	0.03	0.02	1113	671.43
0.11	1	1.2	0	0	0	0.1	0	0	0	0	0	0.05	0	0.03	0.02	1103	660.58
0.11	1	1.2	0	0	0	0.1	0	0	0	0	0	0.05	0	0.03	0.02	1093	648.64
0.11	1	1.2	0	0	0	0.1	0	0	0	0	0	0.05	0	0.03	0.02	1083	635.57
0.11	1	1.2	0	0	0	0.1	0	0	0	0	0	0.05	0	0.03	0.02	1073	621.35
0.11	1	1.2	0	0	0	0.1	0	0	0	0	0	0.05	0	0.03	0.02	1063	605.92
0.11	1	1.2	0	0	0	0.1	0	0	0	0	0	0.05	0	0.03	0.02	1053	589.22
0.11	1	1.2	0	0	0	0.1	0	0	0	0	0	0.05	0	0.03	0.02	1043	571.15
0.11	1	1.2	0	0	0	0.1	0	0	0	0	0	0.05	0	0.03	0.02	1033	551.61
0.11	1	1.2	0	0	0	0.1	0	0	0	0	0	0.05	0	0.03	0.02	1023	530.48
0.11	1	1.2	0	0	0	0.1	0	0	0	0	0	0.05	0	0.03	0.02	1013	507.46
0.11	1	1.2	0	0	0	0.1	0	0	0	0	0	0.05	0	0.03	0.02	1003	482.03
0.11	1	1.2	0	0	0	0.1	0	0	0	0	0	0.05	0	0.03	0.02	993	454.3
0.11	1	1.2	0	0	0	0.1	0	0	0	0	0	0.05	0	0.03	0.02	983	424.31
0.11	1	1.2	0	0	0	0.1	0	0	0	0	0	0.05	0	0.03	0.02	973	386.04
0.11	1	1.2	0	0	0	0.1	0	0	0	0	0	0.05	0	0.03	0.02	963	331.69
0.11	1	1.2	0	0	0	0.1	0	0	0	0	0	0.05	0	0.03	0.02	953	257.23
0.11	1	1.2	0	0	0	0.1	0	0	0	0	0	0.05	0	0.03	0.02	943	158.64
0.11	3	1.2	0	0	0	0.1	0	0	0	0	0	0.05	0	0.03	0.02	1693	666.9
0.11	3	1.2	0	0	0	0.1	0	0	0	0	0	0.05	0	0.03	0.02	1683	662.2
0.11	3	1.2	0	0	0	0.1	0	0	0	0	0	0.05	0	0.03	0.02	1673	658.71
0.11	3	1.2	0	0	0	0.1	0	0	0	0	0	0.05	0	0.03	0.02	1663	661.65
0.11	3	1.2	0	0	0	0.1	0	0	0	0	0	0.05	0	0.03	0.02	1653	664.32
0.11	3	1.2	0	0	0	0.1	0	0	0	0	0	0.05	0	0.03	0.02	1643	665.12
0.11	3	1.2	0	0	0	0.1	0	0	0	0	0	0.05	0	0.03	0.02	1633	665.14
0.11	3	1.2	0	0	0	0.1	0	0	0	0	0	0.05	0	0.03	0.02	1623	665.16
0.11	3	1.2	0	0	0	0.1	0	0	0	0	0	0.05	0	0.03	0.02	1613	665.18
0.11	3	1.2	0	0	0	0.1	0	0	0	0	0	0.05	0	0.03	0.02	1603	665.2
0.11	3	1.2	0	0	0	0.1	0	0	0	0	0	0.05	0	0.03	0.02	1593	665.21
0.11	3	1.2	0	0	0	0.1	0	0	0	0	0	0.05	0	0.03	0.02	1583	665.23
0.11	3	1.2	0	0	0	0.1	0	0	0	0	0	0.05	0	0.03	0.02	1573	665.24
0.11	3	1.2	0	0	0	0.1	0	0	0	0	0	0.05	0	0.03	0.02	1563	665.25
0.11	3	1.2	0	0	0	0.1	0	0	0	0	0	0.05	0	0.03	0.02	1553	665.49
0.11	3	1.2	0	0	0	0.1	0	0	0	0	0	0.05	0	0.03	0.02	1543	665.99
0.11	3	1.2	0	0	0	0.1	0	0	0	0	0	0.05	0	0.03	0.02	1533	666.47
0.11	3	1.2	0	0	0	0.1	0	0	0	0	0	0.05	0	0.03	0.02	1523	666.92
0.11	3	1.2	0	0	0	0.1	0	0	0	0	0	0.05	0	0.03	0.02	1513	667.35
0.11	3	1.2	0	0	0	0.1	0	0	0	0	0	0.05	0	0.03	0.02	1503	667.75
0.11	3	1.2	0	0	0	0.1	0	0	0	0	0	0.05	0	0.03	0.02	1493	668.12
0.11	3	1.2	0	0	0	0.1	0	0	0	0	0	0.05	0	0.03	0.02	1483	668.48
0.11	3	1.2	0	0	0	0.1	0	0	0	0	0	0.05	0	0.03	0.02	1473	668.81
0.11	3	1.2	0	0	0	0.1	0	0	0	0	0	0.05	0	0.03	0.02	1463	669.13
0.11	3	1.2	0	0	0	0.1	0	0	0	0	0	0.05	0	0.03	0.02	1453	669.42
0.11	3	1.2	0	0	0	0.1	0	0	0	0	0	0.05	0	0.03	0.02	1443	669.7
0.11	3	1.2	0	0	0	0.1	0	0	0	0	0	0.05	0	0.03	0.02	1433	669.95
0.11	3	1.2	0	0	0	0.1	0	0	0	0	0	0.05	0	0.03	0.02	1423	670.19
0.11	3	1.2	0	0	0	0.1	0	0	0	0	0	0.05	0	0.03	0.02	1413	670.42
0.11	3	1.2	0	0	0	0.1	0	0	0	0	0	0.05	0	0.03	0.02	1403	670.62
0.11	3	1.2	0	0	0	0.1	0	0	0	0	0	0.05	0	0.03	0.02	1393	670.81
0.11	3	1.2	0	0	0	0.1	0	0	0	0	0	0.05	0	0.03	0.02	1383	670.99
0.11	3	1.2	0	0	0	0.1	0	0	0	0	0	0.05	0	0.03	0.02	1373	671.16
0.11	3	1.2	0	0	0	0.1	0	0	0	0	0	0.05	0	0.03	0.02	1363	671.31
0.11	3	1.2	0	0	0	0.1	0	0	0	0	0	0.05	0	0.03	0.02	1353	671.44
0.11	3	1.2	0	0	0	0.1	0	0	0	0	0	0.05	0	0.03	0.02	1343	671.57
0.11	3	1.2	0	0	0	0.1	0	0	0	0	0	0.05	0	0.03	0.02	1333	671.69
0.11	3	1.2	0	0	0	0.1	0	0	0	0	0	0.05	0	0.03	0.02	1323	671.79
0.11	3	1.2	0	0	0	0.1	0	0	0	0	0	0.05	0	0.03	0.02	1313	671.89
0.11	3	1.2	0	0	0	0.1	0	0	0	0	0	0.05	0	0.03	0.02	1303	670.38
0.11	3	1.2	0	0	0	0.1	0	0	0	0	0	0.05	0	0.03	0.02	1293	667.97
0.11	3	1.2	0	0	0	0.1	0	0	0	0	0	0.05	0	0.03	0.02	1283	665.29
0.11	3	1.2	0	0	0	0.1	0	0	0	0	0	0.05	0	0.03	0.02	1273	662.34
0.11	3	1.2	0	0	0	0.1	0	0	0	0	0	0.05	0	0.03	0.02	1263	659.1
0.11	3	1.2	0	0	0	0.1	0	0	0	0	0	0.05	0	0.03	0.02	1253	655.54
0.11	3	1.2	0	0	0	0.1	0	0	0	0	0	0.05	0	0.03	0.02	1243	651.65
0.11	3	1.2	0	0	0	0.1	0	0	0	0	0	0.05	0	0.03	0.02	1233	647.4
0.11	3	1.2	0	0	0	0.1	0	0	0	0	0	0.05	0	0.03	0.02	1223	642.77
0.11	3	1.2	0	0	0	0.1	0	0	0	0	0	0.05	0	0.03	0.02	1213	637.73
0.11	3	1.2	0	0	0	0.1	0	0	0	0	0	0.05	0	0.03	0.02	1203	632.27
0.11	3	1.2	0	0	0	0.1	0	0	0	0	0	0.05	0	0.03	0.02	1193	626.35
0.11	3	1.2	0	0	0	0.1	0	0	0	0	0	0.05	0	0.03	0.02	1183	619.95
0.11	3	1.2	0	0	0	0.1	0	0	0	0	0	0.05	0	0.03	0.02	1173	613.04
0.11	3	1.2	0	0	0	0.1	0	0	0	0	0	0.05	0	0.03	0.02	1163	605.59
0.11	3	1.2	0	0	0	0.1	0	0	0	0	0	0.05	0	0.03	0.02	1153	597.58
0.11	3	1.2	0	0	0	0.1	0	0	0	0	0	0.05	0	0.03	0.02	1143	588.96
0.11	3	1.2	0	0	0	0.1	0	0	0	0	0	0.05	0	0.03	0.02	1133	579.71
0.11	3	1.2	0	0	0	0.1	0	0	0	0	0	0.05	0	0.03	0.02	1123	569.79
0.11	3	1.2	0	0	0	0.1	0	0	0	0	0	0.05	0	0.03	0.02	1113	559.15
0.11	3	1.2	0	0	0	0.1	0	0	0	0	0	0.05	0	0.03	0.02	1103	547.76
0.11	3	1.2	0	0	0	0.1	0	0	0	0	0	0.05	0	0.03	0.02	1093	535.56
0.11	3	1.2	0	0	0	0.1	0	0	0	0	0	0.05	0	0.03	0.02	1083	522.5
0.11	3	1.2	0	0	0	0.1	0	0	0	0	0	0.05	0	0.03	0.02	1073	508.53
0.11	3	1.2	0	0	0	0.1	0	0	0	0	0	0.05	0	0.03	0.02	1063	493.57
0.11	3	1.2	0	0	0	0.1	0	0	0	0	0	0.05	0	0.03	0.02	1053	477.56
0.11	3	1.2	0	0	0	0.1	0	0	0	0	0	0.05	0	0.03	0.02	1043	460.4
0.11	3	1.2	0	0	0	0.1	0	0	0	0	0	0.05	0	0.03	0.02	1033	442.01
0.11	3	1.2	0	0	0	0.1	0	0	0	0	0	0.05	0	0.03	0.02	1023	422.17
0.11	3	1.2	0	0	0	0.1	0	0	0	0	0	0.05	0	0.03	0.02	1013	396.37
0.11	3	1.2	0	0	0	0.1	0	0	0	0	0	0.05	0	0.03	0.02	1003	360.61
0.11	3	1.2	0	0	0	0.1	0	0	0	0	0	0.05	0	0.03	0.02	993	312.49
0.11	3	5	0	0	0	0.1	0	0	0	0	0	0.05	0	0.03	0.02	1713	613.73
0.11	3	5	0	0	0	0.1	0	0	0	0	0	0.05	0	0.03	0.02	1703	591.53
0.11	3	5	0	0	0	0.1	0	0	0	0	0	0.05	0	0.03	0.02	1693	569.44
0.11	3	5	0	0	0	0.1	0	0	0	0	0	0.05	0	0.03	0.02	1683	548.38
0.11	3	5	0	0	0	0.1	0	0	0	0	0	0.05	0	0.03	0.02	1673	527.19
0.11	3	5	0	0	0	0.1	0	0	0	0	0	0.05	0	0.03	0.02	1663	508.74
0.11	3	5	0	0	0	0.1	0	0	0	0	0	0.05	0	0.03	0.02	1653	502.04
0.11	3	5	0	0	0	0.1	0	0	0	0	0	0.05	0	0.03	0.02	1643	502.04
0.11	3	5	0	0	0	0.1	0	0	0	0	0	0.05	0	0.03	0.02	1633	502.05
0.11	3	5	0	0	0	0.1	0	0	0	0	0	0.05	0	0.03	0.02	1623	502.06
0.11	3	5	0	0	0	0.1	0	0	0	0	0	0.05	0	0.03	0.02	1613	502.06
0.11	3	5	0	0	0	0.1	0	0	0	0	0	0.05	0	0.03	0.02	1603	502.07
0.11	3	5	0	0	0	0.1	0	0	0	0	0	0.05	0	0.03	0.02	1593	502.07
0.11	3	5	0	0	0	0.1	0	0	0	0	0	0.05	0	0.03	0.02	1583	502.08
0.11	3	5	0	0	0	0.1	0	0	0	0	0	0.05	0	0.03	0.02	1573	502.08
0.11	3	5	0	0	0	0.1	0	0	0	0	0	0.05	0	0.03	0.02	1563	502.08
0.11	3	5	0	0	0	0.1	0	0	0	0	0	0.05	0	0.03	0.02	1553	502.09
0.11	3	5	0	0	0	0.1	0	0	0	0	0	0.05	0	0.03	0.02	1543	502.09
0.11	3	5	0	0	0	0.1	0	0	0	0	0	0.05	0	0.03	0.02	1533	502.42
0.11	3	5	0	0	0	0.1	0	0	0	0	0	0.05	0	0.03	0.02	1523	502.9
0.11	3	5	0	0	0	0.1	0	0	0	0	0	0.05	0	0.03	0.02	1513	503.35
0.11	3	5	0	0	0	0.1	0	0	0	0	0	0.05	0	0.03	0.02	1503	503.78
0.11	3	5	0	0	0	0.1	0	0	0	0	0	0.05	0	0.03	0.02	1493	504.18
0.11	3	5	0	0	0	0.1	0	0	0	0	0	0.05	0	0.03	0.02	1483	504.56
0.11	3	5	0	0	0	0.1	0	0	0	0	0	0.05	0	0.03	0.02	1473	504.92
0.11	3	5	0	0	0	0.1	0	0	0	0	0	0.05	0	0.03	0.02	1463	505.26
0.11	3	5	0	0	0	0.1	0	0	0	0	0	0.05	0	0.03	0.02	1453	505.57
0.11	3	5	0	0	0	0.1	0	0	0	0	0	0.05	0	0.03	0.02	1443	505.87
0.11	3	5	0	0	0	0.1	0	0	0	0	0	0.05	0	0.03	0.02	1433	506.15
0.11	3	5	0	0	0	0.1	0	0	0	0	0	0.05	0	0.03	0.02	1423	506.41
0.11	3	5	0	0	0	0.1	0	0	0	0	0	0.05	0	0.03	0.02	1413	506.65
0.11	3	5	0	0	0	0.1	0	0	0	0	0	0.05	0	0.03	0.02	1403	506.88
0.11	3	5	0	0	0	0.1	0	0	0	0	0	0.05	0	0.03	0.02	1393	507.09
0.11	3	5	0	0	0	0.1	0	0	0	0	0	0.05	0	0.03	0.02	1383	507.28
0.11	3	5	0	0	0	0.1	0	0	0	0	0	0.05	0	0.03	0.02	1373	507.46
0.11	3	5	0	0	0	0.1	0	0	0	0	0	0.05	0	0.03	0.02	1363	507.63
0.11	3	5	0	0	0	0.1	0	0	0	0	0	0.05	0	0.03	0.02	1353	507.78
0.11	3	5	0	0	0	0.1	0	0	0	0	0	0.05	0	0.03	0.02	1343	507.92
0.11	3	5	0	0	0	0.1	0	0	0	0	0	0.05	0	0.03	0.02	1333	508.05
0.11	3	5	0	0	0	0.1	0	0	0	0	0	0.05	0	0.03	0.02	1323	508.17
0.11	3	5	0	0	0	0.1	0	0	0	0	0	0.05	0	0.03	0.02	1313	508.28
0.11	3	5	0	0	0	0.1	0	0	0	0	0	0.05	0	0.03	0.02	1303	508.38
0.11	3	5	0	0	0	0.1	0	0	0	0	0	0.05	0	0.03	0.02	1293	508.47
0.11	3	5	0	0	0	0.1	0	0	0	0	0	0.05	0	0.03	0.02	1283	508.55
0.11	3	5	0	0	0	0.1	0	0	0	0	0	0.05	0	0.03	0.02	1273	508.62
0.11	3	5	0	0	0	0.1	0	0	0	0	0	0.05	0	0.03	0.02	1263	508.68
0.11	3	5	0	0	0	0.1	0	0	0	0	0	0.05	0	0.03	0.02	1253	508.74
0.11	3	5	0	0	0	0.1	0	0	0	0	0	0.05	0	0.03	0.02	1243	508.79
0.11	3	5	0	0	0	0.1	0	0	0	0	0	0.05	0	0.03	0.02	1233	508.84
0.11	3	5	0	0	0	0.1	0	0	0	0	0	0.05	0	0.03	0.02	1223	508.88
0.11	3	5	0	0	0	0.1	0	0	0	0	0	0.05	0	0.03	0.02	1213	508.91
0.11	3	5	0	0	0	0.1	0	0	0	0	0	0.05	0	0.03	0.02	1203	508.94
0.11	3	5	0	0	0	0.1	0	0	0	0	0	0.05	0	0.03	0.02	1193	508.97
0.11	3	5	0	0	0	0.1	0	0	0	0	0	0.05	0	0.03	0.02	1183	508.99
0.11	3	5	0	0	0	0.1	0	0	0	0	0	0.05	0	0.03	0.02	1173	509.01
0.11	3	5	0	0	0	0.1	0	0	0	0	0	0.05	0	0.03	0.02	1163	509.03
0.11	3	5	0	0	0	0.1	0	0	0	0	0	0.05	0	0.03	0.02	1153	509.05
0.11	3	5	0	0	0	0.1	0	0	0	0	0	0.05	0	0.03	0.02	1143	509.06
0.11	3	5	0	0	0	0.1	0	0	0	0	0	0.05	0	0.03	0.02	1133	509.07
0.11	3	5	0	0	0	0.1	0	0	0	0	0	0.05	0	0.03	0.02	1123	509.08
0.11	3	5	0	0	0	0.1	0	0	0	0	0	0.05	0	0.03	0.02	1113	509.09
0.11	3	5	0	0	0	0.1	0	0	0	0	0	0.05	0	0.03	0.02	1103	509.1
0.11	3	5	0	0	0	0.1	0	0	0	0	0	0.05	0	0.03	0.02	1093	509.11
0.11	3	5	0	0	0	0.1	0	0	0	0	0	0.05	0	0.03	0.02	1083	506.36
0.11	3	5	0	0	0	0.1	0	0	0	0	0	0.05	0	0.03	0.02	1073	495.46
0.11	3	5	0	0	0	0.1	0	0	0	0	0	0.05	0	0.03	0.02	1063	483.56
0.11	3	5	0	0	0	0.1	0	0	0	0	0	0.05	0	0.03	0.02	1053	470.6
0.11	3	5	0	0	0	0.1	0	0	0	0	0	0.05	0	0.03	0.02	1043	456.51
0.11	3	5	0	0	0	0.1	0	0	0	0	0	0.05	0	0.03	0.02	1033	441.19
0.11	3	5	0	0	0	0.1	0	0	0	0	0	0.05	0	0.03	0.02	1023	424.57
0.11	3	5	0	0	0	0.1	0	0	0	0	0	0.05	0	0.03	0.02	1013	406.51
0.11	3	5	0	0	0	0.1	0	0	0	0	0	0.05	0	0.03	0.02	1003	386.89
0.11	3	5	0	0	0	0.1	0	0	0	0	0	0.05	0	0.03	0.02	993	365.54
0.11	3	5	0	0	0	0.1	0	0	0	0	0	0.05	0	0.03	0.02	983	342.29
0.11	3	5	0	0	0	0.1	0	0	0	0	0	0.05	0	0.03	0.02	973	316.9
0.11	3	5	0	0	0	0.1	0	0	0	0	0	0.05	0	0.03	0.02	963	289.12
0.11	3	5	0	0	0	0.1	0	0	0	0	0	0.05	0	0.03	0.02	953	258.4
0.11	3	5	0	0	0	0.1	0	0	0	0	0	0.05	0	0.03	0.02	943	224.06
0.11	3	5	0	0	0	0.1	0	0	0	0	0	0.05	0	0.03	0.02	933	185.95
0.11	3	5	0	0	0	0.1	0	0	0	0	0	0.05	0	0.03	0.02	923	145.07
0.11	3	5	0	0	0	0.1	0	0	0	0	0	0.05	0	0.03	0.02	913	105.7
0.11	3	5	0	0	0	0.1	0	0	0	0	0	0.05	0	0.03	0.02	903	66.86
0.11	3	5	0	0	0	0.1	0	0	0	0	0	0.05	0	0.03	0.02	893	24.09
0.11	0.55	1.4	0	0	0	0.05	0	0	0	0	0	0	0	0	0	1753	701.1
0.11	0.55	1.4	0	0	0	0.05	0	0	0	0	0	0	0	0	0	1743	705.06
0.11	0.55	1.4	0	0	0	0.05	0	0	0	0	0	0	0	0	0	1733	705.06
0.11	0.55	1.4	0	0	0	0.05	0	0	0	0	0	0	0	0	0	1723	705.06
0.11	0.55	1.4	0	0	0	0.05	0	0	0	0	0	0	0	0	0	1713	705.06
0.11	0.55	1.4	0	0	0	0.05	0	0	0	0	0	0	0	0	0	1703	705.06
0.11	0.55	1.4	0	0	0	0.05	0	0	0	0	0	0	0	0	0	1693	705.06
0.11	0.55	1.4	0	0	0	0.05	0	0	0	0	0	0	0	0	0	1683	705.06
0.11	0.55	1.4	0	0	0	0.05	0	0	0	0	0	0	0	0	0	1673	705.06
0.11	0.55	1.4	0	0	0	0.05	0	0	0	0	0	0	0	0	0	1663	705.06
0.11	0.55	1.4	0	0	0	0.05	0	0	0	0	0	0	0	0	0	1653	705.06
0.11	0.55	1.4	0	0	0	0.05	0	0	0	0	0	0	0	0	0	1643	705.06
0.11	0.55	1.4	0	0	0	0.05	0	0	0	0	0	0	0	0	0	1633	705.06
0.11	0.55	1.4	0	0	0	0.05	0	0	0	0	0	0	0	0	0	1623	705.06
0.11	0.55	1.4	0	0	0	0.05	0	0	0	0	0	0	0	0	0	1613	705.06
0.11	0.55	1.4	0	0	0	0.05	0	0	0	0	0	0	0	0	0	1603	705.06
0.11	0.55	1.4	0	0	0	0.05	0	0	0	0	0	0	0	0	0	1593	705.06
0.11	0.55	1.4	0	0	0	0.05	0	0	0	0	0	0	0	0	0	1583	705.06
0.11	0.55	1.4	0	0	0	0.05	0	0	0	0	0	0	0	0	0	1573	705.06
0.11	0.55	1.4	0	0	0	0.05	0	0	0	0	0	0	0	0	0	1563	705.06
0.11	0.55	1.4	0	0	0	0.05	0	0	0	0	0	0	0	0	0	1553	705.06
0.11	0.55	1.4	0	0	0	0.05	0	0	0	0	0	0	0	0	0	1543	705.06
0.11	0.55	1.4	0	0	0	0.05	0	0	0	0	0	0	0	0	0	1533	705.06
0.11	0.55	1.4	0	0	0	0.05	0	0	0	0	0	0	0	0	0	1523	705.06
0.11	0.55	1.4	0	0	0	0.05	0	0	0	0	0	0	0	0	0	1513	705.06
0.11	0.55	1.4	0	0	0	0.05	0	0	0	0	0	0	0	0	0	1503	705.06
0.11	0.55	1.4	0	0	0	0.05	0	0	0	0	0	0	0	0	0	1493	705.06
0.11	0.55	1.4	0	0	0	0.05	0	0	0	0	0	0	0	0	0	1483	705.06
0.11	0.55	1.4	0	0	0	0.05	0	0	0	0	0	0	0	0	0	1473	705.06
0.11	0.55	1.4	0	0	0	0.05	0	0	0	0	0	0	0	0	0	1463	705.06
0.11	0.55	1.4	0	0	0	0.05	0	0	0	0	0	0	0	0	0	1453	705.06
0.11	0.55	1.4	0	0	0	0.05	0	0	0	0	0	0	0	0	0	1443	705.06
0.11	0.55	1.4	0	0	0	0.05	0	0	0	0	0	0	0	0	0	1433	705.06
0.11	0.55	1.4	0	0	0	0.05	0	0	0	0	0	0	0	0	0	1423	705.06
0.11	0.55	1.4	0	0	0	0.05	0	0	0	0	0	0	0	0	0	1413	705.06
0.11	0.55	1.4	0	0	0	0.05	0	0	0	0	0	0	0	0	0	1403	705.06
0.11	0.55	1.4	0	0	0	0.05	0	0	0	0	0	0	0	0	0	1393	705.06
0.11	0.55	1.4	0	0	0	0.05	0	0	0	0	0	0	0	0	0	1383	705.06
0.11	0.55	1.4	0	0	0	0.05	0	0	0	0	0	0	0	0	0	1373	705.06
0.11	0.55	1.4	0	0	0	0.05	0	0	0	0	0	0	0	0	0	1363	705.06
0.11	0.55	1.4	0	0	0	0.05	0	0	0	0	0	0	0	0	0	1353	705.06
0.11	0.55	1.4	0	0	0	0.05	0	0	0	0	0	0	0	0	0	1343	705.06
0.11	0.55	1.4	0	0	0	0.05	0	0	0	0	0	0	0	0	0	1333	705.06
0.11	0.55	1.4	0	0	0	0.05	0	0	0	0	0	0	0	0	0	1323	705.06
0.11	0.55	1.4	0	0	0	0.05	0	0	0	0	0	0	0	0	0	1313	705.06
0.11	0.55	1.4	0	0	0	0.05	0	0	0	0	0	0	0	0	0	1303	705.06
0.11	0.55	1.4	0	0	0	0.05	0	0	0	0	0	0	0	0	0	1293	705.06
0.11	0.55	1.4	0	0	0	0.05	0	0	0	0	0	0	0	0	0	1283	705.06
0.11	0.55	1.4	0	0	0	0.05	0	0	0	0	0	0	0	0	0	1273	705.06
0.11	0.55	1.4	0	0	0	0.05	0	0	0	0	0	0	0	0	0	1263	705.06
0.11	0.55	1.4	0	0	0	0.05	0	0	0	0	0	0	0	0	0	1253	705.06
0.11	0.55	1.4	0	0	0	0.05	0	0	0	0	0	0	0	0	0	1243	705.06
0.11	0.55	1.4	0	0	0	0.05	0	0	0	0	0	0	0	0	0	1233	705.06
0.11	0.55	1.4	0	0	0	0.05	0	0	0	0	0	0	0	0	0	1223	705.06
0.11	0.55	1.4	0	0	0	0.05	0	0	0	0	0	0	0	0	0	1213	705.06
0.11	0.55	1.4	0	0	0	0.05	0	0	0	0	0	0	0	0	0	1203	705.06
0.11	0.55	1.4	0	0	0	0.05	0	0	0	0	0	0	0	0	0	1193	705.06
0.11	0.55	1.4	0	0	0	0.05	0	0	0	0	0	0	0	0	0	1183	705.06
0.11	0.55	1.4	0	0	0	0.05	0	0	0	0	0	0	0	0	0	1173	705.06
0.11	0.55	1.4	0	0	0	0.05	0	0	0	0	0	0	0	0	0	1163	705.06
0.11	0.55	1.4	0	0	0	0.05	0	0	0	0	0	0	0	0	0	1153	705.06
0.11	0.55	1.4	0	0	0	0.05	0	0	0	0	0	0	0	0	0	1143	705.06
0.11	0.55	1.4	0	0	0	0.05	0	0	0	0	0	0	0	0	0	1133	705.06
0.11	0.55	1.4	0	0	0	0.05	0	0	0	0	0	0	0	0	0	1123	705.06
0.11	0.55	1.4	0	0	0	0.05	0	0	0	0	0	0	0	0	0	1113	700.19
0.11	0.55	1.4	0	0	0	0.05	0	0	0	0	0	0	0	0	0	1103	689.12
0.11	0.55	1.4	0	0	0	0.05	0	0	0	0	0	0	0	0	0	1093	676.93
0.11	0.55	1.4	0	0	0	0.05	0	0	0	0	0	0	0	0	0	1083	663.61
0.11	0.55	1.4	0	0	0	0.05	0	0	0	0	0	0	0	0	0	1073	649.14
0.11	0.55	1.4	0	0	0	0.05	0	0	0	0	0	0	0	0	0	1063	633.48
0.11	0.55	1.4	0	0	0	0.05	0	0	0	0	0	0	0	0	0	1053	616.67
0.11	0.55	1.4	0	0	0	0.05	0	0	0	0	0	0	0	0	0	1043	598.97
0.11	0.55	1.4	0	0	0	0.05	0	0	0	0	0	0	0	0	0	1033	579.73
0.11	0.55	1.4	0	0	0	0.05	0	0	0	0	0	0	0	0	0	1023	558.88
0.11	0.55	1.4	0	0	0	0.05	0	0	0	0	0	0	0	0	0	1013	536.01
0.11	0.55	1.4	0	0	0	0.05	0	0	0	0	0	0	0	0	0	1003	510.86
0.11	0.55	1.4	0	0	0	0.05	0	0	0	0	0	0	0	0	0	993	483.52
0.11	0.55	1.4	0	0	0	0.05	0	0	0	0	0	0	0	0	0	983	454.05
0.11	0.55	1.4	0	0	0	0.05	0	0	0	0	0	0	0	0	0	973	422.59
0.11	0.55	1.4	0	0	0	0.05	0	0	0	0	0	0	0	0	0	963	391.73
0.11	0.55	1.4	0	0	0	0.1	0	0	0	0	0	0	0	0	0	1743	705.06
0.11	0.55	1.4	0	0	0	0.1	0	0	0	0	0	0	0	0	0	1733	705.06
0.11	0.55	1.4	0	0	0	0.1	0	0	0	0	0	0	0	0	0	1723	705.06
0.11	0.55	1.4	0	0	0	0.1	0	0	0	0	0	0	0	0	0	1713	705.06
0.11	0.55	1.4	0	0	0	0.1	0	0	0	0	0	0	0	0	0	1703	705.06
0.11	0.55	1.4	0	0	0	0.1	0	0	0	0	0	0	0	0	0	1693	705.06
0.11	0.55	1.4	0	0	0	0.1	0	0	0	0	0	0	0	0	0	1683	705.06
0.11	0.55	1.4	0	0	0	0.1	0	0	0	0	0	0	0	0	0	1673	705.06
0.11	0.55	1.4	0	0	0	0.1	0	0	0	0	0	0	0	0	0	1663	705.06
0.11	0.55	1.4	0	0	0	0.1	0	0	0	0	0	0	0	0	0	1653	705.06
0.11	0.55	1.4	0	0	0	0.1	0	0	0	0	0	0	0	0	0	1643	705.06
0.11	0.55	1.4	0	0	0	0.1	0	0	0	0	0	0	0	0	0	1633	705.06
0.11	0.55	1.4	0	0	0	0.1	0	0	0	0	0	0	0	0	0	1623	705.06
0.11	0.55	1.4	0	0	0	0.1	0	0	0	0	0	0	0	0	0	1613	705.06
0.11	0.55	1.4	0	0	0	0.1	0	0	0	0	0	0	0	0	0	1603	705.06
0.11	0.55	1.4	0	0	0	0.1	0	0	0	0	0	0	0	0	0	1593	705.06
0.11	0.55	1.4	0	0	0	0.1	0	0	0	0	0	0	0	0	0	1583	705.06
0.11	0.55	1.4	0	0	0	0.1	0	0	0	0	0	0	0	0	0	1573	705.06
0.11	0.55	1.4	0	0	0	0.1	0	0	0	0	0	0	0	0	0	1563	705.06
0.11	0.55	1.4	0	0	0	0.1	0	0	0	0	0	0	0	0	0	1553	705.06
0.11	0.55	1.4	0	0	0	0.1	0	0	0	0	0	0	0	0	0	1543	705.06
0.11	0.55	1.4	0	0	0	0.1	0	0	0	0	0	0	0	0	0	1533	705.06
0.11	0.55	1.4	0	0	0	0.1	0	0	0	0	0	0	0	0	0	1523	705.06
0.11	0.55	1.4	0	0	0	0.1	0	0	0	0	0	0	0	0	0	1513	705.06
0.11	0.55	1.4	0	0	0	0.1	0	0	0	0	0	0	0	0	0	1503	705.06
0.11	0.55	1.4	0	0	0	0.1	0	0	0	0	0	0	0	0	0	1493	705.06
0.11	0.55	1.4	0	0	0	0.1	0	0	0	0	0	0	0	0	0	1483	705.06
0.11	0.55	1.4	0	0	0	0.1	0	0	0	0	0	0	0	0	0	1473	705.06
0.11	0.55	1.4	0	0	0	0.1	0	0	0	0	0	0	0	0	0	1463	705.06
0.11	0.55	1.4	0	0	0	0.1	0	0	0	0	0	0	0	0	0	1453	705.06
0.11	0.55	1.4	0	0	0	0.1	0	0	0	0	0	0	0	0	0	1443	705.06
0.11	0.55	1.4	0	0	0	0.1	0	0	0	0	0	0	0	0	0	1433	705.06
0.11	0.55	1.4	0	0	0	0.1	0	0	0	0	0	0	0	0	0	1423	705.06
0.11	0.55	1.4	0	0	0	0.1	0	0	0	0	0	0	0	0	0	1413	705.06
0.11	0.55	1.4	0	0	0	0.1	0	0	0	0	0	0	0	0	0	1403	705.06
0.11	0.55	1.4	0	0	0	0.1	0	0	0	0	0	0	0	0	0	1393	705.06
0.11	0.55	1.4	0	0	0	0.1	0	0	0	0	0	0	0	0	0	1383	705.06
0.11	0.55	1.4	0	0	0	0.1	0	0	0	0	0	0	0	0	0	1373	705.06
0.11	0.55	1.4	0	0	0	0.1	0	0	0	0	0	0	0	0	0	1363	705.06
0.11	0.55	1.4	0	0	0	0.1	0	0	0	0	0	0	0	0	0	1353	705.06
0.11	0.55	1.4	0	0	0	0.1	0	0	0	0	0	0	0	0	0	1343	705.06
0.11	0.55	1.4	0	0	0	0.1	0	0	0	0	0	0	0	0	0	1333	705.06
0.11	0.55	1.4	0	0	0	0.1	0	0	0	0	0	0	0	0	0	1323	705.06
0.11	0.55	1.4	0	0	0	0.1	0	0	0	0	0	0	0	0	0	1313	705.06
0.11	0.55	1.4	0	0	0	0.1	0	0	0	0	0	0	0	0	0	1303	705.06
0.11	0.55	1.4	0	0	0	0.1	0	0	0	0	0	0	0	0	0	1293	705.06
0.11	0.55	1.4	0	0	0	0.1	0	0	0	0	0	0	0	0	0	1283	705.06
0.11	0.55	1.4	0	0	0	0.1	0	0	0	0	0	0	0	0	0	1273	705.06
0.11	0.55	1.4	0	0	0	0.1	0	0	0	0	0	0	0	0	0	1263	705.06
0.11	0.55	1.4	0	0	0	0.1	0	0	0	0	0	0	0	0	0	1253	705.06
0.11	0.55	1.4	0	0	0	0.1	0	0	0	0	0	0	0	0	0	1243	705.06
0.11	0.55	1.4	0	0	0	0.1	0	0	0	0	0	0	0	0	0	1233	705.06
0.11	0.55	1.4	0	0	0	0.1	0	0	0	0	0	0	0	0	0	1223	705.06
0.11	0.55	1.4	0	0	0	0.1	0	0	0	0	0	0	0	0	0	1213	705.06
0.11	0.55	1.4	0	0	0	0.1	0	0	0	0	0	0	0	0	0	1203	705.06
0.11	0.55	1.4	0	0	0	0.1	0	0	0	0	0	0	0	0	0	1193	705.06
0.11	0.55	1.4	0	0	0	0.1	0	0	0	0	0	0	0	0	0	1183	705.06
0.11	0.55	1.4	0	0	0	0.1	0	0	0	0	0	0	0	0	0	1173	705.06
0.11	0.55	1.4	0	0	0	0.1	0	0	0	0	0	0	0	0	0	1163	705.06
0.11	0.55	1.4	0	0	0	0.1	0	0	0	0	0	0	0	0	0	1153	705.06
0.11	0.55	1.4	0	0	0	0.1	0	0	0	0	0	0	0	0	0	1143	705.06
0.11	0.55	1.4	0	0	0	0.1	0	0	0	0	0	0	0	0	0	1133	705.06
0.11	0.55	1.4	0	0	0	0.1	0	0	0	0	0	0	0	0	0	1123	705.06
0.11	0.55	1.4	0	0	0	0.1	0	0	0	0	0	0	0	0	0	1113	697.2
0.11	0.55	1.4	0	0	0	0.1	0	0	0	0	0	0	0	0	0	1103	686.25
0.11	0.55	1.4	0	0	0	0.1	0	0	0	0	0	0	0	0	0	1093	674.16
0.11	0.55	1.4	0	0	0	0.1	0	0	0	0	0	0	0	0	0	1083	661.65
0.11	0.55	1.4	0	0	0	0.1	0	0	0	0	0	0	0	0	0	1073	648.15
0.11	0.55	1.4	0	0	0	0.1	0	0	0	0	0	0	0	0	0	1063	633.31
0.11	0.55	1.4	0	0	0	0.1	0	0	0	0	0	0	0	0	0	1053	617.07
0.11	0.55	1.4	0	0	0	0.1	0	0	0	0	0	0	0	0	0	1043	599.38
0.11	0.55	1.4	0	0	0	0.1	0	0	0	0	0	0	0	0	0	1033	580.17
0.11	0.55	1.4	0	0	0	0.1	0	0	0	0	0	0	0	0	0	1023	559.33
0.11	0.55	1.4	0	0	0	0.1	0	0	0	0	0	0	0	0	0	1013	536.49
0.11	0.55	1.4	0	0	0	0.1	0	0	0	0	0	0	0	0	0	1003	511.36
0.11	0.55	1.4	0	0	0	0.1	0	0	0	0	0	0	0	0	0	993	484.01
0.11	0.55	1.4	0	0	0	0.1	0	0	0	0	0	0	0	0	0	983	454.52
0.11	0.55	1.4	0	0	0	0.1	0	0	0	0	0	0	0	0	0	973	422.94
0.11	0.55	1.4	0	0	0	0.1	0	0	0	0	0	0	0	0	0	963	391.72
0.11	0.55	1.4	0	0	0	0.5	0	0	0	0	0	0	0	0	0	1743	691.01
0.11	0.55	1.4	0	0	0	0.5	0	0	0	0	0	0	0	0	0	1733	697.07
0.11	0.55	1.4	0	0	0	0.5	0	0	0	0	0	0	0	0	0	1723	703.36
0.11	0.55	1.4	0	0	0	0.5	0	0	0	0	0	0	0	0	0	1713	705.06
0.11	0.55	1.4	0	0	0	0.5	0	0	0	0	0	0	0	0	0	1703	705.06
0.11	0.55	1.4	0	0	0	0.5	0	0	0	0	0	0	0	0	0	1693	705.06
0.11	0.55	1.4	0	0	0	0.5	0	0	0	0	0	0	0	0	0	1683	705.06
0.11	0.55	1.4	0	0	0	0.5	0	0	0	0	0	0	0	0	0	1673	705.06
0.11	0.55	1.4	0	0	0	0.5	0	0	0	0	0	0	0	0	0	1663	705.06
0.11	0.55	1.4	0	0	0	0.5	0	0	0	0	0	0	0	0	0	1653	705.06
0.11	0.55	1.4	0	0	0	0.5	0	0	0	0	0	0	0	0	0	1643	705.06
0.11	0.55	1.4	0	0	0	0.5	0	0	0	0	0	0	0	0	0	1633	705.06
0.11	0.55	1.4	0	0	0	0.5	0	0	0	0	0	0	0	0	0	1623	705.06
0.11	0.55	1.4	0	0	0	0.5	0	0	0	0	0	0	0	0	0	1613	705.06
0.11	0.55	1.4	0	0	0	0.5	0	0	0	0	0	0	0	0	0	1603	705.06
0.11	0.55	1.4	0	0	0	0.5	0	0	0	0	0	0	0	0	0	1593	705.06
0.11	0.55	1.4	0	0	0	0.5	0	0	0	0	0	0	0	0	0	1583	705.06
0.11	0.55	1.4	0	0	0	0.5	0	0	0	0	0	0	0	0	0	1573	705.06
0.11	0.55	1.4	0	0	0	0.5	0	0	0	0	0	0	0	0	0	1563	705.06
0.11	0.55	1.4	0	0	0	0.5	0	0	0	0	0	0	0	0	0	1553	705.06
0.11	0.55	1.4	0	0	0	0.5	0	0	0	0	0	0	0	0	0	1543	705.06
0.11	0.55	1.4	0	0	0	0.5	0	0	0	0	0	0	0	0	0	1533	705.06
0.11	0.55	1.4	0	0	0	0.5	0	0	0	0	0	0	0	0	0	1523	705.06
0.11	0.55	1.4	0	0	0	0.5	0	0	0	0	0	0	0	0	0	1513	705.06
0.11	0.55	1.4	0	0	0	0.5	0	0	0	0	0	0	0	0	0	1503	705.06
0.11	0.55	1.4	0	0	0	0.5	0	0	0	0	0	0	0	0	0	1493	705.06
0.11	0.55	1.4	0	0	0	0.5	0	0	0	0	0	0	0	0	0	1483	705.06
0.11	0.55	1.4	0	0	0	0.5	0	0	0	0	0	0	0	0	0	1473	705.06
0.11	0.55	1.4	0	0	0	0.5	0	0	0	0	0	0	0	0	0	1463	705.06
0.11	0.55	1.4	0	0	0	0.5	0	0	0	0	0	0	0	0	0	1453	705.06
0.11	0.55	1.4	0	0	0	0.5	0	0	0	0	0	0	0	0	0	1443	705.06
0.11	0.55	1.4	0	0	0	0.5	0	0	0	0	0	0	0	0	0	1433	705.06
0.11	0.55	1.4	0	0	0	0.5	0	0	0	0	0	0	0	0	0	1423	705.06
0.11	0.55	1.4	0	0	0	0.5	0	0	0	0	0	0	0	0	0	1413	705.06
0.11	0.55	1.4	0	0	0	0.5	0	0	0	0	0	0	0	0	0	1403	705.06
0.11	0.55	1.4	0	0	0	0.5	0	0	0	0	0	0	0	0	0	1393	705.06
0.11	0.55	1.4	0	0	0	0.5	0	0	0	0	0	0	0	0	0	1383	705.06
0.11	0.55	1.4	0	0	0	0.5	0	0	0	0	0	0	0	0	0	1373	705.06
0.11	0.55	1.4	0	0	0	0.5	0	0	0	0	0	0	0	0	0	1363	705.06
0.11	0.55	1.4	0	0	0	0.5	0	0	0	0	0	0	0	0	0	1353	705.06
0.11	0.55	1.4	0	0	0	0.5	0	0	0	0	0	0	0	0	0	1343	705.06
0.11	0.55	1.4	0	0	0	0.5	0	0	0	0	0	0	0	0	0	1333	705.06
0.11	0.55	1.4	0	0	0	0.5	0	0	0	0	0	0	0	0	0	1323	705.06
0.11	0.55	1.4	0	0	0	0.5	0	0	0	0	0	0	0	0	0	1313	705.06
0.11	0.55	1.4	0	0	0	0.5	0	0	0	0	0	0	0	0	0	1303	705.06
0.11	0.55	1.4	0	0	0	0.5	0	0	0	0	0	0	0	0	0	1293	705.06
0.11	0.55	1.4	0	0	0	0.5	0	0	0	0	0	0	0	0	0	1283	705.06
0.11	0.55	1.4	0	0	0	0.5	0	0	0	0	0	0	0	0	0	1273	705.06
0.11	0.55	1.4	0	0	0	0.5	0	0	0	0	0	0	0	0	0	1263	705.06
0.11	0.55	1.4	0	0	0	0.5	0	0	0	0	0	0	0	0	0	1253	705.06
0.11	0.55	1.4	0	0	0	0.5	0	0	0	0	0	0	0	0	0	1243	705.06
0.11	0.55	1.4	0	0	0	0.5	0	0	0	0	0	0	0	0	0	1233	705.06
0.11	0.55	1.4	0	0	0	0.5	0	0	0	0	0	0	0	0	0	1223	705.06
0.11	0.55	1.4	0	0	0	0.5	0	0	0	0	0	0	0	0	0	1213	706.07
0.11	0.55	1.4	0	0	0	0.5	0	0	0	0	0	0	0	0	0	1203	708.3
0.11	0.55	1.4	0	0	0	0.5	0	0	0	0	0	0	0	0	0	1193	710.44
0.11	0.55	1.4	0	0	0	0.5	0	0	0	0	0	0	0	0	0	1183	712.48
0.11	0.55	1.4	0	0	0	0.5	0	0	0	0	0	0	0	0	0	1173	714.44
0.11	0.55	1.4	0	0	0	0.5	0	0	0	0	0	0	0	0	0	1163	716.3
0.11	0.55	1.4	0	0	0	0.5	0	0	0	0	0	0	0	0	0	1153	718.08
0.11	0.55	1.4	0	0	0	0.5	0	0	0	0	0	0	0	0	0	1143	715.39
0.11	0.55	1.4	0	0	0	0.5	0	0	0	0	0	0	0	0	0	1133	709.61
0.11	0.55	1.4	0	0	0	0.5	0	0	0	0	0	0	0	0	0	1123	702.72
0.11	0.55	1.4	0	0	0	0.5	0	0	0	0	0	0	0	0	0	1113	694.69
0.11	0.55	1.4	0	0	0	0.5	0	0	0	0	0	0	0	0	0	1103	685.49
0.11	0.55	1.4	0	0	0	0.5	0	0	0	0	0	0	0	0	0	1093	675.08
0.11	0.55	1.4	0	0	0	0.5	0	0	0	0	0	0	0	0	0	1083	663.44
0.11	0.55	1.4	0	0	0	0.5	0	0	0	0	0	0	0	0	0	1073	650.53
0.11	0.55	1.4	0	0	0	0.5	0	0	0	0	0	0	0	0	0	1063	636.3
0.11	0.55	1.4	0	0	0	0.5	0	0	0	0	0	0	0	0	0	1053	620.67
0.11	0.55	1.4	0	0	0	0.5	0	0	0	0	0	0	0	0	0	1043	603.56
0.11	0.55	1.4	0	0	0	0.5	0	0	0	0	0	0	0	0	0	1033	584.88
0.11	0.55	1.4	0	0	0	0.5	0	0	0	0	0	0	0	0	0	1023	564.5
0.11	0.55	1.4	0	0	0	0.5	0	0	0	0	0	0	0	0	0	1013	542.31
0.11	0.55	1.4	0	0	0	0.5	0	0	0	0	0	0	0	0	0	1003	517.81
0.11	0.55	1.4	0	0	0	0.5	0	0	0	0	0	0	0	0	0	993	490.86
0.11	0.55	1.4	0	0	0	1	0	0	0	0	0	0	0	0	0	1733	681.16
0.11	0.55	1.4	0	0	0	1	0	0	0	0	0	0	0	0	0	1723	685.16
0.11	0.55	1.4	0	0	0	1	0	0	0	0	0	0	0	0	0	1713	690.68
0.11	0.55	1.4	0	0	0	1	0	0	0	0	0	0	0	0	0	1703	695.71
0.11	0.55	1.4	0	0	0	1	0	0	0	0	0	0	0	0	0	1693	700.27
0.11	0.55	1.4	0	0	0	1	0	0	0	0	0	0	0	0	0	1683	704.35
0.11	0.55	1.4	0	0	0	1	0	0	0	0	0	0	0	0	0	1673	705.06
0.11	0.55	1.4	0	0	0	1	0	0	0	0	0	0	0	0	0	1663	705.06
0.11	0.55	1.4	0	0	0	1	0	0	0	0	0	0	0	0	0	1653	705.06
0.11	0.55	1.4	0	0	0	1	0	0	0	0	0	0	0	0	0	1643	705.06
0.11	0.55	1.4	0	0	0	1	0	0	0	0	0	0	0	0	0	1633	705.06
0.11	0.55	1.4	0	0	0	1	0	0	0	0	0	0	0	0	0	1623	705.06
0.11	0.55	1.4	0	0	0	1	0	0	0	0	0	0	0	0	0	1613	705.06
0.11	0.55	1.4	0	0	0	1	0	0	0	0	0	0	0	0	0	1603	705.06
0.11	0.55	1.4	0	0	0	1	0	0	0	0	0	0	0	0	0	1593	705.06
0.11	0.55	1.4	0	0	0	1	0	0	0	0	0	0	0	0	0	1583	705.06
0.11	0.55	1.4	0	0	0	1	0	0	0	0	0	0	0	0	0	1573	705.06
0.11	0.55	1.4	0	0	0	1	0	0	0	0	0	0	0	0	0	1563	705.06
0.11	0.55	1.4	0	0	0	1	0	0	0	0	0	0	0	0	0	1553	705.06
0.11	0.55	1.4	0	0	0	1	0	0	0	0	0	0	0	0	0	1543	705.06
0.11	0.55	1.4	0	0	0	1	0	0	0	0	0	0	0	0	0	1533	705.06
0.11	0.55	1.4	0	0	0	1	0	0	0	0	0	0	0	0	0	1523	705.06
0.11	0.55	1.4	0	0	0	1	0	0	0	0	0	0	0	0	0	1513	705.06
0.11	0.55	1.4	0	0	0	1	0	0	0	0	0	0	0	0	0	1503	705.06
0.11	0.55	1.4	0	0	0	1	0	0	0	0	0	0	0	0	0	1493	705.06
0.11	0.55	1.4	0	0	0	1	0	0	0	0	0	0	0	0	0	1483	705.06
0.11	0.55	1.4	0	0	0	1	0	0	0	0	0	0	0	0	0	1473	705.06
0.11	0.55	1.4	0	0	0	1	0	0	0	0	0	0	0	0	0	1463	705.06
0.11	0.55	1.4	0	0	0	1	0	0	0	0	0	0	0	0	0	1453	705.06
0.11	0.55	1.4	0	0	0	1	0	0	0	0	0	0	0	0	0	1443	705.06
0.11	0.55	1.4	0	0	0	1	0	0	0	0	0	0	0	0	0	1433	705.06
0.11	0.55	1.4	0	0	0	1	0	0	0	0	0	0	0	0	0	1423	705.06
0.11	0.55	1.4	0	0	0	1	0	0	0	0	0	0	0	0	0	1413	705.06
0.11	0.55	1.4	0	0	0	1	0	0	0	0	0	0	0	0	0	1403	705.06
0.11	0.55	1.4	0	0	0	1	0	0	0	0	0	0	0	0	0	1393	705.06
0.11	0.55	1.4	0	0	0	1	0	0	0	0	0	0	0	0	0	1383	705.06
0.11	0.55	1.4	0	0	0	1	0	0	0	0	0	0	0	0	0	1373	705.06
0.11	0.55	1.4	0	0	0	1	0	0	0	0	0	0	0	0	0	1363	705.06
0.11	0.55	1.4	0	0	0	1	0	0	0	0	0	0	0	0	0	1353	705.06
0.11	0.55	1.4	0	0	0	1	0	0	0	0	0	0	0	0	0	1343	705.06
0.11	0.55	1.4	0	0	0	1	0	0	0	0	0	0	0	0	0	1333	705.06
0.11	0.55	1.4	0	0	0	1	0	0	0	0	0	0	0	0	0	1323	705.06
0.11	0.55	1.4	0	0	0	1	0	0	0	0	0	0	0	0	0	1313	705.06
0.11	0.55	1.4	0	0	0	1	0	0	0	0	0	0	0	0	0	1303	705.06
0.11	0.55	1.4	0	0	0	1	0	0	0	0	0	0	0	0	0	1293	705.06
0.11	0.55	1.4	0	0	0	1	0	0	0	0	0	0	0	0	0	1283	705.48
0.11	0.55	1.4	0	0	0	1	0	0	0	0	0	0	0	0	0	1273	708.33
0.11	0.55	1.4	0	0	0	1	0	0	0	0	0	0	0	0	0	1263	711.05
0.11	0.55	1.4	0	0	0	1	0	0	0	0	0	0	0	0	0	1253	713.64
0.11	0.55	1.4	0	0	0	1	0	0	0	0	0	0	0	0	0	1243	716.12
0.11	0.55	1.4	0	0	0	1	0	0	0	0	0	0	0	0	0	1233	718.47
0.11	0.55	1.4	0	0	0	1	0	0	0	0	0	0	0	0	0	1223	720.71
0.11	0.55	1.4	0	0	0	1	0	0	0	0	0	0	0	0	0	1213	722.83
0.11	0.55	1.4	0	0	0	1	0	0	0	0	0	0	0	0	0	1203	724.84
0.11	0.55	1.4	0	0	0	1	0	0	0	0	0	0	0	0	0	1193	725.98
0.11	0.55	1.4	0	0	0	1	0	0	0	0	0	0	0	0	0	1183	724.1
0.11	0.55	1.4	0	0	0	1	0	0	0	0	0	0	0	0	0	1173	721.58
0.11	0.55	1.4	0	0	0	1	0	0	0	0	0	0	0	0	0	1163	718.3
0.11	0.55	1.4	0	0	0	1	0	0	0	0	0	0	0	0	0	1153	714.19
0.11	0.55	1.4	0	0	0	1	0	0	0	0	0	0	0	0	0	1143	709.14
0.11	0.55	1.4	0	0	0	1	0	0	0	0	0	0	0	0	0	1133	703.09
0.11	0.55	1.4	0	0	0	1	0	0	0	0	0	0	0	0	0	1123	695.99
0.11	0.55	1.4	0	0	0	1	0	0	0	0	0	0	0	0	0	1113	687.83
0.11	0.55	1.4	0	0	0	1	0	0	0	0	0	0	0	0	0	1103	678.58
0.11	7	1.4	0	0	0	0.05	0	0	0	0	0	0	0	0	0	1753	565.12
0.11	7	1.4	0	0	0	0.05	0	0	0	0	0	0	0	0	0	1743	526.67
0.11	7	1.4	0	0	0	0.05	0	0	0	0	0	0	0	0	0	1733	491.92
0.11	7	1.4	0	0	0	0.05	0	0	0	0	0	0	0	0	0	1723	460.17
0.11	7	1.4	0	0	0	0.05	0	0	0	0	0	0	0	0	0	1713	448.44
0.11	7	1.4	0	0	0	0.05	0	0	0	0	0	0	0	0	0	1703	448.44
0.11	7	1.4	0	0	0	0.05	0	0	0	0	0	0	0	0	0	1693	448.44
0.11	7	1.4	0	0	0	0.05	0	0	0	0	0	0	0	0	0	1683	448.44
0.11	7	1.4	0	0	0	0.05	0	0	0	0	0	0	0	0	0	1673	448.44
0.11	7	1.4	0	0	0	0.05	0	0	0	0	0	0	0	0	0	1663	448.44
0.11	7	1.4	0	0	0	0.05	0	0	0	0	0	0	0	0	0	1653	448.44
0.11	7	1.4	0	0	0	0.05	0	0	0	0	0	0	0	0	0	1643	448.44
0.11	7	1.4	0	0	0	0.05	0	0	0	0	0	0	0	0	0	1633	448.44
0.11	7	1.4	0	0	0	0.05	0	0	0	0	0	0	0	0	0	1623	448.44
0.11	7	1.4	0	0	0	0.05	0	0	0	0	0	0	0	0	0	1613	448.44
0.11	7	1.4	0	0	0	0.05	0	0	0	0	0	0	0	0	0	1603	448.44
0.11	7	1.4	0	0	0	0.05	0	0	0	0	0	0	0	0	0	1593	448.44
0.11	7	1.4	0	0	0	0.05	0	0	0	0	0	0	0	0	0	1583	448.44
0.11	7	1.4	0	0	0	0.05	0	0	0	0	0	0	0	0	0	1573	448.44
0.11	7	1.4	0	0	0	0.05	0	0	0	0	0	0	0	0	0	1563	448.44
0.11	7	1.4	0	0	0	0.05	0	0	0	0	0	0	0	0	0	1553	448.44
0.11	7	1.4	0	0	0	0.05	0	0	0	0	0	0	0	0	0	1543	448.44
0.11	7	1.4	0	0	0	0.05	0	0	0	0	0	0	0	0	0	1533	448.44
0.11	7	1.4	0	0	0	0.05	0	0	0	0	0	0	0	0	0	1523	448.44
0.11	7	1.4	0	0	0	0.05	0	0	0	0	0	0	0	0	0	1513	448.44
0.11	7	1.4	0	0	0	0.05	0	0	0	0	0	0	0	0	0	1503	448.44
0.11	7	1.4	0	0	0	0.05	0	0	0	0	0	0	0	0	0	1493	448.44
0.11	7	1.4	0	0	0	0.05	0	0	0	0	0	0	0	0	0	1483	448.44
0.11	7	1.4	0	0	0	0.05	0	0	0	0	0	0	0	0	0	1473	448.44
0.11	7	1.4	0	0	0	0.05	0	0	0	0	0	0	0	0	0	1463	448.44
0.11	7	1.4	0	0	0	0.05	0	0	0	0	0	0	0	0	0	1453	448.44
0.11	7	1.4	0	0	0	0.05	0	0	0	0	0	0	0	0	0	1443	448.44
0.11	7	1.4	0	0	0	0.05	0	0	0	0	0	0	0	0	0	1433	448.44
0.11	7	1.4	0	0	0	0.05	0	0	0	0	0	0	0	0	0	1423	448.44
0.11	7	1.4	0	0	0	0.05	0	0	0	0	0	0	0	0	0	1413	448.44
0.11	7	1.4	0	0	0	0.05	0	0	0	0	0	0	0	0	0	1403	448.44
0.11	7	1.4	0	0	0	0.05	0	0	0	0	0	0	0	0	0	1393	448.44
[truncated: 8,630 more rows]
