# Supplementary material for: A Knowledge Transfer Framework for General Alloy Materials Properties Prediction
Source: Materials (Basel). 2022 Oct 24;15(21):7442. doi: 10.3390/ma15217442 (PMC9654329; doi:10.3390/ma15217442)
Supplement: Supplementary file 1 [file materials-15-07442-s001.zip › Phase_exp.csv]

Fe	Co	Ni	Al	Si	Cr	Nb	Mo	Ti	Cu	Mn	Zr	V	C	T	phase
35.51	31.81	32.68	0	0	0	0	0	0	0	0	0	0	0	25	1
30.45	30.73	29.19	9.63	0	0	0	0	0	0	0	0	0	0	25	1
27.81	27.49	27.28	17.42	0	0	0	0	0	0	0	0	0	0	25	1
26.13	25.85	25.15	22.87	0	0	0	0	0	0	0	0	0	0	25	1
24.38	23.92	23.28	28.42	0	0	0	0	0	0	0	0	0	0	25	1
30.89	30.52	30.27	0	8.31	0	0	0	0	0	0	0	0	0	25	1
27.73	28.16	27.28	0	16.83	0	0	0	0	0	0	0	0	0	25	2
26.31	25.72	26.06	0	21.91	0	0	0	0	0	0	0	0	0	25	2
30.21	25.23	24.32	0	0	20.23	0	0	0	0	0	0	0	0	25	1
26.12	25.43	27.63	0	0	20.83	0	0	0	0	0	0	0	0	25	1
28.46	24.68	23.84	0	0	21.3	1.73	0	0	0	0	0	0	0	25	2
27.49	25.11	24.47	0	0	21.11	1.82	0	0	0	0	0	0	0	25	2
26.39	25.1	24.94	0	0	20.46	3.1	0	0	0	0	0	0	0	25	2
27.68	23.34	24.15	0	0	21.68	3.16	0	0	0	0	0	0	0	25	2
28.43	23.07	22.6	0	0	22.05	3.85	0	0	0	0	0	0	0	25	2
24.48	24.16	24.66	0	0	26.82	0	0	0	0	0	0	0	0	25	1
24.1	23.14	22.58	5.61	0	24.58	0	0	0	0	0	0	0	0	25	1
23.34	22.61	22.55	7.82	0	23.68	0	0	0	0	0	0	0	0	25	1
20.91	21.02	22.87	12.4	0	22.8	0	0	0	0	0	0	0	0	25	1
21.16	21.04	20.51	15	0	22.29	0	0	0	0	0	0	0	0	25	1
21.33	20.56	20.1	16.18	0	21.83	0	0	0	0	0	0	0	0	25	1
20.68	19.78	20.17	18.26	0	21.12	0	0	0	0	0	0	0	0	25	1
18.74	19.36	19.59	23.03	0	19.28	0	0	0	0	0	0	0	0	25	1
18.08	18.17	17.66	27.79	0	18.3	0	0	0	0	0	0	0	0	25	1
16.78	16.79	16.81	32.01	0	17.6	0	0	0	0	0	0	0	0	25	1
25.09	24.47	24.4	0	0	26.05	0	0	0	0	0	0	0	0	25	1
23.82	23.21	22.59	5.89	0	24.49	0	0	0	0	0	0	0	0	25	1
23.22	22.63	22.69	8.03	0	23.44	0	0	0	0	0	0	0	0	25	1
21.66	22.63	22.06	12.1	0	21.55	0	0	0	0	0	0	0	0	25	1
20.92	21.19	20.69	15.66	0	21.54	0	0	0	0	0	0	0	0	25	1
20.18	21.15	20.43	17.33	0	20.93	0	0	0	0	0	0	0	0	25	1
20.33	19.58	19.27	20.12	0	20.7	0	0	0	0	0	0	0	0	25	1
19.11	19.24	19.06	25.53	0	19.06	0	0	0	0	0	0	0	0	25	1
17.95	18.69	17.66	27.44	0	18.26	0	0	0	0	0	0	0	0	25	1
17.29	17.65	16.97	30.13	0	17.96	0	0	0	0	0	0	0	0	25	1
24.84	25.61	24.38	0	0	25.17	0	0	0	0	0	0	0	0	25	1
23.81	23.55	23.06	5.41	0	24.17	0	0	0	0	0	0	0	0	25	1
22.99	23.03	22.91	7.83	0	23.24	0	0	0	0	0	0	0	0	25	1
22.27	21.75	22.06	11.05	0	22.86	0	0	0	0	0	0	0	0	25	1
20.99	21.06	20.99	15.45	0	21.5	0	0	0	0	0	0	0	0	25	1
20.77	19.77	21.22	16.9	0	21.35	0	0	0	0	0	0	0	0	25	1
24.6	21.6	22	0	0	21.6	0	10.2	0	0	0	0	0	0	25	2
19.9	19.8	19.4	10.2	0	19.7	0	11	0	0	0	0	0	0	25	2
15.6	18.1	24.4	24.5	0	12.3	0	5.1	0	0	0	0	0	0	25	2
11.5	17.4	23.1	35.6	0	9.2	0	3.2	0	0	0	0	0	0	25	2
11.6	16.3	20.4	39	0	9.3	0	3.4	0	0	0	0	0	0	25	1
20	20	20	0	0	20	0	0	20	0	0	0	0	0	25	1
18.2	18.2	18.2	9	0	18.2	0	0	18.2	0	0	0	0	0	25	2
16.7	16.6	16.7	16.7	0	16.6	0	0	16.7	0	0	0	0	0	25	2
15.4	15.4	15.4	23	0	15.4	0	0	15.4	0	0	0	0	0	25	1
14.3	14.3	14.3	28.5	0	14.3	0	0	14.3	0	0	0	0	0	25	1
19.3	27	27.1	0	0	18.7	0	0	9.3	0	0	0	0	0	25	1
17.1	26.1	26.3	3.8	0	17.6	0	0	9.1	0	0	0	0	0	25	1
16.3	24.5	24.6	0	0	17.1	0	0	17.5	0	0	0	0	0	25	2
15.6	23.9	23.6	3.9	0	15.6	0	0	17.4	0	0	0	0	0	25	2
20	20	20	0	0	20	0	0	0	20	0	0	0	0	25	1
20	0	20	20	0	20	0	0	0	20	0	0	0	0	25	1
20	0	20	0	0	20	0	20	0	20	0	0	0	0	25	1
20	0	20	0	0	20	0	0	0	20	20	0	0	0	25	1
20	20	20	20	0	20	0	0	0	0	0	0	0	0	25	1
18.2	18.2	18.2	27.2	0	18.2	0	0	0	0	0	0	0	0	25	1
16.7	16.7	16.7	33.2	0	16.7	0	0	0	0	0	0	0	0	25	1
15.4	15.4	15.4	38.4	0	15.4	0	0	0	0	0	0	0	0	25	1
14.3	14.3	14.3	42.8	0	14.3	0	0	0	0	0	0	0	0	25	1
22.33	20.73	18.24	18.31	0	20.39	0	0	0	0	0	0	0	0	25	1
16.15	19.24	23.85	28.77	0	11.98	0	0	0	0	0	0	0	0	25	1
21.9	21.1	19.1	16.7	0	21.2	0	0	0	0	0	0	0	0	25	1
19.2	19.4	18.5	19.8	0	21.2	0	2	0	0	0	0	0	0	25	1
16.9	23.2	36.2	16.9	0	5.8	0	0.9	0	0	0	0	0	0	25	1
17	23.3	37.9	12.2	0	8.4	0	1.1	0	0	0	0	0	0	25	1
14.7	22.2	34.9	14.8	0	7.8	0	5.5	0	0	0	0	0	0	25	1
14.6	23.3	35.8	10.7	0	10.9	0	4.6	0	0	0	0	0	0	25	1
19.61	19.61	19.61	19.61	0	19.61	0	0	0	0	0	0	0	1.96	25	2
19.23	19.23	19.23	19.23	0	19.23	0	0	0	0	0	0	0	3.85	25	2
18.87	18.87	18.87	18.87	0	18.87	0	0	0	0	0	0	0	5.66	25	2
18.52	18.52	18.52	18.52	0	18.52	0	0	0	0	0	0	0	7.41	25	2
18.18	18.18	18.18	18.18	0	18.18	0	0	0	0	0	0	0	9.09	25	2
16.67	16.67	16.67	16.67	0	16.67	0	0	0	0	0	0	0	16.67	25	2
15.38	15.38	15.38	15.38	0	15.38	0	0	0	0	0	0	0	23.08	25	2
19.6	19.6	19.6	19.6	0	19.6	2	0	0	0	0	0	0	0	25	1
19	19	19	19	0	19	5	0	0	0	0	0	0	0	25	1
18.2	18.2	18.2	18.2	0	18.2	9	0	0	0	0	0	0	0	25	2
17.4	17.4	17.4	17.4	0	17.4	13	0	0	0	0	0	0	0	25	2
20.5	9.9	17.6	17.9	0	21.7	0	12.4	0	0	0	0	0	0	25	2
15.6	18.1	24.4	24.5	0	12.3	0	5.1	0	0	0	0	0	0	25	2
15.8	24.2	18	18.3	0	15.3	0	8.4	0	0	0	0	0	0	25	2
15.1	29.6	15.3	15.9	0	15.4	0	8.7	0	0	0	0	0	0	25	2
11.8	19.6	19.6	19.6	0	19.6	0	9.8	0	0	0	0	0	0	25	2
18.2	18.2	18.2	18.2	0	18.2	0	9.1	0	0	0	0	0	0	25	2
25.6	16	16.9	16.9	0	16.5	0	8.3	0	0	0	0	0	0	25	2
29.6	13.5	15.7	17.4	0	15.5	0	7.7	0	0	0	0	0	0	25	2
21.5	21.6	0	21.8	0	22.3	0	12.8	0	0	0	0	0	0	25	2
19.8	19.7	9.6	20.7	0	19.6	0	10.6	0	0	0	0	0	0	25	2
18.2	18.2	18.2	18.2	0	18.2	0	9	0	0	0	0	0	0	25	2
16.7	16.7	25	16.7	0	16.7	0	8.2	0	0	0	0	0	0	25	2
15.4	15.4	30.8	15.4	0	15.4	0	7.6	0	0	0	0	0	0	25	2
21.9	21.1	19.1	16.7	0	21.2	0	0	0	0	0	0	0	0	25	1
19.9	20.1	18.5	17.6	3.7	20.2	0	0	0	0	0	0	0	0	25	1
22.9	17.2	14.1	11.5	8.9	25.4	0	0	0	0	0	0	0	0	25	1
21	17.2	13.1	10.5	13.8	24.4	0	0	0	0	0	0	0	0	25	1
19.7	19.7	14	13.5	16.1	20.1	0	0	0	0	0	0	0	0	25	2
19.8	18.3	16.9	17.3	17.3	11.1	0	0	0	0	0	0	0	0	25	2
18.2	18.2	18.2	0	0	18.2	0	0	9.1	18.2	0	0	0	0	25	1
18.2	18.2	18.2	13.5	0	18.2	0	0	9.1	4.5	0	0	0	0	25	1
18.2	18.2	18.2	9.1	0	18.2	0	0	9.1	9.1	0	0	0	0	25	1
18.2	18.2	18.2	4.5	0	18.2	0	0	9.1	13.5	0	0	0	0	25	1
18.2	18.2	18.2	18.2	0	18.2	0	0	9.1	0	0	0	0	0	25	1
20	20	20	20	0	20	0	0	0	0	0	0	0	0	25	1
18.2	18.2	18.2	18.2	0	18.2	0	0	9.1	0	0	0	0	0	25	1
16.7	16.7	16.7	16.7	0	16.6	0	0	16.6	0	0	0	0	0	25	1
15.4	15.4	15.4	15.4	0	15.4	0	0	23	0	0	0	0	0	25	1
16.7	0	16.7	16.7	0	0	0	0	16.7	0	0	16.7	16.7	0	25	1
16.7	0	16.7	0	0	0	0	16.7	16.7	0	0	16.7	16.7	0	25	2
14.3	14.3	14.3	14.3	0	0	0	0	14.3	0	0	14.3	14.3	0	25	1
19.4	19.3	19.3	0	0	21.3	0	0	0	0	20.7	0	0	0	25	1
19.5	19.3	18.2	2.4	0	20.9	0	0	0	0	19.7	0	0	0	25	1
19.1	19.3	18	4.6	0	20.9	0	0	0	0	18.1	0	0	0	25	1
18.3	18.2	17.7	7.6	0	20	0	0	0	0	18.2	0	0	0	25	1
17.5	18	17.8	9.3	0	19	0	0	0	0	18.4	0	0	0	25	1
17.4	17.6	17.6	10.4	0	19	0	0	0	0	18	0	0	0	25	1
17.6	17.1	17.6	11.9	0	17.9	0	0	0	0	17.9	0	0	0	25	1
17.2	17	17.2	13.1	0	18.2	0	0	0	0	17.3	0	0	0	25	1
16.8	16.9	17.2	14	0	17.9	0	0	0	0	17.2	0	0	0	25	1
16.8	16.9	16.7	14.4	0	18.3	0	0	0	0	16.9	0	0	0	25	1
16.2	16.1	16.3	17.5	0	17.4	0	0	0	0	16.4	0	0	0	25	1
15.5	15.4	15.5	21.3	0	16.4	0	0	0	0	15.9	0	0	0	25	1
20.1	19.9	20	0	0	20.6	0	0	0	0	19.5	0	0	0	25	1
19.6	19.3	19.5	0	0	20	0	0	0	0	17	0	4.6	0	25	1
18.4	18.9	18	0	0	18.8	0	0	0	0	17.8	0	9.1	0	25	1
18.2	17.2	17.2	0	0	17.5	0	0	0	0	16.5	0	13.3	0	25	2
17.2	16.2	16.5	0	0	17	0	0	0	0	16.1	0	17	0	25	2
34.9	7	11.7	0	0	23.3	0	0	0	0	23.3	0	0	0	25	1
33.3	11.1	11.1	0	0	22.2	0	0	0	0	22.2	0	0	0	25	1
25	0	25	25	0	25	0	0	0	0	0	0	0	0	25	1
20	0	20	20	0	20	0	20	0	0	0	0	0	0	25	1
23.8	0	23.8	23.8	0	23.8	0	4.8	0	0	0	0	0	0	25	1
22.2	0	22.2	22.2	0	22.2	0	11.2	0	0	0	0	0	0	25	2
20.8	0	20.8	20.8	0	20.8	0	16.8	0	0	0	0	0	0	25	2
25	25	0	0	0	25	0	0	0	25	0	0	0	0	25	1
20	20	0	20	0	20	0	0	0	20	0	0	0	0	25	1
23.3	23.3	0	6.8	0	23.3	0	0	0	23.3	0	0	0	0	25	1
22.2	22.2	0	11.2	0	22.2	0	0	0	22.2	0	0	0	0	25	1
20.8	20.8	0	16.8	0	20.8	0	0	0	20.8	0	0	0	0	25	1
18.9	18.9	0	24.4	0	18.9	0	0	0	18.9	0	0	0	0	25	1
18.2	18.2	0	27.2	0	18.2	0	0	0	18.2	0	0	0	0	25	1
17.2	17.2	0	31.2	0	17.2	0	0	0	17.2	0	0	0	0	25	1
16.7	16.7	0	33.2	0	16.7	0	0	0	16.7	0	0	0	0	25	1
15.9	15.9	0	36.4	0	15.9	0	0	0	15.9	0	0	0	0	25	1
15.4	15.4	0	38.4	0	15.4	0	0	0	15.4	0	0	0	0	25	1
14.7	14.7	0	41.2	0	14.7	0	0	0	14.7	0	0	0	0	25	1
14.3	14.3	0	42.8	0	14.3	0	0	0	14.3	0	0	0	0	25	1
20.8	20.9	20.5	0	0	21.4	0	0	0	16.5	0	0	0	0	25	1
18	17.7	19	9.4	0	18.2	0	0	0	17.7	0	0	0	0	25	1
16.8	17	16.8	16.7	0	17.2	0	0	0	15.6	0	0	0	0	25	1
15.6	15.5	15.3	24.3	0	15.6	0	0	0	13.7	0	0	0	0	25	1
15.5	13.8	14.8	28.5	0	13.9	0	0	0	13.5	0	0	0	0	25	1
14.1	13	13.4	36.3	0	11.8	0	0	0	11.3	0	0	0	0	25	1
13.5	12.6	12.1	38.9	0	11.2	0	0	0	11.7	0	0	0	0	25	1
18.2	18.2	18.2	0	0	18.2	0	0	9	18.2	0	0	0	0	25	2
17.2	17.2	17.2	0	0	17.2	0	0	14	17.2	0	0	0	0	25	2
16.7	16.7	16.7	0	0	16.7	0	0	16.7	16.7	0	0	0	0	25	2
18.18	18.18	18.18	9.09	0	18.18	0	0	0	18.18	0	0	0	0	25	1
17.5	17.5	17.5	8.7	0	17.5	0	0	3.5	17.5	0	0	0	0	25	1
16.9	16.9	16.9	8.4	0	16.9	0	0	6.7	16.9	0	0	0	0	25	1
16.3	16.3	16.3	8.1	0	16.3	0	0	9.8	16.3	0	0	0	0	25	1
15.8	15.8	15.8	7.9	0	15.8	0	0	12.6	15.8	0	0	0	0	25	1
15.3	15.3	15.3	7.6	0	15.3	0	0	15.3	15.3	0	0	0	0	25	2
14.9	14.9	14.9	7.4	0	14.9	0	0	17.9	14.9	0	0	0	0	25	2
14.4	14.4	14.4	7.2	0	14.4	0	0	20.2	14.4	0	0	0	0	25	2
14.1	14.1	14.1	7	0	14.1	0	0	22.5	14.1	0	0	0	0	25	2
13.7	13.7	13.7	6.8	0	13.7	0	0	24.6	13.7	0	0	0	0	25	2
13.3	13.3	13.3	6.6	0	13.3	0	0	26.6	13.3	0	0	0	0	25	2
18.18	18.18	18.18	9.09	0	18.18	0	0	0	18.18	0	0	0	0	25	1
17.5	17.5	17.5	8.7	0	17.5	0	0	0	17.5	0	0	3.5	0	25	1
17.5	17.5	17.5	8.4	0	17.5	0	0	0	17.5	0	0	6.7	0	25	1
16.3	16.3	16.3	8.1	0	16.3	0	0	0	16.3	0	0	9.8	0	25	2
15.8	15.8	15.8	7.9	0	15.8	0	0	0	15.8	0	0	12.6	0	25	2
15.3	15.3	15.3	7.6	0	15.3	0	0	0	15.3	0	0	15.3	0	25	2
14.9	14.9	14.9	7.4	0	14.9	0	0	0	14.9	0	0	17.9	0	25	1
14.4	14.4	14.4	7.2	0	14.4	0	0	0	14.4	0	0	20.2	0	25	1
14.1	14.1	14.1	7	0	14.1	0	0	0	14.1	0	0	22.5	0	25	1
13.7	13.7	13.7	6.8	0	13.7	0	0	0	13.7	0	0	24.6	0	25	1
13.3	13.3	13.3	6.6	0	13.3	0	0	0	13.3	0	0	26.6	0	25	1
16.6	16.6	16.6	16.6	0	16.6	0	0	0	16.6	0	0	0	0	25	1
14.3	14.3	14.3	14.3	0	14.3	0	0	0	14.3	14.3	0	0	0	25	2
14.3	14.3	14.3	14.3	0	14.3	0	0	14.3	14.3	0	0	0	0	25	1
14.3	14.3	14.3	14.3	0	14.3	0	0	0	14.3	0	0	14.3	0	25	1
25	25	25	0	0	0	0	0	0	25	0	0	0	0	25	1
21.7	0	13.2	21.7	0	21.7	0	0	0	21.7	0	0	0	0	25	1
20.8	0	16.8	20.8	0	20.8	0	0	0	20.8	0	0	0	0	25	1
20	0	20	20	0	20	0	0	0	20	0	0	0	0	25	1
19.2	0	23.2	19.2	0	19.2	0	0	0	19.2	0	0	0	0	25	1
18.5	0	26	18.5	0	18.5	0	0	0	18.5	0	0	0	0	25	1
19.2	0	38.4	4	0	19.2	0	0	0	19.2	0	0	0	0	25	1
18.5	0	37	7.5	0	18.5	0	0	0	18.5	0	0	0	0	25	1
17.9	0	35.8	10.5	0	17.9	0	0	0	17.9	0	0	0	0	25	1
16.7	0	33.2	16.7	0	16.7	0	0	0	16.7	0	0	0	0	25	1
16.1	0	32.2	19.5	0	16.1	0	0	0	16.1	0	0	0	0	25	1
16.6	0	16.6	16.6	0	16.6	0	0	16.6	16.6	0	0	0	0	25	2
0	0	25	25	0	0	0	0	25	25	0	0	0	0	25	1
15	0	20	22.5	0	0	0	0	22.5	20	0	0	0	0	25	1
20	0	20	20	0	0	0	0	20	20	0	0	0	0	25	1
0	0	0	27.6	0	0	24.1	0	24.8	0	0	0	23.5	0	25	1
0	0	0	25.6	0	10.2	22.2	0	21.4	0	0	0	20.6	0	25	1
0	0	0	22.9	0	18.8	20.2	0	19.3	0	0	0	18.8	0	25	1
0	0	0	21.7	0	25	18.7	0	17.8	0	0	0	16.8	0	25	1
0	0	0	27.6	0	0	24.1	0	24.8	0	0	0	23.5	0	800	1
0	0	0	25.6	0	10.2	22.2	0	21.4	0	0	0	20.6	0	800	1
0	0	0	22.9	0	18.8	20.2	0	19.3	0	0	0	18.8	0	800	1
0	0	0	21.7	0	25	18.7	0	17.8	0	0	0	16.8	0	800	1
0	0	0	27.6	0	0	24.1	0	24.8	0	0	0	23.5	0	1000	2
0	0	0	25.6	0	10.2	22.2	0	21.4	0	0	0	20.6	0	1000	2
0	0	0	22.9	0	18.8	20.2	0	19.3	0	0	0	18.8	0	1000	2
0	0	0	21.7	0	25	18.7	0	17.8	0	0	0	16.8	0	1000	2
0	0	0	5.4	0	0	25.5	25	22	0	0	0	22.1	0	25	1
0	0	0	9.8	0	0	24.3	25.6	19.9	0	0	0	20.4	0	25	1
0	0	0	14.2	0	0	22.5	22.2	20.7	0	0	0	20.5	0	25	1
0	0	0	17.6	0	0	21.9	24.6	16.9	0	0	0	19	0	25	1
0	0	0	27.7	0	0	18.2	20.4	16	0	0	0	17.8	0	25	1
0	0	0	25	0	0	25	0	25	0	0	0	25	0	25	1
0	0	0	25	0	0	25	0	25	0	0	0	25	0	1000	1
0	0	0	0	0	0	28	0	24.5	0	0	24.2	23.3	0	25	1
0	0	0	0	0	0	29.3	0	23.8	0	0	24.6	22.4	0	1000	1
0	0	0	0	0	0	23.7	0	19.6	0	0	8.9	47.8	0	25	1
0	0	0	0	0	0	25.7	0	21.2	0	0	7.6	45.4	0	1000	1
0	0	0	0	0	25	25	0	25	0	0	25	0	0	25	2
0	0	0	0	0	25	25	0	25	0	0	25	0	0	1000	2
0	0	0	0	0	20	20	0	20	0	0	20	20	0	25	2
0	0	0	0	0	20	20	0	20	0	0	20	20	0	1000	2
0	0	0	0	0	0	21.4	0	26.3	0	0	25.92	26.38	0	25	1
0	0	0	0	0	0	27.86	9.09	23.75	0	0	16.69	22.61	0	25	1
0	0	0	0	0	0	22.46	24.42	17.99	0	0	15.97	19.16	0	25	1
0	0	0	0	0	0	17.55	29.82	17.54	0	0	17.54	17.55	0	25	1
0	0	0	0	0	0	28.26	0	31.09	0	0	31.37	9.28	0	25	1
0	0	0	0	0	0	24.39	7.74	28.72	0	0	30.15	9.01	0	25	1
0	0	0	0	0	0	37.6	16.84	23.42	0	0	16.71	5.43	0	25	1
0	0	0	0	0	0	26.04	20.41	27.61	0	0	19.71	6.24	0	25	1
0	0	0	0	0	0	21.48	11.03	25.16	0	0	36.87	5.47	0	25	1
0	0	0	0	0	0	28.33	35.84	18.13	0	0	12.74	4.96	0	25	1
0	0	0	0	0	0	21.74	28.26	21.74	0	0	21.74	6.52	0	25	1
0	0	0	0	0	0	25	25	25	0	0	25	0	0	25	1
0	0	0	0	0	0	23.5	23.5	23.5	0	0	23.5	6	0	25	1
0	0	0	0	0	0	22.2	22.2	22.2	0	0	22.2	11.2	0	25	1
0	0	0	0	0	0	21	21	21	0	0	21	16	0	25	1
0	0	0	0	0	0	20	20	20	0	0	20	20	0	25	1
0	0	0	0	0	0	19	19	19	0	0	19	24	0	25	1
0	0	0	0	0	0	18.2	18.2	18.2	0	0	18.2	27.2	0	25	1
0	0	0	0	0	0	16.7	16.7	16.7	0	0	16.7	33.2	0	25	1
0	0	0	0	0	0	14.3	14.3	14.3	0	0	14.3	42.8	0	25	1
20	20	20	20	0	20	0	0	0	0	0	0	0	0	25	1
19.6	19.6	19.6	19.6	0	19.6	2	0	0	0	0	0	0	0	25	1
19	19	19	19	0	19	5	0	0	0	0	0	0	0	25	2
18.2	18.2	18.2	18.2	0	18.2	9	0	0	0	0	0	0	0	25	2
17.4	17.4	17.4	17.4	0	17.4	13	0	0	0	0	0	0	0	25	2
25.26	24.22	25.54	0	0	0	0	0	0	0	0	0	24.98	0	25	1
24.79	23.22	22.69	0	0	0	0	5.18	0	0	0	0	24.12	0	25	2
23.88	22.6	24.63	0	0	0	0	7.25	0	0	0	0	21.64	0	25	2
21.24	19.64	17.49	0	0	0	0	17.33	0	0	0	0	24.31	0	25	2
19.62	19.72	15.98	0	0	0	0	23.33	0	0	0	0	21.37	0	25	2
20.41	18.84	15.08	0	0	0	0	23.37	0	0	0	0	22.3	0	25	2
19.65	19.37	17.59	0	0	0	0	23.26	0	0	0	0	20.13	0	25	2
17.02	17.91	16.64	0	0	0	0	27.88	0	0	0	0	20.55	0	25	2
18.56	16.91	34.59	0	0	0	0	12.83	0	0	0	0	17.12	0	25	2
18.91	18.08	33.32	0	0	0	0	12.54	0	0	0	0	17.15	0	25	2
17.88	17.69	35.34	0	0	0	0	13.14	0	0	0	0	15.96	0	25	2
11.22	18.6	15.71	0	0	5.6	0	0	23.38	5.77	9.95	0	9.78	0	25	2
12.78	12.38	9.67	14.48	0	17.32	0	0	9.81	3.46	2.82	0	17.28	0	25	1
10.3	11.53	9.77	23.61	0	10.94	0	0	10.58	4.47	6.9	0	11.9	0	25	1
6.87	2.59	2.5	37.97	0	19.96	0	0	3.82	3.08	3.51	0	19.7	0	25	2
14.3	14.3	14.3	28.5	0	14.3	0	0	0	14.3	0	0	0	0	1000	1
14.3	14.3	14.3	28.5	0	14.3	0	0	0	14.3	0	0	0	0	25	1
14.3	14.3	14.3	28.5	0	14.3	0	0	0	14.3	0	0	0	0	600	1
14.3	14.3	14.3	28.5	0	14.3	0	0	0	14.3	0	0	0	0	700	1
14.3	14.3	14.3	28.5	0	14.3	0	0	0	14.3	0	0	0	0	800	1
14.3	14.3	14.3	28.5	0	14.3	0	0	0	14.3	0	0	0	0	900	1
14.3	14.3	14.3	28.5	0	14.3	0	0	0	14.3	0	0	0	0	1100	1
14.3	14.3	14.3	28.5	0	14.3	0	0	0	14.3	0	0	0	0	500	1
16.7	16.7	16.7	16.5	0	16.7	0	0	0	16.7	0	0	0	0	1000	1
16.7	16.7	16.7	16.5	0	16.7	0	0	0	16.7	0	0	0	0	25	1
16.7	16.7	16.7	16.5	0	16.7	0	0	0	16.7	0	0	0	0	600	1
16.7	16.7	16.7	16.5	0	16.7	0	0	0	16.7	0	0	0	0	700	1
16.7	16.7	16.7	16.5	0	16.7	0	0	0	16.7	0	0	0	0	800	1
16.7	16.7	16.7	16.5	0	16.7	0	0	0	16.7	0	0	0	0	900	1
18.2	18.2	18.2	9	0	18.2	0	0	0	18.2	0	0	0	0	1000	1
18.2	18.2	18.2	9	0	18.2	0	0	0	18.2	0	0	0	0	25	1
18.2	18.2	18.2	9	0	18.2	0	0	0	18.2	0	0	0	0	300	1
18.2	18.2	18.2	9	0	18.2	0	0	0	18.2	0	0	0	0	500	1
18.2	18.2	18.2	9	0	18.2	0	0	0	18.2	0	0	0	0	700	1
18.2	18.2	18.2	9	0	18.2	0	0	0	18.2	0	0	0	0	900	1
18.2	18.2	18.2	9	0	18.2	0	0	0	18.2	0	0	0	0	1100	1
0	0	0	20.2	0	20.3	19.8	19	20.7	0	0	0	0	0	25	1
0	0	0	20.2	0	20.3	19.8	19	20.7	0	0	0	0	0	400	1
0	0	0	20.2	0	20.3	19.8	19	20.7	0	0	0	0	0	600	1
0	0	0	20.2	0	20.3	19.8	19	20.7	0	0	0	0	0	800	1
0	0	0	20.2	0	20.3	19.8	19	20.7	0	0	0	0	0	1000	1
0	0	0	20.2	0	20.3	19.8	19	20.7	0	0	0	0	0	1200	1
