# Supplementary material for: A Knowledge Transfer Framework for General Alloy Materials Properties Prediction
Source: Materials (Basel). 2022 Oct 24;15(21):7442. doi: 10.3390/ma15217442 (PMC9654329; doi:10.3390/ma15217442)
Supplement: Supplementary file 1 [file materials-15-07442-s001.zip › Phase_sim.csv]

Fe	Co	Ni	Al	Si	Cr	Nb	Mo	Ti	Cu	Mn	Zr	V	C	T	phase
33.4	33.3	33.3	0	0	0	0	0	0	0	0	0	0	0	25	1
33.4	33.3	33.3	0	0	0	0	0	0	0	0	0	0	0	40	1
33.4	33.3	33.3	0	0	0	0	0	0	0	0	0	0	0	60	1
33.4	33.3	33.3	0	0	0	0	0	0	0	0	0	0	0	80	1
33.4	33.3	33.3	0	0	0	0	0	0	0	0	0	0	0	100	1
33.4	33.3	33.3	0	0	0	0	0	0	0	0	0	0	0	120	1
33.4	33.3	33.3	0	0	0	0	0	0	0	0	0	0	0	140	1
33.4	33.3	33.3	0	0	0	0	0	0	0	0	0	0	0	160	1
33.4	33.3	33.3	0	0	0	0	0	0	0	0	0	0	0	180	1
33.4	33.3	33.3	0	0	0	0	0	0	0	0	0	0	0	200	1
33.4	33.3	33.3	0	0	0	0	0	0	0	0	0	0	0	220	1
33.4	33.3	33.3	0	0	0	0	0	0	0	0	0	0	0	240	1
33.4	33.3	33.3	0	0	0	0	0	0	0	0	0	0	0	260	1
33.4	33.3	33.3	0	0	0	0	0	0	0	0	0	0	0	280	1
33.4	33.3	33.3	0	0	0	0	0	0	0	0	0	0	0	300	1
33.4	33.3	33.3	0	0	0	0	0	0	0	0	0	0	0	320	1
33.4	33.3	33.3	0	0	0	0	0	0	0	0	0	0	0	340	1
33.4	33.3	33.3	0	0	0	0	0	0	0	0	0	0	0	360	1
33.4	33.3	33.3	0	0	0	0	0	0	0	0	0	0	0	380	1
33.4	33.3	33.3	0	0	0	0	0	0	0	0	0	0	0	400	1
33.4	33.3	33.3	0	0	0	0	0	0	0	0	0	0	0	420	1
33.4	33.3	33.3	0	0	0	0	0	0	0	0	0	0	0	440	1
33.4	33.3	33.3	0	0	0	0	0	0	0	0	0	0	0	460	1
33.4	33.3	33.3	0	0	0	0	0	0	0	0	0	0	0	480	1
33.4	33.3	33.3	0	0	0	0	0	0	0	0	0	0	0	500	1
33.4	33.3	33.3	0	0	0	0	0	0	0	0	0	0	0	520	1
33.4	33.3	33.3	0	0	0	0	0	0	0	0	0	0	0	540	1
33.4	33.3	33.3	0	0	0	0	0	0	0	0	0	0	0	560	1
33.4	33.3	33.3	0	0	0	0	0	0	0	0	0	0	0	580	1
33.4	33.3	33.3	0	0	0	0	0	0	0	0	0	0	0	600	1
33.4	33.3	33.3	0	0	0	0	0	0	0	0	0	0	0	620	1
33.4	33.3	33.3	0	0	0	0	0	0	0	0	0	0	0	640	1
33.4	33.3	33.3	0	0	0	0	0	0	0	0	0	0	0	660	1
33.4	33.3	33.3	0	0	0	0	0	0	0	0	0	0	0	680	1
33.4	33.3	33.3	0	0	0	0	0	0	0	0	0	0	0	700	1
33.4	33.3	33.3	0	0	0	0	0	0	0	0	0	0	0	720	1
33.4	33.3	33.3	0	0	0	0	0	0	0	0	0	0	0	740	1
33.4	33.3	33.3	0	0	0	0	0	0	0	0	0	0	0	760	1
33.4	33.3	33.3	0	0	0	0	0	0	0	0	0	0	0	780	1
33.4	33.3	33.3	0	0	0	0	0	0	0	0	0	0	0	800	1
33.4	33.3	33.3	0	0	0	0	0	0	0	0	0	0	0	820	1
33.4	33.3	33.3	0	0	0	0	0	0	0	0	0	0	0	840	1
33.4	33.3	33.3	0	0	0	0	0	0	0	0	0	0	0	860	1
33.4	33.3	33.3	0	0	0	0	0	0	0	0	0	0	0	880	1
33.4	33.3	33.3	0	0	0	0	0	0	0	0	0	0	0	900	1
33.4	33.3	33.3	0	0	0	0	0	0	0	0	0	0	0	920	1
33.4	33.3	33.3	0	0	0	0	0	0	0	0	0	0	0	940	1
33.4	33.3	33.3	0	0	0	0	0	0	0	0	0	0	0	960	1
33.4	33.3	33.3	0	0	0	0	0	0	0	0	0	0	0	980	1
33.4	33.3	33.3	0	0	0	0	0	0	0	0	0	0	0	1000	1
33.4	33.3	33.3	0	0	0	0	0	0	0	0	0	0	0	1020	1
33.4	33.3	33.3	0	0	0	0	0	0	0	0	0	0	0	1040	1
33.4	33.3	33.3	0	0	0	0	0	0	0	0	0	0	0	1060	1
33.4	33.3	33.3	0	0	0	0	0	0	0	0	0	0	0	1080	1
33.4	33.3	33.3	0	0	0	0	0	0	0	0	0	0	0	1100	1
33.4	33.3	33.3	0	0	0	0	0	0	0	0	0	0	0	1120	1
33.4	33.3	33.3	0	0	0	0	0	0	0	0	0	0	0	1140	1
33.4	33.3	33.3	0	0	0	0	0	0	0	0	0	0	0	1160	1
33.4	33.3	33.3	0	0	0	0	0	0	0	0	0	0	0	1180	1
33.4	33.3	33.3	0	0	0	0	0	0	0	0	0	0	0	1200	1
33.4	33.3	33.3	0	0	0	0	0	0	0	0	0	0	0	1220	1
33.4	33.3	33.3	0	0	0	0	0	0	0	0	0	0	0	1240	1
33.4	33.3	33.3	0	0	0	0	0	0	0	0	0	0	0	1260	1
33.4	33.3	33.3	0	0	0	0	0	0	0	0	0	0	0	1280	1
33.4	33.3	33.3	0	0	0	0	0	0	0	0	0	0	0	1300	1
33.4	33.3	33.3	0	0	0	0	0	0	0	0	0	0	0	1320	1
33.4	33.3	33.3	0	0	0	0	0	0	0	0	0	0	0	1340	1
33.4	33.3	33.3	0	0	0	0	0	0	0	0	0	0	0	1360	1
33.4	33.3	33.3	0	0	0	0	0	0	0	0	0	0	0	1380	1
33.4	33.3	33.3	0	0	0	0	0	0	0	0	0	0	0	1400	1
33.4	33.3	33.3	0	0	0	0	0	0	0	0	0	0	0	1420	1
33.4	33.3	33.3	0	0	0	0	0	0	0	0	0	0	0	1440	1
98	1	1	0	0	0	0	0	0	0	0	0	0	0	25	1
98	1	1	0	0	0	0	0	0	0	0	0	0	0	30	1
98	1	1	0	0	0	0	0	0	0	0	0	0	0	60	1
98	1	1	0	0	0	0	0	0	0	0	0	0	0	90	1
98	1	1	0	0	0	0	0	0	0	0	0	0	0	120	1
98	1	1	0	0	0	0	0	0	0	0	0	0	0	150	1
98	1	1	0	0	0	0	0	0	0	0	0	0	0	180	1
98	1	1	0	0	0	0	0	0	0	0	0	0	0	210	1
98	1	1	0	0	0	0	0	0	0	0	0	0	0	240	1
98	1	1	0	0	0	0	0	0	0	0	0	0	0	270	1
98	1	1	0	0	0	0	0	0	0	0	0	0	0	300	1
98	1	1	0	0	0	0	0	0	0	0	0	0	0	330	1
98	1	1	0	0	0	0	0	0	0	0	0	0	0	360	1
98	1	1	0	0	0	0	0	0	0	0	0	0	0	390	1
98	1	1	0	0	0	0	0	0	0	0	0	0	0	420	1
98	1	1	0	0	0	0	0	0	0	0	0	0	0	450	1
98	1	1	0	0	0	0	0	0	0	0	0	0	0	480	1
98	1	1	0	0	0	0	0	0	0	0	0	0	0	510	1
98	1	1	0	0	0	0	0	0	0	0	0	0	0	540	1
98	1	1	0	0	0	0	0	0	0	0	0	0	0	570	1
98	1	1	0	0	0	0	0	0	0	0	0	0	0	600	1
98	1	1	0	0	0	0	0	0	0	0	0	0	0	630	1
98	1	1	0	0	0	0	0	0	0	0	0	0	0	660	1
98	1	1	0	0	0	0	0	0	0	0	0	0	0	690	1
98	1	1	0	0	0	0	0	0	0	0	0	0	0	720	1
98	1	1	0	0	0	0	0	0	0	0	0	0	0	750	1
98	1	1	0	0	0	0	0	0	0	0	0	0	0	780	1
98	1	1	0	0	0	0	0	0	0	0	0	0	0	810	1
98	1	1	0	0	0	0	0	0	0	0	0	0	0	840	1
98	1	1	0	0	0	0	0	0	0	0	0	0	0	870	1
98	1	1	0	0	0	0	0	0	0	0	0	0	0	900	1
98	1	1	0	0	0	0	0	0	0	0	0	0	0	930	1
98	1	1	0	0	0	0	0	0	0	0	0	0	0	960	1
98	1	1	0	0	0	0	0	0	0	0	0	0	0	990	1
98	1	1	0	0	0	0	0	0	0	0	0	0	0	1020	1
98	1	1	0	0	0	0	0	0	0	0	0	0	0	1050	1
98	1	1	0	0	0	0	0	0	0	0	0	0	0	1080	1
98	1	1	0	0	0	0	0	0	0	0	0	0	0	1110	1
98	1	1	0	0	0	0	0	0	0	0	0	0	0	1140	1
98	1	1	0	0	0	0	0	0	0	0	0	0	0	1170	1
98	1	1	0	0	0	0	0	0	0	0	0	0	0	1200	1
98	1	1	0	0	0	0	0	0	0	0	0	0	0	1230	1
98	1	1	0	0	0	0	0	0	0	0	0	0	0	1260	1
98	1	1	0	0	0	0	0	0	0	0	0	0	0	1290	1
98	1	1	0	0	0	0	0	0	0	0	0	0	0	1320	1
98	1	1	0	0	0	0	0	0	0	0	0	0	0	1350	1
98	1	1	0	0	0	0	0	0	0	0	0	0	0	1380	1
98	1	1	0	0	0	0	0	0	0	0	0	0	0	1410	1
98	1	1	0	0	0	0	0	0	0	0	0	0	0	1440	1
80	10	10	0	0	0	0	0	0	0	0	0	0	0	25	1
80	10	10	0	0	0	0	0	0	0	0	0	0	0	30	1
80	10	10	0	0	0	0	0	0	0	0	0	0	0	60	1
80	10	10	0	0	0	0	0	0	0	0	0	0	0	90	1
80	10	10	0	0	0	0	0	0	0	0	0	0	0	120	1
80	10	10	0	0	0	0	0	0	0	0	0	0	0	150	1
80	10	10	0	0	0	0	0	0	0	0	0	0	0	180	1
80	10	10	0	0	0	0	0	0	0	0	0	0	0	210	1
80	10	10	0	0	0	0	0	0	0	0	0	0	0	240	1
80	10	10	0	0	0	0	0	0	0	0	0	0	0	270	1
80	10	10	0	0	0	0	0	0	0	0	0	0	0	300	1
80	10	10	0	0	0	0	0	0	0	0	0	0	0	330	1
80	10	10	0	0	0	0	0	0	0	0	0	0	0	360	1
80	10	10	0	0	0	0	0	0	0	0	0	0	0	390	1
80	10	10	0	0	0	0	0	0	0	0	0	0	0	420	1
80	10	10	0	0	0	0	0	0	0	0	0	0	0	450	1
80	10	10	0	0	0	0	0	0	0	0	0	0	0	480	1
80	10	10	0	0	0	0	0	0	0	0	0	0	0	510	1
80	10	10	0	0	0	0	0	0	0	0	0	0	0	540	1
80	10	10	0	0	0	0	0	0	0	0	0	0	0	570	1
80	10	10	0	0	0	0	0	0	0	0	0	0	0	600	1
80	10	10	0	0	0	0	0	0	0	0	0	0	0	630	1
80	10	10	0	0	0	0	0	0	0	0	0	0	0	660	1
80	10	10	0	0	0	0	0	0	0	0	0	0	0	690	1
80	10	10	0	0	0	0	0	0	0	0	0	0	0	720	1
80	10	10	0	0	0	0	0	0	0	0	0	0	0	750	1
80	10	10	0	0	0	0	0	0	0	0	0	0	0	780	1
80	10	10	0	0	0	0	0	0	0	0	0	0	0	810	1
80	10	10	0	0	0	0	0	0	0	0	0	0	0	840	1
80	10	10	0	0	0	0	0	0	0	0	0	0	0	870	1
80	10	10	0	0	0	0	0	0	0	0	0	0	0	900	1
80	10	10	0	0	0	0	0	0	0	0	0	0	0	930	1
80	10	10	0	0	0	0	0	0	0	0	0	0	0	960	1
80	10	10	0	0	0	0	0	0	0	0	0	0	0	990	1
80	10	10	0	0	0	0	0	0	0	0	0	0	0	1020	1
80	10	10	0	0	0	0	0	0	0	0	0	0	0	1050	1
80	10	10	0	0	0	0	0	0	0	0	0	0	0	1080	1
80	10	10	0	0	0	0	0	0	0	0	0	0	0	1110	1
80	10	10	0	0	0	0	0	0	0	0	0	0	0	1140	1
80	10	10	0	0	0	0	0	0	0	0	0	0	0	1170	1
80	10	10	0	0	0	0	0	0	0	0	0	0	0	1200	1
80	10	10	0	0	0	0	0	0	0	0	0	0	0	1230	1
80	10	10	0	0	0	0	0	0	0	0	0	0	0	1260	1
80	10	10	0	0	0	0	0	0	0	0	0	0	0	1290	1
80	10	10	0	0	0	0	0	0	0	0	0	0	0	1320	1
80	10	10	0	0	0	0	0	0	0	0	0	0	0	1350	1
80	10	10	0	0	0	0	0	0	0	0	0	0	0	1380	1
80	10	10	0	0	0	0	0	0	0	0	0	0	0	1410	1
80	10	10	0	0	0	0	0	0	0	0	0	0	0	1440	1
80	10	10	0	0	0	0	0	0	0	0	0	0	0	1470	1
60	20	20	0	0	0	0	0	0	0	0	0	0	0	25	1
60	20	20	0	0	0	0	0	0	0	0	0	0	0	30	1
60	20	20	0	0	0	0	0	0	0	0	0	0	0	60	1
60	20	20	0	0	0	0	0	0	0	0	0	0	0	90	1
60	20	20	0	0	0	0	0	0	0	0	0	0	0	120	1
60	20	20	0	0	0	0	0	0	0	0	0	0	0	150	1
60	20	20	0	0	0	0	0	0	0	0	0	0	0	180	1
60	20	20	0	0	0	0	0	0	0	0	0	0	0	210	1
60	20	20	0	0	0	0	0	0	0	0	0	0	0	240	1
60	20	20	0	0	0	0	0	0	0	0	0	0	0	270	1
60	20	20	0	0	0	0	0	0	0	0	0	0	0	300	1
60	20	20	0	0	0	0	0	0	0	0	0	0	0	330	1
60	20	20	0	0	0	0	0	0	0	0	0	0	0	360	1
60	20	20	0	0	0	0	0	0	0	0	0	0	0	390	1
60	20	20	0	0	0	0	0	0	0	0	0	0	0	420	1
60	20	20	0	0	0	0	0	0	0	0	0	0	0	450	1
60	20	20	0	0	0	0	0	0	0	0	0	0	0	480	1
60	20	20	0	0	0	0	0	0	0	0	0	0	0	510	1
60	20	20	0	0	0	0	0	0	0	0	0	0	0	540	1
60	20	20	0	0	0	0	0	0	0	0	0	0	0	570	1
60	20	20	0	0	0	0	0	0	0	0	0	0	0	600	1
60	20	20	0	0	0	0	0	0	0	0	0	0	0	630	1
60	20	20	0	0	0	0	0	0	0	0	0	0	0	660	1
60	20	20	0	0	0	0	0	0	0	0	0	0	0	690	1
60	20	20	0	0	0	0	0	0	0	0	0	0	0	720	1
60	20	20	0	0	0	0	0	0	0	0	0	0	0	750	1
60	20	20	0	0	0	0	0	0	0	0	0	0	0	780	1
60	20	20	0	0	0	0	0	0	0	0	0	0	0	810	1
60	20	20	0	0	0	0	0	0	0	0	0	0	0	840	1
60	20	20	0	0	0	0	0	0	0	0	0	0	0	870	1
60	20	20	0	0	0	0	0	0	0	0	0	0	0	900	1
60	20	20	0	0	0	0	0	0	0	0	0	0	0	930	1
60	20	20	0	0	0	0	0	0	0	0	0	0	0	960	1
60	20	20	0	0	0	0	0	0	0	0	0	0	0	990	1
60	20	20	0	0	0	0	0	0	0	0	0	0	0	1020	1
60	20	20	0	0	0	0	0	0	0	0	0	0	0	1050	1
60	20	20	0	0	0	0	0	0	0	0	0	0	0	1080	1
60	20	20	0	0	0	0	0	0	0	0	0	0	0	1110	1
60	20	20	0	0	0	0	0	0	0	0	0	0	0	1140	1
60	20	20	0	0	0	0	0	0	0	0	0	0	0	1170	1
60	20	20	0	0	0	0	0	0	0	0	0	0	0	1200	1
60	20	20	0	0	0	0	0	0	0	0	0	0	0	1230	1
60	20	20	0	0	0	0	0	0	0	0	0	0	0	1260	1
60	20	20	0	0	0	0	0	0	0	0	0	0	0	1290	1
60	20	20	0	0	0	0	0	0	0	0	0	0	0	1320	1
60	20	20	0	0	0	0	0	0	0	0	0	0	0	1350	1
60	20	20	0	0	0	0	0	0	0	0	0	0	0	1380	1
60	20	20	0	0	0	0	0	0	0	0	0	0	0	1410	1
60	20	20	0	0	0	0	0	0	0	0	0	0	0	1440	1
30	40	30	0	0	0	0	0	0	0	0	0	0	0	25	1
30	40	30	0	0	0	0	0	0	0	0	0	0	0	30	1
30	40	30	0	0	0	0	0	0	0	0	0	0	0	60	1
30	40	30	0	0	0	0	0	0	0	0	0	0	0	90	1
30	40	30	0	0	0	0	0	0	0	0	0	0	0	120	1
30	40	30	0	0	0	0	0	0	0	0	0	0	0	150	1
30	40	30	0	0	0	0	0	0	0	0	0	0	0	180	1
30	40	30	0	0	0	0	0	0	0	0	0	0	0	210	1
30	40	30	0	0	0	0	0	0	0	0	0	0	0	240	1
30	40	30	0	0	0	0	0	0	0	0	0	0	0	270	1
30	40	30	0	0	0	0	0	0	0	0	0	0	0	300	1
30	40	30	0	0	0	0	0	0	0	0	0	0	0	330	1
30	40	30	0	0	0	0	0	0	0	0	0	0	0	360	1
30	40	30	0	0	0	0	0	0	0	0	0	0	0	390	1
30	40	30	0	0	0	0	0	0	0	0	0	0	0	420	1
30	40	30	0	0	0	0	0	0	0	0	0	0	0	450	1
30	40	30	0	0	0	0	0	0	0	0	0	0	0	480	1
30	40	30	0	0	0	0	0	0	0	0	0	0	0	510	1
30	40	30	0	0	0	0	0	0	0	0	0	0	0	540	1
30	40	30	0	0	0	0	0	0	0	0	0	0	0	570	1
30	40	30	0	0	0	0	0	0	0	0	0	0	0	600	1
30	40	30	0	0	0	0	0	0	0	0	0	0	0	630	1
30	40	30	0	0	0	0	0	0	0	0	0	0	0	660	1
30	40	30	0	0	0	0	0	0	0	0	0	0	0	690	1
30	40	30	0	0	0	0	0	0	0	0	0	0	0	720	1
30	40	30	0	0	0	0	0	0	0	0	0	0	0	750	1
30	40	30	0	0	0	0	0	0	0	0	0	0	0	780	1
30	40	30	0	0	0	0	0	0	0	0	0	0	0	810	1
30	40	30	0	0	0	0	0	0	0	0	0	0	0	840	1
30	40	30	0	0	0	0	0	0	0	0	0	0	0	870	1
30	40	30	0	0	0	0	0	0	0	0	0	0	0	900	1
30	40	30	0	0	0	0	0	0	0	0	0	0	0	930	1
30	40	30	0	0	0	0	0	0	0	0	0	0	0	960	1
30	40	30	0	0	0	0	0	0	0	0	0	0	0	990	1
30	40	30	0	0	0	0	0	0	0	0	0	0	0	1020	1
30	40	30	0	0	0	0	0	0	0	0	0	0	0	1050	1
30	40	30	0	0	0	0	0	0	0	0	0	0	0	1080	1
30	40	30	0	0	0	0	0	0	0	0	0	0	0	1110	1
30	40	30	0	0	0	0	0	0	0	0	0	0	0	1140	1
30	40	30	0	0	0	0	0	0	0	0	0	0	0	1170	1
30	40	30	0	0	0	0	0	0	0	0	0	0	0	1200	1
30	40	30	0	0	0	0	0	0	0	0	0	0	0	1230	1
30	40	30	0	0	0	0	0	0	0	0	0	0	0	1260	1
30	40	30	0	0	0	0	0	0	0	0	0	0	0	1290	1
30	40	30	0	0	0	0	0	0	0	0	0	0	0	1320	1
30	40	30	0	0	0	0	0	0	0	0	0	0	0	1350	1
30	40	30	0	0	0	0	0	0	0	0	0	0	0	1380	1
30	40	30	0	0	0	0	0	0	0	0	0	0	0	1410	1
30	40	30	0	0	0	0	0	0	0	0	0	0	0	1440	1
30	30	30	10	0	0	0	0	0	0	0	0	0	0	25	1
30	30	30	10	0	0	0	0	0	0	0	0	0	0	30	1
30	30	30	10	0	0	0	0	0	0	0	0	0	0	60	1
30	30	30	10	0	0	0	0	0	0	0	0	0	0	90	1
30	30	30	10	0	0	0	0	0	0	0	0	0	0	120	1
30	30	30	10	0	0	0	0	0	0	0	0	0	0	150	1
30	30	30	10	0	0	0	0	0	0	0	0	0	0	180	1
30	30	30	10	0	0	0	0	0	0	0	0	0	0	210	1
30	30	30	10	0	0	0	0	0	0	0	0	0	0	240	1
30	30	30	10	0	0	0	0	0	0	0	0	0	0	270	1
30	30	30	10	0	0	0	0	0	0	0	0	0	0	300	1
30	30	30	10	0	0	0	0	0	0	0	0	0	0	330	1
30	30	30	10	0	0	0	0	0	0	0	0	0	0	360	1
30	30	30	10	0	0	0	0	0	0	0	0	0	0	390	1
30	30	30	10	0	0	0	0	0	0	0	0	0	0	420	1
30	30	30	10	0	0	0	0	0	0	0	0	0	0	450	1
30	30	30	10	0	0	0	0	0	0	0	0	0	0	480	1
30	30	30	10	0	0	0	0	0	0	0	0	0	0	510	1
30	30	30	10	0	0	0	0	0	0	0	0	0	0	540	1
30	30	30	10	0	0	0	0	0	0	0	0	0	0	570	1
30	30	30	10	0	0	0	0	0	0	0	0	0	0	600	1
30	30	30	10	0	0	0	0	0	0	0	0	0	0	630	1
30	30	30	10	0	0	0	0	0	0	0	0	0	0	660	1
30	30	30	10	0	0	0	0	0	0	0	0	0	0	690	1
30	30	30	10	0	0	0	0	0	0	0	0	0	0	720	1
30	30	30	10	0	0	0	0	0	0	0	0	0	0	750	1
30	30	30	10	0	0	0	0	0	0	0	0	0	0	780	1
30	30	30	10	0	0	0	0	0	0	0	0	0	0	810	1
30	30	30	10	0	0	0	0	0	0	0	0	0	0	840	1
30	30	30	10	0	0	0	0	0	0	0	0	0	0	870	1
30	30	30	10	0	0	0	0	0	0	0	0	0	0	900	1
30	30	30	10	0	0	0	0	0	0	0	0	0	0	930	1
30	30	30	10	0	0	0	0	0	0	0	0	0	0	960	1
30	30	30	10	0	0	0	0	0	0	0	0	0	0	990	1
30	30	30	10	0	0	0	0	0	0	0	0	0	0	1020	1
30	30	30	10	0	0	0	0	0	0	0	0	0	0	1050	1
30	30	30	10	0	0	0	0	0	0	0	0	0	0	1080	1
30	30	30	10	0	0	0	0	0	0	0	0	0	0	1110	1
33	33	33	1	0	0	0	0	0	0	0	0	0	0	25	1
33	33	33	1	0	0	0	0	0	0	0	0	0	0	30	1
33	33	33	1	0	0	0	0	0	0	0	0	0	0	60	1
33	33	33	1	0	0	0	0	0	0	0	0	0	0	90	1
33	33	33	1	0	0	0	0	0	0	0	0	0	0	120	1
33	33	33	1	0	0	0	0	0	0	0	0	0	0	150	1
33	33	33	1	0	0	0	0	0	0	0	0	0	0	180	1
33	33	33	1	0	0	0	0	0	0	0	0	0	0	210	1
33	33	33	1	0	0	0	0	0	0	0	0	0	0	240	1
33	33	33	1	0	0	0	0	0	0	0	0	0	0	270	1
33	33	33	1	0	0	0	0	0	0	0	0	0	0	300	1
33	33	33	1	0	0	0	0	0	0	0	0	0	0	330	1
33	33	33	1	0	0	0	0	0	0	0	0	0	0	360	1
33	33	33	1	0	0	0	0	0	0	0	0	0	0	390	1
33	33	33	1	0	0	0	0	0	0	0	0	0	0	420	1
33	33	33	1	0	0	0	0	0	0	0	0	0	0	450	1
33	33	33	1	0	0	0	0	0	0	0	0	0	0	480	1
33	33	33	1	0	0	0	0	0	0	0	0	0	0	510	1
33	33	33	1	0	0	0	0	0	0	0	0	0	0	540	1
33	33	33	1	0	0	0	0	0	0	0	0	0	0	570	1
33	33	33	1	0	0	0	0	0	0	0	0	0	0	600	1
33	33	33	1	0	0	0	0	0	0	0	0	0	0	630	1
33	33	33	1	0	0	0	0	0	0	0	0	0	0	660	1
33	33	33	1	0	0	0	0	0	0	0	0	0	0	690	1
33	33	33	1	0	0	0	0	0	0	0	0	0	0	720	1
33	33	33	1	0	0	0	0	0	0	0	0	0	0	750	1
33	33	33	1	0	0	0	0	0	0	0	0	0	0	780	1
33	33	33	1	0	0	0	0	0	0	0	0	0	0	810	1
33	33	33	1	0	0	0	0	0	0	0	0	0	0	840	1
33	33	33	1	0	0	0	0	0	0	0	0	0	0	870	1
33	33	33	1	0	0	0	0	0	0	0	0	0	0	900	1
33	33	33	1	0	0	0	0	0	0	0	0	0	0	930	1
33	33	33	1	0	0	0	0	0	0	0	0	0	0	960	1
33	33	33	1	0	0	0	0	0	0	0	0	0	0	990	1
33	33	33	1	0	0	0	0	0	0	0	0	0	0	1020	1
33	33	33	1	0	0	0	0	0	0	0	0	0	0	1050	1
33	33	33	1	0	0	0	0	0	0	0	0	0	0	1080	1
33	33	33	1	0	0	0	0	0	0	0	0	0	0	1110	1
33	33	33	1	0	0	0	0	0	0	0	0	0	0	1140	1
33	33	33	1	0	0	0	0	0	0	0	0	0	0	1170	1
33	33	33	1	0	0	0	0	0	0	0	0	0	0	1200	1
33	33	33	1	0	0	0	0	0	0	0	0	0	0	1230	1
33	33	33	1	0	0	0	0	0	0	0	0	0	0	1260	1
33	33	33	1	0	0	0	0	0	0	0	0	0	0	1290	1
33	33	33	1	0	0	0	0	0	0	0	0	0	0	1320	1
33	33	33	1	0	0	0	0	0	0	0	0	0	0	1350	1
33	33	33	1	0	0	0	0	0	0	0	0	0	0	1380	1
33	33	33	1	0	0	0	0	0	0	0	0	0	0	1410	1
33	33	33	1	0	0	0	0	0	0	0	0	0	0	1440	1
27	26	27	20	0	0	0	0	0	0	0	0	0	0	25	1
27	26	27	20	0	0	0	0	0	0	0	0	0	0	30	1
27	26	27	20	0	0	0	0	0	0	0	0	0	0	60	1
27	26	27	20	0	0	0	0	0	0	0	0	0	0	90	1
27	26	27	20	0	0	0	0	0	0	0	0	0	0	120	1
27	26	27	20	0	0	0	0	0	0	0	0	0	0	150	1
27	26	27	20	0	0	0	0	0	0	0	0	0	0	180	1
27	26	27	20	0	0	0	0	0	0	0	0	0	0	210	1
27	26	27	20	0	0	0	0	0	0	0	0	0	0	240	1
27	26	27	20	0	0	0	0	0	0	0	0	0	0	270	1
27	26	27	20	0	0	0	0	0	0	0	0	0	0	300	1
27	26	27	20	0	0	0	0	0	0	0	0	0	0	330	1
27	26	27	20	0	0	0	0	0	0	0	0	0	0	360	1
27	26	27	20	0	0	0	0	0	0	0	0	0	0	390	1
27	26	27	20	0	0	0	0	0	0	0	0	0	0	420	1
27	26	27	20	0	0	0	0	0	0	0	0	0	0	450	1
27	26	27	20	0	0	0	0	0	0	0	0	0	0	480	1
27	26	27	20	0	0	0	0	0	0	0	0	0	0	510	1
27	26	27	20	0	0	0	0	0	0	0	0	0	0	540	1
27	26	27	20	0	0	0	0	0	0	0	0	0	0	570	1
27	26	27	20	0	0	0	0	0	0	0	0	0	0	600	1
27	26	27	20	0	0	0	0	0	0	0	0	0	0	630	1
27	26	27	20	0	0	0	0	0	0	0	0	0	0	660	1
27	26	27	20	0	0	0	0	0	0	0	0	0	0	690	1
27	26	27	20	0	0	0	0	0	0	0	0	0	0	720	1
27	26	27	20	0	0	0	0	0	0	0	0	0	0	750	1
27	26	27	20	0	0	0	0	0	0	0	0	0	0	780	1
27	26	27	20	0	0	0	0	0	0	0	0	0	0	810	1
27	26	27	20	0	0	0	0	0	0	0	0	0	0	840	1
27	26	27	20	0	0	0	0	0	0	0	0	0	0	870	1
27	26	27	20	0	0	0	0	0	0	0	0	0	0	900	1
27	26	27	20	0	0	0	0	0	0	0	0	0	0	930	1
27	26	27	20	0	0	0	0	0	0	0	0	0	0	960	1
27	26	27	20	0	0	0	0	0	0	0	0	0	0	990	1
27	26	27	20	0	0	0	0	0	0	0	0	0	0	1020	1
27	26	27	20	0	0	0	0	0	0	0	0	0	0	1050	1
27	26	27	20	0	0	0	0	0	0	0	0	0	0	1080	1
27	26	27	20	0	0	0	0	0	0	0	0	0	0	1110	1
25	25	25	25	0	0	0	0	0	0	0	0	0	0	25	1
25	25	25	25	0	0	0	0	0	0	0	0	0	0	30	1
25	25	25	25	0	0	0	0	0	0	0	0	0	0	60	1
25	25	25	25	0	0	0	0	0	0	0	0	0	0	90	1
25	25	25	25	0	0	0	0	0	0	0	0	0	0	120	1
25	25	25	25	0	0	0	0	0	0	0	0	0	0	150	1
25	25	25	25	0	0	0	0	0	0	0	0	0	0	180	1
25	25	25	25	0	0	0	0	0	0	0	0	0	0	210	1
25	25	25	25	0	0	0	0	0	0	0	0	0	0	240	1
25	25	25	25	0	0	0	0	0	0	0	0	0	0	270	1
25	25	25	25	0	0	0	0	0	0	0	0	0	0	300	1
25	25	25	25	0	0	0	0	0	0	0	0	0	0	330	1
25	25	25	25	0	0	0	0	0	0	0	0	0	0	360	1
25	25	25	25	0	0	0	0	0	0	0	0	0	0	390	1
25	25	25	25	0	0	0	0	0	0	0	0	0	0	420	1
25	25	25	25	0	0	0	0	0	0	0	0	0	0	450	1
25	25	25	25	0	0	0	0	0	0	0	0	0	0	480	1
25	25	25	25	0	0	0	0	0	0	0	0	0	0	510	1
25	25	25	25	0	0	0	0	0	0	0	0	0	0	540	1
25	25	25	25	0	0	0	0	0	0	0	0	0	0	570	1
25	25	25	25	0	0	0	0	0	0	0	0	0	0	600	1
25	25	25	25	0	0	0	0	0	0	0	0	0	0	630	1
25	25	25	25	0	0	0	0	0	0	0	0	0	0	660	1
25	25	25	25	0	0	0	0	0	0	0	0	0	0	690	1
25	25	25	25	0	0	0	0	0	0	0	0	0	0	720	1
25	25	25	25	0	0	0	0	0	0	0	0	0	0	750	1
25	25	25	25	0	0	0	0	0	0	0	0	0	0	780	1
25	25	25	25	0	0	0	0	0	0	0	0	0	0	810	1
25	25	25	25	0	0	0	0	0	0	0	0	0	0	840	1
25	25	25	25	0	0	0	0	0	0	0	0	0	0	870	1
25	25	25	25	0	0	0	0	0	0	0	0	0	0	900	1
25	25	25	25	0	0	0	0	0	0	0	0	0	0	930	1
25	25	25	25	0	0	0	0	0	0	0	0	0	0	960	1
25	25	25	25	0	0	0	0	0	0	0	0	0	0	990	1
33	33	33	0	1	0	0	0	0	0	0	0	0	0	25	1
33	33	33	0	1	0	0	0	0	0	0	0	0	0	30	1
33	33	33	0	1	0	0	0	0	0	0	0	0	0	60	1
33	33	33	0	1	0	0	0	0	0	0	0	0	0	90	1
33	33	33	0	1	0	0	0	0	0	0	0	0	0	120	1
33	33	33	0	1	0	0	0	0	0	0	0	0	0	150	1
33	33	33	0	1	0	0	0	0	0	0	0	0	0	180	1
33	33	33	0	1	0	0	0	0	0	0	0	0	0	210	1
33	33	33	0	1	0	0	0	0	0	0	0	0	0	240	1
33	33	33	0	1	0	0	0	0	0	0	0	0	0	270	1
33	33	33	0	1	0	0	0	0	0	0	0	0	0	300	1
33	33	33	0	1	0	0	0	0	0	0	0	0	0	330	1
33	33	33	0	1	0	0	0	0	0	0	0	0	0	360	1
33	33	33	0	1	0	0	0	0	0	0	0	0	0	390	1
33	33	33	0	1	0	0	0	0	0	0	0	0	0	420	1
33	33	33	0	1	0	0	0	0	0	0	0	0	0	450	1
33	33	33	0	1	0	0	0	0	0	0	0	0	0	480	1
33	33	33	0	1	0	0	0	0	0	0	0	0	0	510	1
33	33	33	0	1	0	0	0	0	0	0	0	0	0	540	1
33	33	33	0	1	0	0	0	0	0	0	0	0	0	570	1
33	33	33	0	1	0	0	0	0	0	0	0	0	0	600	1
33	33	33	0	1	0	0	0	0	0	0	0	0	0	630	1
33	33	33	0	1	0	0	0	0	0	0	0	0	0	660	1
33	33	33	0	1	0	0	0	0	0	0	0	0	0	690	1
33	33	33	0	1	0	0	0	0	0	0	0	0	0	720	1
33	33	33	0	1	0	0	0	0	0	0	0	0	0	750	1
33	33	33	0	1	0	0	0	0	0	0	0	0	0	780	1
33	33	33	0	1	0	0	0	0	0	0	0	0	0	810	1
33	33	33	0	1	0	0	0	0	0	0	0	0	0	840	1
33	33	33	0	1	0	0	0	0	0	0	0	0	0	870	1
33	33	33	0	1	0	0	0	0	0	0	0	0	0	900	1
33	33	33	0	1	0	0	0	0	0	0	0	0	0	930	1
33	33	33	0	1	0	0	0	0	0	0	0	0	0	960	1
33	33	33	0	1	0	0	0	0	0	0	0	0	0	990	1
33	33	33	0	1	0	0	0	0	0	0	0	0	0	1020	1
33	33	33	0	1	0	0	0	0	0	0	0	0	0	1050	1
33	33	33	0	1	0	0	0	0	0	0	0	0	0	1080	1
33	33	33	0	1	0	0	0	0	0	0	0	0	0	1110	1
33	33	33	0	1	0	0	0	0	0	0	0	0	0	1140	1
33	33	33	0	1	0	0	0	0	0	0	0	0	0	1170	1
33	33	33	0	1	0	0	0	0	0	0	0	0	0	1200	1
33	33	33	0	1	0	0	0	0	0	0	0	0	0	1230	1
33	33	33	0	1	0	0	0	0	0	0	0	0	0	1260	1
33	33	33	0	1	0	0	0	0	0	0	0	0	0	1290	1
33	33	33	0	1	0	0	0	0	0	0	0	0	0	1320	1
33	33	33	0	1	0	0	0	0	0	0	0	0	0	1350	1
33	33	33	0	1	0	0	0	0	0	0	0	0	0	1380	1
30	30	30	0	10	0	0	0	0	0	0	0	0	0	25	1
30	30	30	0	10	0	0	0	0	0	0	0	0	0	30	1
30	30	30	0	10	0	0	0	0	0	0	0	0	0	79.2	1
30	30	30	0	10	0	0	0	0	0	0	0	0	0	128.4	1
30	30	30	0	10	0	0	0	0	0	0	0	0	0	177.6	1
30	30	30	0	10	0	0	0	0	0	0	0	0	0	226.8	1
30	30	30	0	10	0	0	0	0	0	0	0	0	0	276	1
30	30	30	0	10	0	0	0	0	0	0	0	0	0	325.2	1
30	30	30	0	10	0	0	0	0	0	0	0	0	0	374.4	1
30	30	30	0	10	0	0	0	0	0	0	0	0	0	423.6	1
30	30	30	0	10	0	0	0	0	0	0	0	0	0	472.8	1
30	30	30	0	10	0	0	0	0	0	0	0	0	0	522	1
30	30	30	0	10	0	0	0	0	0	0	0	0	0	571.2	1
30	30	30	0	10	0	0	0	0	0	0	0	0	0	620.4	1
30	30	30	0	10	0	0	0	0	0	0	0	0	0	669.6	1
30	30	30	0	10	0	0	0	0	0	0	0	0	0	718.8	1
30	30	30	0	10	0	0	0	0	0	0	0	0	0	768	1
30	30	30	0	10	0	0	0	0	0	0	0	0	0	817.2	1
30	30	30	0	10	0	0	0	0	0	0	0	0	0	866.4	1
30	30	30	0	10	0	0	0	0	0	0	0	0	0	915.6	1
30	30	30	0	10	0	0	0	0	0	0	0	0	0	964.8	1
30	30	30	0	10	0	0	0	0	0	0	0	0	0	1014	1
30	30	30	0	10	0	0	0	0	0	0	0	0	0	1063.2	1
30	30	30	0	10	0	0	0	0	0	0	0	0	0	1112.4	1
30	30	30	0	10	0	0	0	0	0	0	0	0	0	1161.6	1
30	30	30	0	10	0	0	0	0	0	0	0	0	0	1210.8	1
30	30	30	0	10	0	0	0	0	0	0	0	0	0	1260	1
28	27	27	0	18	0	0	0	0	0	0	0	0	0	25	2
28	27	27	0	18	0	0	0	0	0	0	0	0	0	72	2
28	27	27	0	18	0	0	0	0	0	0	0	0	0	119	2
28	27	27	0	18	0	0	0	0	0	0	0	0	0	166	2
28	27	27	0	18	0	0	0	0	0	0	0	0	0	213	2
28	27	27	0	18	0	0	0	0	0	0	0	0	0	260	2
28	27	27	0	18	0	0	0	0	0	0	0	0	0	307	2
28	27	27	0	18	0	0	0	0	0	0	0	0	0	354	2
28	27	27	0	18	0	0	0	0	0	0	0	0	0	401	2
28	27	27	0	18	0	0	0	0	0	0	0	0	0	448	2
28	27	27	0	18	0	0	0	0	0	0	0	0	0	495	2
28	27	27	0	18	0	0	0	0	0	0	0	0	0	542	2
28	27	27	0	18	0	0	0	0	0	0	0	0	0	589	2
28	27	27	0	18	0	0	0	0	0	0	0	0	0	636	2
28	27	27	0	18	0	0	0	0	0	0	0	0	0	683	2
28	27	27	0	18	0	0	0	0	0	0	0	0	0	730	2
28	27	27	0	18	0	0	0	0	0	0	0	0	0	777	2
30	25	25	0	0	20	0	0	0	0	0	0	0	0	25	1
30	25	25	0	0	20	0	0	0	0	0	0	0	0	40	1
30	25	25	0	0	20	0	0	0	0	0	0	0	0	80	1
30	25	25	0	0	20	0	0	0	0	0	0	0	0	120	1
30	25	25	0	0	20	0	0	0	0	0	0	0	0	160	1
30	25	25	0	0	20	0	0	0	0	0	0	0	0	200	1
30	25	25	0	0	20	0	0	0	0	0	0	0	0	240	1
30	25	25	0	0	20	0	0	0	0	0	0	0	0	280	1
30	25	25	0	0	20	0	0	0	0	0	0	0	0	320	1
30	25	25	0	0	20	0	0	0	0	0	0	0	0	360	1
30	25	25	0	0	20	0	0	0	0	0	0	0	0	400	1
30	25	25	0	0	20	0	0	0	0	0	0	0	0	440	1
30	25	25	0	0	20	0	0	0	0	0	0	0	0	480	1
30	25	25	0	0	20	0	0	0	0	0	0	0	0	520	1
30	25	25	0	0	20	0	0	0	0	0	0	0	0	560	1
30	25	25	0	0	20	0	0	0	0	0	0	0	0	600	1
30	25	25	0	0	20	0	0	0	0	0	0	0	0	640	1
30	25	25	0	0	20	0	0	0	0	0	0	0	0	680	1
30	25	25	0	0	20	0	0	0	0	0	0	0	0	720	1
30	25	25	0	0	20	0	0	0	0	0	0	0	0	760	1
30	25	25	0	0	20	0	0	0	0	0	0	0	0	800	1
30	25	25	0	0	20	0	0	0	0	0	0	0	0	840	1
30	25	25	0	0	20	0	0	0	0	0	0	0	0	880	1
30	25	25	0	0	20	0	0	0	0	0	0	0	0	920	1
30	25	25	0	0	20	0	0	0	0	0	0	0	0	960	1
30	25	25	0	0	20	0	0	0	0	0	0	0	0	1000	1
30	25	25	0	0	20	0	0	0	0	0	0	0	0	1040	1
30	25	25	0	0	20	0	0	0	0	0	0	0	0	1080	1
30	25	25	0	0	20	0	0	0	0	0	0	0	0	1120	1
30	25	25	0	0	20	0	0	0	0	0	0	0	0	1160	1
30	25	25	0	0	20	0	0	0	0	0	0	0	0	1200	1
30	25	25	0	0	20	0	0	0	0	0	0	0	0	1240	1
30	25	25	0	0	20	0	0	0	0	0	0	0	0	1280	1
30	25	25	0	0	20	0	0	0	0	0	0	0	0	1320	1
30	25	25	0	0	20	0	0	0	0	0	0	0	0	1360	1
30	25	25	0	0	20	0	0	0	0	0	0	0	0	1400	1
30	30	30	0	0	10	0	0	0	0	0	0	0	0	25	1
30	30	30	0	0	10	0	0	0	0	0	0	0	0	70	1
30	30	30	0	0	10	0	0	0	0	0	0	0	0	115	1
30	30	30	0	0	10	0	0	0	0	0	0	0	0	160	1
30	30	30	0	0	10	0	0	0	0	0	0	0	0	205	1
30	30	30	0	0	10	0	0	0	0	0	0	0	0	250	1
30	30	30	0	0	10	0	0	0	0	0	0	0	0	295	1
30	30	30	0	0	10	0	0	0	0	0	0	0	0	340	1
30	30	30	0	0	10	0	0	0	0	0	0	0	0	385	1
30	30	30	0	0	10	0	0	0	0	0	0	0	0	430	1
30	30	30	0	0	10	0	0	0	0	0	0	0	0	475	1
30	30	30	0	0	10	0	0	0	0	0	0	0	0	520	1
30	30	30	0	0	10	0	0	0	0	0	0	0	0	565	1
30	30	30	0	0	10	0	0	0	0	0	0	0	0	610	1
30	30	30	0	0	10	0	0	0	0	0	0	0	0	655	1
30	30	30	0	0	10	0	0	0	0	0	0	0	0	700	1
30	30	30	0	0	10	0	0	0	0	0	0	0	0	745	1
30	30	30	0	0	10	0	0	0	0	0	0	0	0	790	1
30	30	30	0	0	10	0	0	0	0	0	0	0	0	835	1
30	30	30	0	0	10	0	0	0	0	0	0	0	0	880	1
30	30	30	0	0	10	0	0	0	0	0	0	0	0	925	1
30	30	30	0	0	10	0	0	0	0	0	0	0	0	970	1
30	30	30	0	0	10	0	0	0	0	0	0	0	0	1015	1
30	30	30	0	0	10	0	0	0	0	0	0	0	0	1060	1
30	30	30	0	0	10	0	0	0	0	0	0	0	0	1105	1
30	30	30	0	0	10	0	0	0	0	0	0	0	0	1150	1
30	30	30	0	0	10	0	0	0	0	0	0	0	0	1195	1
30	30	30	0	0	10	0	0	0	0	0	0	0	0	1240	1
30	30	30	0	0	10	0	0	0	0	0	0	0	0	1285	1
30	30	30	0	0	10	0	0	0	0	0	0	0	0	1330	1
30	30	30	0	0	10	0	0	0	0	0	0	0	0	1375	1
46	27	0	0	0	27	0	0	0	0	0	0	0	0	25	1
46	27	0	0	0	27	0	0	0	0	0	0	0	0	55	1
46	27	0	0	0	27	0	0	0	0	0	0	0	0	85	1
46	27	0	0	0	27	0	0	0	0	0	0	0	0	115	1
46	27	0	0	0	27	0	0	0	0	0	0	0	0	145	1
46	27	0	0	0	27	0	0	0	0	0	0	0	0	175	1
46	27	0	0	0	27	0	0	0	0	0	0	0	0	205	1
46	27	0	0	0	27	0	0	0	0	0	0	0	0	235	1
46	27	0	0	0	27	0	0	0	0	0	0	0	0	265	1
46	27	0	0	0	27	0	0	0	0	0	0	0	0	295	1
46	27	0	0	0	27	0	0	0	0	0	0	0	0	325	1
46	27	0	0	0	27	0	0	0	0	0	0	0	0	355	1
46	27	0	0	0	27	0	0	0	0	0	0	0	0	385	1
46	27	0	0	0	27	0	0	0	0	0	0	0	0	415	1
46	27	0	0	0	27	0	0	0	0	0	0	0	0	445	1
46	27	0	0	0	27	0	0	0	0	0	0	0	0	475	1
46	27	0	0	0	27	0	0	0	0	0	0	0	0	505	1
46	27	0	0	0	27	0	0	0	0	0	0	0	0	535	1
46	27	0	0	0	27	0	0	0	0	0	0	0	0	565	1
46	27	0	0	0	27	0	0	0	0	0	0	0	0	595	1
46	27	0	0	0	27	0	0	0	0	0	0	0	0	625	1
46	27	0	0	0	27	0	0	0	0	0	0	0	0	655	1
46	27	0	0	0	27	0	0	0	0	0	0	0	0	685	1
46	27	0	0	0	27	0	0	0	0	0	0	0	0	715	1
46	27	0	0	0	27	0	0	0	0	0	0	0	0	745	1
46	27	0	0	0	27	0	0	0	0	0	0	0	0	775	1
46	27	0	0	0	27	0	0	0	0	0	0	0	0	805	1
46	27	0	0	0	27	0	0	0	0	0	0	0	0	835	1
46	27	0	0	0	27	0	0	0	0	0	0	0	0	865	1
46	27	0	0	0	27	0	0	0	0	0	0	0	0	895	1
46	27	0	0	0	27	0	0	0	0	0	0	0	0	925	1
46	27	0	0	0	27	0	0	0	0	0	0	0	0	955	1
46	27	0	0	0	27	0	0	0	0	0	0	0	0	985	1
46	27	0	0	0	27	0	0	0	0	0	0	0	0	1015	1
46	27	0	0	0	27	0	0	0	0	0	0	0	0	1045	1
46	27	0	0	0	27	0	0	0	0	0	0	0	0	1075	1
46	27	0	0	0	27	0	0	0	0	0	0	0	0	1105	1
46	27	0	0	0	27	0	0	0	0	0	0	0	0	1135	1
46	27	0	0	0	27	0	0	0	0	0	0	0	0	1165	1
46	27	0	0	0	27	0	0	0	0	0	0	0	0	1195	1
46	27	0	0	0	27	0	0	0	0	0	0	0	0	1225	1
46	27	0	0	0	27	0	0	0	0	0	0	0	0	1255	1
46	27	0	0	0	27	0	0	0	0	0	0	0	0	1285	1
46	27	0	0	0	27	0	0	0	0	0	0	0	0	1315	1
34	33	0	0	0	33	0	0	0	0	0	0	0	0	25	1
34	33	0	0	0	33	0	0	0	0	0	0	0	0	60	1
34	33	0	0	0	33	0	0	0	0	0	0	0	0	95	1
34	33	0	0	0	33	0	0	0	0	0	0	0	0	130	1
34	33	0	0	0	33	0	0	0	0	0	0	0	0	165	1
34	33	0	0	0	33	0	0	0	0	0	0	0	0	200	1
34	33	0	0	0	33	0	0	0	0	0	0	0	0	235	1
34	33	0	0	0	33	0	0	0	0	0	0	0	0	270	1
34	33	0	0	0	33	0	0	0	0	0	0	0	0	305	1
34	33	0	0	0	33	0	0	0	0	0	0	0	0	340	1
34	33	0	0	0	33	0	0	0	0	0	0	0	0	375	1
34	33	0	0	0	33	0	0	0	0	0	0	0	0	410	1
34	33	0	0	0	33	0	0	0	0	0	0	0	0	445	1
34	33	0	0	0	33	0	0	0	0	0	0	0	0	480	1
34	33	0	0	0	33	0	0	0	0	0	0	0	0	515	1
34	33	0	0	0	33	0	0	0	0	0	0	0	0	550	1
34	33	0	0	0	33	0	0	0	0	0	0	0	0	585	1
34	33	0	0	0	33	0	0	0	0	0	0	0	0	620	1
34	33	0	0	0	33	0	0	0	0	0	0	0	0	655	1
34	33	0	0	0	33	0	0	0	0	0	0	0	0	690	1
34	33	0	0	0	33	0	0	0	0	0	0	0	0	725	1
34	33	0	0	0	33	0	0	0	0	0	0	0	0	760	1
34	33	0	0	0	33	0	0	0	0	0	0	0	0	795	1
34	33	0	0	0	33	0	0	0	0	0	0	0	0	830	1
34	33	0	0	0	33	0	0	0	0	0	0	0	0	865	1
34	33	0	0	0	33	0	0	0	0	0	0	0	0	900	1
34	33	0	0	0	33	0	0	0	0	0	0	0	0	935	1
34	33	0	0	0	33	0	0	0	0	0	0	0	0	970	1
34	33	0	0	0	33	0	0	0	0	0	0	0	0	1005	1
34	33	0	0	0	33	0	0	0	0	0	0	0	0	1040	1
34	33	0	0	0	33	0	0	0	0	0	0	0	0	1075	1
34	33	0	0	0	33	0	0	0	0	0	0	0	0	1110	1
34	33	0	0	0	33	0	0	0	0	0	0	0	0	1145	1
34	33	0	0	0	33	0	0	0	0	0	0	0	0	1180	1
34	33	0	0	0	33	0	0	0	0	0	0	0	0	1215	1
34	33	0	0	0	33	0	0	0	0	0	0	0	0	1250	1
34	33	0	0	0	33	0	0	0	0	0	0	0	0	1285	1
30	24	24	0	0	21	1	0	0	0	0	0	0	0	20	2
30	24	24	0	0	21	1	0	0	0	0	0	0	0	50	2
30	24	24	0	0	21	1	0	0	0	0	0	0	0	80	2
30	24	24	0	0	21	1	0	0	0	0	0	0	0	110	2
30	24	24	0	0	21	1	0	0	0	0	0	0	0	140	2
30	24	24	0	0	21	1	0	0	0	0	0	0	0	170	2
30	24	24	0	0	21	1	0	0	0	0	0	0	0	200	2
30	24	24	0	0	21	1	0	0	0	0	0	0	0	230	2
30	24	24	0	0	21	1	0	0	0	0	0	0	0	260	2
30	24	24	0	0	21	1	0	0	0	0	0	0	0	290	2
30	24	24	0	0	21	1	0	0	0	0	0	0	0	320	2
30	24	24	0	0	21	1	0	0	0	0	0	0	0	350	2
30	24	24	0	0	21	1	0	0	0	0	0	0	0	380	2
30	24	24	0	0	21	1	0	0	0	0	0	0	0	410	2
30	24	24	0	0	21	1	0	0	0	0	0	0	0	440	2
30	24	24	0	0	21	1	0	0	0	0	0	0	0	470	2
30	24	24	0	0	21	1	0	0	0	0	0	0	0	500	2
30	24	24	0	0	21	1	0	0	0	0	0	0	0	530	2
30	24	24	0	0	21	1	0	0	0	0	0	0	0	560	2
30	24	24	0	0	21	1	0	0	0	0	0	0	0	590	2
30	24	24	0	0	21	1	0	0	0	0	0	0	0	620	2
30	24	24	0	0	21	1	0	0	0	0	0	0	0	650	2
30	24	24	0	0	21	1	0	0	0	0	0	0	0	680	2
30	24	24	0	0	21	1	0	0	0	0	0	0	0	710	2
30	24	24	0	0	21	1	0	0	0	0	0	0	0	740	2
30	24	24	0	0	21	1	0	0	0	0	0	0	0	770	2
30	24	24	0	0	21	1	0	0	0	0	0	0	0	800	2
30	24	24	0	0	21	1	0	0	0	0	0	0	0	830	2
30	24	24	0	0	21	1	0	0	0	0	0	0	0	860	2
30	24	24	0	0	21	1	0	0	0	0	0	0	0	890	2
30	24	24	0	0	21	1	0	0	0	0	0	0	0	920	2
30	24	24	0	0	21	1	0	0	0	0	0	0	0	950	2
30	24	24	0	0	21	1	0	0	0	0	0	0	0	980	1
30	24	24	0	0	21	1	0	0	0	0	0	0	0	1010	1
30	24	24	0	0	21	1	0	0	0	0	0	0	0	1040	1
30	24	24	0	0	21	1	0	0	0	0	0	0	0	1070	1
30	24	24	0	0	21	1	0	0	0	0	0	0	0	1100	1
30	24	24	0	0	21	1	0	0	0	0	0	0	0	1130	1
30	24	24	0	0	21	1	0	0	0	0	0	0	0	1160	1
30	24	24	0	0	21	1	0	0	0	0	0	0	0	1190	1
30	24	24	0	0	21	1	0	0	0	0	0	0	0	1220	1
30	24	24	0	0	21	1	0	0	0	0	0	0	0	1250	1
30	24	24	0	0	21	1	0	0	0	0	0	0	0	1280	1
30	24	24	0	0	21	1	0	0	0	0	0	0	0	1310	1
28	24	24	0	0	21	3	0	0	0	0	0	0	0	20	2
28	24	24	0	0	21	3	0	0	0	0	0	0	0	60	2
28	24	24	0	0	21	3	0	0	0	0	0	0	0	100	2
28	24	24	0	0	21	3	0	0	0	0	0	0	0	140	2
28	24	24	0	0	21	3	0	0	0	0	0	0	0	180	2
28	24	24	0	0	21	3	0	0	0	0	0	0	0	220	2
28	24	24	0	0	21	3	0	0	0	0	0	0	0	260	2
28	24	24	0	0	21	3	0	0	0	0	0	0	0	300	2
28	24	24	0	0	21	3	0	0	0	0	0	0	0	340	2
28	24	24	0	0	21	3	0	0	0	0	0	0	0	380	2
28	24	24	0	0	21	3	0	0	0	0	0	0	0	420	2
28	24	24	0	0	21	3	0	0	0	0	0	0	0	460	2
28	24	24	0	0	21	3	0	0	0	0	0	0	0	500	2
28	24	24	0	0	21	3	0	0	0	0	0	0	0	540	2
28	24	24	0	0	21	3	0	0	0	0	0	0	0	580	2
28	24	24	0	0	21	3	0	0	0	0	0	0	0	620	2
28	24	24	0	0	21	3	0	0	0	0	0	0	0	660	2
28	24	24	0	0	21	3	0	0	0	0	0	0	0	700	2
28	24	24	0	0	21	3	0	0	0	0	0	0	0	740	2
28	24	24	0	0	21	3	0	0	0	0	0	0	0	780	2
28	24	24	0	0	21	3	0	0	0	0	0	0	0	820	2
28	24	24	0	0	21	3	0	0	0	0	0	0	0	860	2
28	24	24	0	0	21	3	0	0	0	0	0	0	0	900	2
28	24	24	0	0	21	3	0	0	0	0	0	0	0	940	2
28	24	24	0	0	21	3	0	0	0	0	0	0	0	980	2
28	24	24	0	0	21	3	0	0	0	0	0	0	0	1020	2
28	24	24	0	0	21	3	0	0	0	0	0	0	0	1060	2
28	24	24	0	0	21	3	0	0	0	0	0	0	0	1100	2
28	24	24	0	0	21	3	0	0	0	0	0	0	0	1140	2
28	24	24	0	0	21	3	0	0	0	0	0	0	0	1180	2
28	24	24	0	0	21	3	0	0	0	0	0	0	0	1220	2
22	23	23	0	0	23	9	0	0	0	0	0	0	0	25	2
22	23	23	0	0	23	9	0	0	0	0	0	0	0	75	2
22	23	23	0	0	23	9	0	0	0	0	0	0	0	125	2
22	23	23	0	0	23	9	0	0	0	0	0	0	0	175	2
22	23	23	0	0	23	9	0	0	0	0	0	0	0	225	2
22	23	23	0	0	23	9	0	0	0	0	0	0	0	275	2
22	23	23	0	0	23	9	0	0	0	0	0	0	0	325	2
22	23	23	0	0	23	9	0	0	0	0	0	0	0	375	2
22	23	23	0	0	23	9	0	0	0	0	0	0	0	425	2
22	23	23	0	0	23	9	0	0	0	0	0	0	0	475	2
22	23	23	0	0	23	9	0	0	0	0	0	0	0	525	2
22	23	23	0	0	23	9	0	0	0	0	0	0	0	575	2
22	23	23	0	0	23	9	0	0	0	0	0	0	0	625	2
22	23	23	0	0	23	9	0	0	0	0	0	0	0	675	2
22	23	23	0	0	23	9	0	0	0	0	0	0	0	725	2
22	23	23	0	0	23	9	0	0	0	0	0	0	0	775	2
22	23	23	0	0	23	9	0	0	0	0	0	0	0	825	2
22	23	23	0	0	23	9	0	0	0	0	0	0	0	875	2
22	23	23	0	0	23	9	0	0	0	0	0	0	0	925	2
22	23	23	0	0	23	9	0	0	0	0	0	0	0	975	2
22	23	23	0	0	23	9	0	0	0	0	0	0	0	1025	2
22	23	23	0	0	23	9	0	0	0	0	0	0	0	1075	2
22	23	23	0	0	23	9	0	0	0	0	0	0	0	1125	2
22	23	23	0	0	23	9	0	0	0	0	0	0	0	1175	2
22	23	23	0	0	23	9	0	0	0	0	0	0	0	1225	2
22	21	21	0	0	21	15	0	0	0	0	0	0	0	20	2
22	21	21	0	0	21	15	0	0	0	0	0	0	0	70	2
22	21	21	0	0	21	15	0	0	0	0	0	0	0	120	2
22	21	21	0	0	21	15	0	0	0	0	0	0	0	170	2
22	21	21	0	0	21	15	0	0	0	0	0	0	0	220	2
22	21	21	0	0	21	15	0	0	0	0	0	0	0	270	2
22	21	21	0	0	21	15	0	0	0	0	0	0	0	320	2
22	21	21	0	0	21	15	0	0	0	0	0	0	0	370	2
22	21	21	0	0	21	15	0	0	0	0	0	0	0	420	2
22	21	21	0	0	21	15	0	0	0	0	0	0	0	470	2
22	21	21	0	0	21	15	0	0	0	0	0	0	0	520	2
22	21	21	0	0	21	15	0	0	0	0	0	0	0	570	2
22	21	21	0	0	21	15	0	0	0	0	0	0	0	620	2
22	21	21	0	0	21	15	0	0	0	0	0	0	0	670	2
22	21	21	0	0	21	15	0	0	0	0	0	0	0	720	2
22	21	21	0	0	21	15	0	0	0	0	0	0	0	770	2
22	21	21	0	0	21	15	0	0	0	0	0	0	0	820	2
22	21	21	0	0	21	15	0	0	0	0	0	0	0	870	2
22	21	21	0	0	21	15	0	0	0	0	0	0	0	920	2
22	21	21	0	0	21	15	0	0	0	0	0	0	0	970	2
22	21	21	0	0	21	15	0	0	0	0	0	0	0	1020	2
22	21	21	0	0	21	15	0	0	0	0	0	0	0	1070	2
22	21	21	0	0	21	15	0	0	0	0	0	0	0	1120	2
22	21	21	0	0	21	15	0	0	0	0	0	0	0	1170	2
22	21	21	0	0	21	15	0	0	0	0	0	0	0	1220	2
20	20	20	0	0	20	20	0	0	0	0	0	0	0	20	2
20	20	20	0	0	20	20	0	0	0	0	0	0	0	90	2
20	20	20	0	0	20	20	0	0	0	0	0	0	0	160	2
20	20	20	0	0	20	20	0	0	0	0	0	0	0	230	2
20	20	20	0	0	20	20	0	0	0	0	0	0	0	300	2
20	20	20	0	0	20	20	0	0	0	0	0	0	0	370	2
20	20	20	0	0	20	20	0	0	0	0	0	0	0	440	2
20	20	20	0	0	20	20	0	0	0	0	0	0	0	510	2
20	20	20	0	0	20	20	0	0	0	0	0	0	0	580	2
20	20	20	0	0	20	20	0	0	0	0	0	0	0	650	2
20	20	20	0	0	20	20	0	0	0	0	0	0	0	720	2
20	20	20	0	0	20	20	0	0	0	0	0	0	0	790	2
20	20	20	0	0	20	20	0	0	0	0	0	0	0	860	2
20	20	20	0	0	20	20	0	0	0	0	0	0	0	930	2
20	20	20	0	0	20	20	0	0	0	0	0	0	0	1000	2
20	20	20	0	0	20	20	0	0	0	0	0	0	0	1070	2
20	20	20	0	0	20	20	0	0	0	0	0	0	0	1140	2
20	20	20	0	0	20	20	0	0	0	0	0	0	0	1210	2
25	25	25	0	0	25	0	0	0	0	0	0	0	0	25	1
25	25	25	0	0	25	0	0	0	0	0	0	0	0	65	1
25	25	25	0	0	25	0	0	0	0	0	0	0	0	105	1
25	25	25	0	0	25	0	0	0	0	0	0	0	0	145	1
25	25	25	0	0	25	0	0	0	0	0	0	0	0	185	1
25	25	25	0	0	25	0	0	0	0	0	0	0	0	225	1
25	25	25	0	0	25	0	0	0	0	0	0	0	0	265	1
25	25	25	0	0	25	0	0	0	0	0	0	0	0	305	1
25	25	25	0	0	25	0	0	0	0	0	0	0	0	345	1
25	25	25	0	0	25	0	0	0	0	0	0	0	0	385	1
25	25	25	0	0	25	0	0	0	0	0	0	0	0	425	1
25	25	25	0	0	25	0	0	0	0	0	0	0	0	465	1
25	25	25	0	0	25	0	0	0	0	0	0	0	0	505	1
25	25	25	0	0	25	0	0	0	0	0	0	0	0	545	1
25	25	25	0	0	25	0	0	0	0	0	0	0	0	585	1
25	25	25	0	0	25	0	0	0	0	0	0	0	0	625	1
25	25	25	0	0	25	0	0	0	0	0	0	0	0	665	1
25	25	25	0	0	25	0	0	0	0	0	0	0	0	705	1
25	25	25	0	0	25	0	0	0	0	0	0	0	0	745	1
25	25	25	0	0	25	0	0	0	0	0	0	0	0	785	1
25	25	25	0	0	25	0	0	0	0	0	0	0	0	825	1
25	25	25	0	0	25	0	0	0	0	0	0	0	0	865	1
25	25	25	0	0	25	0	0	0	0	0	0	0	0	905	1
25	25	25	0	0	25	0	0	0	0	0	0	0	0	945	1
25	25	25	0	0	25	0	0	0	0	0	0	0	0	985	1
25	25	25	0	0	25	0	0	0	0	0	0	0	0	1025	1
25	25	25	0	0	25	0	0	0	0	0	0	0	0	1065	1
25	25	25	0	0	25	0	0	0	0	0	0	0	0	1105	1
25	25	25	0	0	25	0	0	0	0	0	0	0	0	1145	1
25	25	25	0	0	25	0	0	0	0	0	0	0	0	1185	1
25	25	25	0	0	25	0	0	0	0	0	0	0	0	1225	1
25	25	25	0	0	25	0	0	0	0	0	0	0	0	1265	1
25	25	25	0	0	25	0	0	0	0	0	0	0	0	1305	1
25	25	25	0	0	25	0	0	0	0	0	0	0	0	1345	1
25	25	25	0	0	25	0	0	0	0	0	0	0	0	1385	1
23	24	24	5	0	24	0	0	0	0	0	0	0	0	20	1
23	24	24	5	0	24	0	0	0	0	0	0	0	0	70	1
23	24	24	5	0	24	0	0	0	0	0	0	0	0	120	1
23	24	24	5	0	24	0	0	0	0	0	0	0	0	170	1
23	24	24	5	0	24	0	0	0	0	0	0	0	0	220	1
23	24	24	5	0	24	0	0	0	0	0	0	0	0	270	1
23	24	24	5	0	24	0	0	0	0	0	0	0	0	320	1
23	24	24	5	0	24	0	0	0	0	0	0	0	0	370	1
23	24	24	5	0	24	0	0	0	0	0	0	0	0	420	1
23	24	24	5	0	24	0	0	0	0	0	0	0	0	470	1
23	24	24	5	0	24	0	0	0	0	0	0	0	0	520	1
23	24	24	5	0	24	0	0	0	0	0	0	0	0	570	1
23	24	24	5	0	24	0	0	0	0	0	0	0	0	620	1
23	24	24	5	0	24	0	0	0	0	0	0	0	0	670	1
23	24	24	5	0	24	0	0	0	0	0	0	0	0	720	1
23	24	24	5	0	24	0	0	0	0	0	0	0	0	770	1
23	24	24	5	0	24	0	0	0	0	0	0	0	0	820	1
23	24	24	5	0	24	0	0	0	0	0	0	0	0	870	1
23	24	24	5	0	24	0	0	0	0	0	0	0	0	920	1
23	24	24	5	0	24	0	0	0	0	0	0	0	0	970	1
23	24	24	5	0	24	0	0	0	0	0	0	0	0	1020	1
23	24	24	5	0	24	0	0	0	0	0	0	0	0	1070	1
23	24	24	5	0	24	0	0	0	0	0	0	0	0	1120	1
23	24	24	5	0	24	0	0	0	0	0	0	0	0	1170	1
23	24	24	5	0	24	0	0	0	0	0	0	0	0	1220	1
23	24	24	5	0	24	0	0	0	0	0	0	0	0	1270	1
23	24	24	5	0	24	0	0	0	0	0	0	0	0	1320	1
23	24	24	5	0	24	0	0	0	0	0	0	0	0	1370	1
23	23	22	10	0	22	0	0	0	0	0	0	0	0	20	1
23	23	22	10	0	22	0	0	0	0	0	0	0	0	70	1
23	23	22	10	0	22	0	0	0	0	0	0	0	0	120	1
23	23	22	10	0	22	0	0	0	0	0	0	0	0	170	1
23	23	22	10	0	22	0	0	0	0	0	0	0	0	220	1
23	23	22	10	0	22	0	0	0	0	0	0	0	0	270	1
23	23	22	10	0	22	0	0	0	0	0	0	0	0	320	1
23	23	22	10	0	22	0	0	0	0	0	0	0	0	370	1
23	23	22	10	0	22	0	0	0	0	0	0	0	0	420	1
23	23	22	10	0	22	0	0	0	0	0	0	0	0	470	1
23	23	22	10	0	22	0	0	0	0	0	0	0	0	520	1
23	23	22	10	0	22	0	0	0	0	0	0	0	0	570	1
23	23	22	10	0	22	0	0	0	0	0	0	0	0	620	1
23	23	22	10	0	22	0	0	0	0	0	0	0	0	670	1
23	23	22	10	0	22	0	0	0	0	0	0	0	0	720	1
23	23	22	10	0	22	0	0	0	0	0	0	0	0	770	1
23	23	22	10	0	22	0	0	0	0	0	0	0	0	820	1
23	23	22	10	0	22	0	0	0	0	0	0	0	0	870	1
23	23	22	10	0	22	0	0	0	0	0	0	0	0	920	1
23	23	22	10	0	22	0	0	0	0	0	0	0	0	970	1
23	23	22	10	0	22	0	0	0	0	0	0	0	0	1020	1
23	23	22	10	0	22	0	0	0	0	0	0	0	0	1070	1
23	23	22	10	0	22	0	0	0	0	0	0	0	0	1120	1
23	23	22	10	0	22	0	0	0	0	0	0	0	0	1170	1
23	23	22	10	0	22	0	0	0	0	0	0	0	0	1220	1
20	20	20	20	0	20	0	0	0	0	0	0	0	0	20	1
20	20	20	20	0	20	0	0	0	0	0	0	0	0	90	1
20	20	20	20	0	20	0	0	0	0	0	0	0	0	160	1
20	20	20	20	0	20	0	0	0	0	0	0	0	0	230	1
20	20	20	20	0	20	0	0	0	0	0	0	0	0	300	1
20	20	20	20	0	20	0	0	0	0	0	0	0	0	370	1
20	20	20	20	0	20	0	0	0	0	0	0	0	0	440	1
20	20	20	20	0	20	0	0	0	0	0	0	0	0	510	1
20	20	20	20	0	20	0	0	0	0	0	0	0	0	580	1
20	20	20	20	0	20	0	0	0	0	0	0	0	0	650	1
20	20	20	20	0	20	0	0	0	0	0	0	0	0	720	1
20	20	20	20	0	20	0	0	0	0	0	0	0	0	790	1
20	20	20	20	0	20	0	0	0	0	0	0	0	0	860	1
20	20	20	20	0	20	0	0	0	0	0	0	0	0	930	1
20	20	20	20	0	20	0	0	0	0	0	0	0	0	1000	1
20	20	20	20	0	20	0	0	0	0	0	0	0	0	1070	1
20	20	20	20	0	20	0	0	0	0	0	0	0	0	1140	1
18	18	17	30	0	17	0	0	0	0	0	0	0	0	20	1
18	18	17	30	0	17	0	0	0	0	0	0	0	0	100	1
18	18	17	30	0	17	0	0	0	0	0	0	0	0	180	1
18	18	17	30	0	17	0	0	0	0	0	0	0	0	260	1
18	18	17	30	0	17	0	0	0	0	0	0	0	0	340	1
18	18	17	30	0	17	0	0	0	0	0	0	0	0	420	1
18	18	17	30	0	17	0	0	0	0	0	0	0	0	500	1
18	18	17	30	0	17	0	0	0	0	0	0	0	0	580	1
18	18	17	30	0	17	0	0	0	0	0	0	0	0	660	1
18	18	17	30	0	17	0	0	0	0	0	0	0	0	740	1
18	18	17	30	0	17	0	0	0	0	0	0	0	0	820	1
18	18	17	30	0	17	0	0	0	0	0	0	0	0	900	1
18	18	17	30	0	17	0	0	0	0	0	0	0	0	980	1
24	22	22	0	0	22	0	10	0	0	0	0	0	0	20	2
24	22	22	0	0	22	0	10	0	0	0	0	0	0	60	2
24	22	22	0	0	22	0	10	0	0	0	0	0	0	100	2
24	22	22	0	0	22	0	10	0	0	0	0	0	0	140	2
24	22	22	0	0	22	0	10	0	0	0	0	0	0	180	2
24	22	22	0	0	22	0	10	0	0	0	0	0	0	220	2
24	22	22	0	0	22	0	10	0	0	0	0	0	0	260	2
24	22	22	0	0	22	0	10	0	0	0	0	0	0	300	2
24	22	22	0	0	22	0	10	0	0	0	0	0	0	340	2
24	22	22	0	0	22	0	10	0	0	0	0	0	0	380	2
24	22	22	0	0	22	0	10	0	0	0	0	0	0	420	2
24	22	22	0	0	22	0	10	0	0	0	0	0	0	460	2
24	22	22	0	0	22	0	10	0	0	0	0	0	0	500	2
24	22	22	0	0	22	0	10	0	0	0	0	0	0	540	2
24	22	22	0	0	22	0	10	0	0	0	0	0	0	580	2
24	22	22	0	0	22	0	10	0	0	0	0	0	0	620	2
24	22	22	0	0	22	0	10	0	0	0	0	0	0	660	2
24	22	22	0	0	22	0	10	0	0	0	0	0	0	700	2
24	22	22	0	0	22	0	10	0	0	0	0	0	0	740	2
24	22	22	0	0	22	0	10	0	0	0	0	0	0	780	2
24	22	22	0	0	22	0	10	0	0	0	0	0	0	820	2
24	22	22	0	0	22	0	10	0	0	0	0	0	0	860	1
24	22	22	0	0	22	0	10	0	0	0	0	0	0	900	1
24	22	22	0	0	22	0	10	0	0	0	0	0	0	940	1
24	22	22	0	0	22	0	10	0	0	0	0	0	0	980	1
24	22	22	0	0	22	0	10	0	0	0	0	0	0	1020	1
24	22	22	0	0	22	0	10	0	0	0	0	0	0	1060	1
24	22	22	0	0	22	0	10	0	0	0	0	0	0	1100	1
24	22	22	0	0	22	0	10	0	0	0	0	0	0	1140	1
24	22	22	0	0	22	0	10	0	0	0	0	0	0	1180	1
24	22	22	0	0	22	0	10	0	0	0	0	0	0	1220	1
24	22	22	0	0	22	0	10	0	0	0	0	0	0	1260	1
24	22	22	0	0	22	0	10	0	0	0	0	0	0	1300	1
24	22	22	0	0	22	0	10	0	0	0	0	0	0	1340	1
20	20	20	10	0	20	0	10	0	0	0	0	0	0	20	2
20	20	20	10	0	20	0	10	0	0	0	0	0	0	70	2
20	20	20	10	0	20	0	10	0	0	0	0	0	0	120	2
20	20	20	10	0	20	0	10	0	0	0	0	0	0	170	2
20	20	20	10	0	20	0	10	0	0	0	0	0	0	220	2
20	20	20	10	0	20	0	10	0	0	0	0	0	0	270	2
20	20	20	10	0	20	0	10	0	0	0	0	0	0	320	2
20	20	20	10	0	20	0	10	0	0	0	0	0	0	370	2
20	20	20	10	0	20	0	10	0	0	0	0	0	0	420	2
20	20	20	10	0	20	0	10	0	0	0	0	0	0	470	2
20	20	20	10	0	20	0	10	0	0	0	0	0	0	520	2
20	20	20	10	0	20	0	10	0	0	0	0	0	0	570	2
20	20	20	10	0	20	0	10	0	0	0	0	0	0	620	2
20	20	20	10	0	20	0	10	0	0	0	0	0	0	670	2
20	20	20	10	0	20	0	10	0	0	0	0	0	0	720	2
20	20	20	10	0	20	0	10	0	0	0	0	0	0	770	2
20	20	20	10	0	20	0	10	0	0	0	0	0	0	820	2
20	20	20	10	0	20	0	10	0	0	0	0	0	0	870	1
20	20	20	10	0	20	0	10	0	0	0	0	0	0	920	1
20	20	20	10	0	20	0	10	0	0	0	0	0	0	970	1
20	20	20	10	0	20	0	10	0	0	0	0	0	0	1020	1
20	20	20	10	0	20	0	10	0	0	0	0	0	0	1070	1
20	20	20	10	0	20	0	10	0	0	0	0	0	0	1120	1
20	20	20	10	0	20	0	10	0	0	0	0	0	0	1170	1
20	20	20	10	0	20	0	10	0	0	0	0	0	0	1220	1
19	19	19	19	0	19	0	5	0	0	0	0	0	0	20	2
19	19	19	19	0	19	0	5	0	0	0	0	0	0	80	2
19	19	19	19	0	19	0	5	0	0	0	0	0	0	140	2
19	19	19	19	0	19	0	5	0	0	0	0	0	0	200	2
19	19	19	19	0	19	0	5	0	0	0	0	0	0	260	2
19	19	19	19	0	19	0	5	0	0	0	0	0	0	320	2
19	19	19	19	0	19	0	5	0	0	0	0	0	0	380	2
19	19	19	19	0	19	0	5	0	0	0	0	0	0	440	2
19	19	19	19	0	19	0	5	0	0	0	0	0	0	500	2
19	19	19	19	0	19	0	5	0	0	0	0	0	0	560	2
19	19	19	19	0	19	0	5	0	0	0	0	0	0	620	2
19	19	19	19	0	19	0	5	0	0	0	0	0	0	680	1
19	19	19	19	0	19	0	5	0	0	0	0	0	0	740	1
19	19	19	19	0	19	0	5	0	0	0	0	0	0	800	1
19	19	19	19	0	19	0	5	0	0	0	0	0	0	860	1
19	19	19	19	0	19	0	5	0	0	0	0	0	0	920	1
19	19	19	19	0	19	0	5	0	0	0	0	0	0	980	1
19	19	19	19	0	19	0	5	0	0	0	0	0	0	1040	1
19	19	19	19	0	19	0	5	0	0	0	0	0	0	1100	1
19	19	19	19	0	19	0	5	0	0	0	0	0	0	1160	1
20	19	19	20	0	20	0	2	0	0	0	0	0	0	20	2
20	19	19	20	0	20	0	2	0	0	0	0	0	0	70	2
20	19	19	20	0	20	0	2	0	0	0	0	0	0	120	2
20	19	19	20	0	20	0	2	0	0	0	0	0	0	170	2
20	19	19	20	0	20	0	2	0	0	0	0	0	0	220	2
20	19	19	20	0	20	0	2	0	0	0	0	0	0	270	2
20	19	19	20	0	20	0	2	0	0	0	0	0	0	320	2
20	19	19	20	0	20	0	2	0	0	0	0	0	0	370	2
20	19	19	20	0	20	0	2	0	0	0	0	0	0	420	2
20	19	19	20	0	20	0	2	0	0	0	0	0	0	470	2
20	19	19	20	0	20	0	2	0	0	0	0	0	0	520	1
20	19	19	20	0	20	0	2	0	0	0	0	0	0	570	1
20	19	19	20	0	20	0	2	0	0	0	0	0	0	620	1
20	19	19	20	0	20	0	2	0	0	0	0	0	0	670	1
20	19	19	20	0	20	0	2	0	0	0	0	0	0	720	1
20	19	19	20	0	20	0	2	0	0	0	0	0	0	770	1
20	19	19	20	0	20	0	2	0	0	0	0	0	0	820	1
20	19	19	20	0	20	0	2	0	0	0	0	0	0	870	1
20	19	19	20	0	20	0	2	0	0	0	0	0	0	920	1
20	19	19	20	0	20	0	2	0	0	0	0	0	0	970	1
20	19	19	20	0	20	0	2	0	0	0	0	0	0	1020	1
20	19	19	20	0	20	0	2	0	0	0	0	0	0	1070	1
20	19	19	20	0	20	0	2	0	0	0	0	0	0	1120	1
16	16	16	16	0	16	0	0	20	0	0	0	0	0	20	2
16	16	16	16	0	16	0	0	20	0	0	0	0	0	60	2
16	16	16	16	0	16	0	0	20	0	0	0	0	0	100	2
16	16	16	16	0	16	0	0	20	0	0	0	0	0	140	2
16	16	16	16	0	16	0	0	20	0	0	0	0	0	180	2
16	16	16	16	0	16	0	0	20	0	0	0	0	0	220	2
16	16	16	16	0	16	0	0	20	0	0	0	0	0	260	2
16	16	16	16	0	16	0	0	20	0	0	0	0	0	300	2
16	16	16	16	0	16	0	0	20	0	0	0	0	0	340	2
16	16	16	16	0	16	0	0	20	0	0	0	0	0	380	2
16	16	16	16	0	16	0	0	20	0	0	0	0	0	420	2
16	16	16	16	0	16	0	0	20	0	0	0	0	0	460	2
16	16	16	16	0	16	0	0	20	0	0	0	0	0	500	2
16	16	16	16	0	16	0	0	20	0	0	0	0	0	540	2
16	16	16	16	0	16	0	0	20	0	0	0	0	0	580	2
16	16	16	16	0	16	0	0	20	0	0	0	0	0	620	2
16	16	16	16	0	16	0	0	20	0	0	0	0	0	660	2
16	16	16	16	0	16	0	0	20	0	0	0	0	0	700	2
16	16	16	16	0	16	0	0	20	0	0	0	0	0	740	1
16	16	16	16	0	16	0	0	20	0	0	0	0	0	780	1
16	16	16	16	0	16	0	0	20	0	0	0	0	0	820	1
16	16	16	16	0	16	0	0	20	0	0	0	0	0	860	1
16	16	16	16	0	16	0	0	20	0	0	0	0	0	900	1
16	16	16	16	0	16	0	0	20	0	0	0	0	0	940	1
16	16	16	16	0	16	0	0	20	0	0	0	0	0	980	1
16	16	16	16	0	16	0	0	20	0	0	0	0	0	1020	1
16	16	16	16	0	16	0	0	20	0	0	0	0	0	1060	1
16	16	16	16	0	16	0	0	20	0	0	0	0	0	1100	1
20	20	20	20	0	20	0	0	20	0	0	0	0	0	20	2
20	20	20	20	0	20	0	0	20	0	0	0	0	0	80	2
20	20	20	20	0	20	0	0	20	0	0	0	0	0	140	2
20	20	20	20	0	20	0	0	20	0	0	0	0	0	200	2
20	20	20	20	0	20	0	0	20	0	0	0	0	0	260	2
20	20	20	20	0	20	0	0	20	0	0	0	0	0	320	2
20	20	20	20	0	20	0	0	20	0	0	0	0	0	380	2
20	20	20	20	0	20	0	0	20	0	0	0	0	0	440	2
20	20	20	20	0	20	0	0	20	0	0	0	0	0	500	2
20	20	20	20	0	20	0	0	20	0	0	0	0	0	560	2
20	20	20	20	0	20	0	0	20	0	0	0	0	0	620	2
20	20	20	20	0	20	0	0	20	0	0	0	0	0	680	2
20	20	20	20	0	20	0	0	20	0	0	0	0	0	740	2
18	18	18	10	0	18	0	0	18	0	0	0	0	0	20	2
18	18	18	10	0	18	0	0	18	0	0	0	0	0	90	2
18	18	18	10	0	18	0	0	18	0	0	0	0	0	160	2
18	18	18	10	0	18	0	0	18	0	0	0	0	0	230	2
18	18	18	10	0	18	0	0	18	0	0	0	0	0	300	2
18	18	18	10	0	18	0	0	18	0	0	0	0	0	370	2
18	18	18	10	0	18	0	0	18	0	0	0	0	0	440	2
18	18	18	10	0	18	0	0	18	0	0	0	0	0	510	2
18	18	18	10	0	18	0	0	18	0	0	0	0	0	580	2
18	18	18	10	0	18	0	0	18	0	0	0	0	0	650	2
18	18	18	10	0	18	0	0	18	0	0	0	0	0	720	2
18	18	18	10	0	18	0	0	18	0	0	0	0	0	790	2
18	18	18	10	0	18	0	0	18	0	0	0	0	0	860	2
18	18	18	10	0	18	0	0	18	0	0	0	0	0	930	2
18	18	18	10	0	18	0	0	18	0	0	0	0	0	1000	2
18	18	18	10	0	18	0	0	18	0	0	0	0	0	1070	2
18	18	18	10	0	18	0	0	18	0	0	0	0	0	1140	2
18	18	18	10	0	18	0	0	18	0	0	0	0	0	1210	2
16	18	18	18	0	18	0	0	12	0	0	0	0	0	20	2
16	18	18	18	0	18	0	0	12	0	0	0	0	0	100	2
16	18	18	18	0	18	0	0	12	0	0	0	0	0	180	2
16	18	18	18	0	18	0	0	12	0	0	0	0	0	260	2
16	18	18	18	0	18	0	0	12	0	0	0	0	0	340	2
16	18	18	18	0	18	0	0	12	0	0	0	0	0	420	2
16	18	18	18	0	18	0	0	12	0	0	0	0	0	500	2
16	18	18	18	0	18	0	0	12	0	0	0	0	0	580	2
16	18	18	18	0	18	0	0	12	0	0	0	0	0	660	2
16	18	18	18	0	18	0	0	12	0	0	0	0	0	740	2
16	18	18	18	0	18	0	0	12	0	0	0	0	0	820	2
16	18	18	18	0	18	0	0	12	0	0	0	0	0	900	2
16	18	18	18	0	18	0	0	12	0	0	0	0	0	980	1
14	14	14	30	0	14	0	0	14	0	0	0	0	0	20	1
14	14	14	30	0	14	0	0	14	0	0	0	0	0	60	1
14	14	14	30	0	14	0	0	14	0	0	0	0	0	100	1
14	14	14	30	0	14	0	0	14	0	0	0	0	0	140	1
14	14	14	30	0	14	0	0	14	0	0	0	0	0	180	1
14	14	14	30	0	14	0	0	14	0	0	0	0	0	220	1
14	14	14	30	0	14	0	0	14	0	0	0	0	0	260	1
14	14	14	30	0	14	0	0	14	0	0	0	0	0	300	1
14	14	14	30	0	14	0	0	14	0	0	0	0	0	340	1
14	14	14	30	0	14	0	0	14	0	0	0	0	0	380	1
14	14	14	30	0	14	0	0	14	0	0	0	0	0	420	2
14	14	14	30	0	14	0	0	14	0	0	0	0	0	460	2
14	14	14	30	0	14	0	0	14	0	0	0	0	0	500	2
14	14	14	30	0	14	0	0	14	0	0	0	0	0	540	2
14	14	14	30	0	14	0	0	14	0	0	0	0	0	580	1
14	14	14	30	0	14	0	0	14	0	0	0	0	0	620	1
14	14	14	30	0	14	0	0	14	0	0	0	0	0	660	1
14	14	14	30	0	14	0	0	14	0	0	0	0	0	700	1
14	14	14	30	0	14	0	0	14	0	0	0	0	0	740	1
14	14	14	30	0	14	0	0	14	0	0	0	0	0	780	1
14	14	14	30	0	14	0	0	14	0	0	0	0	0	820	1
25	25	20	0	0	25	0	0	5	0	0	0	0	0	20	1
25	25	20	0	0	25	0	0	5	0	0	0	0	0	50	1
25	25	20	0	0	25	0	0	5	0	0	0	0	0	80	1
25	25	20	0	0	25	0	0	5	0	0	0	0	0	110	1
25	25	20	0	0	25	0	0	5	0	0	0	0	0	140	1
25	25	20	0	0	25	0	0	5	0	0	0	0	0	170	1
25	25	20	0	0	25	0	0	5	0	0	0	0	0	200	1
25	25	20	0	0	25	0	0	5	0	0	0	0	0	230	1
25	25	20	0	0	25	0	0	5	0	0	0	0	0	260	1
25	25	20	0	0	25	0	0	5	0	0	0	0	0	290	1
25	25	20	0	0	25	0	0	5	0	0	0	0	0	320	1
25	25	20	0	0	25	0	0	5	0	0	0	0	0	350	1
25	25	20	0	0	25	0	0	5	0	0	0	0	0	380	1
25	25	20	0	0	25	0	0	5	0	0	0	0	0	410	1
25	25	20	0	0	25	0	0	5	0	0	0	0	0	440	2
25	25	20	0	0	25	0	0	5	0	0	0	0	0	470	2
25	25	20	0	0	25	0	0	5	0	0	0	0	0	500	2
25	25	20	0	0	25	0	0	5	0	0	0	0	0	530	2
25	25	20	0	0	25	0	0	5	0	0	0	0	0	560	2
25	25	20	0	0	25	0	0	5	0	0	0	0	0	590	2
25	25	20	0	0	25	0	0	5	0	0	0	0	0	620	2
25	25	20	0	0	25	0	0	5	0	0	0	0	0	650	2
25	25	20	0	0	25	0	0	5	0	0	0	0	0	680	2
25	25	20	0	0	25	0	0	5	0	0	0	0	0	710	2
25	25	20	0	0	25	0	0	5	0	0	0	0	0	740	2
25	25	20	0	0	25	0	0	5	0	0	0	0	0	770	2
25	25	20	0	0	25	0	0	5	0	0	0	0	0	800	2
25	25	20	0	0	25	0	0	5	0	0	0	0	0	830	2
25	25	20	0	0	25	0	0	5	0	0	0	0	0	860	2
25	25	20	0	0	25	0	0	5	0	0	0	0	0	890	2
25	25	20	0	0	25	0	0	5	0	0	0	0	0	920	2
25	25	20	0	0	25	0	0	5	0	0	0	0	0	950	2
25	25	20	0	0	25	0	0	5	0	0	0	0	0	980	1
25	25	20	0	0	25	0	0	5	0	0	0	0	0	1010	1
25	25	20	0	0	25	0	0	5	0	0	0	0	0	1040	1
25	25	20	0	0	25	0	0	5	0	0	0	0	0	1070	1
25	25	20	0	0	25	0	0	5	0	0	0	0	0	1100	1
25	25	20	0	0	25	0	0	5	0	0	0	0	0	1130	1
25	25	20	0	0	25	0	0	5	0	0	0	0	0	1160	1
25	25	20	0	0	25	0	0	5	0	0	0	0	0	1190	1
24	22	22	0	0	22	0	0	10	0	0	0	0	0	20	2
24	22	22	0	0	22	0	0	10	0	0	0	0	0	80	2
24	22	22	0	0	22	0	0	10	0	0	0	0	0	140	2
24	22	22	0	0	22	0	0	10	0	0	0	0	0	200	2
24	22	22	0	0	22	0	0	10	0	0	0	0	0	260	2
24	22	22	0	0	22	0	0	10	0	0	0	0	0	320	2
24	22	22	0	0	22	0	0	10	0	0	0	0	0	380	2
24	22	22	0	0	22	0	0	10	0	0	0	0	0	440	2
24	22	22	0	0	22	0	0	10	0	0	0	0	0	500	2
24	22	22	0	0	22	0	0	10	0	0	0	0	0	560	2
24	22	22	0	0	22	0	0	10	0	0	0	0	0	620	2
24	22	22	0	0	22	0	0	10	0	0	0	0	0	680	2
24	22	22	0	0	22	0	0	10	0	0	0	0	0	740	2
24	22	22	0	0	22	0	0	10	0	0	0	0	0	800	2
24	22	22	0	0	22	0	0	10	0	0	0	0	0	860	2
24	22	22	0	0	22	0	0	10	0	0	0	0	0	920	2
24	22	22	0	0	22	0	0	10	0	0	0	0	0	980	2
24	22	22	0	0	22	0	0	10	0	0	0	0	0	1040	2
24	22	22	0	0	22	0	0	10	0	0	0	0	0	1100	2
24	22	22	0	0	22	0	0	10	0	0	0	0	0	1160	2
24	22	22	0	0	22	0	0	10	0	0	0	0	0	1220	2
20	20	20	0	0	20	0	0	20	0	0	0	0	0	20	2
20	20	20	0	0	20	0	0	20	0	0	0	0	0	80	2
20	20	20	0	0	20	0	0	20	0	0	0	0	0	140	2
20	20	20	0	0	20	0	0	20	0	0	0	0	0	200	2
20	20	20	0	0	20	0	0	20	0	0	0	0	0	260	2
20	20	20	0	0	20	0	0	20	0	0	0	0	0	320	2
20	20	20	0	0	20	0	0	20	0	0	0	0	0	380	2
20	20	20	0	0	20	0	0	20	0	0	0	0	0	440	2
20	20	20	0	0	20	0	0	20	0	0	0	0	0	500	2
20	20	20	0	0	20	0	0	20	0	0	0	0	0	560	2
20	20	20	0	0	20	0	0	20	0	0	0	0	0	620	2
20	20	20	0	0	20	0	0	20	0	0	0	0	0	680	2
20	20	20	0	0	20	0	0	20	0	0	0	0	0	740	2
20	20	20	0	0	20	0	0	20	0	0	0	0	0	800	2
20	20	20	0	0	20	0	0	20	0	0	0	0	0	860	2
20	20	20	0	0	20	0	0	20	0	0	0	0	0	920	2
20	20	20	0	0	20	0	0	20	0	0	0	0	0	980	2
20	20	20	0	0	20	0	0	20	0	0	0	0	0	1040	2
20	20	20	0	0	20	0	0	20	0	0	0	0	0	1100	2
25	0	25	0	0	25	0	0	0	25	0	0	0	0	20	1
25	0	25	0	0	25	0	0	0	25	0	0	0	0	70	1
25	0	25	0	0	25	0	0	0	25	0	0	0	0	120	1
25	0	25	0	0	25	0	0	0	25	0	0	0	0	170	1
25	0	25	0	0	25	0	0	0	25	0	0	0	0	220	1
25	0	25	0	0	25	0	0	0	25	0	0	0	0	270	1
25	0	25	0	0	25	0	0	0	25	0	0	0	0	320	1
25	0	25	0	0	25	0	0	0	25	0	0	0	0	370	1
25	0	25	0	0	25	0	0	0	25	0	0	0	0	420	1
25	0	25	0	0	25	0	0	0	25	0	0	0	0	470	1
25	0	25	0	0	25	0	0	0	25	0	0	0	0	520	1
25	0	25	0	0	25	0	0	0	25	0	0	0	0	570	1
25	0	25	0	0	25	0	0	0	25	0	0	0	0	620	1
25	0	25	0	0	25	0	0	0	25	0	0	0	0	670	1
25	0	25	0	0	25	0	0	0	25	0	0	0	0	720	1
25	0	25	0	0	25	0	0	0	25	0	0	0	0	770	1
25	0	25	0	0	25	0	0	0	25	0	0	0	0	820	1
25	0	25	0	0	25	0	0	0	25	0	0	0	0	870	1
25	0	25	0	0	25	0	0	0	25	0	0	0	0	920	1
25	0	25	0	0	25	0	0	0	25	0	0	0	0	970	1
25	0	25	0	0	25	0	0	0	25	0	0	0	0	1020	1
25	0	25	0	0	25	0	0	0	25	0	0	0	0	1070	1
25	0	25	0	0	25	0	0	0	25	0	0	0	0	1120	1
25	0	25	0	0	25	0	0	0	25	0	0	0	0	1170	1
30	0	30	0	0	30	0	0	0	10	0	0	0	0	20	1
30	0	30	0	0	30	0	0	0	10	0	0	0	0	70	1
30	0	30	0	0	30	0	0	0	10	0	0	0	0	120	1
30	0	30	0	0	30	0	0	0	10	0	0	0	0	170	1
30	0	30	0	0	30	0	0	0	10	0	0	0	0	220	1
30	0	30	0	0	30	0	0	0	10	0	0	0	0	270	1
30	0	30	0	0	30	0	0	0	10	0	0	0	0	320	1
30	0	30	0	0	30	0	0	0	10	0	0	0	0	370	1
30	0	30	0	0	30	0	0	0	10	0	0	0	0	420	1
30	0	30	0	0	30	0	0	0	10	0	0	0	0	470	1
30	0	30	0	0	30	0	0	0	10	0	0	0	0	520	1
30	0	30	0	0	30	0	0	0	10	0	0	0	0	570	1
30	0	30	0	0	30	0	0	0	10	0	0	0	0	620	1
30	0	30	0	0	30	0	0	0	10	0	0	0	0	670	1
30	0	30	0	0	30	0	0	0	10	0	0	0	0	720	1
30	0	30	0	0	30	0	0	0	10	0	0	0	0	770	1
30	0	30	0	0	30	0	0	0	10	0	0	0	0	820	1
30	0	30	0	0	30	0	0	0	10	0	0	0	0	870	1
30	0	30	0	0	30	0	0	0	10	0	0	0	0	920	1
30	0	30	0	0	30	0	0	0	10	0	0	0	0	970	1
30	0	30	0	0	30	0	0	0	10	0	0	0	0	1020	1
30	0	30	0	0	30	0	0	0	10	0	0	0	0	1070	1
30	0	30	0	0	30	0	0	0	10	0	0	0	0	1120	1
30	0	30	0	0	30	0	0	0	10	0	0	0	0	1170	1
31	0	32	0	0	32	0	0	0	5	0	0	0	0	20	1
31	0	32	0	0	32	0	0	0	5	0	0	0	0	70	1
31	0	32	0	0	32	0	0	0	5	0	0	0	0	120	1
31	0	32	0	0	32	0	0	0	5	0	0	0	0	170	1
31	0	32	0	0	32	0	0	0	5	0	0	0	0	220	1
31	0	32	0	0	32	0	0	0	5	0	0	0	0	270	1
31	0	32	0	0	32	0	0	0	5	0	0	0	0	320	1
31	0	32	0	0	32	0	0	0	5	0	0	0	0	370	1
31	0	32	0	0	32	0	0	0	5	0	0	0	0	420	1
31	0	32	0	0	32	0	0	0	5	0	0	0	0	470	1
31	0	32	0	0	32	0	0	0	5	0	0	0	0	520	1
31	0	32	0	0	32	0	0	0	5	0	0	0	0	570	1
31	0	32	0	0	32	0	0	0	5	0	0	0	0	620	1
31	0	32	0	0	32	0	0	0	5	0	0	0	0	670	1
31	0	32	0	0	32	0	0	0	5	0	0	0	0	720	1
31	0	32	0	0	32	0	0	0	5	0	0	0	0	770	1
31	0	32	0	0	32	0	0	0	5	0	0	0	0	820	1
31	0	32	0	0	32	0	0	0	5	0	0	0	0	870	1
31	0	32	0	0	32	0	0	0	5	0	0	0	0	920	1
31	0	32	0	0	32	0	0	0	5	0	0	0	0	970	1
31	0	32	0	0	32	0	0	0	5	0	0	0	0	1020	1
31	0	32	0	0	32	0	0	0	5	0	0	0	0	1070	1
31	0	32	0	0	32	0	0	0	5	0	0	0	0	1120	1
31	0	32	0	0	32	0	0	0	5	0	0	0	0	1170	1
24	0	23	0	0	0	0	0	0	23	30	0	0	0	20	1
24	0	23	0	0	0	0	0	0	23	30	0	0	0	70	1
24	0	23	0	0	0	0	0	0	23	30	0	0	0	120	1
24	0	23	0	0	0	0	0	0	23	30	0	0	0	170	1
24	0	23	0	0	0	0	0	0	23	30	0	0	0	220	1
24	0	23	0	0	0	0	0	0	23	30	0	0	0	270	1
24	0	23	0	0	0	0	0	0	23	30	0	0	0	320	1
24	0	23	0	0	0	0	0	0	23	30	0	0	0	370	1
24	0	23	0	0	0	0	0	0	23	30	0	0	0	420	1
24	0	23	0	0	0	0	0	0	23	30	0	0	0	470	1
24	0	23	0	0	0	0	0	0	23	30	0	0	0	520	1
24	0	23	0	0	0	0	0	0	23	30	0	0	0	570	1
24	0	23	0	0	0	0	0	0	23	30	0	0	0	620	1
24	0	23	0	0	0	0	0	0	23	30	0	0	0	670	1
24	0	23	0	0	0	0	0	0	23	30	0	0	0	720	1
24	0	23	0	0	0	0	0	0	23	30	0	0	0	770	1
24	0	23	0	0	0	0	0	0	23	30	0	0	0	820	1
24	0	23	0	0	0	0	0	0	23	30	0	0	0	870	1
24	0	23	0	0	0	0	0	0	23	30	0	0	0	920	1
24	0	23	0	0	0	0	0	0	23	30	0	0	0	970	1
26	0	27	0	0	0	0	0	0	27	20	0	0	0	20	1
26	0	27	0	0	0	0	0	0	27	20	0	0	0	80	1
26	0	27	0	0	0	0	0	0	27	20	0	0	0	140	1
26	0	27	0	0	0	0	0	0	27	20	0	0	0	200	1
26	0	27	0	0	0	0	0	0	27	20	0	0	0	260	1
26	0	27	0	0	0	0	0	0	27	20	0	0	0	320	1
26	0	27	0	0	0	0	0	0	27	20	0	0	0	380	1
26	0	27	0	0	0	0	0	0	27	20	0	0	0	440	1
26	0	27	0	0	0	0	0	0	27	20	0	0	0	500	1
26	0	27	0	0	0	0	0	0	27	20	0	0	0	560	1
26	0	27	0	0	0	0	0	0	27	20	0	0	0	620	1
26	0	27	0	0	0	0	0	0	27	20	0	0	0	680	1
26	0	27	0	0	0	0	0	0	27	20	0	0	0	740	1
26	0	27	0	0	0	0	0	0	27	20	0	0	0	800	1
26	0	27	0	0	0	0	0	0	27	20	0	0	0	860	1
26	0	27	0	0	0	0	0	0	27	20	0	0	0	920	1
26	0	27	0	0	0	0	0	0	27	20	0	0	0	980	1
30	0	30	0	0	0	0	0	0	30	10	0	0	0	20	1
30	0	30	0	0	0	0	0	0	30	10	0	0	0	90	1
30	0	30	0	0	0	0	0	0	30	10	0	0	0	160	1
30	0	30	0	0	0	0	0	0	30	10	0	0	0	230	1
30	0	30	0	0	0	0	0	0	30	10	0	0	0	300	1
30	0	30	0	0	0	0	0	0	30	10	0	0	0	370	1
30	0	30	0	0	0	0	0	0	30	10	0	0	0	440	1
30	0	30	0	0	0	0	0	0	30	10	0	0	0	510	1
30	0	30	0	0	0	0	0	0	30	10	0	0	0	580	1
30	0	30	0	0	0	0	0	0	30	10	0	0	0	650	1
30	0	30	0	0	0	0	0	0	30	10	0	0	0	720	1
30	0	30	0	0	0	0	0	0	30	10	0	0	0	790	1
30	0	30	0	0	0	0	0	0	30	10	0	0	0	860	1
30	0	30	0	0	0	0	0	0	30	10	0	0	0	930	1
30	0	30	0	0	0	0	0	0	30	10	0	0	0	1000	1
30	0	30	0	0	0	0	0	0	30	10	0	0	0	1070	1
30	0	30	0	0	0	0	0	0	30	10	0	0	0	1120	1
18	20	20	20	0	20	0	2	0	0	0	0	0	0	20	1
18	20	20	20	0	20	0	2	0	0	0	0	0	0	70	1
18	20	20	20	0	20	0	2	0	0	0	0	0	0	120	1
18	20	20	20	0	20	0	2	0	0	0	0	0	0	170	1
18	20	20	20	0	20	0	2	0	0	0	0	0	0	220	1
18	20	20	20	0	20	0	2	0	0	0	0	0	0	270	1
18	20	20	20	0	20	0	2	0	0	0	0	0	0	320	1
18	20	20	20	0	20	0	2	0	0	0	0	0	0	370	1
18	20	20	20	0	20	0	2	0	0	0	0	0	0	420	1
18	20	20	20	0	20	0	2	0	0	0	0	0	0	470	1
18	20	20	20	0	20	0	2	0	0	0	0	0	0	520	1
18	20	20	20	0	20	0	2	0	0	0	0	0	0	570	1
18	20	20	20	0	20	0	2	0	0	0	0	0	0	620	1
18	20	20	20	0	20	0	2	0	0	0	0	0	0	670	1
18	20	20	20	0	20	0	2	0	0	0	0	0	0	720	1
18	20	20	20	0	20	0	2	0	0	0	0	0	0	770	1
18	20	20	20	0	20	0	2	0	0	0	0	0	0	820	1
18	20	20	20	0	20	0	2	0	0	0	0	0	0	870	1
18	20	20	20	0	20	0	2	0	0	0	0	0	0	920	1
18	20	20	20	0	20	0	2	0	0	0	0	0	0	970	1
18	20	20	20	0	20	0	2	0	0	0	0	0	0	1020	1
30	20	20	0	0	20	0	10	0	0	0	0	0	0	20	2
30	20	20	0	0	20	0	10	0	0	0	0	0	0	80	2
30	20	20	0	0	20	0	10	0	0	0	0	0	0	140	2
30	20	20	0	0	20	0	10	0	0	0	0	0	0	200	2
30	20	20	0	0	20	0	10	0	0	0	0	0	0	260	2
30	20	20	0	0	20	0	10	0	0	0	0	0	0	320	2
30	20	20	0	0	20	0	10	0	0	0	0	0	0	380	2
30	20	20	0	0	20	0	10	0	0	0	0	0	0	440	2
30	20	20	0	0	20	0	10	0	0	0	0	0	0	500	2
30	20	20	0	0	20	0	10	0	0	0	0	0	0	560	2
30	20	20	0	0	20	0	10	0	0	0	0	0	0	620	2
30	20	20	0	0	20	0	10	0	0	0	0	0	0	680	2
30	20	20	0	0	20	0	10	0	0	0	0	0	0	740	2
30	20	20	0	0	20	0	10	0	0	0	0	0	0	800	2
30	20	20	0	0	20	0	10	0	0	0	0	0	0	860	2
30	20	20	0	0	20	0	10	0	0	0	0	0	0	920	2
30	20	20	0	0	20	0	10	0	0	0	0	0	0	980	1
30	20	20	0	0	20	0	10	0	0	0	0	0	0	1040	1
30	20	20	0	0	20	0	10	0	0	0	0	0	0	1100	1
30	20	20	0	0	20	0	10	0	0	0	0	0	0	1160	1
30	20	20	0	0	20	0	10	0	0	0	0	0	0	1220	1
30	20	20	0	0	20	0	10	0	0	0	0	0	0	1280	1
30	20	20	0	0	20	0	10	0	0	0	0	0	0	1340	1
30	20	20	0	0	20	0	10	0	0	0	0	0	0	1400	1
30	20	20	0	0	20	0	10	0	0	0	0	0	0	1460	1
30	20	20	0	0	20	0	10	0	0	0	0	0	0	1520	1
75	20	0	0	0	0	0	5	0	0	0	0	0	0	20	2
75	20	0	0	0	0	0	5	0	0	0	0	0	0	70	2
75	20	0	0	0	0	0	5	0	0	0	0	0	0	120	2
75	20	0	0	0	0	0	5	0	0	0	0	0	0	170	2
75	20	0	0	0	0	0	5	0	0	0	0	0	0	220	2
75	20	0	0	0	0	0	5	0	0	0	0	0	0	270	2
75	20	0	0	0	0	0	5	0	0	0	0	0	0	320	2
75	20	0	0	0	0	0	5	0	0	0	0	0	0	370	2
75	20	0	0	0	0	0	5	0	0	0	0	0	0	420	2
75	20	0	0	0	0	0	5	0	0	0	0	0	0	470	2
75	20	0	0	0	0	0	5	0	0	0	0	0	0	520	2
75	20	0	0	0	0	0	5	0	0	0	0	0	0	570	2
75	20	0	0	0	0	0	5	0	0	0	0	0	0	620	2
75	20	0	0	0	0	0	5	0	0	0	0	0	0	670	2
75	20	0	0	0	0	0	5	0	0	0	0	0	0	720	2
75	20	0	0	0	0	0	5	0	0	0	0	0	0	770	2
75	20	0	0	0	0	0	5	0	0	0	0	0	0	820	2
75	20	0	0	0	0	0	5	0	0	0	0	0	0	870	2
75	20	0	0	0	0	0	5	0	0	0	0	0	0	920	1
75	20	0	0	0	0	0	5	0	0	0	0	0	0	970	1
75	20	0	0	0	0	0	5	0	0	0	0	0	0	1020	1
75	20	0	0	0	0	0	5	0	0	0	0	0	0	1070	1
75	20	0	0	0	0	0	5	0	0	0	0	0	0	1120	1
75	20	0	0	0	0	0	5	0	0	0	0	0	0	1170	1
75	20	0	0	0	0	0	5	0	0	0	0	0	0	1220	1
75	20	0	0	0	0	0	5	0	0	0	0	0	0	1270	1
75	20	0	0	0	0	0	5	0	0	0	0	0	0	1320	1
75	20	0	0	0	0	0	5	0	0	0	0	0	0	1370	1
75	20	0	0	0	0	0	5	0	0	0	0	0	0	1420	1
30	20	0	0	0	0	0	10	0	20	20	0	0	0	20	2
30	20	0	0	0	0	0	10	0	20	20	0	0	0	73	2
30	20	0	0	0	0	0	10	0	20	20	0	0	0	126	2
30	20	0	0	0	0	0	10	0	20	20	0	0	0	179	2
30	20	0	0	0	0	0	10	0	20	20	0	0	0	232	2
30	20	0	0	0	0	0	10	0	20	20	0	0	0	285	2
30	20	0	0	0	0	0	10	0	20	20	0	0	0	338	2
30	20	0	0	0	0	0	10	0	20	20	0	0	0	391	2
30	20	0	0	0	0	0	10	0	20	20	0	0	0	444	2
30	20	0	0	0	0	0	10	0	20	20	0	0	0	497	1
30	20	0	0	0	0	0	10	0	20	20	0	0	0	550	1
30	20	0	0	0	0	0	10	0	20	20	0	0	0	603	1
30	20	0	0	0	0	0	10	0	20	20	0	0	0	656	1
30	20	0	0	0	0	0	10	0	20	20	0	0	0	709	1
30	20	0	0	0	0	0	10	0	20	20	0	0	0	762	1
30	20	0	0	0	0	0	10	0	20	20	0	0	0	815	1
30	20	0	0	0	0	0	10	0	20	20	0	0	0	868	1
30	20	0	0	0	0	0	10	0	20	20	0	0	0	921	1
30	20	0	0	0	0	0	10	0	20	20	0	0	0	974	1
30	20	0	0	0	0	0	10	0	20	20	0	0	0	1027	1
30	20	0	0	0	0	0	10	0	20	20	0	0	0	1080	1
30	20	0	0	0	0	0	10	0	20	20	0	0	0	1133	1
35	0	0	0	5	0	0	30	0	0	0	0	0	0	0	2
35	0	0	0	5	0	0	30	0	0	0	0	0	0	48	2
35	0	0	0	5	0	0	30	0	0	0	0	0	0	96	2
35	0	0	0	5	0	0	30	0	0	0	0	0	0	144	2
35	0	0	0	5	0	0	30	0	0	0	0	0	0	192	2
35	0	0	0	5	0	0	30	0	0	0	0	0	0	240	2
35	0	0	0	5	0	0	30	0	0	0	0	0	0	288	2
35	0	0	0	5	0	0	30	0	0	0	0	0	0	336	2
35	0	0	0	5	0	0	30	0	0	0	0	0	0	384	2
35	0	0	0	5	0	0	30	0	0	0	0	0	0	432	2
35	0	0	0	5	0	0	30	0	0	0	0	0	0	480	2
35	0	0	0	5	0	0	30	0	0	0	0	0	0	528	2
35	0	0	0	5	0	0	30	0	0	0	0	0	0	576	2
35	0	0	0	5	0	0	30	0	0	0	0	0	0	624	2
35	0	0	0	5	0	0	30	0	0	0	0	0	0	672	2
35	0	0	0	5	0	0	30	0	0	0	0	0	0	720	2
35	0	0	0	5	0	0	30	0	0	0	0	0	0	768	2
35	0	0	0	5	0	0	30	0	0	0	0	0	0	816	2
35	0	0	0	5	0	0	30	0	0	0	0	0	0	864	2
35	0	0	0	5	0	0	30	0	0	0	0	0	0	912	2
35	0	0	0	5	0	0	30	0	0	0	0	0	0	960	2
35	0	0	0	5	0	0	30	0	0	0	0	0	0	1008	1
35	0	0	0	5	0	0	30	0	0	0	0	0	0	1056	1
35	0	0	0	5	0	0	30	0	0	0	0	0	0	1104	1
35	0	0	0	5	0	0	30	0	0	0	0	0	0	1152	1
35	0	0	0	5	0	0	30	0	0	0	0	0	0	1200	1
25	20	0	0	15	25	0	15	0	0	0	0	0	0	0	2
25	20	0	0	15	25	0	15	0	0	0	0	0	0	46	2
25	20	0	0	15	25	0	15	0	0	0	0	0	0	92	2
25	20	0	0	15	25	0	15	0	0	0	0	0	0	138	2
25	20	0	0	15	25	0	15	0	0	0	0	0	0	184	2
25	20	0	0	15	25	0	15	0	0	0	0	0	0	230	2
25	20	0	0	15	25	0	15	0	0	0	0	0	0	276	2
25	20	0	0	15	25	0	15	0	0	0	0	0	0	322	2
25	20	0	0	15	25	0	15	0	0	0	0	0	0	368	2
25	20	0	0	15	25	0	15	0	0	0	0	0	0	414	2
25	20	0	0	15	25	0	15	0	0	0	0	0	0	460	2
25	20	0	0	15	25	0	15	0	0	0	0	0	0	506	2
25	20	0	0	15	25	0	15	0	0	0	0	0	0	552	2
25	20	0	0	15	25	0	15	0	0	0	0	0	0	598	2
25	20	0	0	15	25	0	15	0	0	0	0	0	0	644	2
25	20	0	0	15	25	0	15	0	0	0	0	0	0	690	2
25	20	0	0	15	25	0	15	0	0	0	0	0	0	736	2
25	20	0	0	15	25	0	15	0	0	0	0	0	0	782	2
25	20	0	0	15	25	0	15	0	0	0	0	0	0	828	2
25	20	0	0	15	25	0	15	0	0	0	0	0	0	874	2
25	20	0	0	15	25	0	15	0	0	0	0	0	0	920	2
25	20	0	0	15	25	0	15	0	0	0	0	0	0	966	2
25	20	0	0	15	25	0	15	0	0	0	0	0	0	1012	2
19	17	0	0	30	0	17	0	0	0	17	0	0	0	10	2
19	17	0	0	30	0	17	0	0	0	17	0	0	0	32	2
19	17	0	0	30	0	17	0	0	0	17	0	0	0	54	2
19	17	0	0	30	0	17	0	0	0	17	0	0	0	76	2
19	17	0	0	30	0	17	0	0	0	17	0	0	0	98	2
19	17	0	0	30	0	17	0	0	0	17	0	0	0	120	2
19	17	0	0	30	0	17	0	0	0	17	0	0	0	142	2
19	17	0	0	30	0	17	0	0	0	17	0	0	0	164	2
19	17	0	0	30	0	17	0	0	0	17	0	0	0	186	2
19	17	0	0	30	0	17	0	0	0	17	0	0	0	208	2
19	17	0	0	30	0	17	0	0	0	17	0	0	0	230	2
19	17	0	0	30	0	17	0	0	0	17	0	0	0	252	2
19	17	0	0	30	0	17	0	0	0	17	0	0	0	274	2
19	17	0	0	30	0	17	0	0	0	17	0	0	0	296	2
19	17	0	0	30	0	17	0	0	0	17	0	0	0	318	2
19	17	0	0	30	0	17	0	0	0	17	0	0	0	340	2
19	17	0	0	30	0	17	0	0	0	17	0	0	0	362	2
19	17	0	0	30	0	17	0	0	0	17	0	0	0	384	2
19	17	0	0	30	0	17	0	0	0	17	0	0	0	406	2
19.6	19.6	19.6	19.6	0	19.6	0	0	0	0	0	0	0	2	25	2
19.6	19.6	19.6	19.6	0	19.6	0	0	0	0	0	0	0	2	83	2
19.6	19.6	19.6	19.6	0	19.6	0	0	0	0	0	0	0	2	141	2
19.6	19.6	19.6	19.6	0	19.6	0	0	0	0	0	0	0	2	199	2
19.6	19.6	19.6	19.6	0	19.6	0	0	0	0	0	0	0	2	257	2
19.6	19.6	19.6	19.6	0	19.6	0	0	0	0	0	0	0	2	315	2
19.6	19.6	19.6	19.6	0	19.6	0	0	0	0	0	0	0	2	373	2
19.6	19.6	19.6	19.6	0	19.6	0	0	0	0	0	0	0	2	431	2
19.6	19.6	19.6	19.6	0	19.6	0	0	0	0	0	0	0	2	489	2
19.6	19.6	19.6	19.6	0	19.6	0	0	0	0	0	0	0	2	547	2
19.6	19.6	19.6	19.6	0	19.6	0	0	0	0	0	0	0	2	605	2
19.6	19.6	19.6	19.6	0	19.6	0	0	0	0	0	0	0	2	663	2
19.6	19.6	19.6	19.6	0	19.6	0	0	0	0	0	0	0	2	721	2
19.6	19.6	19.6	19.6	0	19.6	0	0	0	0	0	0	0	2	779	2
19.6	19.6	19.6	19.6	0	19.6	0	0	0	0	0	0	0	2	837	2
19.6	19.6	19.6	19.6	0	19.6	0	0	0	0	0	0	0	2	895	2
19.6	19.6	19.6	19.6	0	19.6	0	0	0	0	0	0	0	2	953	2
19.6	19.6	19.6	19.6	0	19.6	0	0	0	0	0	0	0	2	1011	2
35	30	30	0	0	0	0	0	0	0	0	0	0	5	10	2
35	30	30	0	0	0	0	0	0	0	0	0	0	5	62	2
35	30	30	0	0	0	0	0	0	0	0	0	0	5	114	2
35	30	30	0	0	0	0	0	0	0	0	0	0	5	166	2
35	30	30	0	0	0	0	0	0	0	0	0	0	5	218	2
35	30	30	0	0	0	0	0	0	0	0	0	0	5	270	2
35	30	30	0	0	0	0	0	0	0	0	0	0	5	322	2
35	30	30	0	0	0	0	0	0	0	0	0	0	5	374	2
35	30	30	0	0	0	0	0	0	0	0	0	0	5	426	2
35	30	30	0	0	0	0	0	0	0	0	0	0	5	478	2
35	30	30	0	0	0	0	0	0	0	0	0	0	5	530	2
35	30	30	0	0	0	0	0	0	0	0	0	0	5	582	2
35	30	30	0	0	0	0	0	0	0	0	0	0	5	634	2
35	30	30	0	0	0	0	0	0	0	0	0	0	5	686	2
35	30	30	0	0	0	0	0	0	0	0	0	0	5	738	2
35	30	30	0	0	0	0	0	0	0	0	0	0	5	790	2
35	30	30	0	0	0	0	0	0	0	0	0	0	5	842	2
35	30	30	0	0	0	0	0	0	0	0	0	0	5	894	2
35	30	30	0	0	0	0	0	0	0	0	0	0	5	946	2
35	30	30	0	0	0	0	0	0	0	0	0	0	5	998	2
35	30	30	0	0	0	0	0	0	0	0	0	0	5	1050	2
35	30	30	0	0	0	0	0	0	0	0	0	0	5	1102	2
30	30	0	0	0	0	0	0	0	30	0	0	0	10	13	2
30	30	0	0	0	0	0	0	0	30	0	0	0	10	65	2
30	30	0	0	0	0	0	0	0	30	0	0	0	10	117	2
30	30	0	0	0	0	0	0	0	30	0	0	0	10	169	2
30	30	0	0	0	0	0	0	0	30	0	0	0	10	221	2
30	30	0	0	0	0	0	0	0	30	0	0	0	10	273	2
30	30	0	0	0	0	0	0	0	30	0	0	0	10	325	2
30	30	0	0	0	0	0	0	0	30	0	0	0	10	377	2
30	30	0	0	0	0	0	0	0	30	0	0	0	10	429	2
30	30	0	0	0	0	0	0	0	30	0	0	0	10	481	2
30	30	0	0	0	0	0	0	0	30	0	0	0	10	533	2
30	30	0	0	0	0	0	0	0	30	0	0	0	10	585	2
30	30	0	0	0	0	0	0	0	30	0	0	0	10	637	2
30	30	0	0	0	0	0	0	0	30	0	0	0	10	689	2
30	30	0	0	0	0	0	0	0	30	0	0	0	10	741	2
30	30	0	0	0	0	0	0	0	30	0	0	0	10	793	2
30	30	0	0	0	0	0	0	0	30	0	0	0	10	845	2
30	30	0	0	0	0	0	0	0	30	0	0	0	10	897	2
30	30	0	0	0	0	0	0	0	30	0	0	0	10	949	2
30	30	0	0	0	0	0	0	0	30	0	0	0	10	1001	2
30	30	0	0	0	0	0	0	0	30	0	0	0	10	1053	2
25	0	0	10	10	10	10	10	0	0	10	0	0	15	17	2
25	0	0	10	10	10	10	10	0	0	10	0	0	15	68	2
25	0	0	10	10	10	10	10	0	0	10	0	0	15	119	2
25	0	0	10	10	10	10	10	0	0	10	0	0	15	170	2
25	0	0	10	10	10	10	10	0	0	10	0	0	15	221	2
25	0	0	10	10	10	10	10	0	0	10	0	0	15	272	2
25	0	0	10	10	10	10	10	0	0	10	0	0	15	323	2
25	0	0	10	10	10	10	10	0	0	10	0	0	15	374	2
25	0	0	10	10	10	10	10	0	0	10	0	0	15	425	2
25	0	0	10	10	10	10	10	0	0	10	0	0	15	476	2
25	0	0	10	10	10	10	10	0	0	10	0	0	15	527	2
25	0	0	10	10	10	10	10	0	0	10	0	0	15	578	2
25	0	0	10	10	10	10	10	0	0	10	0	0	15	629	2
25	0	0	10	10	10	10	10	0	0	10	0	0	15	680	2
25	0	0	10	10	10	10	10	0	0	10	0	0	15	731	2
25	0	0	10	10	10	10	10	0	0	10	0	0	15	782	2
25	0	0	10	10	10	10	10	0	0	10	0	0	15	833	2
25	0	0	10	10	10	10	10	0	0	10	0	0	15	884	2
25	0	0	10	10	10	10	10	0	0	10	0	0	15	935	2
25	0	0	10	10	10	10	10	0	0	10	0	0	15	986	2
25	0	0	10	10	10	10	10	0	0	10	0	0	15	1037	2
25	0	0	10	10	10	10	10	0	0	10	0	0	15	1088	2
25	0	0	10	10	10	10	10	0	0	10	0	0	15	1139	2
25	0	0	10	10	10	10	10	0	0	10	0	0	15	1190	2
18	0	0	15	0	15	0	15	0	0	15	0	0	22	0	2
18	0	0	15	0	15	0	15	0	0	15	0	0	22	66	2
18	0	0	15	0	15	0	15	0	0	15	0	0	22	132	2
18	0	0	15	0	15	0	15	0	0	15	0	0	22	198	2
18	0	0	15	0	15	0	15	0	0	15	0	0	22	264	2
18	0	0	15	0	15	0	15	0	0	15	0	0	22	330	2
18	0	0	15	0	15	0	15	0	0	15	0	0	22	396	2
18	0	0	15	0	15	0	15	0	0	15	0	0	22	462	2
18	0	0	15	0	15	0	15	0	0	15	0	0	22	528	2
18	0	0	15	0	15	0	15	0	0	15	0	0	22	594	2
18	0	0	15	0	15	0	15	0	0	15	0	0	22	660	2
18	0	0	15	0	15	0	15	0	0	15	0	0	22	726	2
18	0	0	15	0	15	0	15	0	0	15	0	0	22	792	2
18	0	0	15	0	15	0	15	0	0	15	0	0	22	858	2
18	0	0	15	0	15	0	15	0	0	15	0	0	22	924	2
18	0	0	15	0	15	0	15	0	0	15	0	0	22	990	2
18	0	0	15	0	15	0	15	0	0	15	0	0	22	1056	2
18	0	0	15	0	15	0	15	0	0	15	0	0	22	1122	2
18	0	0	15	0	15	0	15	0	0	15	0	0	22	1188	2
19.6	19.6	19.6	19.6	0	19.6	2	0	0	0	0	0	0	0	20	1
19.6	19.6	19.6	19.6	0	19.6	2	0	0	0	0	0	0	0	55	1
19.6	19.6	19.6	19.6	0	19.6	2	0	0	0	0	0	0	0	90	1
19.6	19.6	19.6	19.6	0	19.6	2	0	0	0	0	0	0	0	125	1
19.6	19.6	19.6	19.6	0	19.6	2	0	0	0	0	0	0	0	160	1
19.6	19.6	19.6	19.6	0	19.6	2	0	0	0	0	0	0	0	195	1
19.6	19.6	19.6	19.6	0	19.6	2	0	0	0	0	0	0	0	230	1
19.6	19.6	19.6	19.6	0	19.6	2	0	0	0	0	0	0	0	265	1
19.6	19.6	19.6	19.6	0	19.6	2	0	0	0	0	0	0	0	300	1
19.6	19.6	19.6	19.6	0	19.6	2	0	0	0	0	0	0	0	335	1
19.6	19.6	19.6	19.6	0	19.6	2	0	0	0	0	0	0	0	370	1
19.6	19.6	19.6	19.6	0	19.6	2	0	0	0	0	0	0	0	405	1
19.6	19.6	19.6	19.6	0	19.6	2	0	0	0	0	0	0	0	440	1
19.6	19.6	19.6	19.6	0	19.6	2	0	0	0	0	0	0	0	475	1
19.6	19.6	19.6	19.6	0	19.6	2	0	0	0	0	0	0	0	510	1
19.6	19.6	19.6	19.6	0	19.6	2	0	0	0	0	0	0	0	545	1
19.6	19.6	19.6	19.6	0	19.6	2	0	0	0	0	0	0	0	580	1
19.6	19.6	19.6	19.6	0	19.6	2	0	0	0	0	0	0	0	615	1
19.6	19.6	19.6	19.6	0	19.6	2	0	0	0	0	0	0	0	650	1
19.6	19.6	19.6	19.6	0	19.6	2	0	0	0	0	0	0	0	685	1
19.6	19.6	19.6	19.6	0	19.6	2	0	0	0	0	0	0	0	720	1
19.6	19.6	19.6	19.6	0	19.6	2	0	0	0	0	0	0	0	755	1
19.6	19.6	19.6	19.6	0	19.6	2	0	0	0	0	0	0	0	790	1
19.6	19.6	19.6	19.6	0	19.6	2	0	0	0	0	0	0	0	825	1
19.6	19.6	19.6	19.6	0	19.6	2	0	0	0	0	0	0	0	860	1
19.6	19.6	19.6	19.6	0	19.6	2	0	0	0	0	0	0	0	895	1
19.6	19.6	19.6	19.6	0	19.6	2	0	0	0	0	0	0	0	930	1
19.6	19.6	19.6	19.6	0	19.6	2	0	0	0	0	0	0	0	965	1
19.6	19.6	19.6	19.6	0	19.6	2	0	0	0	0	0	0	0	1000	1
22	17	17	17	0	17	10	0	0	0	0	0	0	0	13	1
22	17	17	17	0	17	10	0	0	0	0	0	0	0	47	1
22	17	17	17	0	17	10	0	0	0	0	0	0	0	81	1
22	17	17	17	0	17	10	0	0	0	0	0	0	0	115	1
22	17	17	17	0	17	10	0	0	0	0	0	0	0	149	1
22	17	17	17	0	17	10	0	0	0	0	0	0	0	183	1
22	17	17	17	0	17	10	0	0	0	0	0	0	0	217	1
22	17	17	17	0	17	10	0	0	0	0	0	0	0	251	1
22	17	17	17	0	17	10	0	0	0	0	0	0	0	285	1
22	17	17	17	0	17	10	0	0	0	0	0	0	0	319	1
22	17	17	17	0	17	10	0	0	0	0	0	0	0	353	1
22	17	17	17	0	17	10	0	0	0	0	0	0	0	387	1
22	17	17	17	0	17	10	0	0	0	0	0	0	0	421	1
22	17	17	17	0	17	10	0	0	0	0	0	0	0	455	1
22	17	17	17	0	17	10	0	0	0	0	0	0	0	489	1
22	17	17	17	0	17	10	0	0	0	0	0	0	0	523	1
22	17	17	17	0	17	10	0	0	0	0	0	0	0	557	1
22	17	17	17	0	17	10	0	0	0	0	0	0	0	591	1
22	17	17	17	0	17	10	0	0	0	0	0	0	0	625	1
22	17	17	17	0	17	10	0	0	0	0	0	0	0	659	1
22	17	17	17	0	17	10	0	0	0	0	0	0	0	693	1
22	17	17	17	0	17	10	0	0	0	0	0	0	0	727	1
22	17	17	17	0	17	10	0	0	0	0	0	0	0	761	1
22	17	17	17	0	17	10	0	0	0	0	0	0	0	795	1
22	17	17	17	0	17	10	0	0	0	0	0	0	0	829	1
22	17	17	17	0	17	10	0	0	0	0	0	0	0	863	1
22	17	17	17	0	17	10	0	0	0	0	0	0	0	897	1
22	17	17	17	0	17	10	0	0	0	0	0	0	0	931	1
30	30	0	0	0	0	10	30	0	0	0	0	0	0	5	2
30	30	0	0	0	0	10	30	0	0	0	0	0	0	46	2
30	30	0	0	0	0	10	30	0	0	0	0	0	0	87	2
30	30	0	0	0	0	10	30	0	0	0	0	0	0	128	2
30	30	0	0	0	0	10	30	0	0	0	0	0	0	169	2
30	30	0	0	0	0	10	30	0	0	0	0	0	0	210	2
30	30	0	0	0	0	10	30	0	0	0	0	0	0	251	2
30	30	0	0	0	0	10	30	0	0	0	0	0	0	292	2
30	30	0	0	0	0	10	30	0	0	0	0	0	0	333	2
30	30	0	0	0	0	10	30	0	0	0	0	0	0	374	2
30	30	0	0	0	0	10	30	0	0	0	0	0	0	415	2
30	30	0	0	0	0	10	30	0	0	0	0	0	0	456	2
30	30	0	0	0	0	10	30	0	0	0	0	0	0	497	2
30	30	0	0	0	0	10	30	0	0	0	0	0	0	538	2
30	30	0	0	0	0	10	30	0	0	0	0	0	0	579	2
30	30	0	0	0	0	10	30	0	0	0	0	0	0	620	2
30	30	0	0	0	0	10	30	0	0	0	0	0	0	661	2
30	30	0	0	0	0	10	30	0	0	0	0	0	0	702	2
30	30	0	0	0	0	10	30	0	0	0	0	0	0	743	2
30	30	0	0	0	0	10	30	0	0	0	0	0	0	784	2
30	30	0	0	0	0	10	30	0	0	0	0	0	0	825	2
30	30	0	0	0	0	10	30	0	0	0	0	0	0	866	2
30	30	0	0	0	0	10	30	0	0	0	0	0	0	907	2
30	30	0	0	0	0	10	30	0	0	0	0	0	0	948	2
30	30	0	0	0	0	10	30	0	0	0	0	0	0	989	2
30	30	0	0	0	0	10	30	0	0	0	0	0	0	1030	2
30	30	0	0	0	0	10	30	0	0	0	0	0	0	1071	2
30	30	0	0	0	0	10	30	0	0	0	0	0	0	1112	2
30	30	0	0	0	0	10	30	0	0	0	0	0	0	1153	2
30	30	0	0	0	0	10	30	0	0	0	0	0	0	1194	2
25	25	0	25	0	0	25	0	0	0	0	0	0	0	1	2
25	25	0	25	0	0	25	0	0	0	0	0	0	0	28	2
25	25	0	25	0	0	25	0	0	0	0	0	0	0	55	2
25	25	0	25	0	0	25	0	0	0	0	0	0	0	82	2
25	25	0	25	0	0	25	0	0	0	0	0	0	0	109	2
25	25	0	25	0	0	25	0	0	0	0	0	0	0	136	2
25	25	0	25	0	0	25	0	0	0	0	0	0	0	163	2
25	25	0	25	0	0	25	0	0	0	0	0	0	0	190	2
25	25	0	25	0	0	25	0	0	0	0	0	0	0	217	2
25	25	0	25	0	0	25	0	0	0	0	0	0	0	244	2
25	25	0	25	0	0	25	0	0	0	0	0	0	0	271	2
25	25	0	25	0	0	25	0	0	0	0	0	0	0	298	2
25	25	0	25	0	0	25	0	0	0	0	0	0	0	325	2
25	25	0	25	0	0	25	0	0	0	0	0	0	0	352	2
25	25	0	25	0	0	25	0	0	0	0	0	0	0	379	2
25	25	0	25	0	0	25	0	0	0	0	0	0	0	406	2
25	25	0	25	0	0	25	0	0	0	0	0	0	0	433	2
25	25	0	25	0	0	25	0	0	0	0	0	0	0	460	2
25	25	0	25	0	0	25	0	0	0	0	0	0	0	487	2
25	25	0	25	0	0	25	0	0	0	0	0	0	0	514	2
25	25	0	25	0	0	25	0	0	0	0	0	0	0	541	2
25	25	0	25	0	0	25	0	0	0	0	0	0	0	568	2
25	25	0	25	0	0	25	0	0	0	0	0	0	0	595	2
19	10	0	19	0	19	0	14	0	19	0	0	0	0	2	2
19	10	0	19	0	19	0	14	0	19	0	0	0	0	50	2
19	10	0	19	0	19	0	14	0	19	0	0	0	0	98	2
19	10	0	19	0	19	0	14	0	19	0	0	0	0	146	2
19	10	0	19	0	19	0	14	0	19	0	0	0	0	194	2
19	10	0	19	0	19	0	14	0	19	0	0	0	0	242	2
19	10	0	19	0	19	0	14	0	19	0	0	0	0	290	2
19	10	0	19	0	19	0	14	0	19	0	0	0	0	338	2
19	10	0	19	0	19	0	14	0	19	0	0	0	0	386	2
19	10	0	19	0	19	0	14	0	19	0	0	0	0	434	2
19	10	0	19	0	19	0	14	0	19	0	0	0	0	482	2
19	10	0	19	0	19	0	14	0	19	0	0	0	0	530	2
19	10	0	19	0	19	0	14	0	19	0	0	0	0	578	2
19	10	0	19	0	19	0	14	0	19	0	0	0	0	626	2
19	10	0	19	0	19	0	14	0	19	0	0	0	0	674	1
19	10	0	19	0	19	0	14	0	19	0	0	0	0	722	1
19	10	0	19	0	19	0	14	0	19	0	0	0	0	770	1
19	10	0	19	0	19	0	14	0	19	0	0	0	0	818	1
19	10	0	19	0	19	0	14	0	19	0	0	0	0	866	1
19	10	0	19	0	19	0	14	0	19	0	0	0	0	914	1
19	10	0	19	0	19	0	14	0	19	0	0	0	0	962	1
19	10	0	19	0	19	0	14	0	19	0	0	0	0	1010	1
30	18	0	0	0	20	0	12	0	0	20	0	0	0	3	2
30	18	0	0	0	20	0	12	0	0	20	0	0	0	35	2
30	18	0	0	0	20	0	12	0	0	20	0	0	0	67	2
30	18	0	0	0	20	0	12	0	0	20	0	0	0	99	2
30	18	0	0	0	20	0	12	0	0	20	0	0	0	131	2
30	18	0	0	0	20	0	12	0	0	20	0	0	0	163	2
30	18	0	0	0	20	0	12	0	0	20	0	0	0	195	2
30	18	0	0	0	20	0	12	0	0	20	0	0	0	227	2
30	18	0	0	0	20	0	12	0	0	20	0	0	0	259	2
30	18	0	0	0	20	0	12	0	0	20	0	0	0	291	2
30	18	0	0	0	20	0	12	0	0	20	0	0	0	323	2
30	18	0	0	0	20	0	12	0	0	20	0	0	0	355	2
30	18	0	0	0	20	0	12	0	0	20	0	0	0	387	2
30	18	0	0	0	20	0	12	0	0	20	0	0	0	419	2
30	18	0	0	0	20	0	12	0	0	20	0	0	0	451	2
30	18	0	0	0	20	0	12	0	0	20	0	0	0	483	2
30	18	0	0	0	20	0	12	0	0	20	0	0	0	515	2
30	18	0	0	0	20	0	12	0	0	20	0	0	0	547	2
30	18	0	0	0	20	0	12	0	0	20	0	0	0	579	2
30	18	0	0	0	20	0	12	0	0	20	0	0	0	611	2
30	18	0	0	0	20	0	12	0	0	20	0	0	0	643	2
30	18	0	0	0	20	0	12	0	0	20	0	0	0	675	2
30	18	0	0	0	20	0	12	0	0	20	0	0	0	707	2
30	18	0	0	0	20	0	12	0	0	20	0	0	0	739	2
30	18	0	0	0	20	0	12	0	0	20	0	0	0	771	2
30	18	0	0	0	20	0	12	0	0	20	0	0	0	803	2
30	18	0	0	0	20	0	12	0	0	20	0	0	0	835	2
30	18	0	0	0	20	0	12	0	0	20	0	0	0	867	2
30	18	0	0	0	20	0	12	0	0	20	0	0	0	899	2
30	18	0	0	0	20	0	12	0	0	20	0	0	0	931	2
30	18	0	0	0	20	0	12	0	0	20	0	0	0	963	2
30	18	0	0	0	20	0	12	0	0	20	0	0	0	995	2
30	18	0	0	0	20	0	12	0	0	20	0	0	0	1027	2
30	18	0	0	0	20	0	12	0	0	20	0	0	0	1059	1
30	18	0	0	0	20	0	12	0	0	20	0	0	0	1091	1
30	18	0	0	0	20	0	12	0	0	20	0	0	0	1123	1
30	18	0	0	0	20	0	12	0	0	20	0	0	0	1155	1
30	18	0	0	0	20	0	12	0	0	20	0	0	0	1187	1
16	25	17	0	17	17	0	8	0	0	0	0	0	0	4	2
16	25	17	0	17	17	0	8	0	0	0	0	0	0	39	2
16	25	17	0	17	17	0	8	0	0	0	0	0	0	74	2
16	25	17	0	17	17	0	8	0	0	0	0	0	0	109	2
16	25	17	0	17	17	0	8	0	0	0	0	0	0	144	2
16	25	17	0	17	17	0	8	0	0	0	0	0	0	179	2
16	25	17	0	17	17	0	8	0	0	0	0	0	0	214	2
16	25	17	0	17	17	0	8	0	0	0	0	0	0	249	2
16	25	17	0	17	17	0	8	0	0	0	0	0	0	284	2
16	25	17	0	17	17	0	8	0	0	0	0	0	0	319	2
16	25	17	0	17	17	0	8	0	0	0	0	0	0	354	2
16	25	17	0	17	17	0	8	0	0	0	0	0	0	389	2
16	25	17	0	17	17	0	8	0	0	0	0	0	0	424	2
16	25	17	0	17	17	0	8	0	0	0	0	0	0	459	2
16	25	17	0	17	17	0	8	0	0	0	0	0	0	494	2
16	25	17	0	17	17	0	8	0	0	0	0	0	0	529	2
16	25	17	0	17	17	0	8	0	0	0	0	0	0	564	2
16	25	17	0	17	17	0	8	0	0	0	0	0	0	599	2
16	25	17	0	17	17	0	8	0	0	0	0	0	0	634	2
16	25	17	0	17	17	0	8	0	0	0	0	0	0	669	2
16	25	17	0	17	17	0	8	0	0	0	0	0	0	704	2
16	25	17	0	17	17	0	8	0	0	0	0	0	0	739	2
16	25	17	0	17	17	0	8	0	0	0	0	0	0	774	2
16	25	17	0	17	17	0	8	0	0	0	0	0	0	809	2
16	25	17	0	17	17	0	8	0	0	0	0	0	0	844	2
16	25	17	0	17	17	0	8	0	0	0	0	0	0	879	2
16	25	17	0	17	17	0	8	0	0	0	0	0	0	914	2
16	25	17	0	17	17	0	8	0	0	0	0	0	0	949	2
16	25	17	0	17	17	0	8	0	0	0	0	0	0	984	2
19	30	15	15	0	15	0	6	0	0	0	0	0	0	3	2
19	30	15	15	0	15	0	6	0	0	0	0	0	0	56	2
19	30	15	15	0	15	0	6	0	0	0	0	0	0	109	2
19	30	15	15	0	15	0	6	0	0	0	0	0	0	162	2
19	30	15	15	0	15	0	6	0	0	0	0	0	0	215	2
19	30	15	15	0	15	0	6	0	0	0	0	0	0	268	2
19	30	15	15	0	15	0	6	0	0	0	0	0	0	321	2
19	30	15	15	0	15	0	6	0	0	0	0	0	0	374	2
19	30	15	15	0	15	0	6	0	0	0	0	0	0	427	2
19	30	15	15	0	15	0	6	0	0	0	0	0	0	480	2
19	30	15	15	0	15	0	6	0	0	0	0	0	0	533	2
19	30	15	15	0	15	0	6	0	0	0	0	0	0	586	2
19	30	15	15	0	15	0	6	0	0	0	0	0	0	639	2
19	30	15	15	0	15	0	6	0	0	0	0	0	0	692	1
19	30	15	15	0	15	0	6	0	0	0	0	0	0	745	1
19	30	15	15	0	15	0	6	0	0	0	0	0	0	798	1
19	30	15	15	0	15	0	6	0	0	0	0	0	0	851	1
19	30	15	15	0	15	0	6	0	0	0	0	0	0	904	1
19	30	15	15	0	15	0	6	0	0	0	0	0	0	957	1
19	30	15	15	0	15	0	6	0	0	0	0	0	0	1010	1
19	30	15	15	0	15	0	6	0	0	0	0	0	0	1063	1
19	30	15	15	0	15	0	6	0	0	0	0	0	0	1116	1
19	30	15	15	0	15	0	6	0	0	0	0	0	0	1169	1
10	20	20	22	0	20	0	8	0	0	0	0	0	0	8	2
10	20	20	22	0	20	0	8	0	0	0	0	0	0	40	2
10	20	20	22	0	20	0	8	0	0	0	0	0	0	72	2
10	20	20	22	0	20	0	8	0	0	0	0	0	0	104	2
10	20	20	22	0	20	0	8	0	0	0	0	0	0	136	2
10	20	20	22	0	20	0	8	0	0	0	0	0	0	168	2
10	20	20	22	0	20	0	8	0	0	0	0	0	0	200	2
10	20	20	22	0	20	0	8	0	0	0	0	0	0	232	2
10	20	20	22	0	20	0	8	0	0	0	0	0	0	264	2
10	20	20	22	0	20	0	8	0	0	0	0	0	0	296	2
10	20	20	22	0	20	0	8	0	0	0	0	0	0	328	2
10	20	20	22	0	20	0	8	0	0	0	0	0	0	360	2
10	20	20	22	0	20	0	8	0	0	0	0	0	0	392	2
10	20	20	22	0	20	0	8	0	0	0	0	0	0	424	2
10	20	20	22	0	20	0	8	0	0	0	0	0	0	456	2
10	20	20	22	0	20	0	8	0	0	0	0	0	0	488	2
10	20	20	22	0	20	0	8	0	0	0	0	0	0	520	2
10	20	20	22	0	20	0	8	0	0	0	0	0	0	552	2
10	20	20	22	0	20	0	8	0	0	0	0	0	0	584	2
10	20	20	22	0	20	0	8	0	0	0	0	0	0	616	2
10	20	20	22	0	20	0	8	0	0	0	0	0	0	648	2
10	20	20	22	0	20	0	8	0	0	0	0	0	0	680	2
10	20	20	22	0	20	0	8	0	0	0	0	0	0	712	2
10	20	20	22	0	20	0	8	0	0	0	0	0	0	744	2
20	18	18	17	0	18	0	9	0	0	0	0	0	0	8	2
20	18	18	17	0	18	0	9	0	0	0	0	0	0	40	2
20	18	18	17	0	18	0	9	0	0	0	0	0	0	72	2
20	18	18	17	0	18	0	9	0	0	0	0	0	0	104	2
20	18	18	17	0	18	0	9	0	0	0	0	0	0	136	2
20	18	18	17	0	18	0	9	0	0	0	0	0	0	168	2
20	18	18	17	0	18	0	9	0	0	0	0	0	0	200	2
20	18	18	17	0	18	0	9	0	0	0	0	0	0	232	2
20	18	18	17	0	18	0	9	0	0	0	0	0	0	264	2
20	18	18	17	0	18	0	9	0	0	0	0	0	0	296	2
20	18	18	17	0	18	0	9	0	0	0	0	0	0	328	2
20	18	18	17	0	18	0	9	0	0	0	0	0	0	360	2
20	18	18	17	0	18	0	9	0	0	0	0	0	0	392	2
20	18	18	17	0	18	0	9	0	0	0	0	0	0	424	2
20	18	18	17	0	18	0	9	0	0	0	0	0	0	456	2
20	18	18	17	0	18	0	9	0	0	0	0	0	0	488	2
20	18	18	17	0	18	0	9	0	0	0	0	0	0	520	2
20	18	18	17	0	18	0	9	0	0	0	0	0	0	552	2
20	18	18	17	0	18	0	9	0	0	0	0	0	0	584	2
20	18	18	17	0	18	0	9	0	0	0	0	0	0	616	2
20	18	18	17	0	18	0	9	0	0	0	0	0	0	648	2
33	15	15	15	0	15	0	7	0	0	0	0	0	0	3	2
33	15	15	15	0	15	0	7	0	0	0	0	0	0	33	2
33	15	15	15	0	15	0	7	0	0	0	0	0	0	63	2
33	15	15	15	0	15	0	7	0	0	0	0	0	0	93	2
33	15	15	15	0	15	0	7	0	0	0	0	0	0	123	2
33	15	15	15	0	15	0	7	0	0	0	0	0	0	153	2
33	15	15	15	0	15	0	7	0	0	0	0	0	0	183	2
33	15	15	15	0	15	0	7	0	0	0	0	0	0	213	2
33	15	15	15	0	15	0	7	0	0	0	0	0	0	243	2
33	15	15	15	0	15	0	7	0	0	0	0	0	0	273	2
33	15	15	15	0	15	0	7	0	0	0	0	0	0	303	2
33	15	15	15	0	15	0	7	0	0	0	0	0	0	333	2
33	15	15	15	0	15	0	7	0	0	0	0	0	0	363	2
33	15	15	15	0	15	0	7	0	0	0	0	0	0	393	2
33	15	15	15	0	15	0	7	0	0	0	0	0	0	423	2
33	15	15	15	0	15	0	7	0	0	0	0	0	0	453	2
33	15	15	15	0	15	0	7	0	0	0	0	0	0	483	2
33	15	15	15	0	15	0	7	0	0	0	0	0	0	513	2
33	15	15	15	0	15	0	7	0	0	0	0	0	0	543	2
33	15	15	15	0	15	0	7	0	0	0	0	0	0	573	2
33	15	15	15	0	15	0	7	0	0	0	0	0	0	603	2
33	15	15	15	0	15	0	7	0	0	0	0	0	0	633	2
33	15	15	15	0	15	0	7	0	0	0	0	0	0	663	2
33	15	15	15	0	15	0	7	0	0	0	0	0	0	693	2
33	15	15	15	0	15	0	7	0	0	0	0	0	0	723	2
33	15	15	15	0	15	0	7	0	0	0	0	0	0	753	2
33	15	15	15	0	15	0	7	0	0	0	0	0	0	783	2
20	20	10	20	0	20	0	10	0	0	0	0	0	0	6	2
20	20	10	20	0	20	0	10	0	0	0	0	0	0	39	2
20	20	10	20	0	20	0	10	0	0	0	0	0	0	72	2
20	20	10	20	0	20	0	10	0	0	0	0	0	0	105	2
20	20	10	20	0	20	0	10	0	0	0	0	0	0	138	2
20	20	10	20	0	20	0	10	0	0	0	0	0	0	171	2
20	20	10	20	0	20	0	10	0	0	0	0	0	0	204	2
20	20	10	20	0	20	0	10	0	0	0	0	0	0	237	2
20	20	10	20	0	20	0	10	0	0	0	0	0	0	270	2
20	20	10	20	0	20	0	10	0	0	0	0	0	0	303	2
20	20	10	20	0	20	0	10	0	0	0	0	0	0	336	2
20	20	10	20	0	20	0	10	0	0	0	0	0	0	369	2
20	20	10	20	0	20	0	10	0	0	0	0	0	0	402	2
20	20	10	20	0	20	0	10	0	0	0	0	0	0	435	2
20	20	10	20	0	20	0	10	0	0	0	0	0	0	468	2
20	20	10	20	0	20	0	10	0	0	0	0	0	0	501	2
20	20	10	20	0	20	0	10	0	0	0	0	0	0	534	2
20	20	10	20	0	20	0	10	0	0	0	0	0	0	567	2
20	20	10	20	0	20	0	10	0	0	0	0	0	0	600	2
20	20	10	20	0	20	0	10	0	0	0	0	0	0	633	2
20	20	10	20	0	20	0	10	0	0	0	0	0	0	666	2
20	20	10	20	0	20	0	10	0	0	0	0	0	0	699	1
20	20	10	20	0	20	0	10	0	0	0	0	0	0	732	1
20	20	10	20	0	20	0	10	0	0	0	0	0	0	765	1
20	20	10	20	0	20	0	10	0	0	0	0	0	0	798	1
20	20	10	20	0	20	0	10	0	0	0	0	0	0	831	1
20	20	10	20	0	20	0	10	0	0	0	0	0	0	864	1
20	20	10	20	0	20	0	10	0	0	0	0	0	0	897	1
20	20	10	20	0	20	0	10	0	0	0	0	0	0	930	1
20	20	10	20	0	20	0	10	0	0	0	0	0	0	963	1
20	20	10	20	0	20	0	10	0	0	0	0	0	0	996	1
20	20	10	20	0	20	0	10	0	0	0	0	0	0	1029	1
17	17	25	17	0	16	0	8	0	0	0	0	0	0	6	2
17	17	25	17	0	16	0	8	0	0	0	0	0	0	59	2
17	17	25	17	0	16	0	8	0	0	0	0	0	0	112	2
17	17	25	17	0	16	0	8	0	0	0	0	0	0	165	2
17	17	25	17	0	16	0	8	0	0	0	0	0	0	218	2
17	17	25	17	0	16	0	8	0	0	0	0	0	0	271	2
17	17	25	17	0	16	0	8	0	0	0	0	0	0	324	2
17	17	25	17	0	16	0	8	0	0	0	0	0	0	377	2
17	17	25	17	0	16	0	8	0	0	0	0	0	0	430	2
17	17	25	17	0	16	0	8	0	0	0	0	0	0	483	2
17	17	25	17	0	16	0	8	0	0	0	0	0	0	536	2
17	17	25	17	0	16	0	8	0	0	0	0	0	0	589	2
17	17	25	17	0	16	0	8	0	0	0	0	0	0	642	2
17	17	25	17	0	16	0	8	0	0	0	0	0	0	695	2
17	17	25	17	0	16	0	8	0	0	0	0	0	0	748	2
17	17	25	17	0	16	0	8	0	0	0	0	0	0	801	2
17	17	25	17	0	16	0	8	0	0	0	0	0	0	854	2
17	17	25	17	0	16	0	8	0	0	0	0	0	0	907	1
17	17	25	17	0	16	0	8	0	0	0	0	0	0	960	1
17	17	25	17	0	16	0	8	0	0	0	0	0	0	1013	1
17	17	25	17	0	16	0	8	0	0	0	0	0	0	1066	1
17	17	25	17	0	16	0	8	0	0	0	0	0	0	1119	1
17	17	25	17	0	16	0	8	0	0	0	0	0	0	1172	1
16	16	30	16	0	16	0	6	0	0	0	0	0	0	9	2
16	16	30	16	0	16	0	6	0	0	0	0	0	0	56	2
16	16	30	16	0	16	0	6	0	0	0	0	0	0	103	2
16	16	30	16	0	16	0	6	0	0	0	0	0	0	150	2
16	16	30	16	0	16	0	6	0	0	0	0	0	0	197	2
16	16	30	16	0	16	0	6	0	0	0	0	0	0	244	2
16	16	30	16	0	16	0	6	0	0	0	0	0	0	291	2
16	16	30	16	0	16	0	6	0	0	0	0	0	0	338	2
16	16	30	16	0	16	0	6	0	0	0	0	0	0	385	2
16	16	30	16	0	16	0	6	0	0	0	0	0	0	432	2
16	16	30	16	0	16	0	6	0	0	0	0	0	0	479	2
16	16	30	16	0	16	0	6	0	0	0	0	0	0	526	2
16	16	30	16	0	16	0	6	0	0	0	0	0	0	573	2
16	16	30	16	0	16	0	6	0	0	0	0	0	0	620	2
16	16	30	16	0	16	0	6	0	0	0	0	0	0	667	2
16	16	30	16	0	16	0	6	0	0	0	0	0	0	714	2
16	16	30	16	0	16	0	6	0	0	0	0	0	0	761	1
16	16	30	16	0	16	0	6	0	0	0	0	0	0	808	1
16	16	30	16	0	16	0	6	0	0	0	0	0	0	855	1
16	16	30	16	0	16	0	6	0	0	0	0	0	0	902	1
16	16	30	16	0	16	0	6	0	0	0	0	0	0	949	1
16	16	30	16	0	16	0	6	0	0	0	0	0	0	996	1
16	16	30	16	0	16	0	6	0	0	0	0	0	0	1043	1
16	16	30	16	0	16	0	6	0	0	0	0	0	0	1090	1
16	16	30	16	0	16	0	6	0	0	0	0	0	0	1137	1
16	16	30	16	0	16	0	6	0	0	0	0	0	0	1184	1
20	19	19	20	3	19	0	0	0	0	0	0	0	0	20	1
20	19	19	20	3	19	0	0	0	0	0	0	0	0	69	1
20	19	19	20	3	19	0	0	0	0	0	0	0	0	118	1
20	19	19	20	3	19	0	0	0	0	0	0	0	0	167	1
20	19	19	20	3	19	0	0	0	0	0	0	0	0	216	1
20	19	19	20	3	19	0	0	0	0	0	0	0	0	265	1
20	19	19	20	3	19	0	0	0	0	0	0	0	0	314	1
20	19	19	20	3	19	0	0	0	0	0	0	0	0	363	1
20	19	19	20	3	19	0	0	0	0	0	0	0	0	412	1
20	19	19	20	3	19	0	0	0	0	0	0	0	0	461	1
20	19	19	20	3	19	0	0	0	0	0	0	0	0	510	1
20	19	19	20	3	19	0	0	0	0	0	0	0	0	559	1
20	19	19	20	3	19	0	0	0	0	0	0	0	0	608	1
20	19	19	20	3	19	0	0	0	0	0	0	0	0	657	1
20	19	19	20	3	19	0	0	0	0	0	0	0	0	706	1
20	19	19	20	3	19	0	0	0	0	0	0	0	0	755	1
20	19	19	20	3	19	0	0	0	0	0	0	0	0	804	1
20	19	19	20	3	19	0	0	0	0	0	0	0	0	853	1
20	19	19	20	3	19	0	0	0	0	0	0	0	0	902	1
20	19	19	20	3	19	0	0	0	0	0	0	0	0	951	1
20	19	19	20	3	19	0	0	0	0	0	0	0	0	1000	1
18	17	19	19	8	19	0	0	0	0	0	0	0	0	2	2
18	17	19	19	8	19	0	0	0	0	0	0	0	0	30	2
18	17	19	19	8	19	0	0	0	0	0	0	0	0	58	2
18	17	19	19	8	19	0	0	0	0	0	0	0	0	86	2
[truncated: 2,551 more rows]
