# Supplementary material for: A Knowledge Transfer Framework for General Alloy Materials Properties Prediction
Source: Materials (Basel). 2022 Oct 24;15(21):7442. doi: 10.3390/ma15217442 (PMC9654329; doi:10.3390/ma15217442)
Supplement: Supplementary file 1 [file materials-15-07442-s001.zip › TTT_exp.csv]

C	Mn	Cu	Si	Ni	Cr	Mo	V	W	Co	P	S	AT	t	T
0.28	0.36	0	0.11	0	2.57	0	0.36	8.88	0	0	0	1120	425.98	749.37
0.28	0.36	0	0.11	0	2.57	0	0.36	8.88	0	0	0	1120	430.48	755.63
0.28	0.36	0	0.11	0	2.57	0	0.36	8.88	0	0	0	1120	455.27	761.7
0.28	0.36	0	0.11	0	2.57	0	0.36	8.88	0	0	0	1120	491.71	766.78
0.28	0.36	0	0.11	0	2.57	0	0.36	8.88	0	0	0	1120	532.92	771.28
0.28	0.36	0	0.11	0	2.57	0	0.36	8.88	0	0	0	1120	585.73	775.2
0.28	0.36	0	0.11	0	2.57	0	0.36	8.88	0	0	0	1120	639.28	779.31
0.28	0.36	0	0.11	0	2.57	0	0.36	8.88	0	0	0	1120	702.64	783.22
0.28	0.36	0	0.11	0	2.57	0	0.36	8.88	0	0	0	1120	783.15	786.74
0.28	0.36	0	0.11	0	2.57	0	0.36	8.88	0	0	0	1120	854.75	789.87
0.28	0.36	0	0.11	0	2.57	0	0.36	8.88	0	0	0	1120	949.37	793
0.28	0.36	0	0.11	0	2.57	0	0.36	8.88	0	0	0	1120	1021.26	795.15
0.28	0.36	0	0.11	0	2.57	0	0.36	8.88	0	0	0	1120	1136.47	797.89
0.28	0.36	0	0.11	0	2.57	0	0.36	8.88	0	0	0	1120	1255.71	801.02
0.28	0.36	0	0.11	0	2.57	0	0.36	8.88	0	0	0	1120	1397.38	803.76
0.28	0.36	0	0.11	0	2.57	0	0.36	8.88	0	0	0	1120	1577.35	806.7
0.28	0.36	0	0.11	0	2.57	0	0.36	8.88	0	0	0	1120	1742.84	809.44
0.28	0.36	0	0.11	0	2.57	0	0.36	8.88	0	0	0	1120	1932.56	812.37
0.28	0.36	0	0.11	0	2.57	0	0.36	8.88	0	0	0	1120	2142.94	814.92
0.28	0.36	0	0.11	0	2.57	0	0.36	8.88	0	0	0	1120	2480.03	818.44
0.28	0.36	0	0.11	0	2.57	0	0.36	8.88	0	0	0	1120	2779.56	821.18
0.28	0.36	0	0.11	0	2.57	0	0.36	8.88	0	0	0	1120	3159.98	823.92
0.28	0.36	0	0.11	0	2.57	0	0.36	8.88	0	0	0	1120	3566.97	826.46
0.28	0.36	0	0.11	0	2.57	0	0.36	8.88	0	0	0	1120	4084.16	828.61
0.28	0.36	0	0.11	0	2.57	0	0.36	8.88	0	0	0	1120	4643.14	831.16
0.28	0.36	0	0.11	0	2.57	0	0.36	8.88	0	0	0	1120	5203.93	834.29
0.28	0.36	0	0.11	0	2.57	0	0.36	8.88	0	0	0	1120	5874.16	836.63
0.28	0.36	0	0.11	0	2.57	0	0.36	8.88	0	0	0	1120	6536.87	838.98
0.28	0.36	0	0.11	0	2.57	0	0.36	8.88	0	0	0	1120	7171.4	841.13
0.28	0.36	0	0.11	0	2.57	0	0.36	8.88	0	0	0	1120	8095.02	843.29
0.28	0.36	0	0.11	0	2.57	0	0.36	8.88	0	0	0	1120	9235.8	845.05
0.28	0.36	0	0.11	0	2.57	0	0.36	8.88	0	0	0	1120	10585.91	847.79
0.28	0.36	0	0.11	0	2.57	0	0.36	8.88	0	0	0	1120	11718.18	850.33
0.28	0.36	0	0.11	0	2.57	0	0.36	8.88	0	0	0	1120	13113.55	851.89
0.28	0.36	0	0.11	0	2.57	0	0.36	8.88	0	0	0	1120	14781.98	854.05
0.28	0.36	0	0.11	0	2.57	0	0.36	8.88	0	0	0	1120	16602.32	854.63
0.28	0.36	0	0.11	0	2.57	0	0.36	8.88	0	0	0	1120	18579.28	856
0.28	0	0	0.96	0.54	2.8	0	0.24	8.77	0	0	0	1175	215.17	738.81
0.28	0	0	0.96	0.54	2.8	0	0.24	8.77	0	0	0	1175	216.65	745.36
0.28	0	0	0.96	0.54	2.8	0	0.24	8.77	0	0	0	1175	228.86	751.11
0.28	0	0	0.96	0.54	2.8	0	0.24	8.77	0	0	0	1175	246.79	755.88
0.28	0	0	0.96	0.54	2.8	0	0.24	8.77	0	0	0	1175	264.3	759.65
0.28	0	0	0.96	0.54	2.8	0	0.24	8.77	0	0	0	1175	291.93	762.82
0.28	0	0	0.96	0.54	2.8	0	0.24	8.77	0	0	0	1175	324.66	766.79
0.28	0	0	0.96	0.54	2.8	0	0.24	8.77	0	0	0	1175	362.3	768.78
0.28	0	0	0.96	0.54	2.8	0	0.24	8.77	0	0	0	1175	400.16	771.56
0.28	0	0	0.96	0.54	2.8	0	0.24	8.77	0	0	0	1175	446.56	774.14
0.28	0	0	0.96	0.54	2.8	0	0.24	8.77	0	0	0	1175	508.68	776.32
0.28	0	0	0.96	0.54	2.8	0	0.24	8.77	0	0	0	1175	583.44	778.5
0.28	0	0	0.96	0.54	2.8	0	0.24	8.77	0	0	0	1175	655.56	781.08
0.28	0	0	0.96	0.54	2.8	0	0.24	8.77	0	0	0	1175	731.56	782.47
0.28	0	0	0.96	0.54	2.8	0	0.24	8.77	0	0	0	1175	833.34	784.26
0.28	0	0	0.96	0.54	2.8	0	0.24	8.77	0	0	0	1175	975.67	786.44
0.28	0	0	0.96	0.54	2.8	0	0.24	8.77	0	0	0	1175	1028.65	786.24
0.28	0	0	0.96	0.54	2.8	0	0.24	8.77	0	0	0	1175	1158.98	787.23
0.28	0	0	0.96	0.54	2.8	0	0.24	8.77	0	0	0	1175	1301.1	789.02
0.28	0	0	0.96	0.54	2.8	0	0.24	8.77	0	0	0	1175	1492.69	790.01
0.28	0	0	0.96	0.54	2.8	0	0.24	8.77	0	0	0	1175	1756.37	790.81
0.28	0	0	0.96	0.54	2.8	0	0.24	8.77	0	0	0	1175	1993.25	792.59
0.28	0	0	0.96	0.54	2.8	0	0.24	8.77	0	0	0	1175	2278.5	794.18
0.28	0	0	0.96	0.54	2.8	0	0.24	8.77	0	0	0	1175	2642.5	795.17
0.28	0	0	0.96	0.54	2.8	0	0.24	8.77	0	0	0	1175	2977.3	795.37
0.28	0	0	0.96	0.54	2.8	0	0.24	8.77	0	0	0	1175	3378.86	797.16
0.28	0	0	0.96	0.54	2.8	0	0.24	8.77	0	0	0	1175	3890.42	797.55
0.28	0	0	0.96	0.54	2.8	0	0.24	8.77	0	0	0	1175	4431.12	798.74
0.28	0	0	0.96	0.54	2.8	0	0.24	8.77	0	0	0	1175	5102	799.94
0.28	0	0	0.96	0.54	2.8	0	0.24	8.77	0	0	0	1175	6046.81	801.13
0.28	0	0	0.96	0.54	2.8	0	0.24	8.77	0	0	0	1175	7063.7	801.13
0.28	0	0	0.96	0.54	2.8	0	0.24	8.77	0	0	0	1175	8251.61	802.32
0.28	0	0	0.96	0.54	2.8	0	0.24	8.77	0	0	0	1175	9569.86	802.52
0.28	0	0	0.96	0.54	2.8	0	0.24	8.77	0	0	0	1175	10503.53	803.51
0.28	0	0	0.96	0.54	2.8	0	0.24	8.77	0	0	0	1175	11767.27	804.1
0.28	0	0	0.96	0.54	2.8	0	0.24	8.77	0	0	0	1175	13371.6	804.9
0.28	0	0	0.96	0.54	2.8	0	0.24	8.77	0	0	0	1175	15140.81	805.1
0.28	0	0	0.96	0.54	2.8	0	0.24	8.77	0	0	0	1175	17022.81	805.1
0.28	0	0	0.96	0.54	2.8	0	0.24	8.77	0	0	0	1175	19412.47	805.29
0.28	0	0	0.96	0.54	2.8	0	0.24	8.77	0	0	0	1175	22295.35	805.69
0.28	0.36	0	0.11	0	2.57	0	0.36	8.88	0	0	0	1120	972.92	697.52
0.28	0.36	0	0.11	0	2.57	0	0.36	8.88	0	0	0	1120	879.02	701.43
0.28	0.36	0	0.11	0	2.57	0	0.36	8.88	0	0	0	1120	799.77	705.54
0.28	0.36	0	0.11	0	2.57	0	0.36	8.88	0	0	0	1120	727.66	709.07
0.28	0.36	0	0.11	0	2.57	0	0.36	8.88	0	0	0	1120	664.37	712.39
0.28	0.36	0	0.11	0	2.57	0	0.36	8.88	0	0	0	1120	610.85	716.5
0.28	0.36	0	0.11	0	2.57	0	0.36	8.88	0	0	0	1120	555.78	721.98
0.28	0.36	0	0.11	0	2.57	0	0.36	8.88	0	0	0	1120	512.8	727.07
0.28	0.36	0	0.11	0	2.57	0	0.36	8.88	0	0	0	1120	484.87	732.15
0.28	0.36	0	0.11	0	2.57	0	0.36	8.88	0	0	0	1120	452.1	738.02
0.28	0.36	0	0.11	0	2.57	0	0.36	8.88	0	0	0	1120	431.99	744.28
0.28	0.36	0	0.11	0	2.57	0	0.36	8.88	0	0	0	1120	428.98	748.59
0.28	0.36	0	0.11	0	2.57	0	0.36	8.88	0	0	0	1120	9536.79	645.67
0.28	0.36	0	0.11	0	2.57	0	0.36	8.88	0	0	0	1120	8448.66	648.61
0.28	0.36	0	0.11	0	2.57	0	0.36	8.88	0	0	0	1120	7458.07	650.76
0.28	0.36	0	0.11	0	2.57	0	0.36	8.88	0	0	0	1120	6536.87	652.91
0.28	0.36	0	0.11	0	2.57	0	0.36	8.88	0	0	0	1120	5853.26	655.85
0.28	0.36	0	0.11	0	2.57	0	0.36	8.88	0	0	0	1120	5278.63	657.8
0.28	0.36	0	0.11	0	2.57	0	0.36	8.88	0	0	0	1120	4777.4	660.54
0.28	0.36	0	0.11	0	2.57	0	0.36	8.88	0	0	0	1120	4217.26	662.5
0.28	0.36	0	0.11	0	2.57	0	0.36	8.88	0	0	0	1120	3789.71	664.26
0.28	0.36	0	0.11	0	2.57	0	0.36	8.88	0	0	0	1120	3393.39	667.19
0.28	0.36	0	0.11	0	2.57	0	0.36	8.88	0	0	0	1120	3006.22	669.35
0.28	0.36	0	0.11	0	2.57	0	0.36	8.88	0	0	0	1120	2682.26	672.28
0.28	0.36	0	0.11	0	2.57	0	0.36	8.88	0	0	0	1120	2393.22	675.22
0.28	0.36	0	0.11	0	2.57	0	0.36	8.88	0	0	0	1120	2082.72	677.76
0.28	0.36	0	0.11	0	2.57	0	0.36	8.88	0	0	0	1120	1864.91	680.11
0.28	0.36	0	0.11	0	2.57	0	0.36	8.88	0	0	0	1120	1687.83	682.85
0.28	0.36	0	0.11	0	2.57	0	0.36	8.88	0	0	0	1120	1495.25	685.78
0.28	0.36	0	0.11	0	2.57	0	0.36	8.88	0	0	0	1120	1348.46	689.5
0.28	0.36	0	0.11	0	2.57	0	0.36	8.88	0	0	0	1120	1198.87	692.63
0.28	0.36	0	0.11	0	2.57	0	0.36	8.88	0	0	0	1120	1104.54	694.98
0.28	0.36	0	0.11	0	2.57	0	0.36	8.88	0	0	0	1120	1014.01	698.7
0.28	0.36	0	0.11	0	2.57	0	0.36	8.88	0	0	0	1120	97217.59	611.24
0.28	0.36	0	0.11	0	2.57	0	0.36	8.88	0	0	0	1120	85310.82	612.41
0.28	0.36	0	0.11	0	2.57	0	0.36	8.88	0	0	0	1120	75681.86	614.76
0.28	0.36	0	0.11	0	2.57	0	0.36	8.88	0	0	0	1120	66412.68	615.54
0.28	0.36	0	0.11	0	2.57	0	0.36	8.88	0	0	0	1120	59345.93	617.5
0.28	0.36	0	0.11	0	2.57	0	0.36	8.88	0	0	0	1120	52077.51	619.26
0.28	0.36	0	0.11	0	2.57	0	0.36	8.88	0	0	0	1120	46367.53	621.02
0.28	0.36	0	0.11	0	2.57	0	0.36	8.88	0	0	0	1120	40688.65	622.78
0.28	0.36	0	0.11	0	2.57	0	0.36	8.88	0	0	0	1120	36359.1	625.32
0.28	0.36	0	0.11	0	2.57	0	0.36	8.88	0	0	0	1120	31675.26	628.26
0.28	0.36	0	0.11	0	2.57	0	0.36	8.88	0	0	0	1120	27998.3	630.22
0.28	0.36	0	0.11	0	2.57	0	0.36	8.88	0	0	0	1120	24391.51	632.17
0.28	0.36	0	0.11	0	2.57	0	0.36	8.88	0	0	0	1120	21717.13	634.13
0.28	0.36	0	0.11	0	2.57	0	0.36	8.88	0	0	0	1120	19126.6	635.11
0.28	0.36	0	0.11	0	2.57	0	0.36	8.88	0	0	0	1120	17091.41	636.87
0.28	0.36	0	0.11	0	2.57	0	0.36	8.88	0	0	0	1120	15052.66	639.41
0.28	0.36	0	0.11	0	2.57	0	0.36	8.88	0	0	0	1120	13353.68	641.17
0.28	0.36	0	0.11	0	2.57	0	0.36	8.88	0	0	0	1120	11675.73	643.91
0.28	0.36	0	0.11	0	2.57	0	0.36	8.88	0	0	0	1120	10740.71	645.09
0.28	0	0	0.96	0.54	2.8	0	0.24	8.77	0	0	0	1175	972.33	656.25
0.28	0	0	0.96	0.54	2.8	0	0.24	8.77	0	0	0	1175	871.31	659.23
0.28	0	0	0.96	0.54	2.8	0	0.24	8.77	0	0	0	1175	772.8	663.2
0.28	0	0	0.96	0.54	2.8	0	0.24	8.77	0	0	0	1175	694.9	665.98
0.28	0	0	0.96	0.54	2.8	0	0.24	8.77	0	0	0	1175	620.57	669.75
0.28	0	0	0.96	0.54	2.8	0	0.24	8.77	0	0	0	1175	548.53	672.33
0.28	0	0	0.96	0.54	2.8	0	0.24	8.77	0	0	0	1175	493.23	676.49
0.28	0	0	0.96	0.54	2.8	0	0.24	8.77	0	0	0	1175	443.5	680.07
0.28	0	0	0.96	0.54	2.8	0	0.24	8.77	0	0	0	1175	398.79	684.83
0.28	0	0	0.96	0.54	2.8	0	0.24	8.77	0	0	0	1175	359.82	689.79
0.28	0	0	0.96	0.54	2.8	0	0.24	8.77	0	0	0	1175	334.83	693.96
0.28	0	0	0.96	0.54	2.8	0	0.24	8.77	0	0	0	1175	297.99	699.32
0.28	0	0	0.96	0.54	2.8	0	0.24	8.77	0	0	0	1175	271.65	704.67
0.28	0	0	0.96	0.54	2.8	0	0.24	8.77	0	0	0	1175	255.4	709.83
0.28	0	0	0.96	0.54	2.8	0	0.24	8.77	0	0	0	1175	242.6	715.39
0.28	0	0	0.96	0.54	2.8	0	0.24	8.77	0	0	0	1175	225.75	722.54
0.28	0	0	0.96	0.54	2.8	0	0.24	8.77	0	0	0	1175	221.15	729.28
0.28	0	0	0.96	0.54	2.8	0	0.24	8.77	0	0	0	1175	218.89	737.02
0.28	0	0	0.96	0.54	2.8	0	0.24	8.77	0	0	0	1175	9779.69	614.97
0.28	0	0	0.96	0.54	2.8	0	0.24	8.77	0	0	0	1175	8806.38	616.36
0.28	0	0	0.96	0.54	2.8	0	0.24	8.77	0	0	0	1175	7593.3	618.54
0.28	0	0	0.96	0.54	2.8	0	0.24	8.77	0	0	0	1175	6666.74	620.33
0.28	0	0	0.96	0.54	2.8	0	0.24	8.77	0	0	0	1175	5811.08	622.71
0.28	0	0	0.96	0.54	2.8	0	0.24	8.77	0	0	0	1175	4885.41	625.49
0.28	0	0	0.96	0.54	2.8	0	0.24	8.77	0	0	0	1175	4304.81	627.47
0.28	0	0	0.96	0.54	2.8	0	0.24	8.77	0	0	0	1175	3820.73	629.46
0.28	0	0	0.96	0.54	2.8	0	0.24	8.77	0	0	0	1175	3366.66	631.84
0.28	0	0	0.96	0.54	2.8	0	0.24	8.77	0	0	0	1175	3053.6	633.83
0.28	0	0	0.96	0.54	2.8	0	0.24	8.77	0	0	0	1175	2720.04	635.61
0.28	0	0	0.96	0.54	2.8	0	0.24	8.77	0	0	0	1175	2422.91	637.79
0.28	0	0	0.96	0.54	2.8	0	0.24	8.77	0	0	0	1175	2089.16	639.98
0.28	0	0	0.96	0.54	2.8	0	0.24	8.77	0	0	0	1175	1834.23	642.76
0.28	0	0	0.96	0.54	2.8	0	0.24	8.77	0	0	0	1175	1610.41	645.14
0.28	0	0	0.96	0.54	2.8	0	0.24	8.77	0	0	0	1175	1444.91	647.32
0.28	0	0	0.96	0.54	2.8	0	0.24	8.77	0	0	0	1175	1277.8	650.69
0.28	0	0	0.96	0.54	2.8	0	0.24	8.77	0	0	0	1175	1134.11	653.08
0.28	0	0	0.96	0.54	2.8	0	0.24	8.77	0	0	0	1175	1032.37	655.06
0.28	0	0	0.96	0.54	2.8	0	0.24	8.77	0	0	0	1175	97989.38	582.62
0.28	0	0	0.96	0.54	2.8	0	0.24	8.77	0	0	0	1175	87155.92	584.41
0.28	0	0	0.96	0.54	2.8	0	0.24	8.77	0	0	0	1175	76427.08	586
0.28	0	0	0.96	0.54	2.8	0	0.24	8.77	0	0	0	1175	67496.52	588.78
0.28	0	0	0.96	0.54	2.8	0	0.24	8.77	0	0	0	1175	60462.08	590.36
0.28	0	0	0.96	0.54	2.8	0	0.24	8.77	0	0	0	1175	53207.8	592.35
0.28	0	0	0.96	0.54	2.8	0	0.24	8.77	0	0	0	1175	46657.96	594.13
0.28	0	0	0.96	0.54	2.8	0	0.24	8.77	0	0	0	1175	41499.57	595.13
0.28	0	0	0.96	0.54	2.8	0	0.24	8.77	0	0	0	1175	37439.41	597.31
0.28	0	0	0.96	0.54	2.8	0	0.24	8.77	0	0	0	1175	32830.64	598.9
0.28	0	0	0.96	0.54	2.8	0	0.24	8.77	0	0	0	1175	28585.51	600.68
0.28	0	0	0.96	0.54	2.8	0	0.24	8.77	0	0	0	1175	25880.54	601.87
0.28	0	0	0.96	0.54	2.8	0	0.24	8.77	0	0	0	1175	22694.66	604.06
0.28	0	0	0.96	0.54	2.8	0	0.24	8.77	0	0	0	1175	19690.12	606.44
0.28	0	0	0.96	0.54	2.8	0	0.24	8.77	0	0	0	1175	17575.52	607.83
0.28	0	0	0.96	0.54	2.8	0	0.24	8.77	0	0	0	1175	15357.36	610.01
0.28	0	0	0.96	0.54	2.8	0	0.24	8.77	0	0	0	1175	13708.08	611.4
0.28	0	0	0.96	0.54	2.8	0	0.24	8.77	0	0	0	1175	11978.02	612.99
0.28	0	0	0.96	0.54	2.8	0	0.24	8.77	0	0	0	1175	10729.68	614.18
0.3	0.4	0	0.43	0	2.3	0	0.34	8.78	0	0	0	1120	289.87	738.58
0.3	0.4	0	0.43	0	2.3	0	0.34	8.78	0	0	0	1120	293.01	744.8
0.3	0.4	0	0.43	0	2.3	0	0.34	8.78	0	0	0	1120	302.63	749.7
0.3	0.4	0	0.43	0	2.3	0	0.34	8.78	0	0	0	1120	321.67	755.72
0.3	0.4	0	0.43	0	2.3	0	0.34	8.78	0	0	0	1120	345.61	760.62
0.3	0.4	0	0.43	0	2.3	0	0.34	8.78	0	0	0	1120	384.9	764.39
0.3	0.4	0	0.43	0	2.3	0	0.34	8.78	0	0	0	1120	427.13	768.16
0.3	0.4	0	0.43	0	2.3	0	0.34	8.78	0	0	0	1120	486.04	771.55
0.3	0.4	0	0.43	0	2.3	0	0.34	8.78	0	0	0	1120	541.3	775.13
0.3	0.4	0	0.43	0	2.3	0	0.34	8.78	0	0	0	1120	613.76	777.58
0.3	0.4	0	0.43	0	2.3	0	0.34	8.78	0	0	0	1120	700.93	779.46
0.3	0.4	0	0.43	0	2.3	0	0.34	8.78	0	0	0	1120	806.25	780.4
0.3	0.4	0	0.43	0	2.3	0	0.34	8.78	0	0	0	1120	927.39	782.1
0.3	0.4	0	0.43	0	2.3	0	0.34	8.78	0	0	0	1120	982.21	677.92
0.3	0.4	0	0.43	0	2.3	0	0.34	8.78	0	0	0	1120	897.91	681.87
0.3	0.4	0	0.43	0	2.3	0	0.34	8.78	0	0	0	1120	812.06	685.64
0.3	0.4	0	0.43	0	2.3	0	0.34	8.78	0	0	0	1120	739.7	689.6
0.3	0.4	0	0.43	0	2.3	0	0.34	8.78	0	0	0	1120	668.98	692.99
0.3	0.4	0	0.43	0	2.3	0	0.34	8.78	0	0	0	1120	598.53	696.76
0.3	0.4	0	0.43	0	2.3	0	0.34	8.78	0	0	0	1120	547.16	700.71
0.3	0.4	0	0.43	0	2.3	0	0.34	8.78	0	0	0	1120	500.2	705.42
0.3	0.4	0	0.43	0	2.3	0	0.34	8.78	0	0	0	1120	458.92	709.57
0.3	0.4	0	0.43	0	2.3	0	0.34	8.78	0	0	0	1120	413.55	713.33
0.3	0.4	0	0.43	0	2.3	0	0.34	8.78	0	0	0	1120	378.06	717.86
0.3	0.4	0	0.43	0	2.3	0	0.34	8.78	0	0	0	1120	341.91	722.75
0.3	0.4	0	0.43	0	2.3	0	0.34	8.78	0	0	0	1120	309.22	728.78
0.3	0.4	0	0.43	0	2.3	0	0.34	8.78	0	0	0	1120	293.01	735.38
0.3	0.4	0	0.43	0	2.3	0	0.34	8.78	0	0	0	1120	9800.05	618.19
0.3	0.4	0	0.43	0	2.3	0	0.34	8.78	0	0	0	1120	8802.37	619.89
0.3	0.4	0	0.43	0	2.3	0	0.34	8.78	0	0	0	1120	7797.49	622.15
0.3	0.4	0	0.43	0	2.3	0	0.34	8.78	0	0	0	1120	6835.93	624.6
0.3	0.4	0	0.43	0	2.3	0	0.34	8.78	0	0	0	1120	5869.69	627.99
0.3	0.4	0	0.43	0	2.3	0	0.34	8.78	0	0	0	1120	5128.07	631.01
0.3	0.4	0	0.43	0	2.3	0	0.34	8.78	0	0	0	1120	4526.94	633.27
0.3	0.4	0	0.43	0	2.3	0	0.34	8.78	0	0	0	1120	4024.06	636.09
0.3	0.4	0	0.43	0	2.3	0	0.34	8.78	0	0	0	1120	3527.82	639.3
0.3	0.4	0	0.43	0	2.3	0	0.34	8.78	0	0	0	1120	3125.09	642.12
0.3	0.4	0	0.43	0	2.3	0	0.34	8.78	0	0	0	1120	2787.57	645.14
0.3	0.4	0	0.43	0	2.3	0	0.34	8.78	0	0	0	1120	2435.36	648.53
0.3	0.4	0	0.43	0	2.3	0	0.34	8.78	0	0	0	1120	2164.83	651.73
0.3	0.4	0	0.43	0	2.3	0	0.34	8.78	0	0	0	1120	1911.06	654.74
0.3	0.4	0	0.43	0	2.3	0	0.34	8.78	0	0	0	1120	1716.51	658.32
0.3	0.4	0	0.43	0	2.3	0	0.34	8.78	0	0	0	1120	1499.63	662.47
0.3	0.4	0	0.43	0	2.3	0	0.34	8.78	0	0	0	1120	1342.31	667.37
0.3	0.4	0	0.43	0	2.3	0	0.34	8.78	0	0	0	1120	1184.96	670.76
0.3	0.4	0	0.43	0	2.3	0	0.34	8.78	0	0	0	1120	1101.83	674.34
0.3	0.4	0	0.43	0	2.3	0	0.34	8.78	0	0	0	1120	1035.24	677.92
0.3	0.4	0	0.43	0	2.3	0	0.34	8.78	0	0	0	1120	30477.72	601.99
0.3	0.4	0	0.43	0	2.3	0	0.34	8.78	0	0	0	1120	27013.96	603.69
0.3	0.4	0	0.43	0	2.3	0	0.34	8.78	0	0	0	1120	23769.42	605.57
0.3	0.4	0	0.43	0	2.3	0	0.34	8.78	0	0	0	1120	21300.39	606.89
0.3	0.4	0	0.43	0	2.3	0	0.34	8.78	0	0	0	1120	18879.63	608.78
0.3	0.4	0	0.43	0	2.3	0	0.34	8.78	0	0	0	1120	16430.87	611.04
0.3	0.4	0	0.43	0	2.3	0	0.34	8.78	0	0	0	1120	14352.11	613.3
0.3	0.4	0	0.43	0	2.3	0	0.34	8.78	0	0	0	1120	12908.4	614.62
0.3	0.4	0	0.43	0	2.3	0	0.34	8.78	0	0	0	1120	11193.14	616.69
0.3	0.4	0	0.43	0	2.3	0	0.34	8.78	0	0	0	1120	10252.91	618.76
0.34	0.38	0	0.31	0	2.86	0	0.17	8.12	0	0	0	1150	1180.68	733.5
0.34	0.38	0	0.31	0	2.86	0	0.17	8.12	0	0	0	1150	1231.89	740.3
0.34	0.38	0	0.31	0	2.86	0	0.17	8.12	0	0	0	1150	1322.22	745.63
0.34	0.38	0	0.31	0	2.86	0	0.17	8.12	0	0	0	1150	1429.24	750.59
0.34	0.38	0	0.31	0	2.86	0	0.17	8.12	0	0	0	1150	1594.92	756.1
0.34	0.38	0	0.31	0	2.86	0	0.17	8.12	0	0	0	1150	1767.26	760.32
0.34	0.38	0	0.31	0	2.86	0	0.17	8.12	0	0	0	1150	1917.08	763.81
0.34	0.38	0	0.31	0	2.86	0	0.17	8.12	0	0	0	1150	2131.75	768.04
0.34	0.38	0	0.31	0	2.86	0	0.17	8.12	0	0	0	1150	2395.76	772.08
0.34	0.38	0	0.31	0	2.86	0	0.17	8.12	0	0	0	1150	2664.04	775.2
0.34	0.38	0	0.31	0	2.86	0	0.17	8.12	0	0	0	1150	2920.72	779.8
0.34	0.38	0	0.31	0	2.86	0	0.17	8.12	0	0	0	1150	3157.15	783.29
0.34	0.38	0	0.31	0	2.86	0	0.17	8.12	0	0	0	1150	3611.47	787.51
0.34	0.38	0	0.31	0	2.86	0	0.17	8.12	0	0	0	1150	4175.25	790.63
0.34	0.38	0	0.31	0	2.86	0	0.17	8.12	0	0	0	1150	4776.08	793.02
0.34	0.38	0	0.31	0	2.86	0	0.17	8.12	0	0	0	1150	5199.35	795.59
0.34	0.38	0	0.31	0	2.86	0	0.17	8.12	0	0	0	1150	9760.14	627.51
0.34	0.38	0	0.31	0	2.86	0	0.17	8.12	0	0	0	1150	8653.92	631.55
0.34	0.38	0	0.31	0	2.86	0	0.17	8.12	0	0	0	1150	7782.45	635.41
0.34	0.38	0	0.31	0	2.86	0	0.17	8.12	0	0	0	1150	6974.02	638.53
0.34	0.38	0	0.31	0	2.86	0	0.17	8.12	0	0	0	1150	6118.3	642.02
0.34	0.38	0	0.31	0	2.86	0	0.17	8.12	0	0	0	1150	5502.17	645.7
0.34	0.38	0	0.31	0	2.86	0	0.17	8.12	0	0	0	1150	4948.09	649.37
0.34	0.38	0	0.31	0	2.86	0	0.17	8.12	0	0	0	1150	4340.95	652.86
0.34	0.38	0	0.31	0	2.86	0	0.17	8.12	0	0	0	1150	3945.46	657.82
0.34	0.38	0	0.31	0	2.86	0	0.17	8.12	0	0	0	1150	3535.61	660.94
0.34	0.38	0	0.31	0	2.86	0	0.17	8.12	0	0	0	1150	3213.49	664.25
0.34	0.38	0	0.31	0	2.86	0	0.17	8.12	0	0	0	1150	2900.13	669.58
0.34	0.38	0	0.31	0	2.86	0	0.17	8.12	0	0	0	1150	2645.25	674.9
0.34	0.38	0	0.31	0	2.86	0	0.17	8.12	0	0	0	1150	2395.76	678.21
0.34	0.38	0	0.31	0	2.86	0	0.17	8.12	0	0	0	1150	2124.23	682.8
0.34	0.38	0	0.31	0	2.86	0	0.17	8.12	0	0	0	1150	1951.3	688.87
0.34	0.38	0	0.31	0	2.86	0	0.17	8.12	0	0	0	1150	1817.99	694.01
0.34	0.38	0	0.31	0	2.86	0	0.17	8.12	0	0	0	1150	1693.8	698.78
0.34	0.38	0	0.31	0	2.86	0	0.17	8.12	0	0	0	1150	1572.51	704.3
0.34	0.38	0	0.31	0	2.86	0	0.17	8.12	0	0	0	1150	1485.96	709.44
0.34	0.38	0	0.31	0	2.86	0	0.17	8.12	0	0	0	1150	1355.37	714.77
0.34	0.38	0	0.31	0	2.86	0	0.17	8.12	0	0	0	1150	1299.03	720.09
0.34	0.38	0	0.31	0	2.86	0	0.17	8.12	0	0	0	1150	1201.75	727.99
0.34	0.38	0	0.31	0	2.86	0	0.17	8.12	0	0	0	1150	35062.2	595.55
0.34	0.38	0	0.31	0	2.86	0	0.17	8.12	0	0	0	1150	30796.32	599.04
0.34	0.38	0	0.31	0	2.86	0	0.17	8.12	0	0	0	1150	26952.15	601.79
0.34	0.38	0	0.31	0	2.86	0	0.17	8.12	0	0	0	1150	24277.73	604.73
0.34	0.38	0	0.31	0	2.86	0	0.17	8.12	0	0	0	1150	21868.69	607.49
0.34	0.38	0	0.31	0	2.86	0	0.17	8.12	0	0	0	1150	19912.81	609.87
0.34	0.38	0	0.31	0	2.86	0	0.17	8.12	0	0	0	1150	17936.9	611.9
0.34	0.38	0	0.31	0	2.86	0	0.17	8.12	0	0	0	1150	15529.12	615.94
0.34	0.38	0	0.31	0	2.86	0	0.17	8.12	0	0	0	1150	13988.19	619.06
0.34	0.38	0	0.31	0	2.86	0	0.17	8.12	0	0	0	1150	12737.12	622
0.34	0.38	0	0.31	0	2.86	0	0.17	8.12	0	0	0	1150	11309.05	625.12
0.34	0.38	0	0.31	0	2.86	0	0.17	8.12	0	0	0	1150	10372.08	627.88
0.4	0.3	0	0.3	0	2	0	0.35	11.5	0	0	0	1175	899.76	752.51
0.4	0.3	0	0.3	0	2	0	0.35	11.5	0	0	0	1175	899.76	758.9
0.4	0.3	0	0.3	0	2	0	0.35	11.5	0	0	0	1175	965.14	764.35
0.4	0.3	0	0.3	0	2	0	0.35	11.5	0	0	0	1175	1018.78	768.1
0.4	0.3	0	0.3	0	2	0	0.35	11.5	0	0	0	1175	1122.48	771.86
0.4	0.3	0	0.3	0	2	0	0.35	11.5	0	0	0	1175	1258.31	776.18
0.4	0.3	0	0.3	0	2	0	0.35	11.5	0	0	0	1175	1381.59	779.75
0.4	0.3	0	0.3	0	2	0	0.35	11.5	0	0	0	1175	1522.21	782.38
0.4	0.3	0	0.3	0	2	0	0.35	11.5	0	0	0	1175	1718.27	784.64
0.4	0.3	0	0.3	0	2	0	0.35	11.5	0	0	0	1175	1912.92	787.65
0.4	0.3	0	0.3	0	2	0	0.35	11.5	0	0	0	1175	2100.33	789.34
0.4	0.3	0	0.3	0	2	0	0.35	11.5	0	0	0	1175	2362.66	791.97
0.4	0.3	0	0.3	0	2	0	0.35	11.5	0	0	0	1175	2648.58	793.85
0.4	0.3	0	0.3	0	2	0	0.35	11.5	0	0	0	1175	2958.84	795.35
0.4	0.3	0	0.3	0	2	0	0.35	11.5	0	0	0	1175	3363.15	797.79
0.4	0.3	0	0.2	0	3.3	1.3	1.3	2.5	1.7	0	0	1075	4077.15	699.14
0.4	0.3	0	0.2	0	3.3	1.3	1.3	2.5	1.7	0	0	1075	4225.9	707.39
0.4	0.3	0	0.2	0	3.3	1.3	1.3	2.5	1.7	0	0	1075	4394.38	713.84
0.4	0.3	0	0.2	0	3.3	1.3	1.3	2.5	1.7	0	0	1075	4644.61	719.04
0.4	0.3	0	0.2	0	3.3	1.3	1.3	2.5	1.7	0	0	1075	5022.33	724.95
0.4	0.3	0	0.2	0	3.3	1.3	1.3	2.5	1.7	0	0	1075	5448.49	730.51
0.4	0.3	0	0.2	0	3.3	1.3	1.3	2.5	1.7	0	0	1075	5910.81	736.6
0.4	0.3	0	0.2	0	3.3	1.3	1.3	2.5	1.7	0	0	1075	6581.67	741.44
0.4	0.3	0	0.2	0	3.3	1.3	1.3	2.5	1.7	0	0	1075	7116.92	746.81
0.4	0.3	0	0.2	0	3.3	1.3	1.3	2.5	1.7	0	0	1075	7771.28	751.11
0.4	0.3	0	0.2	0	3.3	1.3	1.3	2.5	1.7	0	0	1075	8458.2	755.24
0.4	0.3	0	0.2	0	3.3	1.3	1.3	2.5	1.7	0	0	1075	9205.84	760.25
0.4	0.3	0	0.2	0	3.3	1.3	1.3	2.5	1.7	0	0	1075	9889.85	762.94
0.4	0.3	0	0.2	0	3.3	1.3	1.3	2.5	1.7	0	0	1075	11092.76	764.55
0.4	0.3	0	0.2	0	3.3	1.3	1.3	2.5	1.7	0	0	1075	12452.39	771.72
0.4	0.3	0	0.2	0	3.3	1.3	1.3	2.5	1.7	0	0	1075	13978.66	777.28
0.4	0.3	0	0.2	0	3.3	1.3	1.3	2.5	1.7	0	0	1075	16081.62	780.14
0.4	0.3	0	0.2	0	3.3	1.3	1.3	2.5	1.7	0	0	1075	17309.46	783.55
0.4	0.3	0	0.3	0	2	0	0.35	11.5	0	0	0	1175	987.97	739.17
0.4	0.3	0	0.3	0	2	0	0.35	11.5	0	0	0	1175	930.32	744.05
0.4	0.3	0	0.3	0	2	0	0.35	11.5	0	0	0	1175	890.79	749.5
0.4	0.3	0	0.3	0	2	0	0.35	11.5	0	0	0	1175	9666.62	668.71
0.4	0.3	0	0.3	0	2	0	0.35	11.5	0	0	0	1175	8653	672.09
0.4	0.3	0	0.3	0	2	0	0.35	11.5	0	0	0	1175	7718.9	674.91
0.4	0.3	0	0.3	0	2	0	0.35	11.5	0	0	0	1175	6933.47	677.16
0.4	0.3	0	0.3	0	2	0	0.35	11.5	0	0	0	1175	6057.86	680.17
0.4	0.3	0	0.3	0	2	0	0.35	11.5	0	0	0	1175	5311.18	683.55
0.4	0.3	0	0.3	0	2	0	0.35	11.5	0	0	0	1175	4754.26	687.5
0.4	0.3	0	0.3	0	2	0	0.35	11.5	0	0	0	1175	4285.31	690.32
0.4	0.3	0	0.3	0	2	0	0.35	11.5	0	0	0	1175	3876	692.95
0.4	0.3	0	0.3	0	2	0	0.35	11.5	0	0	0	1175	3421.86	695.77
0.4	0.3	0	0.3	0	2	0	0.35	11.5	0	0	0	1175	3010.5	699.52
0.4	0.3	0	0.3	0	2	0	0.35	11.5	0	0	0	1175	2741.87	701.97
0.4	0.3	0	0.3	0	2	0	0.35	11.5	0	0	0	1175	2445.88	705.35
0.4	0.3	0	0.3	0	2	0	0.35	11.5	0	0	0	1175	2144.41	709.11
0.4	0.3	0	0.3	0	2	0	0.35	11.5	0	0	0	1175	1886.61	712.68
0.4	0.3	0	0.3	0	2	0	0.35	11.5	0	0	0	1175	1694.64	716.25
0.4	0.3	0	0.3	0	2	0	0.35	11.5	0	0	0	1175	1559.54	720
0.4	0.3	0	0.3	0	2	0	0.35	11.5	0	0	0	1175	1400.85	724.33
0.4	0.3	0	0.3	0	2	0	0.35	11.5	0	0	0	1175	1258.31	729.77
0.4	0.3	0	0.3	0	2	0	0.35	11.5	0	0	0	1175	1138.13	733.53
0.4	0.3	0	0.3	0	2	0	0.35	11.5	0	0	0	1175	1032.99	737.29
0.4	0.3	0	0.3	0	2	0	0.35	11.5	0	0	0	1175	94951.28	620.23
0.4	0.3	0	0.3	0	2	0	0.35	11.5	0	0	0	1175	83247.77	622.67
0.4	0.3	0	0.3	0	2	0	0.35	11.5	0	0	0	1175	75819.61	624.93
0.4	0.3	0	0.3	0	2	0	0.35	11.5	0	0	0	1175	66704.75	627.37
0.4	0.3	0	0.3	0	2	0	0.35	11.5	0	0	0	1175	60333.56	629.81
0.4	0.3	0	0.3	0	2	0	0.35	11.5	0	0	0	1175	53449.16	631.88
0.4	0.3	0	0.3	0	2	0	0.35	11.5	0	0	0	1175	47514.51	634.89
0.4	0.3	0	0.3	0	2	0	0.35	11.5	0	0	0	1175	42385.27	637.52
0.4	0.3	0	0.3	0	2	0	0.35	11.5	0	0	0	1175	37679.07	639.4
0.4	0.3	0	0.3	0	2	0	0.35	11.5	0	0	0	1175	33611.58	641.84
0.4	0.3	0	0.3	0	2	0	0.35	11.5	0	0	0	1175	29983.17	644.47
0.4	0.3	0	0.3	0	2	0	0.35	11.5	0	0	0	1175	26839.21	646.35
0.4	0.3	0	0.3	0	2	0	0.35	11.5	0	0	0	1175	24275.71	648.42
0.4	0.3	0	0.3	0	2	0	0.35	11.5	0	0	0	1175	22109.6	650.67
0.4	0.3	0	0.3	0	2	0	0.35	11.5	0	0	0	1175	19451.63	653.68
0.4	0.3	0	0.3	0	2	0	0.35	11.5	0	0	0	1175	17172.54	655.74
0.4	0.3	0	0.3	0	2	0	0.35	11.5	0	0	0	1175	15425.17	658.56
0.4	0.3	0	0.3	0	2	0	0.35	11.5	0	0	0	1175	13337.93	661.76
0.4	0.3	0	0.3	0	2	0	0.35	11.5	0	0	0	1175	12317.17	664.01
0.4	0.3	0	0.3	0	2	0	0.35	11.5	0	0	0	1175	11140.71	665.89
0.4	0.3	0	0.3	0	2	0	0.35	11.5	0	0	0	1175	10217.12	668.14
0.4	0.3	0	0.2	0	3.3	1.3	1.3	2.5	1.7	0	0	1075	12504.24	613.31
0.4	0.3	0	0.2	0	3.3	1.3	1.3	2.5	1.7	0	0	1075	11266.34	617.97
0.4	0.3	0	0.2	0	3.3	1.3	1.3	2.5	1.7	0	0	1075	10019.57	622.27
0.4	0.3	0	0.2	0	3.3	1.3	1.3	2.5	1.7	0	0	1075	9146.05	625.67
0.4	0.3	0	0.2	0	3.3	1.3	1.3	2.5	1.7	0	0	1075	8403.27	630.51
0.4	0.3	0	0.2	0	3.3	1.3	1.3	2.5	1.7	0	0	1075	7571.36	634.99
0.4	0.3	0	0.2	0	3.3	1.3	1.3	2.5	1.7	0	0	1075	6755.46	640.19
0.4	0.3	0	0.2	0	3.3	1.3	1.3	2.5	1.7	0	0	1075	6267.78	645.92
0.4	0.3	0	0.2	0	3.3	1.3	1.3	2.5	1.7	0	0	1075	5758.75	651.83
0.4	0.3	0	0.2	0	3.3	1.3	1.3	2.5	1.7	0	0	1075	5239.6	658.47
0.4	0.3	0	0.2	0	3.3	1.3	1.3	2.5	1.7	0	0	1075	4782.81	664.02
0.4	0.3	0	0.2	0	3.3	1.3	1.3	2.5	1.7	0	0	1075	4423.1	669.76
0.4	0.3	0	0.2	0	3.3	1.3	1.3	2.5	1.7	0	0	1075	4198.46	677.28
0.4	0.3	0	0.2	0	3.3	1.3	1.3	2.5	1.7	0	0	1075	4077.15	685.7
0.4	0.3	0	0.2	0	3.3	1.3	1.3	2.5	1.7	0	0	1075	4063.89	692.33
0.59	0.15	0	0.16	0	4.08	5.1	0.94	6.26	0	0.02	0.01	1200	1006.72	756.38
0.59	0.15	0	0.16	0	4.08	5.1	0.94	6.26	0	0.02	0.01	1200	1099.84	762.4
0.59	0.15	0	0.16	0	4.08	5.1	0.94	6.26	0	0.02	0.01	1200	1182.74	768.21
0.59	0.15	0	0.16	0	4.08	5.1	0.94	6.26	0	0.02	0.01	1200	1300.32	773.43
0.59	0.15	0	0.16	0	4.08	5.1	0.94	6.26	0	0.02	0.01	1200	1438.66	778.84
0.59	0.15	0	0.16	0	4.08	5.1	0.94	6.26	0	0.02	0.01	1200	1611.96	783.65
0.59	0.15	0	0.16	0	4.08	5.1	0.94	6.26	0	0.02	0.01	1200	1794.76	787.86
0.59	0.15	0	0.16	0	4.08	5.1	0.94	6.26	0	0.02	0.01	1200	1998.28	791.07
0.59	0.15	0	0.16	0	4.08	5.1	0.94	6.26	0	0.02	0.01	1200	2238.99	794.68
0.59	0.15	0	0.16	0	4.08	5.1	0.94	6.26	0	0.02	0.01	1200	2461.59	798.49
0.59	0.15	0	0.16	0	4.08	5.1	0.94	6.26	0	0.02	0.01	1200	2732.09	802.3
0.59	0.15	0	0.16	0	4.08	5.1	0.94	6.26	0	0.02	0.01	1200	2423.01	673.57
0.59	0.15	0	0.16	0	4.08	5.1	0.94	6.26	0	0.02	0.01	1200	2246.08	678.58
0.59	0.15	0	0.16	0	4.08	5.1	0.94	6.26	0	0.02	0.01	1200	2049.43	683.79
0.59	0.15	0	0.16	0	4.08	5.1	0.94	6.26	0	0.02	0.01	1200	1852.36	689.01
0.59	0.15	0	0.16	0	4.08	5.1	0.94	6.26	0	0.02	0.01	1200	1663.7	694.02
0.59	0.15	0	0.16	0	4.08	5.1	0.94	6.26	0	0.02	0.01	1200	1518.04	698.83
0.59	0.15	0	0.16	0	4.08	5.1	0.94	6.26	0	0.02	0.01	1200	1402.75	704.05
0.59	0.15	0	0.16	0	4.08	5.1	0.94	6.26	0	0.02	0.01	1200	1288.06	709.06
0.59	0.15	0	0.16	0	4.08	5.1	0.94	6.26	0	0.02	0.01	1200	1194	714.67
0.59	0.15	0	0.16	0	4.08	5.1	0.94	6.26	0	0.02	0.01	1200	1096.37	720.09
0.59	0.15	0	0.16	0	4.08	5.1	0.94	6.26	0	0.02	0.01	1200	1032.49	726.7
0.59	0.15	0	0.16	0	4.08	5.1	0.94	6.26	0	0.02	0.01	1200	990.95	732.52
0.59	0.15	0	0.16	0	4.08	5.1	0.94	6.26	0	0.02	0.01	1200	969.27	741.14
0.59	0.15	0	0.16	0	4.08	5.1	0.94	6.26	0	0.02	0.01	1200	960.13	748.76
0.63	0.23	0	0.08	0	4.68	0.39	0.51	6.76	0	0.03	0.03	1100	689.36	739.78
0.63	0.23	0	0.08	0	4.68	0.39	0.51	6.76	0	0.03	0.03	1100	705.8	747.62
0.63	0.23	0	0.08	0	4.68	0.39	0.51	6.76	0	0.03	0.03	1100	772.99	753.39
0.63	0.23	0	0.08	0	4.68	0.39	0.51	6.76	0	0.03	0.03	1100	843.73	758.34
0.63	0.23	0	0.08	0	4.68	0.39	0.51	6.76	0	0.03	0.03	1100	939.75	762.05
0.63	0.23	0	0.08	0	4.68	0.39	0.51	6.76	0	0.03	0.03	1100	1039.66	764.53
0.63	0.23	0	0.08	0	4.68	0.39	0.51	6.76	0	0.03	0.03	1100	1181.61	766.59
0.63	0.23	0	0.08	0	4.68	0.39	0.51	6.76	0	0.03	0.03	1100	1298.46	768.45
0.63	0.23	0	0.08	0	4.68	0.39	0.51	6.76	0	0.03	0.03	1100	1465.84	769.48
0.63	0.23	0	0.08	0	4.68	0.39	0.51	6.76	0	0.03	0.03	1100	978.51	694.4
0.63	0.23	0	0.08	0	4.68	0.39	0.51	6.76	0	0.03	0.03	1100	905.57	700.18
0.63	0.23	0	0.08	0	4.68	0.39	0.51	6.76	0	0.03	0.03	1100	835.25	705.33
0.63	0.23	0	0.08	0	4.68	0.39	0.51	6.76	0	0.03	0.03	1100	783.48	711.11
0.63	0.23	0	0.08	0	4.68	0.39	0.51	6.76	0	0.03	0.03	1100	727.52	717.71
0.63	0.23	0	0.08	0	4.68	0.39	0.51	6.76	0	0.03	0.03	1100	694.02	724.31
0.63	0.23	0	0.08	0	4.68	0.39	0.51	6.76	0	0.03	0.03	1100	684.73	732.15
0.63	0.23	0	0.08	0	4.68	0.39	0.51	6.76	0	0.03	0.03	1100	2927.69	649.23
0.63	0.23	0	0.08	0	4.68	0.39	0.51	6.76	0	0.03	0.03	1100	2604.45	652.12
0.63	0.23	0	0.08	0	4.68	0.39	0.51	6.76	0	0.03	0.03	1100	2332.01	655.01
0.63	0.23	0	0.08	0	4.68	0.39	0.51	6.76	0	0.03	0.03	1100	2088.06	659.75
0.63	0.23	0	0.08	0	4.68	0.39	0.51	6.76	0	0.03	0.03	1100	1827.58	664.91
0.63	0.23	0	0.08	0	4.68	0.39	0.51	6.76	0	0.03	0.03	1100	1625.8	669.86
0.63	0.23	0	0.08	0	4.68	0.39	0.51	6.76	0	0.03	0.03	1100	1484.4	673.37
0.63	0.23	0	0.08	0	4.68	0.39	0.51	6.76	0	0.03	0.03	1100	1359.7	677.7
0.63	0.23	0	0.08	0	4.68	0.39	0.51	6.76	0	0.03	0.03	1100	1237.41	682.44
0.63	0.23	0	0.08	0	4.68	0.39	0.51	6.76	0	0.03	0.03	1100	1107.97	686.77
0.63	0.23	0	0.08	0	4.68	0.39	0.51	6.76	0	0.03	0.03	1100	1021.51	692.55
0.65	0.34	0	0.28	1.24	2.55	1.29	0.97	3.8	0	0.03	0.01	1100	5424.94	691.78
0.65	0.34	0	0.28	1.24	2.55	1.29	0.97	3.8	0	0.03	0.01	1100	5890.15	697.15
0.65	0.34	0	0.28	1.24	2.55	1.29	0.97	3.8	0	0.03	0.01	1100	6587.5	702.71
0.65	0.34	0	0.28	1.24	2.55	1.29	0.97	3.8	0	0.03	0.01	1100	7367.42	708.07
0.65	0.34	0	0.28	1.24	2.55	1.29	0.97	3.8	0	0.03	0.01	1100	8078.57	712.61
0.65	0.34	0	0.28	1.24	2.55	1.29	0.97	3.8	0	0.03	0.01	1100	9429.95	716.12
0.65	0.34	0	0.28	1.24	2.55	1.29	0.97	3.8	0	0.03	0.01	1100	10591.83	719.83
0.65	0.34	0	0.28	1.24	2.55	1.29	0.97	3.8	0	0.03	0.01	1100	11869.52	722.92
0.65	0.34	0	0.28	1.24	2.55	1.29	0.97	3.8	0	0.03	0.01	1100	13256.86	725.19
0.65	0.34	0	0.28	1.24	2.55	1.29	0.97	3.8	0	0.03	0.01	1100	14806.36	727.67
0.65	0.34	0	0.28	1.24	2.55	1.29	0.97	3.8	0	0.03	0.01	1100	16045.85	730.35
0.65	0.34	0	0.28	1.24	2.55	1.29	0.97	3.8	0	0.03	0.01	1100	18102.34	732.61
0.65	0.34	0	0.28	1.24	2.55	1.29	0.97	3.8	0	0.03	0.01	1100	20490.91	733.85
0.65	0.34	0	0.28	1.24	2.55	1.29	0.97	3.8	0	0.03	0.01	1100	22962.73	735.91
0.65	0.34	0	0.28	1.24	2.55	1.29	0.97	3.8	0	0.03	0.01	1100	26167.34	738.59
0.65	0.34	0	0.28	1.24	2.55	1.29	0.97	3.8	0	0.03	0.01	1100	29919.24	740.04
0.65	0.34	0	0.28	1.24	2.55	1.29	0.97	3.8	0	0.03	0.01	1100	34094.69	741.28
0.65	0.34	0	0.28	1.24	2.55	1.29	0.97	3.8	0	0.03	0.01	1100	39908.09	741.48
0.65	0.34	0	0.28	1.24	2.55	1.29	0.97	3.8	0	0.03	0.01	1100	9939.79	638.79
0.65	0.34	0	0.28	1.24	2.55	1.29	0.97	3.8	0	0.03	0.01	1100	8800.25	642.91
0.65	0.34	0	0.28	1.24	2.55	1.29	0.97	3.8	0	0.03	0.01	1100	7765.75	647.24
0.65	0.34	0	0.28	1.24	2.55	1.29	0.97	3.8	0	0.03	0.01	1100	6989.52	651.37
0.65	0.34	0	0.28	1.24	2.55	1.29	0.97	3.8	0	0.03	0.01	1100	6437.48	656.52
0.65	0.34	0	0.28	1.24	2.55	1.29	0.97	3.8	0	0.03	0.01	1100	5870.8	662.71
0.65	0.34	0	0.28	1.24	2.55	1.29	0.97	3.8	0	0.03	0.01	1100	5514.95	669.51
0.65	0.34	0	0.28	1.24	2.55	1.29	0.97	3.8	0	0.03	0.01	1100	5336.41	676.52
0.65	0.34	0	0.28	1.24	2.55	1.29	0.97	3.8	0	0.03	0.01	1100	5249.32	684.36
0.65	0.34	0	0.28	1.24	2.55	1.29	0.97	3.8	0	0.03	0.01	1100	21764.42	623.94
0.65	0.34	0	0.28	1.24	2.55	1.29	0.97	3.8	0	0.03	0.01	1100	18971.49	625.8
0.65	0.34	0	0.28	1.24	2.55	1.29	0.97	3.8	0	0.03	0.01	1100	16703.99	628.27
0.65	0.34	0	0.28	1.24	2.55	1.29	0.97	3.8	0	0.03	0.01	1100	14856.04	630.33
0.65	0.34	0	0.28	1.24	2.55	1.29	0.97	3.8	0	0.03	0.01	1100	13301.35	632.6
0.65	0.34	0	0.28	1.24	2.55	1.29	0.97	3.8	0	0.03	0.01	1100	11750.84	636.11
0.65	0.34	0	0.28	1.24	2.55	1.29	0.97	3.8	0	0.03	0.01	1100	10627.37	638.79
0.72	0.27	0	0.39	0	4.09	0	1.25	18.59	0	0	0	1290	484.1	780.83
0.72	0.27	0	0.39	0	4.09	0	1.25	18.59	0	0	0	1290	500.46	787.53
0.72	0.27	0	0.39	0	4.09	0	1.25	18.59	0	0	0	1290	529.54	793.85
0.72	0.27	0	0.39	0	4.09	0	1.25	18.59	0	0	0	1290	564.05	799.99
0.72	0.27	0	0.39	0	4.09	0	1.25	18.59	0	0	0	1290	621.11	804.64
0.72	0.27	0	0.39	0	4.09	0	1.25	18.59	0	0	0	1290	679.42	809.47
0.72	0.27	0	0.39	0	4.09	0	1.25	18.59	0	0	0	1290	748.15	813.56
0.72	0.27	0	0.39	0	4.09	0	1.25	18.59	0	0	0	1290	812.96	816.54
0.72	0.27	0	0.39	0	4.09	0	1.25	18.59	0	0	0	1290	913.23	820.07
0.72	0.23	0	0.43	0	4.04	0	1.21	18.38	4.72	0	0	1290	174.3	778.83
0.72	0.23	0	0.43	0	4.04	0	1.21	18.38	4.72	0	0	1290	180.9	785.82
0.72	0.23	0	0.43	0	4.04	0	1.21	18.38	4.72	0	0	1290	201.57	791.53
0.72	0.23	0	0.43	0	4.04	0	1.21	18.38	4.72	0	0	1290	227.66	795.57
0.72	0.23	0	0.43	0	4.04	0	1.21	18.38	4.72	0	0	1290	254.54	799.8
0.72	0.23	0	0.43	0	4.04	0	1.21	18.38	4.72	0	0	1290	292.39	802.01
0.72	0.23	0	0.43	0	4.04	0	1.21	18.38	4.72	0	0	1290	332.47	804.59
0.72	0.23	0	0.43	0	4.04	0	1.21	18.38	4.72	0	0	1290	381.91	806.98
0.72	0.23	0	0.43	0	4.04	0	1.21	18.38	4.72	0	0	1290	434.27	809.74
0.72	0.23	0	0.43	0	4.04	0	1.21	18.38	4.72	0	0	1290	482.26	810.66
0.72	0.27	0	0.39	0	4.09	0	1.25	18.59	0	0	0	1290	972.75	724.48
0.72	0.27	0	0.39	0	4.09	0	1.25	18.59	0	0	0	1290	889.27	729.69
0.72	0.27	0	0.39	0	4.09	0	1.25	18.59	0	0	0	1290	810.26	734.9
0.72	0.27	0	0.39	0	4.09	0	1.25	18.59	0	0	0	1290	740.73	739.73
0.72	0.27	0	0.39	0	4.09	0	1.25	18.59	0	0	0	1290	674.92	744.38
0.72	0.27	0	0.39	0	4.09	0	1.25	18.59	0	0	0	1290	617	749.22
0.72	0.27	0	0.39	0	4.09	0	1.25	18.59	0	0	0	1290	569.7	753.87
0.72	0.27	0	0.39	0	4.09	0	1.25	18.59	0	0	0	1290	519.09	759.63
0.72	0.27	0	0.39	0	4.09	0	1.25	18.59	0	0	0	1290	490.58	767.26
0.72	0.27	0	0.39	0	4.09	0	1.25	18.59	0	0	0	1290	480.89	774.14
0.72	0.27	0	0.39	0	4.09	0	1.25	18.59	0	0	0	1290	9526.57	653.21
0.72	0.27	0	0.39	0	4.09	0	1.25	18.59	0	0	0	1290	8434.73	656.34
0.72	0.27	0	0.39	0	4.09	0	1.25	18.59	0	0	0	1290	7518.7	659.1
0.72	0.27	0	0.39	0	4.09	0	1.25	18.59	0	0	0	1290	6816.43	661.67
0.72	0.27	0	0.39	0	4.09	0	1.25	18.59	0	0	0	1290	5934.02	664.43
0.72	0.27	0	0.39	0	4.09	0	1.25	18.59	0	0	0	1290	5271.72	668.29
0.72	0.27	0	0.39	0	4.09	0	1.25	18.59	0	0	0	1290	4667.53	670.68
0.72	0.27	0	0.39	0	4.09	0	1.25	18.59	0	0	0	1290	4090.87	675.1
0.72	0.27	0	0.39	0	4.09	0	1.25	18.59	0	0	0	1290	3573.36	678.59
0.72	0.27	0	0.39	0	4.09	0	1.25	18.59	0	0	0	1290	3217.76	681.72
0.72	0.27	0	0.39	0	4.09	0	1.25	18.59	0	0	0	1290	2907.36	684.85
0.72	0.27	0	0.39	0	4.09	0	1.25	18.59	0	0	0	1290	2600.39	689.08
0.72	0.27	0	0.39	0	4.09	0	1.25	18.59	0	0	0	1290	2294.59	693.49
0.72	0.27	0	0.39	0	4.09	0	1.25	18.59	0	0	0	1290	2011.1	697.54
0.72	0.27	0	0.39	0	4.09	0	1.25	18.59	0	0	0	1290	1798.77	701.77
0.72	0.27	0	0.39	0	4.09	0	1.25	18.59	0	0	0	1290	1619.76	705.26
0.72	0.27	0	0.39	0	4.09	0	1.25	18.59	0	0	0	1290	1483.44	709.86
0.72	0.27	0	0.39	0	4.09	0	1.25	18.59	0	0	0	1290	1295.78	714.83
0.72	0.27	0	0.39	0	4.09	0	1.25	18.59	0	0	0	1290	1174.75	719.79
0.72	0.27	0	0.39	0	4.09	0	1.25	18.59	0	0	0	1290	1075.88	723.47
0.72	0.27	0	0.39	0	4.09	0	1.25	18.59	0	0	0	1290	55826.37	633.16
0.72	0.27	0	0.39	0	4.09	0	1.25	18.59	0	0	0	1290	48814.17	633.71
0.72	0.27	0	0.39	0	4.09	0	1.25	18.59	0	0	0	1290	42829.9	634.26
0.72	0.27	0	0.39	0	4.09	0	1.25	18.59	0	0	0	1290	37579.26	636.1
0.72	0.27	0	0.39	0	4.09	0	1.25	18.59	0	0	0	1290	32409.76	637.39
0.72	0.27	0	0.39	0	4.09	0	1.25	18.59	0	0	0	1290	27855.36	639.23
0.72	0.27	0	0.39	0	4.09	0	1.25	18.59	0	0	0	1290	24189.44	640.33
0.72	0.27	0	0.39	0	4.09	0	1.25	18.59	0	0	0	1290	21370.59	641.81
0.72	0.27	0	0.39	0	4.09	0	1.25	18.59	0	0	0	1290	18622.08	643.65
0.72	0.27	0	0.39	0	4.09	0	1.25	18.59	0	0	0	1290	16171.31	645.48
0.72	0.27	0	0.39	0	4.09	0	1.25	18.59	0	0	0	1290	14043.08	647.51
0.72	0.27	0	0.39	0	4.09	0	1.25	18.59	0	0	0	1290	12578.58	649.35
0.72	0.27	0	0.39	0	4.09	0	1.25	18.59	0	0	0	1290	10626.52	651.92
0.72	0.23	0	0.43	0	4.04	0	1.21	18.38	4.72	0	0	1290	980.96	706.37
0.72	0.23	0	0.43	0	4.04	0	1.21	18.38	4.72	0	0	1290	877.39	709.12
0.72	0.23	0	0.43	0	4.04	0	1.21	18.38	4.72	0	0	1290	779.47	712.07
0.72	0.23	0	0.43	0	4.04	0	1.21	18.38	4.72	0	0	1290	692.48	715.01
0.72	0.23	0	0.43	0	4.04	0	1.21	18.38	4.72	0	0	1290	611.04	718.32
0.72	0.23	0	0.43	0	4.04	0	1.21	18.38	4.72	0	0	1290	541.02	721.63
0.72	0.23	0	0.43	0	4.04	0	1.21	18.38	4.72	0	0	1290	483.9	724.76
0.72	0.23	0	0.43	0	4.04	0	1.21	18.38	4.72	0	0	1290	425.55	728.62
0.72	0.23	0	0.43	0	4.04	0	1.21	18.38	4.72	0	0	1290	370.46	733.59
0.72	0.23	0	0.43	0	4.04	0	1.21	18.38	4.72	0	0	1290	330.23	737.45
0.72	0.23	0	0.43	0	4.04	0	1.21	18.38	4.72	0	0	1290	294.37	741.31
0.72	0.23	0	0.43	0	4.04	0	1.21	18.38	4.72	0	0	1290	265.08	744.81
0.72	0.23	0	0.43	0	4.04	0	1.21	18.38	4.72	0	0	1290	241.13	749.41
0.72	0.23	0	0.43	0	4.04	0	1.21	18.38	4.72	0	0	1290	217.14	755.84
0.72	0.23	0	0.43	0	4.04	0	1.21	18.38	4.72	0	0	1290	194.21	760.63
0.72	0.23	0	0.43	0	4.04	0	1.21	18.38	4.72	0	0	1290	179.68	765.41
0.72	0.23	0	0.43	0	4.04	0	1.21	18.38	4.72	0	0	1290	173.71	771.48
0.72	0.23	0	0.43	0	4.04	0	1.21	18.38	4.72	0	0	1290	9703.79	661.85
0.72	0.23	0	0.43	0	4.04	0	1.21	18.38	4.72	0	0	1290	8602.58	664.8
0.72	0.23	0	0.43	0	4.04	0	1.21	18.38	4.72	0	0	1290	7496.23	667.37
0.72	0.23	0	0.43	0	4.04	0	1.21	18.38	4.72	0	0	1290	6760.88	668.84
0.72	0.23	0	0.43	0	4.04	0	1.21	18.38	4.72	0	0	1290	5993.64	670.68
0.72	0.23	0	0.43	0	4.04	0	1.21	18.38	4.72	0	0	1290	5295.21	672.89
0.72	0.23	0	0.43	0	4.04	0	1.21	18.38	4.72	0	0	1290	4694.29	675.65
0.72	0.23	0	0.43	0	4.04	0	1.21	18.38	4.72	0	0	1290	4175.92	677.3
0.72	0.23	0	0.43	0	4.04	0	1.21	18.38	4.72	0	0	1290	3702.02	680.43
0.72	0.23	0	0.43	0	4.04	0	1.21	18.38	4.72	0	0	1290	3181.81	682.27
0.72	0.23	0	0.43	0	4.04	0	1.21	18.38	4.72	0	0	1290	2801.38	684.48
0.72	0.23	0	0.43	0	4.04	0	1.21	18.38	4.72	0	0	1290	2474.94	687.24
0.72	0.23	0	0.43	0	4.04	0	1.21	18.38	4.72	0	0	1290	2171.54	690
0.72	0.23	0	0.43	0	4.04	0	1.21	18.38	4.72	0	0	1290	1925.11	692.94
0.72	0.23	0	0.43	0	4.04	0	1.21	18.38	4.72	0	0	1290	1677.53	695.7
0.72	0.23	0	0.43	0	4.04	0	1.21	18.38	4.72	0	0	1290	1466.82	698.64
0.72	0.23	0	0.43	0	4.04	0	1.21	18.38	4.72	0	0	1290	1282.59	701.03
0.72	0.23	0	0.43	0	4.04	0	1.21	18.38	4.72	0	0	1290	1109.97	703.61
0.72	0.23	0	0.43	0	4.04	0	1.21	18.38	4.72	0	0	1290	99356.58	627.83
0.72	0.23	0	0.43	0	4.04	0	1.21	18.38	4.72	0	0	1290	88506.75	630.4
0.72	0.23	0	0.43	0	4.04	0	1.21	18.38	4.72	0	0	1290	79118.48	631.87
0.72	0.23	0	0.43	0	4.04	0	1.21	18.38	4.72	0	0	1290	69012.33	633.9
0.72	0.23	0	0.43	0	4.04	0	1.21	18.38	4.72	0	0	1290	59986.52	635.74
0.72	0.23	0	0.43	0	4.04	0	1.21	18.38	4.72	0	0	1290	50522.42	638.13
0.72	0.23	0	0.43	0	4.04	0	1.21	18.38	4.72	0	0	1290	44223.67	639.6
0.72	0.23	0	0.43	0	4.04	0	1.21	18.38	4.72	0	0	1290	37904.82	642.54
0.72	0.23	0	0.43	0	4.04	0	1.21	18.38	4.72	0	0	1290	33529.77	644.2
0.72	0.23	0	0.43	0	4.04	0	1.21	18.38	4.72	0	0	1290	30078.34	645.67
0.72	0.23	0	0.43	0	4.04	0	1.21	18.38	4.72	0	0	1290	26982.2	646.96
0.72	0.23	0	0.43	0	4.04	0	1.21	18.38	4.72	0	0	1290	22408.9	649.72
0.72	0.23	0	0.43	0	4.04	0	1.21	18.38	4.72	0	0	1290	19683.98	651.19
0.72	0.23	0	0.43	0	4.04	0	1.21	18.38	4.72	0	0	1290	17473.14	653.76
0.72	0.23	0	0.43	0	4.04	0	1.21	18.38	4.72	0	0	1290	15029.08	655.78
0.72	0.23	0	0.43	0	4.04	0	1.21	18.38	4.72	0	0	1290	12657.93	657.99
0.72	0.23	0	0.43	0	4.04	0	1.21	18.38	4.72	0	0	1290	11196.93	660.75
0.73	0.21	0	0.33	0	4.39	0.18	1.09	17.8	0	0	0	1300	9710.83	654.67
0.73	0.21	0	0.33	0	4.39	0.18	1.09	17.8	0	0	0	1300	8531.19	656.86
0.73	0.21	0	0.33	0	4.39	0.18	1.09	17.8	0	0	0	1300	7649.69	659.41
0.73	0.21	0	0.33	0	4.39	0.18	1.09	17.8	0	0	0	1300	6859.27	662.14
0.73	0.21	0	0.33	0	4.39	0.18	1.09	17.8	0	0	0	1300	5924.21	664.51
0.73	0.21	0	0.33	0	4.39	0.18	1.09	17.8	0	0	0	1300	5151.61	667.6
0.73	0.21	0	0.33	0	4.39	0.18	1.09	17.8	0	0	0	1300	4603.59	670.88
0.73	0.21	0	0.33	0	4.39	0.18	1.09	17.8	0	0	0	1300	3989.6	673.61
0.73	0.21	0	0.33	0	4.39	0.18	1.09	17.8	0	0	0	1300	3589.58	676.35
0.73	0.21	0	0.33	0	4.39	0.18	1.09	17.8	0	0	0	1300	3240.7	678.9
0.73	0.21	0	0.33	0	4.39	0.18	1.09	17.8	0	0	0	1300	2895.96	682.17
0.73	0.21	0	0.33	0	4.39	0.18	1.09	17.8	0	0	0	1300	2518.29	686
0.73	0.21	0	0.33	0	4.39	0.18	1.09	17.8	0	0	0	1300	2258.08	689.64
0.73	0.21	0	0.33	0	4.39	0.18	1.09	17.8	0	0	0	1300	2073.65	693.83
0.73	0.21	0	0.33	0	4.39	0.18	1.09	17.8	0	0	0	1300	1910.78	698.2
0.73	0.21	0	0.33	0	4.39	0.18	1.09	17.8	0	0	0	1300	1730.95	703.12
0.73	0.21	0	0.33	0	4.39	0.18	1.09	17.8	0	0	0	1300	1595	709.31
0.73	0.21	0	0.33	0	4.39	0.18	1.09	17.8	0	0	0	1300	1510.35	716.05
0.73	0.21	0	0.33	0	4.39	0.18	1.09	17.8	0	0	0	1300	1444.89	722.25
0.73	0.21	0	0.33	0	4.39	0.18	1.09	17.8	0	0	0	1300	1406.03	728.26
0.73	0.21	0	0.33	0	4.39	0.18	1.09	17.8	0	0	0	1300	1372.88	734.81
0.73	0.21	0	0.33	0	4.39	0.18	1.09	17.8	0	0	0	1300	85798.24	618.06
0.73	0.21	0	0.33	0	4.39	0.18	1.09	17.8	0	0	0	1300	75985.4	620.24
0.73	0.21	0	0.33	0	4.39	0.18	1.09	17.8	0	0	0	1300	65452.34	622.25
0.73	0.21	0	0.33	0	4.39	0.18	1.09	17.8	0	0	0	1300	57765.68	624.07
0.73	0.21	0	0.33	0	4.39	0.18	1.09	17.8	0	0	0	1300	50629.12	626.07
0.73	0.21	0	0.33	0	4.39	0.18	1.09	17.8	0	0	0	1300	43762.54	628.08
0.73	0.21	0	0.33	0	4.39	0.18	1.09	17.8	0	0	0	1300	38892.1	630.45
0.73	0.21	0	0.33	0	4.39	0.18	1.09	17.8	0	0	0	1300	33851.48	632.81
0.73	0.21	0	0.33	0	4.39	0.18	1.09	17.8	0	0	0	1300	29362.09	634.82
0.73	0.21	0	0.33	0	4.39	0.18	1.09	17.8	0	0	0	1300	26094.31	637
0.73	0.21	0	0.33	0	4.39	0.18	1.09	17.8	0	0	0	1300	23029.82	639.37
0.73	0.21	0	0.33	0	4.39	0.18	1.09	17.8	0	0	0	1300	20045.03	641.74
0.73	0.21	0	0.33	0	4.39	0.18	1.09	17.8	0	0	0	1300	17568.6	644.47
0.73	0.21	0	0.33	0	4.39	0.18	1.09	17.8	0	0	0	1300	15133.25	646.29
0.73	0.21	0	0.33	0	4.39	0.18	1.09	17.8	0	0	0	1300	13356.02	648.84
0.73	0.21	0	0.33	0	4.39	0.18	1.09	17.8	0	0	0	1300	11993.81	651.03
0.73	0.21	0	0.33	0	4.39	0.18	1.09	17.8	0	0	0	1300	10845.55	653.03
0.8	0.23	0	0.27	0	4.07	6.09	1.65	5.7	0	0	0	1245	496.83	777.47
0.8	0.23	0	0.27	0	4.07	6.09	1.65	5.7	0	0	0	1245	501.95	785.07
0.8	0.23	0	0.27	0	4.07	6.09	1.65	5.7	0	0	0	1245	512.34	791.71
0.8	0.23	0	0.27	0	4.07	6.09	1.65	5.7	0	0	0	1245	544.81	798.55
0.8	0.23	0	0.27	0	4.07	6.09	1.65	5.7	0	0	0	1245	567.59	805.38
0.8	0.23	0	0.27	0	4.07	6.09	1.65	5.7	0	0	0	1245	618.16	812.22
0.8	0.3	0	0.23	0.3	4.34	0.78	1.52	17.89	4.52	0.02	0.01	1250	428.35	749.85
0.8	0.3	0	0.23	0.3	4.34	0.78	1.52	17.89	4.52	0.02	0.01	1250	457.79	756.95
0.8	0.3	0	0.23	0.3	4.34	0.78	1.52	17.89	4.52	0.02	0.01	1250	504.39	760.79
0.8	0.3	0	0.23	0.3	4.34	0.78	1.52	17.89	4.52	0.02	0.01	1250	560.36	763.15
0.8	0.3	0	0.23	0.3	4.34	0.78	1.52	17.89	4.52	0.02	0.01	1250	631.23	765.52
0.8	0.3	0	0.23	0.3	4.34	0.78	1.52	17.89	4.52	0.02	0.01	1250	711.05	767.59
0.8	0.3	0	0.23	0.3	4.34	0.78	1.52	17.89	4.52	0.02	0.01	1250	803.2	769.66
0.8	0.3	0	0.23	0.3	4.34	0.78	1.52	17.89	4.52	0.02	0.01	1250	882.5	772.02
0.8	0.3	0	0.23	0.3	4.34	0.78	1.52	17.89	4.52	0.02	0.01	1250	969.63	774.38
0.8	0.3	0	0.23	0.3	4.34	0.78	1.52	17.89	4.52	0.02	0.01	1250	1083.22	776.75
0.8	0.3	0	0.23	0.3	4.34	0.78	1.52	17.89	4.52	0.02	0.01	1250	1210.11	777.93
0.8	0.3	0	0.23	0.3	4.34	0.78	1.52	17.89	4.52	0.02	0.01	1250	1378.33	780.3
0.8	0.3	0	0.23	0.3	4.34	0.78	1.52	17.89	4.52	0.02	0.01	1250	1531.29	783.25
0.8	0.3	0	0.23	0.3	4.34	0.78	1.52	17.89	4.52	0.02	0.01	1250	1729.73	785.62
0.8	0.3	0	0.23	0.3	4.34	0.78	1.52	17.89	4.52	0.02	0.01	1250	1927.01	787.39
0.8	0.3	0	0.23	0.3	4.34	0.78	1.52	17.89	4.52	0.02	0.01	1250	2182.76	789.75
0.8	0.3	0	0.23	0.3	4.34	0.78	1.52	17.89	4.52	0.02	0.01	1250	2445.22	791.53
0.8	0.3	0	0.23	0.3	4.34	0.78	1.52	17.89	4.52	0.02	0.01	1250	2792.86	792.12
0.8	0.3	0	0.23	0.3	4.34	0.78	1.52	17.89	4.52	0.02	0.01	1250	3128.68	794.19
0.8	0.3	0	0.23	0.3	4.34	0.78	1.52	17.89	4.52	0.02	0.01	1250	3653.54	795.67
0.8	0.3	0	0.23	0.3	4.34	0.78	1.52	17.89	4.52	0.02	0.01	1250	4207.78	798.03
0.8	0.3	0	0.23	0.3	4.34	0.78	1.52	17.89	4.52	0.02	0.01	1250	4753.05	799.51
0.8	0.3	0	0.23	0.3	4.34	0.78	1.52	17.89	4.52	0.02	0.01	1250	5398.81	800.69
0.8	0.3	0	0.23	0.3	4.34	0.78	1.52	17.89	4.52	0.02	0.01	1250	6014.57	802.76
0.8	0.3	0	0.23	0.3	4.34	0.78	1.52	17.89	4.52	0.02	0.01	1250	6775.19	804.83
0.8	0.3	0	0.23	0.3	4.34	0.78	1.52	17.89	4.52	0.02	0.01	1250	7632.01	804.83
0.8	0.3	0	0.23	0.3	4.34	0.78	1.52	17.89	4.52	0.02	0.01	1250	8717.06	804.83
0.8	0.3	0	0.23	0.3	4.34	0.78	1.52	17.89	4.52	0.02	0.01	1250	9657.63	806.9
0.8	0.3	0	0.23	0.3	4.34	0.78	1.52	17.89	4.52	0.02	0.01	1250	10562.27	808.37
0.8	0.3	0	0.23	0.3	4.34	0.78	1.52	17.89	4.52	0.02	0.01	1250	11701.95	809.85
0.8	0.3	0	0.23	0.3	4.34	0.78	1.52	17.89	4.52	0.02	0.01	1250	12928.75	810.44
0.8	0.3	0	0.23	0.3	4.34	0.78	1.52	17.89	4.52	0.02	0.01	1250	14284.16	811.03
0.8	0.3	0	0.23	0.3	4.34	0.78	1.52	17.89	4.52	0.02	0.01	1250	16090.58	812.81
0.8	0.3	0	0.23	0.3	4.34	0.78	1.52	17.89	4.52	0.02	0.01	1250	17876.21	814.29
0.8	0.3	0	0.23	0.3	4.34	0.78	1.52	17.89	4.52	0.02	0.01	1250	19641.21	816.35
0.8	0.3	0	0.23	0.3	4.34	0.78	1.52	17.89	4.52	0.02	0.01	1250	21520.79	817.54
0.8	0.3	0	0.23	0.3	4.34	0.78	1.52	17.89	4.52	0.02	0.01	1250	23645.63	818.72
0.8	0.3	0	0.23	0.3	4.34	0.78	1.52	17.89	4.52	0.02	0.01	1250	27007.33	819.01
0.8	0.3	0	0.23	0.3	4.34	0.78	1.52	17.89	4.52	0.02	0.01	1250	29428.37	820.49
0.8	0.3	0	0.23	0.3	4.34	0.78	1.52	17.89	4.52	0.02	0.01	1250	33058.32	821.08
0.8	0.3	0	0.23	0.3	4.34	0.78	1.52	17.89	4.52	0.02	0.01	1250	37136.02	820.49
0.8	0.3	0	0.23	0.3	4.34	0.78	1.52	17.89	4.52	0.02	0.01	1250	40689.78	822.27
0.8	0.3	0	0.23	0.3	4.34	0.78	1.52	17.89	4.52	0.02	0.01	1250	45582.39	823.15
0.8	0.3	0	0.23	0.3	4.34	0.78	1.52	17.89	4.52	0.02	0.01	1250	51632.1	823.15
0.8	0.3	0	0.23	0.3	4.34	0.78	1.52	17.89	4.52	0.02	0.01	1250	59136.2	825.22
0.8	0.3	0	0.23	0.3	4.34	0.78	1.52	17.89	4.52	0.02	0.01	1250	65517.04	825.81
0.8	0.3	0	0.23	0.3	4.34	0.78	1.52	17.89	4.52	0.02	0.01	1250	72787.69	826.4
0.8	0.3	0	0.23	0.3	4.34	0.78	1.52	17.89	4.52	0.02	0.01	1250	81539.81	826.7
0.8	0.3	0	0.23	0.3	4.34	0.78	1.52	17.89	4.52	0.02	0.01	1250	95218.74	826.7
0.8	0	0	0	0	2.3	0	0.34	8.78	0	0	0	1120	394.45	754.71
0.8	0	0	0	0	2.3	0	0.34	8.78	0	0	0	1120	443.48	766.11
0.8	0	0	0	0	2.3	0	0.34	8.78	0	0	0	1120	514.23	773.83
0.8	0	0	0	0	2.3	0	0.34	8.78	0	0	0	1120	611.15	781.19
0.8	0.23	0	0.27	0	4.07	6.09	1.65	5.7	0	0	0	1245	970.08	707.02
0.8	0.23	0	0.27	0	4.07	6.09	1.65	5.7	0	0	0	1245	906.06	711.39
0.8	0.23	0	0.27	0	4.07	6.09	1.65	5.7	0	0	0	1245	820.65	715.95
0.8	0.23	0	0.27	0	4.07	6.09	1.65	5.7	0	0	0	1245	756.09	721.45
0.8	0.23	0	0.27	0	4.07	6.09	1.65	5.7	0	0	0	1245	689.52	726.2
0.8	0.23	0	0.27	0	4.07	6.09	1.65	5.7	0	0	0	1245	644.01	732.28
0.8	0.23	0	0.27	0	4.07	6.09	1.65	5.7	0	0	0	1245	599.45	739.87
0.8	0.23	0	0.27	0	4.07	6.09	1.65	5.7	0	0	0	1245	567.59	746.33
0.8	0.23	0	0.27	0	4.07	6.09	1.65	5.7	0	0	0	1245	524.73	753.16
0.8	0.23	0	0.27	0	4.07	6.09	1.65	5.7	0	0	0	1245	507.12	760.57
0.8	0.23	0	0.27	0	4.07	6.09	1.65	5.7	0	0	0	1245	491.77	768.93
0.8	0.23	0	0.27	0	4.07	6.09	1.65	5.7	0	0	0	1245	9707.59	645.12
0.8	0.23	0	0.27	0	4.07	6.09	1.65	5.7	0	0	0	1245	8389.36	647.59
0.8	0.23	0	0.27	0	4.07	6.09	1.65	5.7	0	0	0	1245	7326.11	650.05
0.8	0.23	0	0.27	0	4.07	6.09	1.65	5.7	0	0	0	1245	6464.66	652.71
0.8	0.23	0	0.27	0	4.07	6.09	1.65	5.7	0	0	0	1245	5724.36	654.99
0.8	0.23	0	0.27	0	4.07	6.09	1.65	5.7	0	0	0	1245	4912.76	657.46
0.8	0.23	0	0.27	0	4.07	6.09	1.65	5.7	0	0	0	1245	4230.91	660.31
0.8	0.23	0	0.27	0	4.07	6.09	1.65	5.7	0	0	0	1245	3681.88	663.92
0.8	0.23	0	0.27	0	4.07	6.09	1.65	5.7	0	0	0	1245	3181.91	667.52
0.8	0.23	0	0.27	0	4.07	6.09	1.65	5.7	0	0	0	1245	2769	671.13
0.8	0.23	0	0.27	0	4.07	6.09	1.65	5.7	0	0	0	1245	2418.06	674.17
0.8	0.23	0	0.27	0	4.07	6.09	1.65	5.7	0	0	0	1245	2163.6	676.64
0.8	0.23	0	0.27	0	4.07	6.09	1.65	5.7	0	0	0	1245	1915.83	680.82
0.8	0.23	0	0.27	0	4.07	6.09	1.65	5.7	0	0	0	1245	1702.34	684.04
0.8	0.23	0	0.27	0	4.07	6.09	1.65	5.7	0	0	0	1245	1533.82	688.6
0.8	0.23	0	0.27	0	4.07	6.09	1.65	5.7	0	0	0	1245	1377.18	692.78
0.8	0.23	0	0.27	0	4.07	6.09	1.65	5.7	0	0	0	1245	1236.54	696.77
0.8	0.23	0	0.27	0	4.07	6.09	1.65	5.7	0	0	0	1245	1118.01	700.37
0.8	0.23	0	0.27	0	4.07	6.09	1.65	5.7	0	0	0	1245	1024.98	704.93
0.8	0.23	0	0.27	0	4.07	6.09	1.65	5.7	0	0	0	1245	93714.01	622.52
0.8	0.23	0	0.27	0	4.07	6.09	1.65	5.7	0	0	0	1245	79920.81	623.47
0.8	0.23	0	0.27	0	4.07	6.09	1.65	5.7	0	0	0	1245	68157.74	624.8
0.8	0.23	0	0.27	0	4.07	6.09	1.65	5.7	0	0	0	1245	57106.8	625.94
0.8	0.23	0	0.27	0	4.07	6.09	1.65	5.7	0	0	0	1245	50455.51	627.46
0.8	0.23	0	0.27	0	4.07	6.09	1.65	5.7	0	0	0	1245	43334.82	628.79
0.8	0.23	0	0.27	0	4.07	6.09	1.65	5.7	0	0	0	1245	36696.05	629.55
0.8	0.23	0	0.27	0	4.07	6.09	1.65	5.7	0	0	0	1245	31405.89	630.69
0.8	0.23	0	0.27	0	4.07	6.09	1.65	5.7	0	0	0	1245	26878.38	633.15
0.8	0.23	0	0.27	0	4.07	6.09	1.65	5.7	0	0	0	1245	22440.84	635.05
0.8	0.23	0	0.27	0	4.07	6.09	1.65	5.7	0	0	0	1245	19342.12	637.14
0.8	0.23	0	0.27	0	4.07	6.09	1.65	5.7	0	0	0	1245	16671.28	638.66
0.8	0.23	0	0.27	0	4.07	6.09	1.65	5.7	0	0	0	1245	14420.18	640.94
0.8	0.23	0	0.27	0	4.07	6.09	1.65	5.7	0	0	0	1245	12341.34	642.84
0.8	0.23	0	0.27	0	4.07	6.09	1.65	5.7	0	0	0	1245	10788.81	644.55
0.8	0.3	0	0.23	0.3	4.34	0.78	1.52	17.89	4.52	0.02	0.01	1250	972.32	681.87
0.8	0.3	0	0.23	0.3	4.34	0.78	1.52	17.89	4.52	0.02	0.01	1250	882.5	686.01
0.8	0.3	0	0.23	0.3	4.34	0.78	1.52	17.89	4.52	0.02	0.01	1250	798.76	690.44
0.8	0.3	0	0.23	0.3	4.34	0.78	1.52	17.89	4.52	0.02	0.01	1250	720.97	694.88
0.8	0.3	0	0.23	0.3	4.34	0.78	1.52	17.89	4.52	0.02	0.01	1250	648.95	699.61
0.8	0.3	0	0.23	0.3	4.34	0.78	1.52	17.89	4.52	0.02	0.01	1250	590.64	704.04
0.8	0.3	0	0.23	0.3	4.34	0.78	1.52	17.89	4.52	0.02	0.01	1250	536.07	708.77
0.8	0.3	0	0.23	0.3	4.34	0.78	1.52	17.89	4.52	0.02	0.01	1250	483.86	714.68
0.8	0.3	0	0.23	0.3	4.34	0.78	1.52	17.89	4.52	0.02	0.01	1250	444.06	722.96
0.8	0.3	0	0.23	0.3	4.34	0.78	1.52	17.89	4.52	0.02	0.01	1250	423.64	730.05
0.8	0.3	0	0.23	0.3	4.34	0.78	1.52	17.89	4.52	0.02	0.01	1250	416.65	740.39
0.8	0.3	0	0.23	0.3	4.34	0.78	1.52	17.89	4.52	0.02	0.01	1250	9684.42	634.58
0.8	0.3	0	0.23	0.3	4.34	0.78	1.52	17.89	4.52	0.02	0.01	1250	8573.41	634.58
0.8	0.3	0	0.23	0.3	4.34	0.78	1.52	17.89	4.52	0.02	0.01	1250	7738.42	636.95
0.8	0.3	0	0.23	0.3	4.34	0.78	1.52	17.89	4.52	0.02	0.01	1250	6888.71	638.13
0.8	0.3	0	0.23	0.3	4.34	0.78	1.52	17.89	4.52	0.02	0.01	1250	6064.75	641.38
0.8	0.3	0	0.23	0.3	4.34	0.78	1.52	17.89	4.52	0.02	0.01	1250	5339.34	642.86
0.8	0.3	0	0.23	0.3	4.34	0.78	1.52	17.89	4.52	0.02	0.01	1250	4687.69	643.74
0.8	0.3	0	0.23	0.3	4.34	0.78	1.52	17.89	4.52	0.02	0.01	1250	4149.91	645.52
0.8	0.3	0	0.23	0.3	4.34	0.78	1.52	17.89	4.52	0.02	0.01	1250	3663.67	648.77
0.8	0.3	0	0.23	0.3	4.34	0.78	1.52	17.89	4.52	0.02	0.01	1250	3352.97	650.54
0.8	0.3	0	0.23	0.3	4.34	0.78	1.52	17.89	4.52	0.02	0.01	1250	3001.37	652.32
0.8	0.3	0	0.23	0.3	4.34	0.78	1.52	17.89	4.52	0.02	0.01	1250	2657.05	654.68
0.8	0.3	0	0.23	0.3	4.34	0.78	1.52	17.89	4.52	0.02	0.01	1250	2385.03	657.34
0.8	0.3	0	0.23	0.3	4.34	0.78	1.52	17.89	4.52	0.02	0.01	1250	2129.03	660.3
0.8	0.3	0	0.23	0.3	4.34	0.78	1.52	17.89	4.52	0.02	0.01	1250	1916.37	662.66
0.8	0.3	0	0.23	0.3	4.34	0.78	1.52	17.89	4.52	0.02	0.01	1250	1729.73	665.02
0.8	0.3	0	0.23	0.3	4.34	0.78	1.52	17.89	4.52	0.02	0.01	1250	1574.29	666.8
0.8	0.3	0	0.23	0.3	4.34	0.78	1.52	17.89	4.52	0.02	0.01	1250	1382.15	670.34
0.8	0.3	0	0.23	0.3	4.34	0.78	1.52	17.89	4.52	0.02	0.01	1250	1257.95	674.48
0.8	0.3	0	0.23	0.3	4.34	0.78	1.52	17.89	4.52	0.02	0.01	1250	1141.74	677.44
0.8	0.3	0	0.23	0.3	4.34	0.78	1.52	17.89	4.52	0.02	0.01	1250	1074.26	680.39
0.8	0.3	0	0.23	0.3	4.34	0.78	1.52	17.89	4.52	0.02	0.01	1250	96279.39	612.71
0.8	0.3	0	0.23	0.3	4.34	0.78	1.52	17.89	4.52	0.02	0.01	1250	84763.31	614.19
0.8	0.3	0	0.23	0.3	4.34	0.78	1.52	17.89	4.52	0.02	0.01	1250	75455.93	615.37
0.8	0.3	0	0.23	0.3	4.34	0.78	1.52	17.89	4.52	0.02	0.01	1250	66799.53	616.55
0.8	0.3	0	0.23	0.3	4.34	0.78	1.52	17.89	4.52	0.02	0.01	1250	58809.56	617.73
0.8	0.3	0	0.23	0.3	4.34	0.78	1.52	17.89	4.52	0.02	0.01	1250	51632.1	617.73
0.8	0.3	0	0.23	0.3	4.34	0.78	1.52	17.89	4.52	0.02	0.01	1250	45205.25	618.92
0.8	0.3	0	0.23	0.3	4.34	0.78	1.52	17.89	4.52	0.02	0.01	1250	39359.77	620.69
0.8	0.3	0	0.23	0.3	4.34	0.78	1.52	17.89	4.52	0.02	0.01	1250	34556.07	621.87
0.8	0.3	0	0.23	0.3	4.34	0.78	1.52	17.89	4.52	0.02	0.01	1250	30422.79	623.35
0.8	0.3	0	0.23	0.3	4.34	0.78	1.52	17.89	4.52	0.02	0.01	1250	26488.82	623.94
0.8	0.3	0	0.23	0.3	4.34	0.78	1.52	17.89	4.52	0.02	0.01	1250	22872.74	624.24
0.8	0.3	0	0.23	0.3	4.34	0.78	1.52	17.89	4.52	0.02	0.01	1250	19859.99	624.83
0.8	0.3	0	0.23	0.3	4.34	0.78	1.52	17.89	4.52	0.02	0.01	1250	17581.63	626.01
0.8	0.3	0	0.23	0.3	4.34	0.78	1.52	17.89	4.52	0.02	0.01	1250	15738.02	628.37
0.8	0.3	0	0.23	0.3	4.34	0.78	1.52	17.89	4.52	0.02	0.01	1250	14009.91	630.15
0.8	0.3	0	0.23	0.3	4.34	0.78	1.52	17.89	4.52	0.02	0.01	1250	12437.07	632.22
0.8	0.3	0	0.23	0.3	4.34	0.78	1.52	17.89	4.52	0.02	0.01	1250	10798.89	632.51
0.8	0.23	0	0.2	0	4.07	4.4	0.99	0	0	0	0	1100	9023.83	675.52
0.8	0.23	0	0.2	0	4.07	4.4	0.99	0	0	0	0	1100	7626.86	683.42
0.8	0.23	0	0.2	0	4.07	4.4	0.99	0	0	0	0	1100	6026.74	690.52
0.8	0.23	0	0.2	0	4.07	4.4	0.99	0	0	0	0	1100	4925.25	700
0.8	0.23	0	0.2	0	4.07	4.4	0.99	0	0	0	0	1100	4025.07	709.87
0.8	0.23	0	0.2	0	4.07	4.4	0.99	0	0	0	0	1100	3202.08	718.94
0.8	0.23	0	0.2	0	4.07	4.4	0.99	0	0	0	0	1100	2616.84	730.39
0.8	0.23	0	0.2	0	4.07	4.4	0.99	0	0	0	0	1100	34723.84	643.14
0.8	0.23	0	0.2	0	4.07	4.4	0.99	0	0	0	0	1100	27025.64	647.6
0.8	0.23	0	0.2	0	4.07	4.4	0.99	0	0	0	0	1100	21173.31	653.69
0.8	0.23	0	0.2	0	4.07	4.4	0.99	0	0	0	0	1100	17144.47	658.96
0.8	0.23	0	0.2	0	4.07	4.4	0.99	0	0	0	0	1100	14347.69	665.05
0.8	0.23	0	0.2	0	4.07	4.4	0.99	0	0	0	0	1100	11694.51	671.54
0.8	0	0	0	0	2.3	0	0.34	8.78	0	0	0	1120	941.08	670.48
0.8	0	0	0	0	2.3	0	0.34	8.78	0	0	0	1120	782.13	678.21
0.8	0	0	0	0	2.3	0	0.34	8.78	0	0	0	1120	658.09	685.19
0.8	0	0	0	0	2.3	0	0.34	8.78	0	0	0	1120	550.32	694.02
0.8	0	0	0	0	2.3	0	0.34	8.78	0	0	0	1120	468.79	703.95
0.8	0	0	0	0	2.3	0	0.34	8.78	0	0	0	1120	419.54	712.78
0.8	0	0	0	0	2.3	0	0.34	8.78	0	0	0	1120	387.22	726.39
0.8	0	0	0	0	2.3	0	0.34	8.78	0	0	0	1120	373.15	740.36
0.8	0	0	0	0	2.3	0	0.34	8.78	0	0	0	1120	9475.6	615.68
0.8	0	0	0	0	2.3	0	0.34	8.78	0	0	0	1120	7558.85	619.73
0.8	0	0	0	0	2.3	0	0.34	8.78	0	0	0	1120	6066.77	623.77
0.8	0	0	0	0	2.3	0	0.34	8.78	0	0	0	1120	4929.07	627.08
0.8	0	0	0	0	2.3	0	0.34	8.78	0	0	0	1120	3932	631.13
0.8	0	0	0	0	2.3	0	0.34	8.78	0	0	0	1120	3175.18	635.91
0.8	0	0	0	0	2.3	0	0.34	8.78	0	0	0	1120	2532.9	640.69
0.8	0	0	0	0	2.3	0	0.34	8.78	0	0	0	1120	2108.8	648.05
0.8	0	0	0	0	2.3	0	0.34	8.78	0	0	0	1120	1692.53	652.83
0.8	0	0	0	0	2.3	0	0.34	8.78	0	0	0	1120	1375.13	658.71
0.8	0	0	0	0	2.3	0	0.34	8.78	0	0	0	1120	1117.25	664.6
0.8	0	0	0	0	2.3	0	0.34	8.78	0	0	0	1120	28680.85	600.23
0.8	0	0	0	0	2.3	0	0.34	8.78	0	0	0	1120	23352.61	604.28
0.8	0	0	0	0	2.3	0	0.34	8.78	0	0	0	1120	18778.87	606.85
0.8	0	0	0	0	2.3	0	0.34	8.78	0	0	0	1120	15100.93	608.33
0.8	0	0	0	0	2.3	0	0.34	8.78	0	0	0	1120	12067.93	612.37
0.8	0	0	0	0	2.3	0	0.34	8.78	0	0	0	1120	10457.4	616.05
0.81	0.33	0	0.15	0.12	3.77	0.44	1.07	18.25	0	0	0	1230	1306.67	718.09
0.81	0.33	0	0.15	0.12	3.77	0.44	1.07	18.25	0	0	0	1230	1380.57	725.17
0.81	0.33	0	0.15	0.12	3.77	0.44	1.07	18.25	0	0	0	1230	1473.77	731.67
0.81	0.33	0	0.15	0.12	3.77	0.44	1.07	18.25	0	0	0	1230	1606.06	737.22
0.81	0.33	0	0.15	0.12	3.77	0.44	1.07	18.25	0	0	0	1230	1744.21	742.57
0.81	0.33	0	0.15	0.12	3.77	0.44	1.07	18.25	0	0	0	1230	1947.08	747.73
0.81	0.33	0	0.15	0.12	3.77	0.44	1.07	18.25	0	0	0	1230	2166.08	752.9
0.81	0.33	0	0.15	0.12	3.77	0.44	1.07	18.25	0	0	0	1230	2418.01	757.68
0.81	0.33	0	0.15	0.12	3.77	0.44	1.07	18.25	0	0	0	1230	2746.05	762.27
0.81	0.33	0	0.15	0.12	3.77	0.44	1.07	18.25	0	0	0	1230	3065.44	767.05
0.81	0.33	0	0.15	0.12	3.77	0.44	1.07	18.25	0	0	0	1230	3481.32	770.3
0.81	0.33	0	0.15	0.12	3.77	0.44	1.07	18.25	0	0	0	1230	3940.04	773.94
0.81	0.33	0	0.15	0.12	3.77	0.44	1.07	18.25	0	0	0	1230	4368.16	777.57
0.81	0.33	0	0.15	0.12	3.77	0.44	1.07	18.25	0	0	0	1230	4960.77	780.82
0.81	0.33	0	0.15	0.12	3.77	0.44	1.07	18.25	0	0	0	1230	5575.96	783.69
0.81	0.33	0	0.15	0.12	3.77	0.44	1.07	18.25	0	0	0	1230	6332.42	787.13
0.81	0.33	0	0.15	0.12	3.77	0.44	1.07	18.25	0	0	0	1230	7216.28	790.39
0.81	0.33	0	0.15	0.12	3.77	0.44	1.07	18.25	0	0	0	1230	8111.18	792.87
0.81	0.33	0	0.15	0.12	3.77	0.44	1.07	18.25	0	0	0	1230	9211.59	795.36
0.81	0.33	0	0.15	0.12	3.77	0.44	1.07	18.25	0	0	0	1230	10563.93	798.42
0.81	0.33	0	0.15	0.12	3.77	0.44	1.07	18.25	0	0	0	1230	11908.04	800.91
0.81	0.33	0	0.15	0.12	3.77	0.44	1.07	18.25	0	0	0	1230	13520.97	803.2
0.81	0.33	0	0.15	0.12	3.77	0.44	1.07	18.25	0	0	0	1230	15296.75	805.11
0.81	0.33	0	0.15	0.12	3.77	0.44	1.07	18.25	0	0	0	1230	17243.05	808.17
0.81	0.33	0	0.15	0.12	3.77	0.44	1.07	18.25	0	0	0	1230	20228.67	810.28
0.81	0.33	0	0.15	0.12	3.77	0.44	1.07	18.25	0	0	0	1230	23731.26	813.34
0.81	0.33	0	0.15	0.12	3.77	0.44	1.07	18.25	0	0	0	1230	27739.46	815.82
0.81	0.33	0	0.15	0.12	3.77	0.44	1.07	18.25	0	0	0	1230	31841.54	817.74
0.81	0.33	0	0.15	0.12	3.77	0.44	1.07	18.25	0	0	0	1230	36816.5	819.65
0.81	0.33	0	0.15	0.12	3.77	0.44	1.07	18.25	0	0	0	1230	42414.54	822.14
0.81	0.33	0	0.15	0.12	3.77	0.44	1.07	18.25	0	0	0	1230	49219.76	823.67
0.81	0.33	0	0.15	0.12	3.77	0.44	1.07	18.25	0	0	0	1230	56498.33	825.96
0.81	0.33	0	0.15	0.12	3.77	0.44	1.07	18.25	0	0	0	1230	65325.71	827.87
0.81	0.33	0	0.15	0.12	3.77	0.44	1.07	18.25	0	0	0	1230	76082.55	829.79
0.81	0.33	0	0.15	0.12	3.77	0.44	1.07	18.25	0	0	0	1230	89906.45	832.08
0.81	0.17	0	0.23	0	4.23	0	1.08	17.6	0.05	0	0	1275	786.15	732.28
0.81	0.17	0	0.23	0	4.23	0	1.08	17.6	0.05	0	0	1275	827.6	738.08
0.81	0.17	0	0.23	0	4.23	0	1.08	17.6	0.05	0	0	1275	889.31	743.69
0.81	0.17	0	0.23	0	4.23	0	1.08	17.6	0.05	0	0	1275	982.18	748.75
0.81	0.17	0	0.23	0	4.23	0	1.08	17.6	0.05	0	0	1275	1033.95	753.24
0.81	0.17	0	0.23	0	4.23	0	1.08	17.6	0.05	0	0	1275	1145.84	757.92
0.81	0.17	0	0.23	0	4.23	0	1.08	17.6	0.05	0	0	1275	1244.01	762.97
0.81	0.17	0	0.23	0	4.23	0	1.08	17.6	0.05	0	0	1275	1392.86	766.71
0.81	0.17	0	0.23	0	4.23	0	1.08	17.6	0.05	0	0	1275	1559.53	771.2
0.81	0.17	0	0.23	0	4.23	0	1.08	17.6	0.05	0	0	1275	1728.29	774.76
0.81	0.17	0	0.23	0	4.23	0	1.08	17.6	0.05	0	0	1275	1935.09	778.32
0.81	0.17	0	0.23	0	4.23	0	1.08	17.6	0.05	0	0	1275	2144.49	780.94
0.81	0.17	0	0.23	0	4.23	0	1.08	17.6	0.05	0	0	1275	2384.7	783.56
0.81	0.17	0	0.23	0	4.23	0	1.08	17.6	0.05	0	0	1275	2660.92	786.36
0.81	0.17	0	0.23	0	4.23	0	1.08	17.6	0.05	0	0	1275	3020.41	788.98
0.81	0.17	0	0.23	0	4.23	0	1.08	17.6	0.05	0	0	1275	3393.43	791.6
0.81	0.17	0	0.23	0	4.23	0	1.08	17.6	0.05	0	0	1275	3851.89	794.6
0.81	0.17	0	0.23	0	4.23	0	1.08	17.6	0.05	0	0	1275	4493.74	797.59
0.81	0.17	0	0.23	0	4.23	0	1.08	17.6	0.05	0	0	1275	5224.62	800.4
0.81	0.17	0	0.23	0	4.23	0	1.08	17.6	0.05	0	0	1275	6221.76	801.52
0.81	0.17	0	0.23	0	4.23	0	1.08	17.6	0.05	0	0	1275	7184.31	802.65
0.81	0.17	0	0.23	0	4.23	0	1.08	17.6	0.05	0	0	1275	8239.15	803.96
0.81	0.17	0	0.23	0	4.23	0	1.08	17.6	0.05	0	0	1275	9612.06	804.33
0.81	0.17	0	0.23	0	4.23	0	1.08	17.6	0.05	0	0	1275	10399.85	805.08
0.81	0.17	0	0.23	0	4.23	0	1.08	17.6	0.05	0	0	1275	11886.03	805.64
0.81	0.17	0	0.23	0	4.23	0	1.08	17.6	0.05	0	0	1275	13353.94	806.76
0.81	0.17	0	0.23	0	4.23	0	1.08	17.6	0.05	0	0	1275	15367.17	807.32
0.81	0.17	0	0.23	0	4.23	0	1.08	17.6	0.05	0	0	1275	17866.55	808.26
0.81	0.17	0	0.23	0	4.23	0	1.08	17.6	0.05	0	0	1275	20280.35	808.64
0.81	0.17	0	0.23	0	4.23	0	1.08	17.6	0.05	0	0	1275	23578.83	809.57
0.81	0.17	0	0.23	0	4.23	0	1.08	17.6	0.05	0	0	1275	26764.37	809.57
0.81	0.17	0	0.23	0	4.23	0	1.08	17.6	0.05	0	0	1275	31117.44	809.76
0.81	0.17	0	0.23	0	4.23	0	1.08	17.6	0.05	0	0	1275	36552.15	810.13
0.81	0.24	0	0.26	0	4.1	4.69	1.64	5.95	0	0	0	1200	1623.08	729.97
0.81	0.24	0	0.26	0	4.1	4.69	1.64	5.95	0	0	0	1200	1617.7	737.77
0.81	0.24	0	0.26	0	4.1	4.69	1.64	5.95	0	0	0	1200	1655.77	745.95
0.81	0.24	0	0.26	0	4.1	4.69	1.64	5.95	0	0	0	1200	1740.39	752.42
0.81	0.24	0	0.26	0	4.1	4.69	1.64	5.95	0	0	0	1200	1853.81	759.45
0.81	0.24	0	0.26	0	4.1	4.69	1.64	5.95	0	0	0	1200	2014.4	764.4
0.81	0.24	0	0.26	0	4.1	4.69	1.64	5.95	0	0	0	1200	2277.93	769.53
0.81	0.24	0	0.26	0	4.1	4.69	1.64	5.95	0	0	0	1200	2483.49	772.2
0.81	0.41	0	0.31	0	4.11	4.27	1.51	5.46	5.22	0	0	1200	1322.88	757.36
0.81	0.41	0	0.31	0	4.11	4.27	1.51	5.46	5.22	0	0	1200	1396.84	764.39
0.81	0.41	0	0.31	0	4.11	4.27	1.51	5.46	5.22	0	0	1200	1510.46	770.66
0.81	0.41	0	0.31	0	4.11	4.27	1.51	5.46	5.22	0	0	1200	1644.47	775.98
0.81	0.41	0	0.31	0	4.11	4.27	1.51	5.46	5.22	0	0	1200	1802.58	780.54
0.81	0.41	0	0.31	0	4.11	4.27	1.51	5.46	5.22	0	0	1200	2002.95	784.54
0.81	0.41	0	0.31	0	4.11	4.27	1.51	5.46	5.22	0	0	1200	2210.51	787.58
0.81	0.41	0	0.31	0	4.11	4.27	1.51	5.46	5.22	0	0	1200	2472.98	791
0.81	0.41	0	0.31	0	4.11	4.27	1.51	5.46	5.22	0	0	1200	2747.87	794.42
0.81	0.41	0	0.31	0	4.11	4.27	1.51	5.46	5.22	0	0	1200	3158.92	797.27
0.81	0.41	0	0.31	0	4.11	4.27	1.51	5.46	5.22	0	0	1200	3522.01	800.5
0.81	0.41	0	0.31	0	4.11	4.27	1.51	5.46	5.22	0	0	1200	3953.63	802.97
0.81	0.41	0	0.31	0	4.11	4.27	1.51	5.46	5.22	0	0	1200	4408.07	804.49
0.81	0.41	0	0.31	0	4.11	4.27	1.51	5.46	5.22	0	0	1200	5016.04	806.96
0.81	0.41	0	0.31	0	4.11	4.27	1.51	5.46	5.22	0	0	1200	5786.01	810
0.81	0.41	0	0.31	0	4.11	4.27	1.51	5.46	5.22	0	0	1200	6363.93	811.52
0.81	0	0	0	0	4.11	4.27	1.51	5.46	0	0	0	1200	1450.09	759.97
0.81	0	0	0	0	4.11	4.27	1.51	5.46	0	0	0	1200	1656.61	771.31
0.81	0	0	0	0	4.11	4.27	1.51	5.46	0	0	0	1200	2001.66	780.55
0.81	0	0	0	0	4.11	4.27	1.51	5.46	0	0	0	1200	2452.73	787.69
0.81	0	0	0	0	4.11	4.27	1.51	5.46	0	0	0	1200	3201.08	792.31
0.81	0	0	0	0	4.11	4.27	1.51	5.46	0	0	0	1200	4266.54	798.19
0.81	0	0	0	0	4.11	4.27	1.51	5.46	0	0	0	1200	5490.82	803.65
0.81	0	0	0	0	4.11	4.27	1.51	5.46	0	0	0	1200	7216.54	807.01
0.81	0	0	0	0	4.11	4.27	1.51	5.46	0	0	0	1200	9158.06	809.11
0.81	0	0	0	0	4.11	4.27	1.51	5.46	0	0	0	1200	11597.92	810.64
0.81	0	0	0	0	4.11	4.27	1.51	5.46	0	0	0	1200	14326.81	813.12
0.81	0	0	0	0	4.11	4.27	1.51	5.46	0	0	0	1200	17933.07	814.78
0.81	0	0	0	0	4.11	4.27	1.51	5.46	0	0	0	1200	22447.07	814.78
0.81	0.33	0	0.15	0.12	3.77	0.44	1.07	18.25	0	0	0	1230	9599.61	630.11
0.81	0.33	0	0.15	0.12	3.77	0.44	1.07	18.25	0	0	0	1230	8511.18	632.6
0.81	0.33	0	0.15	0.12	3.77	0.44	1.07	18.25	0	0	0	1230	7443.08	635.66
0.81	0.33	0	0.15	0.12	3.77	0.44	1.07	18.25	0	0	0	1230	6553.94	638.53
0.81	0.33	0	0.15	0.12	3.77	0.44	1.07	18.25	0	0	0	1230	5790.89	641.78
0.81	0.33	0	0.15	0.12	3.77	0.44	1.07	18.25	0	0	0	1230	5099.11	644.84
0.81	0.33	0	0.15	0.12	3.77	0.44	1.07	18.25	0	0	0	1230	4489.98	647.51
0.81	0.33	0	0.15	0.12	3.77	0.44	1.07	18.25	0	0	0	1230	3926.52	650.77
0.81	0.33	0	0.15	0.12	3.77	0.44	1.07	18.25	0	0	0	1230	3505.34	654.02
0.81	0.33	0	0.15	0.12	3.77	0.44	1.07	18.25	0	0	0	1230	3076	657.08
0.81	0.33	0	0.15	0.12	3.77	0.44	1.07	18.25	0	0	0	1230	2662.38	660.71
0.81	0.33	0	0.15	0.12	3.77	0.44	1.07	18.25	0	0	0	1230	2368.64	664.73
0.81	0.33	0	0.15	0.12	3.77	0.44	1.07	18.25	0	0	0	1230	2100.08	668.94
0.81	0.33	0	0.15	0.12	3.77	0.44	1.07	18.25	0	0	0	1230	1894.25	672.95
0.81	0.33	0	0.15	0.12	3.77	0.44	1.07	18.25	0	0	0	1230	1726.31	678.31
0.81	0.33	0	0.15	0.12	3.77	0.44	1.07	18.25	0	0	0	1230	1584.12	683.66
0.81	0.33	0	0.15	0.12	3.77	0.44	1.07	18.25	0	0	0	1230	1423.96	689.21
0.81	0.33	0	0.15	0.12	3.77	0.44	1.07	18.25	0	0	0	1230	1338.5	695.52
0.81	0.33	0	0.15	0.12	3.77	0.44	1.07	18.25	0	0	0	1230	1293.26	703.55
0.81	0.33	0	0.15	0.12	3.77	0.44	1.07	18.25	0	0	0	1230	1288.82	711.01
0.81	0.33	0	0.15	0.12	3.77	0.44	1.07	18.25	0	0	0	1230	93229.41	598.93
0.81	0.33	0	0.15	0.12	3.77	0.44	1.07	18.25	0	0	0	1230	83006.89	600.46
0.81	0.33	0	0.15	0.12	3.77	0.44	1.07	18.25	0	0	0	1230	71790.28	602.38
0.81	0.33	0	0.15	0.12	3.77	0.44	1.07	18.25	0	0	0	1230	60751.9	604.48
0.81	0.33	0	0.15	0.12	3.77	0.44	1.07	18.25	0	0	0	1230	53894.55	605.82
0.81	0.33	0	0.15	0.12	3.77	0.44	1.07	18.25	0	0	0	1230	47465.43	607.35
0.81	0.33	0	0.15	0.12	3.77	0.44	1.07	18.25	0	0	0	1230	40606.94	609.07
0.81	0.33	0	0.15	0.12	3.77	0.44	1.07	18.25	0	0	0	1230	33991.15	611.18
0.81	0.33	0	0.15	0.12	3.77	0.44	1.07	18.25	0	0	0	1230	29291.47	613.28
0.81	0.33	0	0.15	0.12	3.77	0.44	1.07	18.25	0	0	0	1230	25517.91	615
0.81	0.33	0	0.15	0.12	3.77	0.44	1.07	18.25	0	0	0	1230	21751.62	616.91
0.81	0.33	0	0.15	0.12	3.77	0.44	1.07	18.25	0	0	0	1230	18407.12	619.4
0.81	0.33	0	0.15	0.12	3.77	0.44	1.07	18.25	0	0	0	1230	15862.12	621.89
0.81	0.33	0	0.15	0.12	3.77	0.44	1.07	18.25	0	0	0	1230	13570.13	624.75
0.81	0.33	0	0.15	0.12	3.77	0.44	1.07	18.25	0	0	0	1230	11908.04	626.28
0.81	0.33	0	0.15	0.12	3.77	0.44	1.07	18.25	0	0	0	1230	10679.58	628.2
0.81	0.17	0	0.23	0	4.23	0	1.08	17.6	0.05	0	0	1275	975.47	704.58
0.81	0.17	0	0.23	0	4.23	0	1.08	17.6	0.05	0	0	1275	907.78	709.63
0.81	0.17	0	0.23	0	4.23	0	1.08	17.6	0.05	0	0	1275	853.5	714.87
0.81	0.17	0	0.23	0	4.23	0	1.08	17.6	0.05	0	0	1275	794.27	720.11
0.81	0.17	0	0.23	0	4.23	0	1.08	17.6	0.05	0	0	1275	780.79	725.73
0.81	0.17	0	0.23	0	4.23	0	1.08	17.6	0.05	0	0	1275	9645.04	632.71
0.81	0.17	0	0.23	0	4.23	0	1.08	17.6	0.05	0	0	1275	8643.83	635.52
0.81	0.17	0	0.23	0	4.23	0	1.08	17.6	0.05	0	0	1275	7511.41	638.89
0.81	0.17	0	0.23	0	4.23	0	1.08	17.6	0.05	0	0	1275	6460.63	642.82
0.81	0.17	0	0.23	0	4.23	0	1.08	17.6	0.05	0	0	1275	5575.91	646.37
0.81	0.17	0	0.23	0	4.23	0	1.08	17.6	0.05	0	0	1275	4878.72	649.56
0.81	0.17	0	0.23	0	4.23	0	1.08	17.6	0.05	0	0	1275	4153.33	653.11
0.81	0.17	0	0.23	0	4.23	0	1.08	17.6	0.05	0	0	1275	3696.79	657.42
0.81	0.17	0	0.23	0	4.23	0	1.08	17.6	0.05	0	0	1275	3279.17	660.41
0.81	0.17	0	0.23	0	4.23	0	1.08	17.6	0.05	0	0	1275	2948.86	663.78
0.81	0.17	0	0.23	0	4.23	0	1.08	17.6	0.05	0	0	1275	2642.75	667.71
0.81	0.17	0	0.23	0	4.23	0	1.08	17.6	0.05	0	0	1275	2296.53	671.83
0.81	0.17	0	0.23	0	4.23	0	1.08	17.6	0.05	0	0	1275	2044.09	675.57
0.81	0.17	0	0.23	0	4.23	0	1.08	17.6	0.05	0	0	1275	1838.18	679.13
0.81	0.17	0	0.23	0	4.23	0	1.08	17.6	0.05	0	0	1275	1653.02	683.06
0.81	0.17	0	0.23	0	4.23	0	1.08	17.6	0.05	0	0	1275	1481.43	687.73
0.81	0.17	0	0.23	0	4.23	0	1.08	17.6	0.05	0	0	1275	1296.2	691.29
0.81	0.17	0	0.23	0	4.23	0	1.08	17.6	0.05	0	0	1275	1193.91	695.6
0.81	0.17	0	0.23	0	4.23	0	1.08	17.6	0.05	0	0	1275	1077.33	701.58
0.81	0.17	0	0.23	0	4.23	0	1.08	17.6	0.05	0	0	1275	96681.24	589.67
0.81	0.17	0	0.23	0	4.23	0	1.08	17.6	0.05	0	0	1275	85174.08	591.35
0.81	0.17	0	0.23	0	4.23	0	1.08	17.6	0.05	0	0	1275	76332.55	593.04
0.81	0.17	0	0.23	0	4.23	0	1.08	17.6	0.05	0	0	1275	66332.33	595.47
0.81	0.17	0	0.23	0	4.23	0	1.08	17.6	0.05	0	0	1275	57445.14	597.71
0.81	0.17	0	0.23	0	4.23	0	1.08	17.6	0.05	0	0	1275	49748.66	600.71
0.81	0.17	0	0.23	0	4.23	0	1.08	17.6	0.05	0	0	1275	43083.35	602.96
0.81	0.17	0	0.23	0	4.23	0	1.08	17.6	0.05	0	0	1275	37825.72	605.39
0.81	0.17	0	0.23	0	4.23	0	1.08	17.6	0.05	0	0	1275	33323.64	607.82
0.81	0.17	0	0.23	0	4.23	0	1.08	17.6	0.05	0	0	1275	29762.36	610.07
0.81	0.17	0	0.23	0	4.23	0	1.08	17.6	0.05	0	0	1275	25424.11	612.5
0.81	0.17	0	0.23	0	4.23	0	1.08	17.6	0.05	0	0	1275	22707.04	615.12
0.81	0.17	0	0.23	0	4.23	0	1.08	17.6	0.05	0	0	1275	19530.52	617.74
0.81	0.17	0	0.23	0	4.23	0	1.08	17.6	0.05	0	0	1275	17383.66	620.36
0.81	0.17	0	0.23	0	4.23	0	1.08	17.6	0.05	0	0	1275	15367.17	623.17
0.81	0.17	0	0.23	0	4.23	0	1.08	17.6	0.05	0	0	1275	13262.78	625.97
0.81	0.17	0	0.23	0	4.23	0	1.08	17.6	0.05	0	0	1275	11724.31	628.78
0.81	0.17	0	0.23	0	4.23	0	1.08	17.6	0.05	0	0	1275	10507.26	631.4
0.81	0.24	0	0.26	0	4.1	4.69	1.64	5.95	0	0	0	1200	9476.55	644
0.81	0.24	0	0.26	0	4.1	4.69	1.64	5.95	0	0	0	1200	8408.08	647.24
0.81	0.24	0	0.26	0	4.1	4.69	1.64	5.95	0	0	0	1200	7312.82	650.85
0.81	0.24	0	0.26	0	4.1	4.69	1.64	5.95	0	0	0	1200	6445.33	652.94
0.81	0.24	0	0.26	0	4.1	4.69	1.64	5.95	0	0	0	1200	5775.92	655.6
0.81	0.24	0	0.26	0	4.1	4.69	1.64	5.95	0	0	0	1200	5073.86	659.22
0.81	0.24	0	0.26	0	4.1	4.69	1.64	5.95	0	0	0	1200	4501.79	663.21
0.81	0.24	0	0.26	0	4.1	4.69	1.64	5.95	0	0	0	1200	4034.24	666.64
0.81	0.24	0	0.26	0	4.1	4.69	1.64	5.95	0	0	0	1200	3532.13	671.2
0.81	0.24	0	0.26	0	4.1	4.69	1.64	5.95	0	0	0	1200	3165.28	675.58
0.81	0.24	0	0.26	0	4.1	4.69	1.64	5.95	0	0	0	1200	2817.75	679.95
0.81	0.24	0	0.26	0	4.1	4.69	1.64	5.95	0	0	0	1200	2541.94	683.94
0.81	0.24	0	0.26	0	4.1	4.69	1.64	5.95	0	0	0	1200	2308.41	688.51
0.81	0.24	0	0.26	0	4.1	4.69	1.64	5.95	0	0	0	1200	2089.39	694.02
0.81	0.24	0	0.26	0	4.1	4.69	1.64	5.95	0	0	0	1200	1910.09	699.73
0.81	0.24	0	0.26	0	4.1	4.69	1.64	5.95	0	0	0	1200	1763.68	706.2
0.81	0.24	0	0.26	0	4.1	4.69	1.64	5.95	0	0	0	1200	1677.92	713.43
0.81	0.24	0	0.26	0	4.1	4.69	1.64	5.95	0	0	0	1200	1606.98	720.84
0.81	0.24	0	0.26	0	4.1	4.69	1.64	5.95	0	0	0	1200	95553.11	619.05
0.81	0.24	0	0.26	0	4.1	4.69	1.64	5.95	0	0	0	1200	83551.09	620.18
0.81	0.24	0	0.26	0	4.1	4.69	1.64	5.95	0	0	0	1200	71072.55	621.12
0.81	0.24	0	0.26	0	4.1	4.69	1.64	5.95	0	0	0	1200	59631.11	622.06
0.81	0.24	0	0.26	0	4.1	4.69	1.64	5.95	0	0	0	1200	51961.96	623
0.81	0.24	0	0.26	0	4.1	4.69	1.64	5.95	0	0	0	1200	45279.13	624.69
0.81	0.24	0	0.26	0	4.1	4.69	1.64	5.95	0	0	0	1200	39591.81	626.2
0.81	0.24	0	0.26	0	4.1	4.69	1.64	5.95	0	0	0	1200	33911.3	628.45
0.81	0.24	0	0.26	0	4.1	4.69	1.64	5.95	0	0	0	1200	29145.96	630.33
0.81	0.24	0	0.26	0	4.1	4.69	1.64	5.95	0	0	0	1200	24792.94	631.84
0.81	0.24	0	0.26	0	4.1	4.69	1.64	5.95	0	0	0	1200	21382.41	633.34
0.81	0.24	0	0.26	0	4.1	4.69	1.64	5.95	0	0	0	1200	18761.11	635.41
0.81	0.24	0	0.26	0	4.1	4.69	1.64	5.95	0	0	0	1200	16404.61	636.92
0.81	0.24	0	0.26	0	4.1	4.69	1.64	5.95	0	0	0	1200	14344.09	639.17
0.81	0.24	0	0.26	0	4.1	4.69	1.64	5.95	0	0	0	1200	12585.63	641.62
0.81	0.24	0	0.26	0	4.1	4.69	1.64	5.95	0	0	0	1200	11004.8	643.69
0.81	0.41	0	0.31	0	4.11	4.27	1.51	5.46	5.22	0	0	1200	9345.12	673.16
0.81	0.41	0	0.31	0	4.11	4.27	1.51	5.46	5.22	0	0	1200	8046.61	675.63
0.81	0.41	0	0.31	0	4.11	4.27	1.51	5.46	5.22	0	0	1200	7119.57	678.3
0.81	0.41	0	0.31	0	4.11	4.27	1.51	5.46	5.22	0	0	1200	6342.33	680.39
0.81	0.41	0	0.31	0	4.11	4.27	1.51	5.46	5.22	0	0	1200	5535.84	683.24
0.81	0.41	0	0.31	0	4.11	4.27	1.51	5.46	5.22	0	0	1200	4948.28	685.52
0.81	0.41	0	0.31	0	4.11	4.27	1.51	5.46	5.22	0	0	1200	4423.09	688.94
0.81	0.41	0	0.31	0	4.11	4.27	1.51	5.46	5.22	0	0	1200	3886.99	692.17
0.81	0.41	0	0.31	0	4.11	4.27	1.51	5.46	5.22	0	0	1200	3381.2	695.21
0.81	0.41	0	0.31	0	4.11	4.27	1.51	5.46	5.22	0	0	1200	3084.63	699.01
0.81	0.41	0	0.31	0	4.11	4.27	1.51	5.46	5.22	0	0	1200	2766.62	702.81
0.81	0.41	0	0.31	0	4.11	4.27	1.51	5.46	5.22	0	0	1200	2532.55	706.61
0.81	0.41	0	0.31	0	4.11	4.27	1.51	5.46	5.22	0	0	1200	2279.2	709.65
0.81	0.41	0	0.31	0	4.11	4.27	1.51	5.46	5.22	0	0	1200	2044.23	713.46
0.81	0.41	0	0.31	0	4.11	4.27	1.51	5.46	5.22	0	0	1200	1877.65	717.83
0.81	0.41	0	0.31	0	4.11	4.27	1.51	5.46	5.22	0	0	1200	1712.95	724.1
0.81	0.41	0	0.31	0	4.11	4.27	1.51	5.46	5.22	0	0	1200	1562.7	730.18
0.81	0.41	0	0.31	0	4.11	4.27	1.51	5.46	5.22	0	0	1200	1435.36	736.07
0.81	0.41	0	0.31	0	4.11	4.27	1.51	5.46	5.22	0	0	1200	1359.36	742.91
0.81	0.41	0	0.31	0	4.11	4.27	1.51	5.46	5.22	0	0	1200	1300.58	750.33
0.81	0.41	0	0.31	0	4.11	4.27	1.51	5.46	5.22	0	0	1200	48778.47	651.12
0.81	0.41	0	0.31	0	4.11	4.27	1.51	5.46	5.22	0	0	1200	42720.81	653.02
0.81	0.41	0	0.31	0	4.11	4.27	1.51	5.46	5.22	0	0	1200	37799.04	654.54
0.81	0.41	0	0.31	0	4.11	4.27	1.51	5.46	5.22	0	0	1200	33558.2	655.68
0.81	0.41	0	0.31	0	4.11	4.27	1.51	5.46	5.22	0	0	1200	29092.43	657.2
0.81	0.41	0	0.31	0	4.11	4.27	1.51	5.46	5.22	0	0	1200	25050.03	659.1
0.81	0.41	0	0.31	0	4.11	4.27	1.51	5.46	5.22	0	0	1200	22467.56	660.81
0.81	0.41	0	0.31	0	4.11	4.27	1.51	5.46	5.22	0	0	1200	19677.38	662.9
0.81	0.41	0	0.31	0	4.11	4.27	1.51	5.46	5.22	0	0	1200	17292.4	664.99
0.81	0.41	0	0.31	0	4.11	4.27	1.51	5.46	5.22	0	0	1200	15404.57	666.32
0.81	0.41	0	0.31	0	4.11	4.27	1.51	5.46	5.22	0	0	1200	13863.54	667.65
0.81	0.41	0	0.31	0	4.11	4.27	1.51	5.46	5.22	0	0	1200	12100.65	669.74
0.81	0.41	0	0.31	0	4.11	4.27	1.51	5.46	5.22	0	0	1200	10779.61	671.45
0.81	0	0	0	0	4.11	4.27	1.51	5.46	0	0	0	1200	9754.25	671.35
0.81	0	0	0	0	4.11	4.27	1.51	5.46	0	0	0	1200	7740.38	674.71
0.81	0	0	0	0	4.11	4.27	1.51	5.46	0	0	0	1200	6142.3	678.91
0.81	0	0	0	0	4.11	4.27	1.51	5.46	0	0	0	1200	4772.76	683.11
0.81	0	0	0	0	4.11	4.27	1.51	5.46	0	0	0	1200	3787.37	689.41
0.81	0	0	0	0	4.11	4.27	1.51	5.46	0	0	0	1200	3112.6	696.55
0.81	0	0	0	0	4.11	4.27	1.51	5.46	0	0	0	1200	2487.34	705.37
0.81	0	0	0	0	4.11	4.27	1.51	5.46	0	0	0	1200	2073.04	714.61
0.81	0	0	0	0	4.11	4.27	1.51	5.46	0	0	0	1200	1752.13	723.43
0.81	0	0	0	0	4.11	4.27	1.51	5.46	0	0	0	1200	1533.71	733.51
0.81	0	0	0	0	4.11	4.27	1.51	5.46	0	0	0	1200	1380.68	746.11
0.81	0	0	0	0	4.11	4.27	1.51	5.46	0	0	0	1200	39347.97	657.4
0.81	0	0	0	0	4.11	4.27	1.51	5.46	0	0	0	1200	30615.83	660.3
0.81	0	0	0	0	4.11	4.27	1.51	5.46	0	0	0	1200	24298.15	661.13
0.81	0	0	0	0	4.11	4.27	1.51	5.46	0	0	0	1200	18413.05	664.85
0.81	0	0	0	0	4.11	4.27	1.51	5.46	0	0	0	1200	13861.51	668.58
0.81	0	0	0	0	4.11	4.27	1.51	5.46	0	0	0	1200	11674.76	670.24
0.82	0.3	0	0.3	0	3.8	8.7	1.1	1.6	0	0	0	1225	1640.65	730.6
0.82	0.3	0	0.3	0	3.8	8.7	1.1	1.6	0	0	0	1225	1706.56	737.06
0.82	0.3	0	0.3	0	3.8	8.7	1.1	1.6	0	0	0	1225	1798.58	743.52
0.82	0.3	0	0.3	0	3.8	8.7	1.1	1.6	0	0	0	1225	1945.98	749.22
0.82	0.3	0	0.3	0	3.8	8.7	1.1	1.6	0	0	0	1225	2147.35	754.16
0.82	0.3	0	0.3	0	3.8	8.7	1.1	1.6	0	0	0	1225	2369.55	759.86
0.82	0.3	0	0.3	0	3.8	8.7	1.1	1.6	0	0	0	1225	2631.96	764.24
0.82	0.3	0	0.3	0	3.8	8.7	1.1	1.6	0	0	0	1225	2933.05	768.23
0.82	0.3	0	0.3	0	3.8	8.7	1.1	1.6	0	0	0	1225	3215.37	772.03
0.82	0.3	0	0.3	0	3.8	8.7	1.1	1.6	0	0	0	1225	3594.98	775.64
0.82	0.3	0	0.3	0	3.8	8.7	1.1	1.6	0	0	0	1225	3953.97	779.25
0.82	0.3	0	0.3	0	3.8	8.7	1.1	1.6	0	0	0	1225	4420.78	782.1
0.82	0.3	0	0.3	0	3.8	8.7	1.1	1.6	0	0	0	1225	4975.24	784.95
0.82	0.3	0	0.3	0	3.8	8.7	1.1	1.6	0	0	0	1225	5562.62	787.8
0.82	0.3	0	0.3	0	3.8	8.7	1.1	1.6	0	0	0	1225	6280.88	790.08
0.82	0.3	0	0.3	0	3.8	8.7	1.1	1.6	0	0	0	1225	6976.45	792.36
0.82	0.3	0	0.3	0	3.8	8.7	1.1	1.6	0	0	0	1225	7955.21	795.02
0.82	0.3	0	0.3	0	3.8	8.7	1.1	1.6	0	0	0	1225	8952.98	798.26
0.82	0.3	0	0.3	0	3.8	8.7	1.1	1.6	0	0	0	1225	9911.88	799.97
0.82	0.3	0	0.3	0	3.8	8.7	1.1	1.6	0	0	0	1225	9686.75	631.58
0.82	0.3	0	0.3	0	3.8	8.7	1.1	1.6	0	0	0	1225	8749.63	634.81
0.82	0.3	0	0.3	0	3.8	8.7	1.1	1.6	0	0	0	1225	7774.52	637.85
0.82	0.3	0	0.3	0	3.8	8.7	1.1	1.6	0	0	0	1225	6976.45	641.27
0.82	0.3	0	0.3	0	3.8	8.7	1.1	1.6	0	0	0	1225	6219.34	644.31
0.82	0.3	0	0.3	0	3.8	8.7	1.1	1.6	0	0	0	1225	5490.07	647.54
0.82	0.3	0	0.3	0	3.8	8.7	1.1	1.6	0	0	0	1225	4975.24	650.39
0.82	0.3	0	0.3	0	3.8	8.7	1.1	1.6	0	0	0	1225	4391.85	654.58
0.82	0.3	0	0.3	0	3.8	8.7	1.1	1.6	0	0	0	1225	3980.01	658.95
0.82	0.3	0	0.3	0	3.8	8.7	1.1	1.6	0	0	0	1225	3571.46	663.13
0.82	0.3	0	0.3	0	3.8	8.7	1.1	1.6	0	0	0	1225	3236.55	666.74
0.82	0.3	0	0.3	0	3.8	8.7	1.1	1.6	0	0	0	1225	2942.69	670.73
0.82	0.3	0	0.3	0	3.8	8.7	1.1	1.6	0	0	0	1225	2640.61	675.1
0.82	0.3	0	0.3	0	3.8	8.7	1.1	1.6	0	0	0	1225	2400.86	680.04
0.82	0.3	0	0.3	0	3.8	8.7	1.1	1.6	0	0	0	1225	2182.88	684.79
0.82	0.3	0	0.3	0	3.8	8.7	1.1	1.6	0	0	0	1225	2030.81	690.12
0.82	0.3	0	0.3	0	3.8	8.7	1.1	1.6	0	0	0	1225	1920.6	695.63
0.82	0.3	0	0.3	0	3.8	8.7	1.1	1.6	0	0	0	1225	1792.68	700
0.82	0.3	0	0.3	0	3.8	8.7	1.1	1.6	0	0	0	1225	1700.97	706.46
0.82	0.3	0	0.3	0	3.8	8.7	1.1	1.6	0	0	0	1225	1635.28	715.01
0.82	0.3	0	0.3	0	3.8	8.7	1.1	1.6	0	0	0	1225	1624.58	722.8
0.83	0.3	0	0.18	0	4.4	0	1.26	18.3	0	0	0	1280	646.71	748.97
0.83	0.3	0	0.18	0	4.4	0	1.26	18.3	0	0	0	1280	709.46	753.93
0.83	0.3	0	0.18	0	4.4	0	1.26	18.3	0	0	0	1280	762.45	759.46
0.83	0.3	0	0.18	0	4.4	0	1.26	18.3	0	0	0	1280	853.83	763.66
0.83	0.3	0	0.18	0	4.4	0	1.26	18.3	0	0	0	1280	969.37	767.86
0.83	0.3	0	0.18	0	4.4	0	1.26	18.3	0	0	0	1280	1043.32	770.91
0.83	0.3	0	0.18	0	4.4	0	1.26	18.3	0	0	0	1280	1177.35	775.11
0.83	0.3	0	0.18	0	4.4	0	1.26	18.3	0	0	0	1280	1333.34	777.97
0.83	0.3	0	0.18	0	4.4	0	1.26	18.3	0	0	0	1280	1526.18	780.64
0.83	0.3	0	0.18	0	4.4	0	1.26	18.3	0	0	0	1280	1740.71	783.51
0.83	0.3	0	0.18	0	4.4	0	1.26	18.3	0	0	0	1280	1957.37	785.6
0.83	0.3	0	0.18	0	4.4	0	1.26	18.3	0	0	0	1280	2232.51	788.66
0.83	0.3	0	0.18	0	4.4	0	1.26	18.3	0	0	0	1280	2573.63	790.76
0.83	0.3	0	0.18	0	4.4	0	1.26	18.3	0	0	0	1280	2956.35	792.85
0.83	0.3	0	0.18	0	4.4	0	1.26	18.3	0	0	0	1280	3420.2	794.38
0.83	0.25	0	0.3	0	4.15	5	1.9	6.4	0	0	0	1200	1159.99	765.16
0.83	0.25	0	0.3	0	4.15	5	1.9	6.4	0	0	0	1200	1231.69	772.47
0.83	0.25	0	0.3	0	4.15	5	1.9	6.4	0	0	0	1200	1325.37	778.47
0.83	0.25	0	0.3	0	4.15	5	1.9	6.4	0	0	0	1200	1474.51	783.53
0.83	0.25	0	0.3	0	4.15	5	1.9	6.4	0	0	0	1200	1570.88	789.15
0.83	0.25	0	0.3	0	4.15	5	1.9	6.4	0	0	0	1200	1724.49	792.9
0.83	0.25	0	0.3	0	4.15	5	1.9	6.4	0	0	0	1200	1818.93	797.4
0.83	0.32	0	0.25	0	3.89	4.3	1.3	5.79	0	0	0	1220	1236.85	751.83
0.83	0.32	0	0.25	0	3.89	4.3	1.3	5.79	0	0	0	1220	1295.92	758.77
0.83	0.32	0	0.25	0	3.89	4.3	1.3	5.79	0	0	0	1220	1413.2	764.2
0.83	0.32	0	0.25	0	3.89	4.3	1.3	5.79	0	0	0	1220	1551.4	768.14
0.83	0.32	0	0.25	0	3.89	4.3	1.3	5.79	0	0	0	1220	1720.22	773.2
0.83	0.32	0	0.25	0	3.89	4.3	1.3	5.79	0	0	0	1220	1901.06	779.38
0.83	0.32	0	0.25	0	3.89	4.3	1.3	5.79	0	0	0	1220	2122.03	784.07
0.83	0.32	0	0.25	0	3.89	4.3	1.3	5.79	0	0	0	1220	2352.95	787.26
0.83	0.32	0	0.25	0	3.89	4.3	1.3	5.79	0	0	0	1220	2600.32	792.32
0.83	0.32	0	0.25	0	3.89	4.3	1.3	5.79	0	0	0	1220	2902.56	796.25
0.83	0.32	0	0.25	0	3.89	4.3	1.3	5.79	0	0	0	1220	3229.16	800.56
0.83	0.32	0	0.25	0	3.89	4.3	1.3	5.79	0	0	0	1220	3533.14	805.62
0.83	0.32	0	0.25	0	3.89	4.3	1.3	5.79	0	0	0	1220	3840.07	808.62
0.83	0.32	0	0.25	0	3.89	4.3	1.3	5.79	0	0	0	1220	4050.36	812.18
0.83	0.3	0	0.18	0	4.4	0	1.26	18.3	0	0	0	1280	986.13	703.94
0.83	0.3	0	0.18	0	4.4	0	1.26	18.3	0	0	0	1280	902	708.71
0.83	0.3	0	0.18	0	4.4	0	1.26	18.3	0	0	0	1280	813.8	713.29
0.83	0.3	0	0.18	0	4.4	0	1.26	18.3	0	0	0	1280	754.65	718.06
0.83	0.3	0	0.18	0	4.4	0	1.26	18.3	0	0	0	1280	699.8	723.21
0.83	0.3	0	0.18	0	4.4	0	1.26	18.3	0	0	0	1280	651.16	728.74
0.83	0.3	0	0.18	0	4.4	0	1.26	18.3	0	0	0	1280	614.28	735.8
0.83	0.3	0	0.18	0	4.4	0	1.26	18.3	0	0	0	1280	612.17	743.44
0.83	0.3	0	0.18	0	4.4	0	1.26	18.3	0	0	0	1280	9726.01	636.78
0.83	0.3	0	0.18	0	4.4	0	1.26	18.3	0	0	0	1280	8742.19	639.83
0.83	0.3	0	0.18	0	4.4	0	1.26	18.3	0	0	0	1280	7802.22	642.69
0.83	0.3	0	0.18	0	4.4	0	1.26	18.3	0	0	0	1280	6963.31	644.98
0.83	0.3	0	0.18	0	4.4	0	1.26	18.3	0	0	0	1280	6061.87	648.42
0.83	0.3	0	0.18	0	4.4	0	1.26	18.3	0	0	0	1280	5258.41	651.85
0.83	0.3	0	0.18	0	4.4	0	1.26	18.3	0	0	0	1280	4726.5	655.67
0.83	0.3	0	0.18	0	4.4	0	1.26	18.3	0	0	0	1280	4233.32	658.72
0.83	0.3	0	0.18	0	4.4	0	1.26	18.3	0	0	0	1280	3646.2	662.34
0.83	0.3	0	0.18	0	4.4	0	1.26	18.3	0	0	0	1280	3324.31	665.21
0.83	0.3	0	0.18	0	4.4	0	1.26	18.3	0	0	0	1280	2956.35	668.26
0.83	0.3	0	0.18	0	4.4	0	1.26	18.3	0	0	0	1280	2601.23	671.12
0.83	0.3	0	0.18	0	4.4	0	1.26	18.3	0	0	0	1280	2288.76	675.13
0.83	0.3	0	0.18	0	4.4	0	1.26	18.3	0	0	0	1280	2013.83	678.94
0.83	0.3	0	0.18	0	4.4	0	1.26	18.3	0	0	0	1280	1790.92	683.52
0.83	0.3	0	0.18	0	4.4	0	1.26	18.3	0	0	0	1280	1598.36	687.91
0.83	0.3	0	0.18	0	4.4	0	1.26	18.3	0	0	0	1280	1401.37	692.3
0.83	0.3	0	0.18	0	4.4	0	1.26	18.3	0	0	0	1280	1250.7	696.5
0.83	0.3	0	0.18	0	4.4	0	1.26	18.3	0	0	0	1280	1096.55	701.08
0.83	0.3	0	0.18	0	4.4	0	1.26	18.3	0	0	0	1280	56934.14	601.67
0.83	0.3	0	0.18	0	4.4	0	1.26	18.3	0	0	0	1280	50738.37	603.39
0.83	0.3	0	0.18	0	4.4	0	1.26	18.3	0	0	0	1280	45059.26	605.68
0.83	0.3	0	0.18	0	4.4	0	1.26	18.3	0	0	0	1280	39186.28	607.78
0.83	0.3	0	0.18	0	4.4	0	1.26	18.3	0	0	0	1280	34558.03	610.06
0.83	0.3	0	0.18	0	4.4	0	1.26	18.3	0	0	0	1280	29533.69	612.93
0.83	0.3	0	0.18	0	4.4	0	1.26	18.3	0	0	0	1280	25954.73	616.17
0.83	0.3	0	0.18	0	4.4	0	1.26	18.3	0	0	0	1280	22809.47	618.84
0.83	0.3	0	0.18	0	4.4	0	1.26	18.3	0	0	0	1280	20115.47	621.13
0.83	0.3	0	0.18	0	4.4	0	1.26	18.3	0	0	0	1280	17739.66	623.99
0.83	0.3	0	0.18	0	4.4	0	1.26	18.3	0	0	0	1280	15481.44	627.05
0.83	0.3	0	0.18	0	4.4	0	1.26	18.3	0	0	0	1280	13748.61	629.34
0.83	0.3	0	0.18	0	4.4	0	1.26	18.3	0	0	0	1280	12252.44	632.2
0.83	0.3	0	0.18	0	4.4	0	1.26	18.3	0	0	0	1280	10805.32	635.44
0.83	0.25	0	0.3	0	4.15	5	1.9	6.4	0	0	0	1200	9465.53	666.01
0.83	0.25	0	0.3	0	4.15	5	1.9	6.4	0	0	0	1200	8367.61	668.64
0.83	0.25	0	0.3	0	4.15	5	1.9	6.4	0	0	0	1200	7397.03	672.2
0.83	0.25	0	0.3	0	4.15	5	1.9	6.4	0	0	0	1200	6539.04	674.82
0.83	0.25	0	0.3	0	4.15	5	1.9	6.4	0	0	0	1200	5704.02	678.01
0.83	0.25	0	0.3	0	4.15	5	1.9	6.4	0	0	0	1200	5008.91	681.76
0.83	0.25	0	0.3	0	4.15	5	1.9	6.4	0	0	0	1200	4354.76	685.5
0.83	0.25	0	0.3	0	4.15	5	1.9	6.4	0	0	0	1200	3836.83	689.07
0.83	0.25	0	0.3	0	4.15	5	1.9	6.4	0	0	0	1200	3380.51	693
0.83	0.25	0	0.3	0	4.15	5	1.9	6.4	0	0	0	1200	2998.37	696.56
0.83	0.25	0	0.3	0	4.15	5	1.9	6.4	0	0	0	1200	2713.14	699.94
0.83	0.25	0	0.3	0	4.15	5	1.9	6.4	0	0	0	1200	2438.73	703.12
0.83	0.25	0	0.3	0	4.15	5	1.9	6.4	0	0	0	1200	2155.85	707.62
0.83	0.25	0	0.3	0	4.15	5	1.9	6.4	0	0	0	1200	1924.94	712.68
0.83	0.25	0	0.3	0	4.15	5	1.9	6.4	0	0	0	1200	1724.49	717.74
0.83	0.25	0	0.3	0	4.15	5	1.9	6.4	0	0	0	1200	1499.28	722.43
0.83	0.25	0	0.3	0	4.15	5	1.9	6.4	0	0	0	1200	1320.97	727.86
0.83	0.25	0	0.3	0	4.15	5	1.9	6.4	0	0	0	1200	1219.44	734.8
0.83	0.25	0	0.3	0	4.15	5	1.9	6.4	0	0	0	1200	1125.72	742.48
0.83	0.25	0	0.3	0	4.15	5	1.9	6.4	0	0	0	1200	1114.52	751.29
0.83	0.25	0	0.3	0	4.15	5	1.9	6.4	0	0	0	1200	1107.12	758.23
0.83	0.25	0	0.3	0	4.15	5	1.9	6.4	0	0	0	1200	30368.37	646.39
0.83	0.25	0	0.3	0	4.15	5	1.9	6.4	0	0	0	1200	27060.78	648.98
0.83	0.25	0	0.3	0	4.15	5	1.9	6.4	0	0	0	1200	23627.7	650.65
0.83	0.25	0	0.3	0	4.15	5	1.9	6.4	0	0	0	1200	20841.14	652.32
0.83	0.25	0	0.3	0	4.15	5	1.9	6.4	0	0	0	1200	18571.22	654.73
0.83	0.25	0	0.3	0	4.15	5	1.9	6.4	0	0	0	1200	16215.18	656.58
0.83	0.25	0	0.3	0	4.15	5	1.9	6.4	0	0	0	1200	14449.09	658.81
0.83	0.25	0	0.3	0	4.15	5	1.9	6.4	0	0	0	1200	12919.11	661.4
0.83	0.25	0	0.3	0	4.15	5	1.9	6.4	0	0	0	1200	11473.04	663.25
0.83	0.25	0	0.3	0	4.15	5	1.9	6.4	0	0	0	1200	10433.63	665.66
0.83	0.32	0	0.25	0	3.89	4.3	1.3	5.79	0	0	0	1220	9536.81	660.55
0.83	0.32	0	0.25	0	3.89	4.3	1.3	5.79	0	0	0	1220	8458.77	664.11
0.83	0.32	0	0.25	0	3.89	4.3	1.3	5.79	0	0	0	1220	7502.58	667.11
0.83	0.32	0	0.25	0	3.89	4.3	1.3	5.79	0	0	0	1220	6676.69	670.11
0.83	0.32	0	0.25	0	3.89	4.3	1.3	5.79	0	0	0	1220	5941.72	672.92
0.83	0.32	0	0.25	0	3.89	4.3	1.3	5.79	0	0	0	1220	5252.53	676.3
0.83	0.32	0	0.25	0	3.89	4.3	1.3	5.79	0	0	0	1220	4737.05	679.86
0.83	0.32	0	0.25	0	3.89	4.3	1.3	5.79	0	0	0	1220	4229.66	683.61
0.83	0.32	0	0.25	0	3.89	4.3	1.3	5.79	0	0	0	1220	3776.62	687.17
0.83	0.32	0	0.25	0	3.89	4.3	1.3	5.79	0	0	0	1220	3383.36	690.92
0.83	0.32	0	0.25	0	3.89	4.3	1.3	5.79	0	0	0	1220	3010.92	694.85
0.83	0.32	0	0.25	0	3.89	4.3	1.3	5.79	0	0	0	1220	2670.57	698.41
0.83	0.32	0	0.25	0	3.89	4.3	1.3	5.79	0	0	0	1220	2416.52	702.16
0.83	0.32	0	0.25	0	3.89	4.3	1.3	5.79	0	0	0	1220	2172.11	705.72
0.83	0.32	0	0.25	0	3.89	4.3	1.3	5.79	0	0	0	1220	1920.16	710.6
0.83	0.32	0	0.25	0	3.89	4.3	1.3	5.79	0	0	0	1220	1731.72	714.91
0.83	0.32	0	0.25	0	3.89	4.3	1.3	5.79	0	0	0	1220	1598.63	719.97
0.83	0.32	0	0.25	0	3.89	4.3	1.3	5.79	0	0	0	1220	1456.22	724.28
0.83	0.32	0	0.25	0	3.89	4.3	1.3	5.79	0	0	0	1220	1322.09	729.34
0.83	0.32	0	0.25	0	3.89	4.3	1.3	5.79	0	0	0	1220	1232.74	736.46
0.83	0.32	0	0.25	0	3.89	4.3	1.3	5.79	0	0	0	1220	1228.64	744.33
0.83	0.32	0	0.25	0	3.89	4.3	1.3	5.79	0	0	0	1220	36697.54	631.5
0.83	0.32	0	0.25	0	3.89	4.3	1.3	5.79	0	0	0	1220	31993.65	634.5
0.83	0.32	0	0.25	0	3.89	4.3	1.3	5.79	0	0	0	1220	27214.36	637.69
0.83	0.32	0	0.25	0	3.89	4.3	1.3	5.79	0	0	0	1220	23809.62	640.87
0.83	0.32	0	0.25	0	3.89	4.3	1.3	5.79	0	0	0	1220	21051.81	643.5
0.83	0.32	0	0.25	0	3.89	4.3	1.3	5.79	0	0	0	1220	18548.07	645.93
0.83	0.32	0	0.25	0	3.89	4.3	1.3	5.79	0	0	0	1220	16342.11	648.56
0.83	0.32	0	0.25	0	3.89	4.3	1.3	5.79	0	0	0	1220	14147.51	651.74
0.83	0.32	0	0.25	0	3.89	4.3	1.3	5.79	0	0	0	1220	12161.77	655.68
0.83	0.32	0	0.25	0	3.89	4.3	1.3	5.79	0	0	0	1220	10565.65	658.3
0.85	0.31	0	0.3	0	4.15	0.18	6.34	4.79	0	0	2.01	1190	1567.05	726.02
0.85	0.31	0	0.3	0	4.15	0.18	6.34	4.79	0	0	2.01	1190	1577.95	733.8
0.85	0.31	0	0.3	0	4.15	0.18	6.34	4.79	0	0	2.01	1190	1656.42	741.96
0.85	0.31	0	0.3	0	4.15	0.18	6.34	4.79	0	0	2.01	1190	1793.89	748.63
0.85	0.31	0	0.3	0	4.15	0.18	6.34	4.79	0	0	2.01	1190	2011.3	754.18
0.85	0.31	0	0.3	0	4.15	0.18	6.34	4.79	0	0	2.01	1190	2239.49	758.44
0.85	0.31	0	0.3	0	4.15	0.18	6.34	4.79	0	0	2.01	1190	2599.47	763.26
0.85	0.31	0	0.3	0	4.15	0.18	6.34	4.79	0	0	2.01	1190	2955.21	766.41
0.85	0.31	0	0.3	0	4.15	0.18	6.34	4.79	0	0	2.01	1190	3430.25	769.56
0.85	0.31	0	0.3	0	4.15	0.18	6.34	4.79	0	0	2.01	1190	3872.74	773.27
0.85	0.31	0	0.3	0	4.15	0.18	6.34	4.79	0	0	2.01	1190	4495.26	775.49
0.85	0.31	0	0.3	0	4.15	0.18	6.34	4.79	0	0	2.01	1190	5217.85	778.45
0.85	0.31	0	0.3	0	4.15	0.18	6.34	4.79	0	0	2.01	1190	5931.91	781.6
0.85	0.31	0	0.3	0	4.15	0.18	6.34	4.79	0	0	2.01	1190	6627.82	783.83
0.85	0.31	0	0.3	0	4.15	0.18	6.34	4.79	0	0	2.01	1190	7640.06	786.24
0.85	0.31	0	0.3	0	4.15	0.18	6.34	4.79	0	0	2.01	1190	8655.55	787.53
0.85	0.31	0	0.3	0	4.15	0.18	6.34	4.79	0	0	2.01	1190	9908.53	788.64
0.85	0.31	0	0.3	0	4.15	0.18	6.34	4.79	0	0	2.01	1190	10594.04	791.49
0.85	0.31	0	0.3	0	4.15	0.18	6.34	4.79	0	0	2.01	1190	12200.47	794.11
0.85	0.31	0	0.3	0	4.15	0.18	6.34	4.79	0	0	2.01	1190	14300.65	797.3
0.85	0.31	0	0.3	0	4.15	0.18	6.34	4.79	0	0	2.01	1190	16644.45	799.54
0.85	0.31	0	0.3	0	4.15	0.18	6.34	4.79	0	0	2.01	1190	19927.2	801.6
0.85	0.31	0	0.3	0	4.15	0.18	6.34	4.79	0	0	2.01	1190	23357.46	804.41
0.85	0.31	0	0.3	0	4.15	0.18	6.34	4.79	0	0	2.01	1190	26058.23	806.48
0.85	0.31	0	0.3	0	4.15	0.18	6.34	4.79	0	0	2.01	1190	29903.84	808.16
0.85	0.31	0	0.3	0	4.15	0.18	6.34	4.79	0	0	2.01	1190	35299.8	809.29
0.85	0.31	0	0.3	0	4.15	0.18	6.34	4.79	0	0	2.01	1190	39941.36	810.97
0.85	0.31	0	0.3	0	4.15	0.18	6.34	4.79	0	0	2.01	1190	46816.86	814.34
0.85	0.31	0	0.3	0	4.15	0.18	6.34	4.79	0	0	2.01	1190	56248.62	816.4
0.85	0.31	0	0.3	0	4.15	0.18	6.34	4.79	0	0	2.01	1190	67819.45	819.03
0.85	0.31	0	0.3	0	4.15	0.18	6.34	4.79	0	0	2.01	1190	80057.03	821.09
0.85	0.31	0	0.3	0	4.15	0.18	6.34	4.79	0	0	2.01	1190	95172.26	822.77
0.85	0.31	0	0.3	0.18	4.15	4.79	2.01	6.34	0	0.02	0.01	1190	1688.73	747.27
0.85	0.31	0	0.3	0.18	4.15	4.79	2.01	6.34	0	0.02	0.01	1190	1803.4	754.97
0.85	0.31	0	0.3	0.18	4.15	4.79	2.01	6.34	0	0.02	0.01	1190	2001.09	759.7
0.85	0.31	0	0.3	0.18	4.15	4.79	2.01	6.34	0	0.02	0.01	1190	2166.43	765.03
0.85	0.31	0	0.3	0.18	4.15	4.79	2.01	6.34	0	0.02	0.01	1190	2377.74	769.18
0.85	0.31	0	0.3	0.18	4.15	4.79	2.01	6.34	0	0.02	0.01	1190	2660.15	772.73
0.85	0.31	0	0.3	0.18	4.15	4.79	2.01	6.34	0	0.02	0.01	1190	2919.62	773.92
0.85	0.31	0	0.3	0.18	4.15	4.79	2.01	6.34	0	0.02	0.01	1190	3293.33	776.58
0.85	0.31	0	0.3	0.18	4.15	4.79	2.01	6.34	0	0.02	0.01	1190	3714.88	778.65
0.85	0.31	0	0.3	0.18	4.15	4.79	2.01	6.34	0	0.02	0.01	1190	4122.12	781.02
0.85	0.31	0	0.3	0.18	4.15	4.79	2.01	6.34	0	0.02	0.01	1190	4574	782.5
0.85	0.31	0	0.3	0.18	4.15	4.79	2.01	6.34	0	0.02	0.01	1190	5089.33	783.69
0.85	0.31	0	0.3	0.18	4.15	4.79	2.01	6.34	0	0.02	0.01	1190	5772.28	786.05
0.85	0.31	0	0.3	0.18	4.15	4.79	2.01	6.34	0	0.02	0.01	1190	6387.55	787.54
0.85	0.31	0	0.3	0.18	4.15	4.79	2.01	6.34	0	0.02	0.01	1190	7146.22	788.72
0.85	0.31	0	0.3	0.18	4.15	4.79	2.01	6.34	0	0.02	0.01	1190	7929.62	791.38
0.85	0.31	0	0.3	0.18	4.15	4.79	2.01	6.34	0	0.02	0.01	1190	8847.2	792.57
0.85	0.31	0	0.3	0.18	4.15	4.79	2.01	6.34	0	0.02	0.01	1190	9790.22	791.38
0.85	0.31	0	0.3	0.18	4.15	4.79	2.01	6.34	0	0.02	0.01	1190	11068.26	792.86
0.85	0.31	0	0.3	0.18	4.15	4.79	2.01	6.34	0	0.02	0.01	1190	12118.95	795.83
0.85	0.31	0	0.3	0.18	4.15	4.79	2.01	6.34	0	0.02	0.01	1190	13535.24	796.42
0.85	0.31	0	0.3	0.18	4.15	4.79	2.01	6.34	0	0.02	0.01	1190	15074.26	798.49
0.85	0.31	0	0.3	0.18	4.15	4.79	2.01	6.34	0	0.02	0.01	1190	16883.71	800.27
0.85	0.31	0	0.3	0.18	4.15	4.79	2.01	6.34	0	0.02	0.01	1190	18486.45	800.56
0.85	0.31	0	0.3	0.18	4.15	4.79	2.01	6.34	0	0.02	0.01	1190	20588.45	801.75
0.85	0.31	0	0.3	0.18	4.15	4.79	2.01	6.34	0	0.02	0.01	1190	23388.88	803.82
0.85	0.31	0	0.3	0.18	4.15	4.79	2.01	6.34	0	0.02	0.01	1190	26048.32	804.41
0.85	0.31	0	0.3	0.18	4.15	4.79	2.01	6.34	0	0.02	0.01	1190	28199.53	806.48
0.85	0.31	0	0.3	0.18	4.15	4.79	2.01	6.34	0	0.02	0.01	1190	30528.41	807.37
0.85	0.31	0	0.3	0.18	4.15	4.79	2.01	6.34	0	0.02	0.01	1190	34582.72	807.96
0.85	0.31	0	0.3	0.18	4.15	4.79	2.01	6.34	0	0.02	0.01	1190	39064.6	810.63
0.85	0.31	0	0.3	0.18	4.15	4.79	2.01	6.34	0	0.02	0.01	1190	45913.32	810.33
0.85	0.31	0	0.3	0.18	4.15	4.79	2.01	6.34	0	0.02	0.01	1190	52603.77	814.48
0.85	0.31	0	0.3	0.18	4.15	4.79	2.01	6.34	0	0.02	0.01	1190	59252.99	814.77
0.85	0.31	0	0.3	0.18	4.15	4.79	2.01	6.34	0	0.02	0.01	1190	65061.87	817.73
0.85	0.31	0	0.3	0.18	4.15	4.79	2.01	6.34	0	0.02	0.01	1190	72050.2	818.33
0.85	0.31	0	0.3	0.18	4.15	4.79	2.01	6.34	0	0.02	0.01	1190	79789.14	819.81
0.85	0.31	0	0.3	0.18	4.15	4.79	2.01	6.34	0	0.02	0.01	1190	88861.58	821.29
0.85	0.31	0	0.3	0.18	4.15	4.79	2.01	6.34	0	0.02	0.01	1190	97021.66	822.77
0.85	0.31	0	0.3	0	4.15	0.18	6.34	4.79	0	0	2.01	1190	9537.81	635.42
0.85	0.31	0	0.3	0	4.15	0.18	6.34	4.79	0	0	2.01	1190	8389.68	638.39
0.85	0.31	0	0.3	0	4.15	0.18	6.34	4.79	0	0	2.01	1190	7508.77	640.8
0.85	0.31	0	0.3	0	4.15	0.18	6.34	4.79	0	0	2.01	1190	6604.89	644.32
0.85	0.31	0	0.3	0	4.15	0.18	6.34	4.79	0	0	2.01	1190	5709.98	647.47
0.85	0.31	0	0.3	0	4.15	0.18	6.34	4.79	0	0	2.01	1190	4987.92	650.43
0.85	0.31	0	0.3	0	4.15	0.18	6.34	4.79	0	0	2.01	1190	4464.2	654.51
0.85	0.31	0	0.3	0	4.15	0.18	6.34	4.79	0	0	2.01	1190	3981.64	657.47
0.85	0.31	0	0.3	0	4.15	0.18	6.34	4.79	0	0	2.01	1190	3442.16	662.84
0.85	0.31	0	0.3	0	4.15	0.18	6.34	4.79	0	0	2.01	1190	3048.86	668.77
0.85	0.31	0	0.3	0	4.15	0.18	6.34	4.79	0	0	2.01	1190	2700.51	673.22
0.85	0.31	0	0.3	0	4.15	0.18	6.34	4.79	0	0	2.01	1190	2433.78	678.59
0.85	0.31	0	0.3	0	4.15	0.18	6.34	4.79	0	0	2.01	1190	2193.39	684.15
0.85	0.31	0	0.3	0	4.15	0.18	6.34	4.79	0	0	2.01	1190	1990.5	689.71
0.85	0.31	0	0.3	0	4.15	0.18	6.34	4.79	0	0	2.01	1190	1775.33	695.64
0.85	0.31	0	0.3	0	4.15	0.18	6.34	4.79	0	0	2.01	1190	1673.73	701.38
0.85	0.31	0	0.3	0	4.15	0.18	6.34	4.79	0	0	2.01	1190	1599.98	709.53
0.85	0.31	0	0.3	0	4.15	0.18	6.34	4.79	0	0	2.01	1190	1561.62	717.5
0.85	0.31	0	0.3	0	4.15	0.18	6.34	4.79	0	0	2.01	1190	93177.95	598.91
0.85	0.31	0	0.3	0	4.15	0.18	6.34	4.79	0	0	2.01	1190	81195.31	600.79
0.85	0.31	0	0.3	0	4.15	0.18	6.34	4.79	0	0	2.01	1190	69515.94	602.85
0.85	0.31	0	0.3	0	4.15	0.18	6.34	4.79	0	0	2.01	1190	59097.91	604.53
0.85	0.31	0	0.3	0	4.15	0.18	6.34	4.79	0	0	2.01	1190	50955.53	607.34
0.85	0.31	0	0.3	0	4.15	0.18	6.34	4.79	0	0	2.01	1190	43625.94	609.4
0.85	0.31	0	0.3	0	4.15	0.18	6.34	4.79	0	0	2.01	1190	37881.72	611.84
0.85	0.31	0	0.3	0	4.15	0.18	6.34	4.79	0	0	2.01	1190	32893.85	613.34
0.85	0.31	0	0.3	0	4.15	0.18	6.34	4.79	0	0	2.01	1190	28261.88	615.77
0.85	0.31	0	0.3	0	4.15	0.18	6.34	4.79	0	0	2.01	1190	24977.58	617.83
0.85	0.31	0	0.3	0	4.15	0.18	6.34	4.79	0	0	2.01	1190	21309.38	620.64
0.85	0.31	0	0.3	0	4.15	0.18	6.34	4.79	0	0	2.01	1190	18438.39	623.08
0.85	0.31	0	0.3	0	4.15	0.18	6.34	4.79	0	0	2.01	1190	16469.14	625.7
0.85	0.31	0	0.3	0	4.15	0.18	6.34	4.79	0	0	2.01	1190	14710.21	627.39
0.85	0.31	0	0.3	0	4.15	0.18	6.34	4.79	0	0	2.01	1190	12638.78	630.76
0.85	0.31	0	0.3	0	4.15	0.18	6.34	4.79	0	0	2.01	1190	11170.04	633.01
0.85	0.31	0	0.3	0.18	4.15	4.79	2.01	6.34	0	0.02	0.01	1190	9499.82	644.83
0.85	0.31	0	0.3	0.18	4.15	4.79	2.01	6.34	0	0.02	0.01	1190	8398.81	647.49
0.85	0.31	0	0.3	0.18	4.15	4.79	2.01	6.34	0	0.02	0.01	1190	7610.61	649.86
0.85	0.31	0	0.3	0.18	4.15	4.79	2.01	6.34	0	0.02	0.01	1190	6821.29	654.3
0.85	0.31	0	0.3	0.18	4.15	4.79	2.01	6.34	0	0.02	0.01	1190	6063.82	658.15
0.85	0.31	0	0.3	0.18	4.15	4.79	2.01	6.34	0	0.02	0.01	1190	5479.73	661.41
0.85	0.31	0	0.3	0.18	4.15	4.79	2.01	6.34	0	0.02	0.01	1190	5006.43	665.55
0.85	0.31	0	0.3	0.18	4.15	4.79	2.01	6.34	0	0.02	0.01	1190	4524.19	669.7
0.85	0.31	0	0.3	0.18	4.15	4.79	2.01	6.34	0	0.02	0.01	1190	3999.84	672.96
0.85	0.31	0	0.3	0.18	4.15	4.79	2.01	6.34	0	0.02	0.01	1190	3664.38	677.1
0.85	0.31	0	0.3	0.18	4.15	4.79	2.01	6.34	0	0.02	0.01	1190	3394.01	680.65
0.85	0.31	0	0.3	0.18	4.15	4.79	2.01	6.34	0	0.02	0.01	1190	3067.09	685.69
0.85	0.31	0	0.3	0.18	4.15	4.79	2.01	6.34	0	0.02	0.01	1190	2809.85	691.9
0.85	0.31	0	0.3	0.18	4.15	4.79	2.01	6.34	0	0.02	0.01	1190	2539.2	696.94
0.85	0.31	0	0.3	0.18	4.15	4.79	2.01	6.34	0	0.02	0.01	1190	2294.61	702.56
0.85	0.31	0	0.3	0.18	4.15	4.79	2.01	6.34	0	0.02	0.01	1190	2102.16	708.19
0.85	0.31	0	0.3	0.18	4.15	4.79	2.01	6.34	0	0.02	0.01	1190	1941.74	713.81
0.85	0.31	0	0.3	0.18	4.15	4.79	2.01	6.34	0	0.02	0.01	1190	1769.17	720.92
0.85	0.31	0	0.3	0.18	4.15	4.79	2.01	6.34	0	0.02	0.01	1190	1688.73	733.65
0.85	0.31	0	0.3	0.18	4.15	4.79	2.01	6.34	0	0.02	0.01	1190	88109.28	608.12
0.85	0.31	0	0.3	0.18	4.15	4.79	2.01	6.34	0	0.02	0.01	1190	76903.03	609.89
0.85	0.31	0	0.3	0.18	4.15	4.79	2.01	6.34	0	0.02	0.01	1190	67503.59	610.78
0.85	0.31	0	0.3	0.18	4.15	4.79	2.01	6.34	0	0.02	0.01	1190	60956.25	612.56
0.85	0.31	0	0.3	0.18	4.15	4.79	2.01	6.34	0	0.02	0.01	1190	54423.5	614.93
0.85	0.31	0	0.3	0.18	4.15	4.79	2.01	6.34	0	0.02	0.01	1190	48453.35	616.11
0.85	0.31	0	0.3	0.18	4.15	4.79	2.01	6.34	0	0.02	0.01	1190	42531.16	616.7
0.85	0.31	0	0.3	0.18	4.15	4.79	2.01	6.34	0	0.02	0.01	1190	37758.42	617.59
0.85	0.31	0	0.3	0.18	4.15	4.79	2.01	6.34	0	0.02	0.01	1190	33521.27	619.96
0.85	0.31	0	0.3	0.18	4.15	4.79	2.01	6.34	0	0.02	0.01	1190	28279.56	623.22
0.85	0.31	0	0.3	0.18	4.15	4.79	2.01	6.34	0	0.02	0.01	1190	24964.2	625.59
0.85	0.31	0	0.3	0.18	4.15	4.79	2.01	6.34	0	0.02	0.01	1190	22479.07	627.36
0.85	0.31	0	0.3	0.18	4.15	4.79	2.01	6.34	0	0.02	0.01	1190	20126.92	629.14
0.85	0.31	0	0.3	0.18	4.15	4.79	2.01	6.34	0	0.02	0.01	1190	17817.76	631.21
0.85	0.31	0	0.3	0.18	4.15	4.79	2.01	6.34	0	0.02	0.01	1190	15908.21	633.58
0.85	0.31	0	0.3	0.18	4.15	4.79	2.01	6.34	0	0.02	0.01	1190	14406	635.95
0.85	0.31	0	0.3	0.18	4.15	4.79	2.01	6.34	0	0.02	0.01	1190	12898.59	637.72
0.85	0.31	0	0.3	0.18	4.15	4.79	2.01	6.34	0	0.02	0.01	1190	11647.53	640.09
0.85	0.31	0	0.3	0.18	4.15	4.79	2.01	6.34	0	0.02	0.01	1190	10637.71	642.46
0.87	0.32	0	0.27	0.11	3.99	0.8	2.52	11.91	0	0	0	1210	570.07	730.24
0.87	0.32	0	0.27	0.11	3.99	0.8	2.52	11.91	0	0	0	1210	587.71	737.1
0.87	0.32	0	0.27	0.11	3.99	0.8	2.52	11.91	0	0	0	1210	633.15	742.82
0.87	0.32	0	0.27	0.11	3.99	0.8	2.52	11.91	0	0	0	1210	698.46	747.78
0.87	0.32	0	0.27	0.11	3.99	0.8	2.52	11.91	0	0	0	1210	762.73	752.54
0.87	0.32	0	0.27	0.11	3.99	0.8	2.52	11.91	0	0	0	1210	847.13	756.17
0.87	0.32	0	0.27	0.11	3.99	0.8	2.52	11.91	0	0	0	1210	947.26	758.64
0.87	0.32	0	0.27	0.11	3.99	0.8	2.52	11.91	0	0	0	1210	1052.14	763.03
0.87	0.32	0	0.27	0.11	3.99	0.8	2.52	11.91	0	0	0	1210	1190.41	766.27
0.87	0.32	0	0.27	0.11	3.99	0.8	2.52	11.91	0	0	0	1210	1366.57	769.32
0.87	0.32	0	0.27	0.11	3.99	0.8	2.52	11.91	0	0	0	1210	1540.56	772.75
0.87	0.32	0	0.27	0.11	3.99	0.8	2.52	11.91	0	0	0	1210	1736.71	775.61
0.87	0.32	0	0.27	0.11	3.99	0.8	2.52	11.91	0	0	0	1210	1979.27	778.28
0.87	0.32	0	0.27	0.11	3.99	0.8	2.52	11.91	0	0	0	1210	2207.1	780.57
0.87	0.32	0	0.27	0.11	3.99	0.8	2.52	11.91	0	0	0	1210	2497.16	783.81
0.87	0.32	0	0.27	0.11	3.99	0.8	2.52	11.91	0	0	0	1210	2919.21	785.33
0.87	0.32	0	0.27	0.11	3.99	0.8	2.52	11.91	0	0	0	1210	3339.04	788.76
0.87	0.32	0	0.27	0.11	3.99	0.8	2.52	11.91	0	0	0	1210	3819.25	791.62
0.87	0.32	0	0.27	0.11	3.99	0.8	2.52	11.91	0	0	0	1210	4448.57	793.53
0.87	0.32	0	0.27	0.11	3.99	0.8	2.52	11.91	0	0	0	1210	5162.81	796.58
0.87	0.32	0	0.27	0.11	3.99	0.8	2.52	11.91	0	0	0	1210	5778.02	799.44
0.87	0.32	0	0.27	0.11	3.99	0.8	2.52	11.91	0	0	0	1210	6537.38	801.34
0.87	0.32	0	0.27	0.11	3.99	0.8	2.52	11.91	0	0	0	1210	7504.77	803.25
0.87	0.32	0	0.27	0.11	3.99	0.8	2.52	11.91	0	0	0	1210	8773.18	805.16
0.87	0.32	0	0.27	0.11	3.99	0.8	2.52	11.91	0	0	0	1210	9926.17	807.25
0.87	0.32	0	0.27	0.11	3.99	0.8	2.52	11.91	0	0	0	1210	10510.5	810.11
0.87	0.32	0	0.27	0.11	3.99	0.8	2.52	11.91	0	0	0	1210	12122.3	812.59
0.87	0.32	0	0.27	0.11	3.99	0.8	2.52	11.91	0	0	0	1210	13783.2	814.5
0.87	0.32	0	0.27	0.11	3.99	0.8	2.52	11.91	0	0	0	1210	16125.3	816.4
0.87	0.32	0	0.27	0.11	3.99	0.8	2.52	11.91	0	0	0	1210	18400.18	818.12
0.87	0.32	0	0.27	0.11	3.99	0.8	2.52	11.91	0	0	0	1210	21221.86	820.22
0.87	0.32	0	0.27	0.11	3.99	0.8	2.52	11.91	0	0	0	1210	24389.1	822.7
0.87	0.32	0	0.27	0.11	3.99	0.8	2.52	11.91	0	0	0	1210	28129.18	824.98
0.87	0.32	0	0.27	0.11	3.99	0.8	2.52	11.91	0	0	0	1210	33263.02	825.94
0.87	0.32	0	0.27	0.11	3.99	0.8	2.52	11.91	0	0	0	1210	37820.47	827.84
0.87	0.32	0	0.27	0.11	3.99	0.8	2.52	11.91	0	0	0	1210	43620.27	829.37
0.87	0.32	0	0.27	0.11	3.99	0.8	2.52	11.91	0	0	0	1210	49420.2	832.61
0.87	0.32	0	0.27	0.11	3.99	0.8	2.52	11.91	0	0	0	1210	56593.66	833.94
0.87	0.32	0	0.27	0.11	3.99	0.8	2.52	11.91	0	0	0	1210	66446.85	835.09
0.87	0.32	0	0.27	0.11	3.99	0.8	2.52	11.91	0	0	0	1210	75013.86	836.61
0.87	0.32	0	0.27	0.11	3.99	0.8	2.52	11.91	0	0	0	1210	85596.46	839.09
0.87	0.32	0	0.27	0.11	3.99	0.8	2.52	11.91	0	0	0	1210	98722.74	840.04
0.87	0.3	0	0.2	0	4.2	5	1.9	6.4	0	0	0	1225	1880.87	746
0.87	0.3	0	0.2	0	4.2	5	1.9	6.4	0	0	0	1225	2042.98	751.2
0.87	0.3	0	0.2	0	4.2	5	1.9	6.4	0	0	0	1225	2263.54	756.23
0.87	0.3	0	0.2	0	4.2	5	1.9	6.4	0	0	0	1225	2524.56	760.32
0.87	0.3	0	0.2	0	4.2	5	1.9	6.4	0	0	0	1225	2797.1	764.97
0.87	0.3	0	0.2	0	4.2	5	1.9	6.4	0	0	0	1225	3109.34	769.44
0.87	0.3	0	0.2	0	4.2	5	1.9	6.4	0	0	0	1225	3514.06	773.53
0.87	0.3	0	0.2	0	4.2	5	1.9	6.4	0	0	0	1225	3867.77	777.62
0.87	0.3	0	0.2	0	4.2	5	1.9	6.4	0	0	0	1225	4299.52	780.97
0.87	0.3	0	0.2	0	4.2	5	1.9	6.4	0	0	0	1225	4827.13	784.32
0.87	0.3	0	0.2	0	4.2	5	1.9	6.4	0	0	0	1225	5473.52	788.04
0.87	0.3	0	0.2	0	4.2	5	1.9	6.4	0	0	0	1225	6124.9	792.14
0.87	0.3	0	0.2	0	4.2	5	1.9	6.4	0	0	0	1225	6991.15	794.74
0.87	0.3	0	0.2	0	4.2	5	1.9	6.4	0	0	0	1225	7797.31	797.72
0.87	0.3	0	0.2	0	4.2	5	1.9	6.4	0	0	0	1225	9078.45	800.14
0.87	0.3	0	0.2	0	4.2	5	1.9	6.4	0	0	0	1225	10464.49	802.55
0.87	0.3	0	0.2	0	4.2	5	1.9	6.4	0	0	0	1225	11809.61	805.16
0.87	0.3	0	0.2	0	4.2	5	1.9	6.4	0	0	0	1225	13280.33	807.39
0.87	0.3	0	0.2	0	4.2	5	1.9	6.4	0	0	0	1225	15094.4	808.51
0.87	0.3	0	0.2	0	4.2	5	1.9	6.4	0	0	0	1225	17095.37	810.18
0.87	0.3	0	0.2	0	4.2	5	1.9	6.4	0	0	0	1225	19920.4	812.04
0.87	0.32	0	0.27	0.11	3.99	0.8	2.52	11.91	0	0	0	1210	966.7	687.73
0.87	0.32	0	0.27	0.11	3.99	0.8	2.52	11.91	0	0	0	1210	873.34	691.35
0.87	0.32	0	0.27	0.11	3.99	0.8	2.52	11.91	0	0	0	1210	794.35	695.55
0.87	0.32	0	0.27	0.11	3.99	0.8	2.52	11.91	0	0	0	1210	729.89	700.31
0.87	0.32	0	0.27	0.11	3.99	0.8	2.52	11.91	0	0	0	1210	672.93	705.08
0.87	0.32	0	0.27	0.11	3.99	0.8	2.52	11.91	0	0	0	1210	628.88	710.42
0.87	0.32	0	0.27	0.11	3.99	0.8	2.52	11.91	0	0	0	1210	593.71	716.9
0.87	0.32	0	0.27	0.11	3.99	0.8	2.52	11.91	0	0	0	1210	568.14	723.19
0.87	0.32	0	0.27	0.11	3.99	0.8	2.52	11.91	0	0	0	1210	9641.93	630.73
0.87	0.32	0	0.27	0.11	3.99	0.8	2.52	11.91	0	0	0	1210	8552.96	633.21
0.87	0.32	0	0.27	0.11	3.99	0.8	2.52	11.91	0	0	0	1210	7586.98	636.26
0.87	0.32	0	0.27	0.11	3.99	0.8	2.52	11.91	0	0	0	1210	6681.39	638.93
0.87	0.32	0	0.27	0.11	3.99	0.8	2.52	11.91	0	0	0	1210	5883.9	641.03
0.87	0.32	0	0.27	0.11	3.99	0.8	2.52	11.91	0	0	0	1210	5257.41	643.31
0.87	0.32	0	0.27	0.11	3.99	0.8	2.52	11.91	0	0	0	1210	4629.88	646.36
0.87	0.32	0	0.27	0.11	3.99	0.8	2.52	11.91	0	0	0	1210	3989.37	649.41
0.87	0.32	0	0.27	0.11	3.99	0.8	2.52	11.91	0	0	0	1210	3487.77	652.65
0.87	0.32	0	0.27	0.11	3.99	0.8	2.52	11.91	0	0	0	1210	3060.34	655.51
0.87	0.32	0	0.27	0.11	3.99	0.8	2.52	11.91	0	0	0	1210	2714.7	658.95
0.87	0.32	0	0.27	0.11	3.99	0.8	2.52	11.91	0	0	0	1210	2373.37	662.57
0.87	0.32	0	0.27	0.11	3.99	0.8	2.52	11.91	0	0	0	1210	2112.98	665.43
0.87	0.32	0	0.27	0.11	3.99	0.8	2.52	11.91	0	0	0	1210	1888	668.86
0.87	0.32	0	0.27	0.11	3.99	0.8	2.52	11.91	0	0	0	1210	1668.7	671.72
0.87	0.32	0	0.27	0.11	3.99	0.8	2.52	11.91	0	0	0	1210	1485.62	675.15
0.87	0.32	0	0.27	0.11	3.99	0.8	2.52	11.91	0	0	0	1210	1289.42	679.15
0.87	0.32	0	0.27	0.11	3.99	0.8	2.52	11.91	0	0	0	1210	1123.21	682.58
0.87	0.32	0	0.27	0.11	3.99	0.8	2.52	11.91	0	0	0	1210	1025.73	686.78
0.87	0.32	0	0.27	0.11	3.99	0.8	2.52	11.91	0	0	0	1210	95263.57	591.65
0.87	0.32	0	0.27	0.11	3.99	0.8	2.52	11.91	0	0	0	1210	85596.46	593.94
0.87	0.32	0	0.27	0.11	3.99	0.8	2.52	11.91	0	0	0	1210	75281.9	595.47
0.87	0.32	0	0.27	0.11	3.99	0.8	2.52	11.91	0	0	0	1210	64808.37	598.14
0.87	0.32	0	0.27	0.11	3.99	0.8	2.52	11.91	0	0	0	1210	55791.97	600.42
0.87	0.32	0	0.27	0.11	3.99	0.8	2.52	11.91	0	0	0	1210	48720.12	602.14
0.87	0.32	0	0.27	0.11	3.99	0.8	2.52	11.91	0	0	0	1210	42091.84	605
0.87	0.32	0	0.27	0.11	3.99	0.8	2.52	11.91	0	0	0	1210	37417.94	606.71
0.87	0.32	0	0.27	0.11	3.99	0.8	2.52	11.91	0	0	0	1210	32791.82	608.62
0.87	0.32	0	0.27	0.11	3.99	0.8	2.52	11.91	0	0	0	1210	28533.38	611.29
0.87	0.32	0	0.27	0.11	3.99	0.8	2.52	11.91	0	0	0	1210	24563.7	613.39
0.87	0.32	0	0.27	0.11	3.99	0.8	2.52	11.91	0	0	0	1210	21680.91	616.24
0.87	0.32	0	0.27	0.11	3.99	0.8	2.52	11.91	0	0	0	1210	18664.58	618.91
0.87	0.32	0	0.27	0.11	3.99	0.8	2.52	11.91	0	0	0	1210	16415.45	621.39
0.87	0.32	0	0.27	0.11	3.99	0.8	2.52	11.91	0	0	0	1210	14592.67	623.11
0.87	0.32	0	0.27	0.11	3.99	0.8	2.52	11.91	0	0	0	1210	12652.41	626.16
0.87	0.32	0	0.27	0.11	3.99	0.8	2.52	11.91	0	0	0	1210	10435.79	628.64
0.87	0.3	0	0.2	0	4.2	5	1.9	6.4	0	0	0	1225	9635.28	623.02
0.87	0.3	0	0.2	0	4.2	5	1.9	6.4	0	0	0	1225	8812.23	629.72
0.87	0.3	0	0.2	0	4.2	5	1.9	6.4	0	0	0	1225	7927.31	635.48
0.87	0.3	0	0.2	0	4.2	5	1.9	6.4	0	0	0	1225	7154.88	640.51
0.87	0.3	0	0.2	0	4.2	5	1.9	6.4	0	0	0	1225	6500.56	646.09
0.87	0.3	0	0.2	0	4.2	5	1.9	6.4	0	0	0	1225	5751.88	652.04
0.87	0.3	0	0.2	0	4.2	5	1.9	6.4	0	0	0	1225	5140.17	658.37
0.87	0.3	0	0.2	0	4.2	5	1.9	6.4	0	0	0	1225	4670.1	663.76
0.87	0.3	0	0.2	0	4.2	5	1.9	6.4	0	0	0	1225	4285.33	669.53
0.87	0.3	0	0.2	0	4.2	5	1.9	6.4	0	0	0	1225	3906.33	674.93
0.87	0.3	0	0.2	0	4.2	5	1.9	6.4	0	0	0	1225	3596.36	679.95
0.87	0.3	0	0.2	0	4.2	5	1.9	6.4	0	0	0	1225	3278.3	685.53
0.87	0.3	0	0.2	0	4.2	5	1.9	6.4	0	0	0	1225	2929.65	692.23
0.87	0.3	0	0.2	0	4.2	5	1.9	6.4	0	0	0	1225	2697.18	696.51
0.87	0.3	0	0.2	0	4.2	5	1.9	6.4	0	0	0	1225	2483.15	701.34
0.87	0.3	0	0.2	0	4.2	5	1.9	6.4	0	0	0	1225	2301.28	706.93
0.87	0.3	0	0.2	0	4.2	5	1.9	6.4	0	0	0	1225	2097.76	712.32
0.87	0.3	0	0.2	0	4.2	5	1.9	6.4	0	0	0	1225	1963.5	718.09
0.87	0.3	0	0.2	0	4.2	5	1.9	6.4	0	0	0	1225	1825.71	723.67
0.87	0.3	0	0.2	0	4.2	5	1.9	6.4	0	0	0	1225	1783.94	732.41
0.87	0.3	0	0.2	0	4.2	5	1.9	6.4	0	0	0	1225	1760.49	739.86
0.9	0.3	0	0.3	0	4.2	5	1.9	6.4	4.8	0	0	1225	2998.35	736.91
0.9	0.3	0	0.3	0	4.2	5	1.9	6.4	4.8	0	0	1225	3178.55	743.34
0.9	0.3	0	0.3	0	4.2	5	1.9	6.4	4.8	0	0	1225	3435.77	750.31
0.9	0.3	0	0.3	0	4.2	5	1.9	6.4	4.8	0	0	1225	3713.81	756.18
0.9	0.3	0	0.3	0	4.2	5	1.9	6.4	4.8	0	0	1225	4040.46	761.13
0.9	0.3	0	0.3	0	4.2	5	1.9	6.4	4.8	0	0	1225	4467.69	767.01
0.9	0.3	0	0.3	0	4.2	5	1.9	6.4	4.8	0	0	1225	4813.6	771.23
0.9	0.3	0	0.3	0	4.2	5	1.9	6.4	4.8	0	0	1225	5374.61	775.63
0.9	0.3	0	0.3	0	4.2	5	1.9	6.4	4.8	0	0	1225	6001	780.59
0.9	0.3	0	0.3	0	4.2	5	1.9	6.4	4.8	0	0	1225	6507.7	784.44
0.9	0.3	0	0.3	0	4.2	5	1.9	6.4	4.8	0	0	1225	7126.15	788.66
0.9	0.3	0	0.3	0	4.2	5	1.9	6.4	4.8	0	0	1225	8218.89	793.43
0.9	0.3	0	0.3	0	4.2	5	1.9	6.4	4.8	0	0	1225	9147.06	797.83
0.9	0.3	0	0.3	0	4.2	5	1.9	6.4	4.8	0	0	1225	10416.63	801.69
0.9	0.3	0	0.3	0	4.2	5	1.9	6.4	4.8	0	0	1225	11463.94	804.81
0.9	0.3	0	0.3	0	4.2	5	1.9	6.4	4.8	0	0	1225	12661.39	809.21
0.9	0.3	0	0.3	0	4.2	5	1.9	6.4	4.8	0	0	1225	9634.12	669.02
0.9	0.3	0	0.3	0	4.2	5	1.9	6.4	4.8	0	0	1225	8656.52	672.32
0.9	0.3	0	0.3	0	4.2	5	1.9	6.4	4.8	0	0	1225	7828.73	676.91
0.9	0.3	0	0.3	0	4.2	5	1.9	6.4	4.8	0	0	1225	7011.56	680.58
0.9	0.3	0	0.3	0	4.2	5	1.9	6.4	4.8	0	0	1225	6218.9	684.98
0.9	0.3	0	0.3	0	4.2	5	1.9	6.4	4.8	0	0	1225	5587.85	690.3
0.9	0.3	0	0.3	0	4.2	5	1.9	6.4	4.8	0	0	1225	5069.91	695.07
0.9	0.3	0	0.3	0	4.2	5	1.9	6.4	4.8	0	0	1225	4599.98	699.85
0.9	0.3	0	0.3	0	4.2	5	1.9	6.4	4.8	0	0	1225	4160.1	704.43
0.9	0.3	0	0.3	0	4.2	5	1.9	6.4	4.8	0	0	1225	3873.69	710.31
0.9	0.3	0	0.3	0	4.2	5	1.9	6.4	4.8	0	0	1225	3526.05	715.26
0.9	0.3	0	0.3	0	4.2	5	1.9	6.4	4.8	0	0	1225	3251.51	720.76
0.9	0.3	0	0.3	0	4.2	5	1.9	6.4	4.8	0	0	1225	2998.35	729.39
0.9	0.3	0	0.3	0	4.2	5	1.9	6.4	4.8	0	0	1225	19728.95	649.2
0.9	0.3	0	0.3	0	4.2	5	1.9	6.4	4.8	0	0	1225	17424.88	652.32
0.9	0.3	0	0.3	0	4.2	5	1.9	6.4	4.8	0	0	1225	15665.36	654.52
0.9	0.3	0	0.3	0	4.2	5	1.9	6.4	4.8	0	0	1225	14033.62	657.46
0.9	0.3	0	0.3	0	4.2	5	1.9	6.4	4.8	0	0	1225	12527.33	661.13
0.9	0.3	0	0.3	0	4.2	5	1.9	6.4	4.8	0	0	1225	11143.1	664.43
0.9	0.3	0	0.3	0	4.2	5	1.9	6.4	4.8	0	0	1225	10306.34	667.55
0.95	0	0	0	0	4.34	2.59	2.42	2.88	0	0	0	1225	48.55	723.72
0.95	0	0	0	0	4.34	2.59	2.42	2.88	0	0	0	1225	54.33	729.48
0.95	0	0	0	0	4.34	2.59	2.42	2.88	0	0	0	1225	60.39	733.26
0.95	0	0	0	0	4.34	2.59	2.42	2.88	0	0	0	1225	67.35	735.95
0.95	0	0	0	0	4.34	2.59	2.42	2.88	0	0	0	1225	77.14	738.83
0.95	0	0	0	0	4.34	2.59	2.42	2.88	0	0	0	1225	88.92	741.71
0.95	0	0	0	0	4.34	2.59	2.42	2.88	0	0	0	1225	97.87	743.33
0.95	0	0	0	0	4.34	2.59	2.42	2.88	0	0	0	1225	103.25	744.59
0.95	0	0	0	0	4.34	2.59	2.42	2.88	0	0	0	1225	120.14	746.39
0.95	0	0	0	0	4.34	2.59	2.42	2.88	0	0	0	1225	133.8	746.93
0.95	0	0	0	0	4.34	2.59	2.42	2.88	0	0	0	1225	153.6	748.91
0.95	0	0	0	0	4.34	2.59	2.42	2.88	0	0	0	1225	173.39	749.81
0.95	0	0	0	0	4.34	2.59	2.42	2.88	0	0	0	1225	202.43	750.89
0.95	0	0	0	0	4.34	2.59	2.42	2.88	0	0	0	1225	231.6	752.87
0.95	0	0	0	0	4.34	2.59	2.42	2.88	0	0	0	1225	263.21	753.95
0.95	0	0	0	0	4.34	2.59	2.42	2.88	0	0	0	1225	305.22	755.21
0.95	0	0	0	0	4.34	2.59	2.42	2.88	0	0	0	1225	355.14	757
0.95	0	0	0	0	4.34	2.59	2.42	2.88	0	0	0	1225	413.23	758.26
0.95	0	0	0	0	4.34	2.59	2.42	2.88	0	0	0	1225	475.98	758.62
0.95	0	0	0	0	4.34	2.59	2.42	2.88	0	0	0	1225	561.34	759.88
0.95	0	0	0	0	4.34	2.59	2.42	2.88	0	0	0	1225	633.65	760.96
0.95	0	0	0	0	4.34	2.59	2.42	2.88	0	0	0	1225	710.49	762.22
0.95	0	0	0	0	4.34	2.59	2.42	2.88	0	0	0	1225	843.56	763.3
0.95	0	0	0	0	4.34	2.59	2.42	2.88	0	0	0	1225	945.84	763.3
0.95	0	0	0	0	4.34	2.59	2.42	2.88	0	0	0	1225	1052.45	764.38
0.95	0	0	0	0	4.34	2.59	2.42	2.88	0	0	0	1225	1185.52	766
0.95	0	0	0	0	4.34	2.59	2.42	2.88	0	0	0	1225	1366.68	767.44
0.95	0	0	0	0	4.34	2.59	2.42	2.88	0	0	0	1225	1554.82	768.52
0.95	0	0	0	0	4.34	2.59	2.42	2.88	0	0	0	1225	1757.2	769.06
0.95	0	0	0	0	4.34	2.59	2.42	2.88	0	0	0	1225	2052.7	770.32
0.95	0	0	0	0	4.34	2.59	2.42	2.88	0	0	0	1225	2358.57	771.22
0.95	0	0	0	0	4.34	2.59	2.42	2.88	0	0	0	1225	2647.99	772.84
0.95	0	0	0	0	4.34	2.59	2.42	2.88	0	0	0	1225	2982.78	773.92
0.95	0	0	0	0	4.34	2.59	2.42	2.88	0	0	0	1225	3393.41	775.54
0.95	0.4	0	0.4	0	4.4	0.3	0	10	0	0	0	1220	998.18	704.46
0.95	0.4	0	0.4	0	4.4	0.3	0	10	0	0	0	1220	918.41	709.19
0.95	0.4	0	0.4	0	4.4	0.3	0	10	0	0	0	1220	842.09	713.02
0.95	0.4	0	0.4	0	4.4	0.3	0	10	0	0	0	1220	772.11	717.57
0.95	0.4	0	0.4	0	4.4	0.3	0	10	0	0	0	1220	710.41	722.31
0.95	0.4	0	0.4	0	4.4	0.3	0	10	0	0	0	1220	646.87	726.5
0.95	0.4	0	0.4	0	4.4	0.3	0	10	0	0	0	1220	9637.17	626.86
0.95	0.4	0	0.4	0	4.4	0.3	0	10	0	0	0	1220	8817.83	629.6
0.95	0.4	0	0.4	0	4.4	0.3	0	10	0	0	0	1220	7858.52	632.33
0.95	0.4	0	0.4	0	4.4	0.3	0	10	0	0	0	1220	6957.63	635.61
0.95	0.4	0	0.4	0	4.4	0.3	0	10	0	0	0	1220	6119.61	638.7
0.95	0.4	0	0.4	0	4.4	0.3	0	10	0	0	0	1220	5329.65	641.44
0.95	0.4	0	0.4	0	4.4	0.3	0	10	0	0	0	1220	4765.48	644.17
0.95	0.4	0	0.4	0	4.4	0.3	0	10	0	0	0	1220	4191.49	648.36
0.95	0.4	0	0.4	0	4.4	0.3	0	10	0	0	0	1220	3662.46	652.36
0.95	0.4	0	0.4	0	4.4	0.3	0	10	0	0	0	1220	3285.57	656.37
0.95	0.4	0	0.4	0	4.4	0.3	0	10	0	0	0	1220	2918.5	660.2
0.95	0.4	0	0.4	0	4.4	0.3	0	10	0	0	0	1220	2592.45	664.2
0.95	0.4	0	0.4	0	4.4	0.3	0	10	0	0	0	1220	2302.82	668.21
0.95	0.4	0	0.4	0	4.4	0.3	0	10	0	0	0	1220	2086.34	673.49
0.95	0.4	0	0.4	0	4.4	0.3	0	10	0	0	0	1220	1829.02	677.5
0.95	0.4	0	0.4	0	4.4	0.3	0	10	0	0	0	1220	1614.02	682.05
0.95	0.4	0	0.4	0	4.4	0.3	0	10	0	0	0	1220	1457.49	687.7
0.95	0.4	0	0.4	0	4.4	0.3	0	10	0	0	0	1220	1298.92	692.25
0.95	0.4	0	0.4	0	4.4	0.3	0	10	0	0	0	1220	1184.59	696.44
0.95	0.4	0	0.4	0	4.4	0.3	0	10	0	0	0	1220	1083.87	701.18
0.95	0.4	0	0.4	0	4.4	0.3	0	10	0	0	0	1220	20364.95	614.48
0.95	0.4	0	0.4	0	4.4	0.3	0	10	0	0	0	1220	18308.6	616.85
0.95	0.4	0	0.4	0	4.4	0.3	0	10	0	0	0	1220	16160.57	618.67
0.95	0.4	0	0.4	0	4.4	0.3	0	10	0	0	0	1220	14212.28	621.22
0.95	0.4	0	0.4	0	4.4	0.3	0	10	0	0	0	1220	12498.88	623.59
0.95	0.4	0	0.4	0	4.4	0.3	0	10	0	0	0	1220	10911.65	625.59
0.95	0	0	0	0	4.34	2.59	2.42	2.88	0	0	0	1225	98.2	674.06
0.95	0	0	0	0	4.34	2.59	2.42	2.88	0	0	0	1225	88.63	677.3
0.95	0	0	0	0	4.34	2.59	2.42	2.88	0	0	0	1225	78.68	681.44
0.95	0	0	0	0	4.34	2.59	2.42	2.88	0	0	0	1225	70.08	685.94
0.95	0	0	0	0	4.34	2.59	2.42	2.88	0	0	0	1225	62.84	689.72
0.95	0	0	0	0	4.34	2.59	2.42	2.88	0	0	0	1225	57.28	693.86
0.95	0	0	0	0	4.34	2.59	2.42	2.88	0	0	0	1225	52.39	699.07
0.95	0	0	0	0	4.34	2.59	2.42	2.88	0	0	0	1225	48.55	703.93
0.95	0	0	0	0	4.34	2.59	2.42	2.88	0	0	0	1225	46.51	710.23
0.95	0	0	0	0	4.34	2.59	2.42	2.88	0	0	0	1225	45.44	717.24
0.95	0	0	0	0	4.34	2.59	2.42	2.88	0	0	0	1225	984.83	618.47
0.95	0	0	0	0	4.34	2.59	2.42	2.88	0	0	0	1225	866.58	621.53
0.95	0	0	0	0	4.34	2.59	2.42	2.88	0	0	0	1225	754.87	624.05
0.95	0	0	0	0	4.34	2.59	2.42	2.88	0	0	0	1225	666.47	626.93
0.95	0	0	0	0	4.34	2.59	2.42	2.88	0	0	0	1225	578.6	630.53
0.95	0	0	0	0	4.34	2.59	2.42	2.88	0	0	0	1225	500.63	633.76
0.95	0	0	0	0	4.34	2.59	2.42	2.88	0	0	0	1225	439.04	636.82
0.95	0	0	0	0	4.34	2.59	2.42	2.88	0	0	0	1225	387.63	639.7
0.95	0	0	0	0	4.34	2.59	2.42	2.88	0	0	0	1225	348.04	642.04
0.95	0	0	0	0	4.34	2.59	2.42	2.88	0	0	0	1225	307.29	644.38
0.95	0	0	0	0	4.34	2.59	2.42	2.88	0	0	0	1225	273.13	647.08
0.95	0	0	0	0	4.34	2.59	2.42	2.88	0	0	0	1225	246.9	650.14
0.95	0	0	0	0	4.34	2.59	2.42	2.88	0	0	0	1225	221.69	652.83
0.95	0	0	0	0	4.34	2.59	2.42	2.88	0	0	0	1225	195.07	655.53
0.95	0	0	0	0	4.34	2.59	2.42	2.88	0	0	0	1225	176.33	658.23
0.95	0	0	0	0	4.34	2.59	2.42	2.88	0	0	0	1225	162.65	660.57
0.95	0	0	0	0	4.34	2.59	2.42	2.88	0	0	0	1225	145.55	663.27
0.95	0	0	0	0	4.34	2.59	2.42	2.88	0	0	0	1225	129.81	666.15
0.95	0	0	0	0	4.34	2.59	2.42	2.88	0	0	0	1225	115.77	669.57
0.95	0	0	0	0	4.34	2.59	2.42	2.88	0	0	0	1225	102.56	672.99
0.95	0	0	0	0	4.34	2.59	2.42	2.88	0	0	0	1225	2613.19	600.3
0.95	0	0	0	0	4.34	2.59	2.42	2.88	0	0	0	1225	2296.98	602.82
0.95	0	0	0	0	4.34	2.59	2.42	2.88	0	0	0	1225	2039.17	605.16
0.95	0	0	0	0	4.34	2.59	2.42	2.88	0	0	0	1225	1810.29	607.32
0.95	0	0	0	0	4.34	2.59	2.42	2.88	0	0	0	1225	1607.1	610.02
0.95	0	0	0	0	4.34	2.59	2.42	2.88	0	0	0	1225	1394.07	612.71
0.95	0	0	0	0	4.34	2.59	2.42	2.88	0	0	0	1225	1241.7	615.95
0.95	0	0	0	0	4.34	2.59	2.42	2.88	0	0	0	1225	1080.67	618.11
0.95	0.4	0	0.4	0	4.4	0.3	2.6	1	0	0.03	0.03	910	969.18	626.64
0.95	0.4	0	0.4	0	4.4	0.3	2.6	1	0	0.03	0.03	910	785.25	633.08
0.95	0.4	0	0.4	0	4.4	0.3	2.6	1	0	0.03	0.03	910	644.39	638.38
0.95	0.4	0	0.4	0	4.4	0.3	2.6	1	0	0.03	0.03	910	508.95	644.07
0.95	0.4	0	0.4	0	4.4	0.3	2.6	1	0	0.03	0.03	910	412.36	649.38
0.95	0.4	0	0.4	0	4.4	0.3	2.6	1	0	0.03	0.03	910	336.24	656.96
0.95	0.4	0	0.4	0	4.4	0.3	2.6	1	0	0.03	0.03	910	281.25	663.4
0.95	0.4	0	0.4	0	4.4	0.3	2.6	1	0	0.03	0.03	910	229.34	669.84
0.95	0.4	0	0.4	0	4.4	0.3	2.6	1	0	0.03	0.03	910	183.46	676.28
0.95	0.4	0	0.4	0	4.4	0.3	2.6	1	0	0.03	0.03	910	145.82	683.48
0.95	0.4	0	0.4	0	4.4	0.3	2.6	1	0	0.03	0.03	910	120.43	691.06
0.95	0.4	0	0.4	0	4.4	0.3	2.6	1	0	0.03	0.03	910	7375.23	589.12
0.95	0.4	0	0.4	0	4.4	0.3	2.6	1	0	0.03	0.03	910	5389.4	593.66
0.95	0.4	0	0.4	0	4.4	0.3	2.6	1	0	0.03	0.03	910	3903.13	596.69
0.95	0.4	0	0.4	0	4.4	0.3	2.6	1	0	0.03	0.03	910	2956.29	600.48
0.95	0.4	0	0.4	0	4.4	0.3	2.6	1	0	0.03	0.03	910	2179.74	602.76
0.95	0.4	0	0.4	0	4.4	0.3	2.6	1	0	0.03	0.03	910	1636.24	605.79
0.95	0.4	0	0.4	0	4.4	0.3	2.6	1	0	0.03	0.03	910	1228.26	610.72
0.97	0.18	0	0.31	0.25	4.11	2.61	2.51	3.23	0	0	0	1180	1248.76	704.92
0.97	0.18	0	0.31	0.25	4.11	2.61	2.51	3.23	0	0	0	1180	1296.4	711.89
0.97	0.18	0	0.31	0.25	4.11	2.61	2.51	3.23	0	0	0	1180	1364.31	719.24
0.97	0.18	0	0.31	0.25	4.11	2.61	2.51	3.23	0	0	0	1180	1465.39	724.7
0.97	0.18	0	0.31	0.25	4.11	2.61	2.51	3.23	0	0	0	1180	1611.92	730.73
0.97	0.18	0	0.31	0.25	4.11	2.61	2.51	3.23	0	0	0	1180	1761.06	736.95
0.97	0.18	0	0.31	0.25	4.11	2.61	2.51	3.23	0	0	0	1180	1990.62	741.28
0.97	0.18	0	0.31	0.25	4.11	2.61	2.51	3.23	0	0	0	1180	2204.62	745.42
0.97	0.18	0	0.31	0.25	4.11	2.61	2.51	3.23	0	0	0	1180	2466.68	750.13
0.97	0.18	0	0.31	0.25	4.11	2.61	2.51	3.23	0	0	0	1180	2816.84	754.09
0.97	0.18	0	0.31	0.25	4.11	2.61	2.51	3.23	0	0	0	1180	3098.49	759.18
0.97	0.18	0	0.31	0.25	4.11	2.61	2.51	3.23	0	0	0	1180	3466.81	762
0.97	0.18	0	0.31	0.25	4.11	2.61	2.51	3.23	0	0	0	1180	3892.13	765.58
0.97	0.18	0	0.31	0.25	4.11	2.61	2.51	3.23	0	0	0	1180	4369.63	769.54
0.97	0.18	0	0.31	0.25	4.11	2.61	2.51	3.23	0	0	0	1180	4956.07	772.93
0.97	0.18	0	0.31	0.25	4.11	2.61	2.51	3.23	0	0	0	1180	5678.89	776.13
0.97	0.18	0	0.31	0.25	4.11	2.61	2.51	3.23	0	0	0	1180	6353.94	779.9
0.97	0.18	0	0.31	0.25	4.11	2.61	2.51	3.23	0	0	0	1180	7133.47	783.1
0.97	0.18	0	0.31	0.25	4.11	2.61	2.51	3.23	0	0	0	1180	8090.83	786.12
0.97	0.18	0	0.31	0.25	4.11	2.61	2.51	3.23	0	0	0	1180	8991.17	788.94
0.97	0.18	0	0.31	0.25	4.11	2.61	2.51	3.23	0	0	0	1180	9789.72	791.39
0.97	0.18	0	0.31	0.25	4.11	2.61	2.51	3.23	0	0	0	1180	10423.12	792.71
0.97	0.18	0	0.31	0.25	4.11	2.61	2.51	3.23	0	0	0	1180	11791.83	795.72
0.97	0.18	0	0.31	0.25	4.11	2.61	2.51	3.23	0	0	0	1180	13387.38	799.3
0.97	0.18	0	0.31	0.25	4.11	2.61	2.51	3.23	0	0	0	1180	15306.36	801.94
0.97	0.18	0	0.31	0.25	4.11	2.61	2.51	3.23	0	0	0	1180	17624.24	804.58
0.97	0.18	0	0.31	0.25	4.11	2.61	2.51	3.23	0	0	0	1180	20150.54	807.97
0.97	0.18	0	0.31	0.25	4.11	2.61	2.51	3.23	0	0	0	1180	23949.89	810.61
0.97	0.18	0	0.31	0.25	4.11	2.61	2.51	3.23	0	0	0	1180	27968.27	813.06
0.97	0.18	0	0.31	0.25	4.11	2.61	2.51	3.23	0	0	0	1180	32545.94	815.32
0.97	0.18	0	0.31	0.25	4.11	2.61	2.51	3.23	0	0	0	1180	38006.59	817.77
0.97	0.18	0	0.31	0.25	4.11	2.61	2.51	3.23	0	0	0	1180	44383.44	820.03
0.97	0.18	0	0.31	0.25	4.11	2.61	2.51	3.23	0	0	0	1180	51104.51	822.29
0.97	0.18	0	0.31	0.25	4.11	2.61	2.51	3.23	0	0	0	1180	60740.19	825.11
0.97	0.18	0	0.31	0.25	4.11	2.61	2.51	3.23	0	0	0	1180	71685.46	826.62
0.97	0.18	0	0.31	0.25	4.11	2.61	2.51	3.23	0	0	0	1180	82832.41	828.51
0.97	0.18	0	0.31	0.25	4.11	2.61	2.51	3.23	0	0	0	1180	92723.73	830.01
0.97	0.18	0	0.31	0.25	4.11	2.61	2.51	3.23	0	0	0	1180	9657.34	638.6
0.97	0.18	0	0.31	0.25	4.11	2.61	2.51	3.23	0	0	0	1180	8572.78	640.49
0.97	0.18	0	0.31	0.25	4.11	2.61	2.51	3.23	0	0	0	1180	7532.71	642.56
0.97	0.18	0	0.31	0.25	4.11	2.61	2.51	3.23	0	0	0	1180	6686.76	644.63
0.97	0.18	0	0.31	0.25	4.11	2.61	2.51	3.23	0	0	0	1180	5915.64	646.7
0.97	0.18	0	0.31	0.25	4.11	2.61	2.51	3.23	0	0	0	1180	5197.94	649.53
0.97	0.18	0	0.31	0.25	4.11	2.61	2.51	3.23	0	0	0	1180	4614.19	651.6
0.97	0.18	0	0.31	0.25	4.11	2.61	2.51	3.23	0	0	0	1180	4013.2	654.24
0.97	0.18	0	0.31	0.25	4.11	2.61	2.51	3.23	0	0	0	1180	3502.39	656.69
0.97	0.18	0	0.31	0.25	4.11	2.61	2.51	3.23	0	0	0	1180	3087.96	660.27
0.97	0.18	0	0.31	0.25	4.11	2.61	2.51	3.23	0	0	0	1180	2704.11	662.72
0.97	0.18	0	0.31	0.25	4.11	2.61	2.51	3.23	0	0	0	1180	2408.61	665.54
0.97	0.18	0	0.31	0.25	4.11	2.61	2.51	3.23	0	0	0	1180	2138.11	668.56
0.97	0.18	0	0.31	0.25	4.11	2.61	2.51	3.23	0	0	0	1180	1891.54	671.76
0.97	0.18	0	0.31	0.25	4.11	2.61	2.51	3.23	0	0	0	1180	1702.13	675.34
0.97	0.18	0	0.31	0.25	4.11	2.61	2.51	3.23	0	0	0	1180	1531.69	679.11
0.97	0.18	0	0.31	0.25	4.11	2.61	2.51	3.23	0	0	0	1180	1397.2	684.01
0.97	0.18	0	0.31	0.25	4.11	2.61	2.51	3.23	0	0	0	1180	1283.23	690.6
0.97	0.18	0	0.31	0.25	4.11	2.61	2.51	3.23	0	0	0	1180	1240.29	698.14
0.97	0.18	0	0.31	0.25	4.11	2.61	2.51	3.23	0	0	0	1180	95375.88	607.14
0.97	0.18	0	0.31	0.25	4.11	2.61	2.51	3.23	0	0	0	1180	82832.41	609.59
0.97	0.18	0	0.31	0.25	4.11	2.61	2.51	3.23	0	0	0	1180	71685.46	611.29
0.97	0.18	0	0.31	0.25	4.11	2.61	2.51	3.23	0	0	0	1180	63141.75	613.36
0.97	0.18	0	0.31	0.25	4.11	2.61	2.51	3.23	0	0	0	1180	54837.59	615.05
0.97	0.18	0	0.31	0.25	4.11	2.61	2.51	3.23	0	0	0	1180	48131.9	616.75
0.97	0.18	0	0.31	0.25	4.11	2.61	2.51	3.23	0	0	0	1180	41949.39	618.63
0.97	0.18	0	0.31	0.25	4.11	2.61	2.51	3.23	0	0	0	1180	35669.88	620.14
0.97	0.18	0	0.31	0.25	4.11	2.61	2.51	3.23	0	0	0	1180	30761.07	622.78
0.97	0.18	0	0.31	0.25	4.11	2.61	2.51	3.23	0	0	0	1180	26527.8	624.47
0.97	0.18	0	0.31	0.25	4.11	2.61	2.51	3.23	0	0	0	1180	22957.9	626.73
0.97	0.18	0	0.31	0.25	4.11	2.61	2.51	3.23	0	0	0	1180	19521.27	628.81
0.97	0.18	0	0.31	0.25	4.11	2.61	2.51	3.23	0	0	0	1180	17073.86	630.5
0.97	0.18	0	0.31	0.25	4.11	2.61	2.51	3.23	0	0	0	1180	14880.74	632.95
0.97	0.18	0	0.31	0.25	4.11	2.61	2.51	3.23	0	0	0	1180	13340.27	633.89
0.97	0.18	0	0.31	0.25	4.11	2.61	2.51	3.23	0	0	0	1180	11791.83	635.59
0.97	0.18	0	0.31	0.25	4.11	2.61	2.51	3.23	0	0	0	1180	10313.47	637.1
1	0.3	0	0.2	0	3.9	9.4	1.15	1.5	8	0	0	1225	2307.5	740.11
1	0.3	0	0.2	0	3.9	9.4	1.15	1.5	8	0	0	1225	2338.6	747.69
1	0.3	0	0.2	0	3.9	9.4	1.15	1.5	8	0	0	1225	2442.6	755.45
1	0.3	0	0.2	0	3.9	9.4	1.15	1.5	8	0	0	1225	2709.66	761.33
1	0.3	0	0.2	0	3.9	9.4	1.15	1.5	8	0	0	1225	3005.91	767.39
1	0.3	0	0.2	0	3.9	9.4	1.15	1.5	8	0	0	1225	3402.19	771.93
1	0.3	0	0.2	0	3.9	9.4	1.15	1.5	8	0	0	1225	3863.62	775.91
1	0.3	0	0.2	0	3.9	9.4	1.15	1.5	8	0	0	1225	4372.98	780.27
1	0.3	0	0.2	0	3.9	9.4	1.15	1.5	8	0	0	1225	4883.66	783.87
1	0.3	0	0.2	0	3.9	9.4	1.15	1.5	8	0	0	1225	5527.5	787.09
1	0.3	0	0.2	0	3.9	9.4	1.15	1.5	8	0	0	1225	6152.38	791.07
1	0.3	0	0.2	0	3.9	9.4	1.15	1.5	8	0	0	1225	6963.48	794.48
1	0.3	0	0.2	0	3.9	9.4	1.15	1.5	8	0	0	1225	7881.5	797.7
1	0.3	0	0.2	0	3.9	9.4	1.15	1.5	8	0	0	1225	9193.35	801.49
1	0.3	0	0.2	0	3.9	9.4	1.15	1.5	8	0	0	1225	10580.95	804.14
1	0.3	0	0.2	0	3.9	9.4	1.15	1.5	8	0	0	1225	11895.98	806.79
1	0.3	0	0.2	0	3.9	9.4	1.15	1.5	8	0	0	1225	12890.99	808.87
1	0.3	0	0.2	0	3.9	9.4	1.15	1.5	8	0	0	1225	12634.69	646.91
1	0.3	0	0.2	0	3.9	9.4	1.15	1.5	8	0	0	1225	11163.03	650.32
1	0.3	0	0.2	0	3.9	9.4	1.15	1.5	8	0	0	1225	10062.84	653.54
1	0.3	0	0.2	0	3.9	9.4	1.15	1.5	8	0	0	1225	9162.63	657.14
1	0.3	0	0.2	0	3.9	9.4	1.15	1.5	8	0	0	1225	8122.53	660.74
1	0.3	0	0.2	0	3.9	9.4	1.15	1.5	8	0	0	1225	7371.18	664.9
1	0.3	0	0.2	0	3.9	9.4	1.15	1.5	8	0	0	1225	6666.98	669.07
1	0.3	0	0.2	0	3.9	9.4	1.15	1.5	8	0	0	1225	6050.28	673.24
1	0.3	0	0.2	0	3.9	9.4	1.15	1.5	8	0	0	1225	5381.46	677.41
1	0.3	0	0.2	0	3.9	9.4	1.15	1.5	8	0	0	1225	4867.35	680.44
1	0.3	0	0.2	0	3.9	9.4	1.15	1.5	8	0	0	1225	4461.68	684.6
1	0.3	0	0.2	0	3.9	9.4	1.15	1.5	8	0	0	1225	4048.97	689.53
1	0.3	0	0.2	0	3.9	9.4	1.15	1.5	8	0	0	1225	3723.96	693.89
1	0.3	0	0.2	0	3.9	9.4	1.15	1.5	8	0	0	1225	3390.82	698.81
1	0.3	0	0.2	0	3.9	9.4	1.15	1.5	8	0	0	1225	3077.16	704.5
1	0.3	0	0.2	0	3.9	9.4	1.15	1.5	8	0	0	1225	2820.7	710.94
1	0.3	0	0.2	0	3.9	9.4	1.15	1.5	8	0	0	1225	2611.71	717.76
1	0.3	0	0.2	0	3.9	9.4	1.15	1.5	8	0	0	1225	2394.04	724.39
1	0.3	0	0.2	0	3.9	9.4	1.15	1.5	8	0	0	1225	2299.79	731.39
1.1	0.28	0	0.2	0.13	5.97	0.92	0.62	1.3	0	0.02	0.01	1000	321.69	705.48
1.1	0.28	0	0.2	0.13	5.97	0.92	0.62	1.3	0	0.02	0.01	1000	352.82	710.97
1.1	0.28	0	0.2	0.13	5.97	0.92	0.62	1.3	0	0.02	0.01	1000	396.01	715.44
1.1	0.28	0	0.2	0.13	5.97	0.92	0.62	1.3	0	0.02	0.01	1000	443.03	719.5
1.1	0.28	0	0.2	0.13	5.97	0.92	0.62	1.3	0	0.02	0.01	1000	500.55	723.56
1.1	0.28	0	0.2	0.13	5.97	0.92	0.62	1.3	0	0.02	0.01	1000	561.83	726.61
1.1	0.28	0	0.2	0.13	5.97	0.92	0.62	1.3	0	0.02	0.01	1000	632.69	729.25
1.1	0.28	0	0.2	0.13	5.97	0.92	0.62	1.3	0	0.02	0.01	1000	710.14	731.89
1.1	0.28	0	0.2	0.13	5.97	0.92	0.62	1.3	0	0.02	0.01	1000	794.44	734.53
1.1	0.28	0	0.2	0.13	5.97	0.92	0.62	1.3	0	0.02	0.01	1000	900.57	736.56
1.1	0.28	0	0.2	0.13	5.97	0.92	0.62	1.3	0	0.02	0.01	1000	968.37	738.39
1.1	0.28	0	0.2	0.13	5.97	0.92	0.62	1.3	0	0.02	0.01	1000	1074.82	739.81
1.1	0.28	0	0.2	0.13	5.97	0.92	0.62	1.3	0	0.02	0.01	1000	1219.67	741.44
1.1	0.28	0	0.2	0.13	5.97	0.92	0.62	1.3	0	0.02	0.01	1000	1375.09	743.06
1.1	0.28	0	0.2	0.13	5.97	0.92	0.62	1.3	0	0.02	0.01	1000	1525.39	744.89
1.1	0.28	0	0.2	0.13	5.97	0.92	0.62	1.3	0	0.02	0.01	1000	1719.77	747.13
1.1	0.28	0	0.2	0.13	5.97	0.92	0.62	1.3	0	0.02	0.01	1000	1951.53	748.55
1.1	0.28	0	0.2	0.13	5.97	0.92	0.62	1.3	0	0.02	0.01	1000	2228.92	750.38
1.1	0.28	0	0.2	0.13	5.97	0.92	0.62	1.3	0	0.02	0.01	1000	2545.75	750.78
1.1	0.28	0	0.2	0.13	5.97	0.92	0.62	1.3	0	0.02	0.01	1000	955.67	630.73
1.1	0.28	0	0.2	0.13	5.97	0.92	0.62	1.3	0	0.02	0.01	1000	857.08	634.59
1.1	0.28	0	0.2	0.13	5.97	0.92	0.62	1.3	0	0.02	0.01	1000	771.2	639.06
1.1	0.28	0	0.2	0.13	5.97	0.92	0.62	1.3	0	0.02	0.01	1000	691.64	642.31
1.1	0.28	0	0.2	0.13	5.97	0.92	0.62	1.3	0	0.02	0.01	1000	622.34	646.17
1.1	0.28	0	0.2	0.13	5.97	0.92	0.62	1.3	0	0.02	0.01	1000	558.13	650.84
1.1	0.28	0	0.2	0.13	5.97	0.92	0.62	1.3	0	0.02	0.01	1000	508.88	655.31
1.1	0.28	0	0.2	0.13	5.97	0.92	0.62	1.3	0	0.02	0.01	1000	459.4	659.98
1.1	0.28	0	0.2	0.13	5.97	0.92	0.62	1.3	0	0.02	0.01	1000	418.86	665.06
1.1	0.28	0	0.2	0.13	5.97	0.92	0.62	1.3	0	0.02	0.01	1000	380.64	670.34
1.1	0.28	0	0.2	0.13	5.97	0.92	0.62	1.3	0	0.02	0.01	1000	358.69	677.05
1.1	0.28	0	0.2	0.13	5.97	0.92	0.62	1.3	0	0.02	0.01	1000	331.38	683.34
1.1	0.28	0	0.2	0.13	5.97	0.92	0.62	1.3	0	0.02	0.01	1000	319.57	690.45
1.1	0.28	0	0.2	0.13	5.97	0.92	0.62	1.3	0	0.02	0.01	1000	309.2	698.58
1.1	0.28	0	0.2	0.13	5.97	0.92	0.62	1.3	0	0.02	0.01	1000	4790.05	598.84
1.1	0.28	0	0.2	0.13	5.97	0.92	0.62	1.3	0	0.02	0.01	1000	4221.19	601.28
1.1	0.28	0	0.2	0.13	5.97	0.92	0.62	1.3	0	0.02	0.01	1000	3648.24	602.7
1.1	0.28	0	0.2	0.13	5.97	0.92	0.62	1.3	0	0.02	0.01	1000	3173.56	604.73
1.1	0.28	0	0.2	0.13	5.97	0.92	0.62	1.3	0	0.02	0.01	1000	2833.18	606.76
1.1	0.28	0	0.2	0.13	5.97	0.92	0.62	1.3	0	0.02	0.01	1000	2545.75	609.2
1.1	0.28	0	0.2	0.13	5.97	0.92	0.62	1.3	0	0.02	0.01	1000	2250.7	611.23
1.1	0.28	0	0.2	0.13	5.97	0.92	0.62	1.3	0	0.02	0.01	1000	1977	613.47
1.1	0.28	0	0.2	0.13	5.97	0.92	0.62	1.3	0	0.02	0.01	1000	1753.54	615.91
1.1	0.28	0	0.2	0.13	5.97	0.92	0.62	1.3	0	0.02	0.01	1000	1520.45	619.16
1.1	0.28	0	0.2	0.13	5.97	0.92	0.62	1.3	0	0.02	0.01	1000	1375.09	622
1.1	0.28	0	0.2	0.13	5.97	0.92	0.62	1.3	0	0.02	0.01	1000	1219.67	624.44
1.1	0.28	0	0.2	0.13	5.97	0.92	0.62	1.3	0	0.02	0.01	1000	1078.31	628.3
1.15	0	0	0	0	7	0	0.7	1.5	0	0	0	1025	256.56	677.33
1.15	0	0	0	0	7	0	0.7	1.5	0	0	0	1025	269.48	690.96
1.15	0	0	0	0	7	0	0.7	1.5	0	0	0	1025	302.86	702.01
1.15	0	0	0	0	7	0	0.7	1.5	0	0	0	1025	353.15	713.06
1.15	0	0	0	0	7	0	0.7	1.5	0	0	0	1025	422.03	722.27
1.15	0	0	0	0	7	0	0.7	1.5	0	0	0	1025	520.09	726.69
1.15	0	0	0	0	7	0	0.7	1.5	0	0	0	1025	633.11	730.74
1.15	0	0	0	0	7	0	0.7	1.5	0	0	0	1025	809.51	735.16
1.15	0	0	0	0	7	0	0.7	1.5	0	0	0	1025	961.49	738.1
1.15	0	0	0	0	7	0	0.7	1.5	0	0	0	1025	1114.28	742.89
1.15	0	0	0	0	7	0	0.7	1.5	0	0	0	1025	1416.03	745.47
1.15	0	0	0	0	7	0	0.7	1.5	0	0	0	1025	1777.51	746.94
1.15	0	0	0	0	7	0	0.7	1.5	0	0	0	1025	2190.52	749.15
1.15	0	0	0	0	7	0	0.7	1.5	0	0	0	1025	2716.13	749.89
1.15	0	0	0	0	7	0	0.7	1.5	0	0	0	1025	3326.72	751.73
1.15	0	0	0	0	7	0	0.7	1.5	0	0	0	1025	4201.71	752.1
1.15	0	0	0	0	7	0	0.7	1.5	0	0	0	1025	5339.54	754.31
1.15	0	0	0	0	7	0	0.7	1.5	0	0	0	1025	6869.4	754.31
1.15	0	0	0	0	7	0	0.7	1.5	0	0	0	1025	8676.17	756.15
1.15	0	0	0	0	7	0	0.7	1.5	0	0	0	1025	10626.59	755.78
1.15	0	0	0	0	7	0	0.7	1.5	0	0	0	1025	955.6	578.62
1.15	0	0	0	0	7	0	0.7	1.5	0	0	0	1025	775.43	584.51
1.15	0	0	0	0	7	0	0.7	1.5	0	0	0	1025	637.01	589.3
1.15	0	0	0	0	7	0	0.7	1.5	0	0	0	1025	523.3	596.3
1.15	0	0	0	0	7	0	0.7	1.5	0	0	0	1025	424.63	605.88
1.15	0	0	0	0	7	0	0.7	1.5	0	0	0	1025	361.93	615.45
1.15	0	0	0	0	7	0	0.7	1.5	0	0	0	1025	318.12	626.5
1.15	0	0	0	0	7	0	0.7	1.5	0	0	0	1025	272.82	637.92
1.15	0	0	0	0	7	0	0.7	1.5	0	0	0	1025	258.14	650.44
1.15	0	0	0	0	7	0	0.7	1.5	0	0	0	1025	256.56	664.07
1.15	0	0	0	0	7	0	0.7	1.5	0	0	0	1025	14717.47	557.62
1.15	0	0	0	0	7	0	0.7	1.5	0	0	0	1025	11796.72	559.47
1.15	0	0	0	0	7	0	0.7	1.5	0	0	0	1025	9282.89	560.57
1.15	0	0	0	0	7	0	0.7	1.5	0	0	0	1025	7215.53	561.68
1.15	0	0	0	0	7	0	0.7	1.5	0	0	0	1025	5712.93	562.04
1.15	0	0	0	0	7	0	0.7	1.5	0	0	0	1025	4551.12	563.89
1.15	0	0	0	0	7	0	0.7	1.5	0	0	0	1025	3647.93	564.62
1.15	0	0	0	0	7	0	0.7	1.5	0	0	0	1025	2923.98	566.83
1.15	0	0	0	0	7	0	0.7	1.5	0	0	0	1025	2402.02	569.04
1.15	0	0	0	0	7	0	0.7	1.5	0	0	0	1025	1901.81	571.62
1.15	0	0	0	0	7	0	0.7	1.5	0	0	0	1025	1469.21	574.2
1.15	0	0	0	0	7	0	0.7	1.5	0	0	0	1025	1177.64	578.25
1.18	0.28	0	0.6	0.07	3.81	1.1	0.94	2.32	0	0.02	0.01	960	107.45	702.67
1.18	0.28	0	0.6	0.07	3.81	1.1	0.94	2.32	0	0.02	0.01	960	113.13	710.28
1.18	0.28	0	0.6	0.07	3.81	1.1	0.94	2.32	0	0.02	0.01	960	122.6	716.87
1.18	0.28	0	0.6	0.07	3.81	1.1	0.94	2.32	0	0.02	0.01	960	135.02	723.04
1.18	0.28	0	0.6	0.07	3.81	1.1	0.94	2.32	0	0.02	0.01	960	158.06	727.78
1.18	0.28	0	0.6	0.07	3.81	1.1	0.94	2.32	0	0.02	0.01	960	176.89	732.3
1.18	0.28	0	0.6	0.07	3.81	1.1	0.94	2.32	0	0.02	0.01	960	201.17	736.21
1.18	0.28	0	0.6	0.07	3.81	1.1	0.94	2.32	0	0.02	0.01	960	228.78	739.71
1.18	0.28	0	0.6	0.07	3.81	1.1	0.94	2.32	0	0.02	0.01	960	259.36	742.39
1.18	0.28	0	0.6	0.07	3.81	1.1	0.94	2.32	0	0.02	0.01	960	291.19	745.06
1.18	0.28	0	0.6	0.07	3.81	1.1	0.94	2.32	0	0.02	0.01	960	332.23	747.33
1.18	0.28	0	0.6	0.07	3.81	1.1	0.94	2.32	0	0.02	0.01	960	377.83	748.97
1.18	0.28	0	0.6	0.07	3.81	1.1	0.94	2.32	0	0.02	0.01	960	425.57	751.24
1.18	0.26	0	0.68	0	3.75	0.99	0.91	2.22	0	0.02	0.01	1030	152.57	709.43
1.18	0.26	0	0.68	0	3.75	0.99	0.91	2.22	0	0.02	0.01	1030	185.09	717.14
1.18	0.26	0	0.68	0	3.75	0.99	0.91	2.22	0	0.02	0.01	1030	225.98	724.07
1.18	0.26	0	0.68	0	3.75	0.99	0.91	2.22	0	0.02	0.01	1030	284.94	729.85
1.18	0.26	0	0.68	0	3.75	0.99	0.91	2.22	0	0.02	0.01	1030	352.41	736.79
1.18	0.26	0	0.68	0	3.75	0.99	0.91	2.22	0	0.02	0.01	1030	435.85	741.03
1.18	0.26	0	0.68	0	3.75	0.99	0.91	2.22	0	0.02	0.01	1030	535.59	744.11
1.18	0.26	0	0.68	0	3.75	0.99	0.91	2.22	0	0.02	0.01	1030	658.15	748.35
1.18	0.26	0	0.68	0	3.75	0.99	0.91	2.22	0	0.02	0.01	1030	824.54	751.44
1.18	0.26	0	0.68	0	3.75	0.99	0.91	2.22	0	0.02	0.01	1030	981.12	753.75
1.18	0.26	0	0.68	0	3.75	0.99	0.91	2.22	0	0.02	0.01	1030	1213.42	756.45
1.18	0.26	0	0.68	0	3.75	0.99	0.91	2.22	0	0.02	0.01	1030	1462.57	758.76
1.18	0.26	0	0.68	0	3.75	0.99	0.91	2.22	0	0.02	0.01	1030	1751.55	760.3
1.18	0.26	0	0.68	0	3.75	0.99	0.91	2.22	0	0.02	0.01	1030	2084.18	760.68
1.18	0.26	0	0.68	0	3.75	0.99	0.91	2.22	0	0.02	0.01	1030	2528.34	762.61
1.18	0.28	0	0.6	0.07	3.81	1.1	0.94	2.32	0	0.02	0.01	960	553.98	620.14
1.18	0.28	0	0.6	0.07	3.81	1.1	0.94	2.32	0	0.02	0.01	960	482.44	624.26
1.18	0.28	0	0.6	0.07	3.81	1.1	0.94	2.32	0	0.02	0.01	960	429.7	627.76
1.18	0.28	0	0.6	0.07	3.81	1.1	0.94	2.32	0	0.02	0.01	960	381.49	632.28
1.18	0.28	0	0.6	0.07	3.81	1.1	0.94	2.32	0	0.02	0.01	960	332.23	635.78
1.18	0.28	0	0.6	0.07	3.81	1.1	0.94	2.32	0	0.02	0.01	960	296.86	639.07
1.18	0.28	0	0.6	0.07	3.81	1.1	0.94	2.32	0	0.02	0.01	960	266.97	642.99
1.18	0.28	0	0.6	0.07	3.81	1.1	0.94	2.32	0	0.02	0.01	960	240.09	645.87
1.18	0.28	0	0.6	0.07	3.81	1.1	0.94	2.32	0	0.02	0.01	960	215.92	648.95
1.18	0.28	0	0.6	0.07	3.81	1.1	0.94	2.32	0	0.02	0.01	960	190.47	651.42
1.18	0.28	0	0.6	0.07	3.81	1.1	0.94	2.32	0	0.02	0.01	960	169.65	655.54
1.18	0.28	0	0.6	0.07	3.81	1.1	0.94	2.32	0	0.02	0.01	960	156.54	659.45
1.18	0.28	0	0.6	0.07	3.81	1.1	0.94	2.32	0	0.02	0.01	960	143.52	662.95
1.18	0.28	0	0.6	0.07	3.81	1.1	0.94	2.32	0	0.02	0.01	960	131.59	666.86
1.18	0.28	0	0.6	0.07	3.81	1.1	0.94	2.32	0	0.02	0.01	960	121.03	672.21
1.18	0.28	0	0.6	0.07	3.81	1.1	0.94	2.32	0	0.02	0.01	960	111.68	678.79
1.18	0.28	0	0.6	0.07	3.81	1.1	0.94	2.32	0	0.02	0.01	960	107.11	685.38
1.18	0.28	0	0.6	0.07	3.81	1.1	0.94	2.32	0	0.02	0.01	960	105.4	694.44
1.18	0.26	0	0.68	0	3.75	0.99	0.91	2.22	0	0.02	0.01	1030	763.22	610
1.18	0.26	0	0.68	0	3.75	0.99	0.91	2.22	0	0.02	0.01	1030	637.3	615.78
1.18	0.26	0	0.68	0	3.75	0.99	0.91	2.22	0	0.02	0.01	1030	525.34	621.56
1.18	0.26	0	0.68	0	3.75	0.99	0.91	2.22	0	0.02	0.01	1030	435.85	629.27
1.18	0.26	0	0.68	0	3.75	0.99	0.91	2.22	0	0.02	0.01	1030	352.41	637.36
1.18	0.26	0	0.68	0	3.75	0.99	0.91	2.22	0	0.02	0.01	1030	294.27	645.45
1.18	0.26	0	0.68	0	3.75	0.99	0.91	2.22	0	0.02	0.01	1030	237.93	655.47
1.18	0.26	0	0.68	0	3.75	0.99	0.91	2.22	0	0.02	0.01	1030	201.25	665.49
1.18	0.26	0	0.68	0	3.75	0.99	0.91	2.22	0	0.02	0.01	1030	171.32	675.13
1.18	0.26	0	0.68	0	3.75	0.99	0.91	2.22	0	0.02	0.01	1030	148.69	685.53
1.18	0.26	0	0.68	0	3.75	0.99	0.91	2.22	0	0.02	0.01	1030	136.75	697.09
1.2	0.3	0	0.3	0	4.1	5	3.4	6.4	10.2	0	0	1225	2157.61	739.46
1.2	0.3	0	0.3	0	4.1	5	3.4	6.4	10.2	0	0	1225	2260.39	746.33
1.2	0.3	0	0.3	0	4.1	5	3.4	6.4	10.2	0	0	1225	2472.63	752.66
1.2	0.3	0	0.3	0	4.1	5	3.4	6.4	10.2	0	0	1225	2686.88	757.36
1.2	0.3	0	0.3	0	4.1	5	3.4	6.4	10.2	0	0	1225	2968.63	764.05
1.2	0.3	0	0.3	0	4.1	5	3.4	6.4	10.2	0	0	1225	3290.84	769.3
1.2	0.3	0	0.3	0	4.1	5	3.4	6.4	10.2	0	0	1225	3696.86	773.63
1.2	0.3	0	0.3	0	4.1	5	3.4	6.4	10.2	0	0	1225	4293.33	778.15
1.2	0.3	0	0.3	0	4.1	5	3.4	6.4	10.2	0	0	1225	4791.06	783.58
1.2	0.3	0	0.3	0	4.1	5	3.4	6.4	10.2	0	0	1225	5328.77	787.19
1.2	0.3	0	0.3	0	4.1	5	3.4	6.4	10.2	0	0	1225	6086.53	790.63
1.2	0.3	0	0.3	0	4.1	5	3.4	6.4	10.2	0	0	1225	7068.56	793.88
1.2	0.3	0	0.3	0	4.1	5	3.4	6.4	10.2	0	0	1225	7888.04	797.86
1.2	0.3	0	0.3	0	4.1	5	3.4	6.4	10.2	0	0	1225	8802.53	802.2
1.2	0.3	0	0.3	0	4.1	5	3.4	6.4	10.2	0	0	1225	9888.56	805.46
1.2	0.3	0	0.3	0	4.1	5	3.4	6.4	10.2	0	0	1225	11071.71	807.45
1.2	0.3	0	0.3	0	4.1	5	3.4	6.4	10.2	0	0	1225	12520.66	809.61
1.2	0.3	0	0.3	0	4.1	5	3.4	6.4	10.2	0	0	1225	14540.8	813.95
1.2	0.3	0	0.3	0	4.1	5	3.4	6.4	10.2	0	0	1225	16608.55	816.85
1.2	0.3	0	0.3	0	4.1	5	3.4	6.4	10.2	0	0	1225	8890.75	666.05
1.2	0.3	0	0.3	0	4.1	5	3.4	6.4	10.2	0	0	1225	7914.31	668.95
1.2	0.3	0	0.3	0	4.1	5	3.4	6.4	10.2	0	0	1225	7068.56	671.66
1.2	0.3	0	0.3	0	4.1	5	3.4	6.4	10.2	0	0	1225	6271.37	675.09
1.2	0.3	0	0.3	0	4.1	5	3.4	6.4	10.2	0	0	1225	5582.6	678.17
1.2	0.3	0	0.3	0	4.1	5	3.4	6.4	10.2	0	0	1225	4920.18	681.78
1.2	0.3	0	0.3	0	4.1	5	3.4	6.4	10.2	0	0	1225	4468.04	685.04
1.2	0.3	0	0.3	0	4.1	5	3.4	6.4	10.2	0	0	1225	3990.57	688.29
1.2	0.3	0	0.3	0	4.1	5	3.4	6.4	10.2	0	0	1225	3672.36	691.55
1.2	0.3	0	0.3	0	4.1	5	3.4	6.4	10.2	0	0	1225	3323.82	694.8
1.2	0.3	0	0.3	0	4.1	5	3.4	6.4	10.2	0	0	1225	3048.63	698.96
1.2	0.3	0	0.3	0	4.1	5	3.4	6.4	10.2	0	0	1225	2722.85	704.57
1.2	0.3	0	0.3	0	4.1	5	3.4	6.4	10.2	0	0	1225	2472.63	709.63
1.2	0.3	0	0.3	0	4.1	5	3.4	6.4	10.2	0	0	1225	2283.04	715.96
1.2	0.3	0	0.3	0	4.1	5	3.4	6.4	10.2	0	0	1225	2201.07	723.19
1.2	0.3	0	0.3	0	4.1	5	3.4	6.4	10.2	0	0	1225	2150.45	730.96
1.23	0	0	0	0	4.02	0	3.6	12.51	0	0	0	1260	544.43	753.67
1.23	0	0	0	0	4.02	0	3.6	12.51	0	0	0	1260	570.35	760.36
1.23	0	0	0	0	4.02	0	3.6	12.51	0	0	0	1260	609.54	766.69
1.23	0	0	0	0	4.02	0	3.6	12.51	0	0	0	1260	664.53	771.52
1.23	0	0	0	0	4.02	0	3.6	12.51	0	0	0	1260	741.54	776.36
1.23	0	0	0	0	4.02	0	3.6	12.51	0	0	0	1260	808.45	780.26
1.23	0	0	0	0	4.02	0	3.6	12.51	0	0	0	1260	890.22	784.17
1.23	0	0	0	0	4.02	0	3.6	12.51	0	0	0	1260	986.8	787.33
1.23	0	0	0	0	4.02	0	3.6	12.51	0	0	0	1260	1031.46	789.49
1.23	0	0	0	0	4.02	0	3.6	12.51	0	0	0	1260	1167.49	792.8
1.23	0	0	0	0	4.02	0	3.6	12.51	0	0	0	1260	1303.39	795.2
1.23	0	0	0	0	4.02	0	3.6	12.51	0	0	0	1260	1420.49	797.95
1.23	0	0	0	0	4.02	0	3.6	12.51	0	0	0	1260	1602.3	802
1.23	0	0	0	0	4.02	0	3.6	12.51	0	0	0	1260	986.8	698.81
1.23	0	0	0	0	4.02	0	3.6	12.51	0	0	0	1260	917.24	703.64
1.23	0	0	0	0	4.02	0	3.6	12.51	0	0	0	1260	846.94	708.48
1.23	0	0	0	0	4.02	0	3.6	12.51	0	0	0	1260	782.03	713.5
1.23	0	0	0	0	4.02	0	3.6	12.51	0	0	0	1260	724.49	717.96
1.23	0	0	0	0	4.02	0	3.6	12.51	0	0	0	1260	677.91	722.98
[truncated: 992 more rows]
