# Supplementary material for: A Knowledge Transfer Framework for General Alloy Materials Properties Prediction
Source: Materials (Basel). 2022 Oct 24;15(21):7442. doi: 10.3390/ma15217442 (PMC9654329; doi:10.3390/ma15217442)
Supplement: Supplementary file 1 [file materials-15-07442-s001.zip › TTT_sim.csv]

C	Mn	Cu	Si	Ni	Cr	Mo	V	W	Co	P	S	AT	t	T
0.3	0	0	1	0.5	3	0	0.2	8.5	0	0	0	1175	5154.61	809
0.3	0	0	1	0.5	3	0	0.2	8.5	0	0	0	1175	2639.78	799
0.3	0	0	1	0.5	3	0	0.2	8.5	0	0	0	1175	1678.34	789
0.3	0	0	1	0.5	3	0	0.2	8.5	0	0	0	1175	1213.56	779
0.3	0	0	1	0.5	3	0	0.2	8.5	0	0	0	1175	956.3	769
0.3	0	0	1	0.5	3	0	0.2	8.5	0	0	0	1175	801.82	759
0.3	0	0	1	0.5	3	0	0.2	8.5	0	0	0	1175	704.85	749
0.3	0	0	1	0.5	3	0	0.2	8.5	0	0	0	1175	643.3	739
0.3	0	0	1	0.5	3	0	0.2	8.5	0	0	0	1175	605.46	729
0.3	0	0	1	0.5	3	0	0.2	8.5	0	0	0	1175	584.81	719
0.3	0	0	1	0.5	3	0	0.2	8.5	0	0	0	1175	577.6	709
0.3	0	0	1	0.5	3	0	0.2	8.5	0	0	0	1175	581.74	699
0.3	0	0	1	0.5	3	0	0.2	8.5	0	0	0	1175	596.23	689
0.3	0	0	1	0.5	3	0	0.2	8.5	0	0	0	1175	620.8	679
0.3	0	0	1	0.5	3	0	0.2	8.5	0	0	0	1175	655.81	669
0.3	0	0	1	0.5	3	0	0.2	8.5	0	0	0	1175	702.16	659
0.3	0	0	1	0.5	3	0	0.2	8.5	0	0	0	1175	761.29	649
0.3	0	0	1	0.5	3	0	0.2	8.5	0	0	0	1175	835.27	639
0.3	0	0	1	0.5	3	0	0.2	8.5	0	0	0	1175	926.9	629
0.3	0	0	1	0.5	3	0	0.2	8.5	0	0	0	1175	1039.83	619
0.3	0	0	1	0.5	3	0	0.2	8.5	0	0	0	1175	1178.89	609
0.3	0	0	1	0.5	3	0	0.2	8.5	0	0	0	1175	1350.35	599
0.3	0	0	1	0.5	3	0	0.2	8.5	0	0	0	1175	1562.37	589
0.3	0	0	1	0.5	3	0	0.2	8.5	0	0	0	1175	1825.67	579
0.3	0	0	1	0.5	3	0	0.2	8.5	0	0	0	1175	2154.36	569
0.3	0	0	1	0.5	3	0	0.2	8.5	0	0	0	1175	2567.11	559
0.3	0	0	1	0.5	3	0	0.2	8.5	0	0	0	1175	3088.83	549
0.3	0	0	1	0.5	3	0	0.2	8.5	0	0	0	1175	3752.95	539
0.3	0	0	1	0.5	3	0	0.2	8.5	0	0	0	1175	4604.73	529
0.3	0	0	1	0.5	3	0	0.2	8.5	0	0	0	1175	5705.92	519
0.3	0	0	1	0.5	3	0	0.2	8.5	0	0	0	1175	7141.42	509
0.3	0	0	1	0.5	3	0	0.2	8.5	0	0	0	1175	9029.11	499
0.3	0	0	1	0.5	3	0	0.2	8.5	0	0	0	1175	11534	489
0.3	0	0	1	0.5	3	0	0.2	8.5	0	0	0	1175	14889.3	479
0.3	0	0	1	0.5	2	0	0.2	8	0	0	0	1175	35326.6	809
0.3	0	0	1	0.5	2	0	0.2	8	0	0	0	1175	7969.52	799
0.3	0	0	1	0.5	2	0	0.2	8	0	0	0	1175	3546	789
0.3	0	0	1	0.5	2	0	0.2	8	0	0	0	1175	2093.73	779
0.3	0	0	1	0.5	2	0	0.2	8	0	0	0	1175	1446.75	769
0.3	0	0	1	0.5	2	0	0.2	8	0	0	0	1175	1105.95	759
0.3	0	0	1	0.5	2	0	0.2	8	0	0	0	1175	907.6	749
0.3	0	0	1	0.5	2	0	0.2	8	0	0	0	1175	785.38	739
0.3	0	0	1	0.5	2	0	0.2	8	0	0	0	1175	708.4	729
0.3	0	0	1	0.5	2	0	0.2	8	0	0	0	1175	660.82	719
0.3	0	0	1	0.5	2	0	0.2	8	0	0	0	1175	633.97	709
0.3	0	0	1	0.5	2	0	0.2	8	0	0	0	1175	622.96	699
0.3	0	0	1	0.5	2	0	0.2	8	0	0	0	1175	625.07	689
0.3	0	0	1	0.5	2	0	0.2	8	0	0	0	1175	638.93	679
0.3	0	0	1	0.5	2	0	0.2	8	0	0	0	1175	664.1	669
0.3	0	0	1	0.5	2	0	0.2	8	0	0	0	1175	700.88	659
0.3	0	0	1	0.5	2	0	0.2	8	0	0	0	1175	750.2	649
0.3	0	0	1	0.5	2	0	0.2	8	0	0	0	1175	813.64	639
0.3	0	0	1	0.5	2	0	0.2	8	0	0	0	1175	893.5	629
0.3	0	0	1	0.5	2	0	0.2	8	0	0	0	1175	922.87	619
0.3	0	0	1	0.5	2	0	0.2	8	0	0	0	1175	1115.91	609
0.3	0	0	1	0.5	2	0	0.2	8	0	0	0	1175	1268.03	599
0.3	0	0	1	0.5	2	0	0.2	8	0	0	0	1175	1456.37	589
0.3	0	0	1	0.5	2	0	0.2	8	0	0	0	1175	1690.26	579
0.3	0	0	1	0.5	2	0	0.2	8	0	0	0	1175	1982	569
0.3	0	0	1	0.5	2	0	0.2	8	0	0	0	1175	2347.87	559
0.3	0	0	1	0.5	2	0	0.2	8	0	0	0	1175	2809.55	549
0.3	0	0	1	0.5	2	0	0.2	8	0	0	0	1175	3996.13	539
0.3	0	0	1	0.5	2	0	0.2	8	0	0	0	1175	4146.87	529
0.3	0	0	1	0.5	2	0	0.2	8	0	0	0	1175	5115.31	519
0.3	0	0	1	0.5	2	0	0.2	8	0	0	0	1175	6374.93	509
0.3	0	0	1	0.5	2	0	0.2	8	0	0	0	1175	8027.57	499
0.3	0	0	1	0.5	2	0	0.2	8	0	0	0	1175	10215.6	489
0.3	0	0	1	0.5	2	0	0.2	8	0	0	0	1175	13139.8	479
0.3	0	0	1	0.5	2	0	0.2	8	0	0	0	1175	17086.6	469
0.3	0	0	1	0.5	2	0	0.2	8	0	0	0	1175	22468.1	459
0.3	0	0	1	0.5	5	0	0.2	10	0	0	0	1175	29623.4	846
0.3	0	0	1	0.5	5	0	0.2	10	0	0	0	1175	7324.94	836
0.3	0	0	1	0.5	5	0	0.2	10	0	0	0	1175	3384.7	826
0.3	0	0	1	0.5	5	0	0.2	10	0	0	0	1175	2039.33	816
0.3	0	0	1	0.5	5	0	0.2	10	0	0	0	1175	1425.62	806
0.3	0	0	1	0.5	5	0	0.2	10	0	0	0	1175	1096.83	796
0.3	0	0	1	0.5	5	0	0.2	10	0	0	0	1175	902.77	786
0.3	0	0	1	0.5	5	0	0.2	10	0	0	0	1175	781.5	776
0.3	0	0	1	0.5	5	0	0.2	10	0	0	0	1175	703	766
0.3	0	0	1	0.5	5	0	0.2	10	0	0	0	1175	654.34	756
0.3	0	0	1	0.5	5	0	0.2	10	0	0	0	1175	624.82	746
0.3	0	0	1	0.5	5	0	0.2	10	0	0	0	1175	610.36	736
0.3	0	0	1	0.5	5	0	0.2	10	0	0	0	1175	608.15	726
0.3	0	0	1	0.5	5	0	0.2	10	0	0	0	1175	616.66	716
0.3	0	0	1	0.5	5	0	0.2	10	0	0	0	1175	635.22	706
0.3	0	0	1	0.5	5	0	0.2	10	0	0	0	1175	663.79	696
0.3	0	0	1	0.5	5	0	0.2	10	0	0	0	1175	702.88	686
0.3	0	0	1	0.5	5	0	0.2	10	0	0	0	1175	753.49	676
0.3	0	0	1	0.5	5	0	0.2	10	0	0	0	1175	817.17	666
0.3	0	0	1	0.5	5	0	0.2	10	0	0	0	1175	896.03	656
0.3	0	0	1	0.5	5	0	0.2	10	0	0	0	1175	992.89	646
0.3	0	0	1	0.5	5	0	0.2	10	0	0	0	1175	111.42	636
0.3	0	0	1	0.5	5	0	0.2	10	0	0	0	1175	1256.39	626
0.3	0	0	1	0.5	5	0	0.2	10	0	0	0	1175	1433.94	616
0.3	0	0	1	0.5	5	0	0.2	10	0	0	0	1175	1652.04	606
0.3	0	0	1	0.5	5	0	0.2	10	0	0	0	1175	1921.03	596
0.3	0	0	1	0.5	5	0	0.2	10	0	0	0	1175	2254.41	586
0.3	0	0	1	0.5	5	0	0.2	10	0	0	0	1175	2669.91	576
0.3	0	0	1	0.5	5	0	0.2	10	0	0	0	1175	3190.93	566
0.3	0	0	1	0.5	5	0	0.2	10	0	0	0	1175	3848.62	556
0.3	0	0	1	0.5	5	0	0.2	10	0	0	0	1175	4684.69	546
0.3	0	0	1	0.5	5	0	0.2	10	0	0	0	1175	5755.42	536
0.3	0	0	1	0.5	5	0	0.2	10	0	0	0	1175	7137.41	526
0.3	0	0	1	0.5	5	0	0.2	10	0	0	0	1175	8935.69	516
0.3	0	0	1	0.5	5	0	0.2	10	0	0	0	1175	11295.6	506
0.3	0	0	1	0.5	5	0	0.2	10	0	0	0	1175	14419.8	496
0.3	0	0	1	0.5	5	0	0.2	10	0	0	0	1175	18593.8	486
0.3	0	0	1	0.5	5	0	0.2	10	0	0	0	1175	24223.6	476
0.3	0	0	1	0.5	5	0	0.2	10	0	0	0	1175	31892.1	466
0.3	0	0	1	0.5	5	0	0.2	10	0	0	0	1175	42444.4	456
0.3	0	0	1	0.5	5	0	0.2	10	0	0	0	1175	57119.8	446
0.3	0	0	1	0.5	5	0	0.2	10	0	0	0	1175	77754.7	436
0.3	0	0	0.1	0	3	0	0.2	10	0	0	0	1120	46971	792
0.3	0	0	0.1	0	3	0	0.2	10	0	0	0	1120	23447.4	782
0.3	0	0	0.1	0	3	0	0.2	10	0	0	0	1120	14735.6	772
0.3	0	0	0.1	0	3	0	0.2	10	0	0	0	1120	10598.8	762
0.3	0	0	0.1	0	3	0	0.2	10	0	0	0	1120	8336.92	752
0.3	0	0	0.1	0	3	0	0.2	10	0	0	0	1120	6992.6	742
0.3	0	0	0.1	0	3	0	0.2	10	0	0	0	1120	6157.97	732
0.3	0	0	0.1	0	3	0	0.2	10	0	0	0	1120	5636.29	722
0.3	0	0	0.1	0	3	0	0.2	10	0	0	0	1120	5324.36	712
0.3	0	0	0.1	0	3	0	0.2	10	0	0	0	1120	5165.12	702
0.3	0	0	0.1	0	3	0	0.2	10	0	0	0	1120	5126.49	692
0.3	0	0	0.1	0	3	0	0.2	10	0	0	0	1120	5191.23	682
0.3	0	0	0.1	0	3	0	0.2	10	0	0	0	1120	5351.7	672
0.3	0	0	0.1	0	3	0	0.2	10	0	0	0	1120	5607.23	662
0.3	0	0	0.1	0	3	0	0.2	10	0	0	0	1120	5962.92	652
0.3	0	0	0.1	0	3	0	0.2	10	0	0	0	1120	6429.25	642
0.3	0	0	0.1	0	3	0	0.2	10	0	0	0	1120	7022.31	632
0.3	0	0	0.1	0	3	0	0.2	10	0	0	0	1120	7764.61	622
0.3	0	0	0.1	0	3	0	0.2	10	0	0	0	1120	8686.38	612
0.3	0	0	0.1	0	3	0	0.2	10	0	0	0	1120	9827.59	602
0.3	0	0	0.1	0	3	0	0.2	10	0	0	0	1120	11240.7	592
0.3	0	0	0.1	0	3	0	0.2	10	0	0	0	1120	12994.6	582
0.3	0	0	0.1	0	3	0	0.2	10	0	0	0	1120	15179.7	572
0.3	0	0	0.1	0	3	0	0.2	10	0	0	0	1120	17915.9	562
0.3	0	0	0.1	0	3	0	0.2	10	0	0	0	1120	21362.2	552
0.3	0	0	0.1	0	3	0	0.2	10	0	0	0	1120	25731.7	542
0.3	0	0	0.1	0	3	0	0.2	10	0	0	0	1120	31311.5	532
0.3	0	0	0.1	0	3	0	0.2	10	0	0	0	1120	38491.8	522
0.3	0	0	0.1	0	3	0	0.2	10	0	0	0	1120	47806.9	512
0.3	0	0	0.1	0	3	0	0.2	10	0	0	0	1120	59995.5	502
0.3	0	0	0.1	0	3	0	0.4	8.5	0	0	0	1120	48615.5	805
0.3	0	0	0.1	0	3	0	0.4	8.5	0	0	0	1120	20887.7	795
0.3	0	0	0.1	0	3	0	0.4	8.5	0	0	0	1120	12096.1	785
0.3	0	0	0.1	0	3	0	0.4	8.5	0	0	0	1120	8250.5	775
0.3	0	0	0.1	0	3	0	0.4	8.5	0	0	0	1120	6246.08	765
0.3	0	0	0.1	0	3	0	0.4	8.5	0	0	0	1120	5086.05	755
0.3	0	0	0.1	0	3	0	0.4	8.5	0	0	0	1120	4372.27	745
0.3	0	0	0.1	0	3	0	0.4	8.5	0	0	0	1120	3638.59	735
0.3	0	0	0.1	0	3	0	0.4	8.5	0	0	0	1120	3638.59	725
0.3	0	0	0.1	0	3	0	0.4	8.5	0	0	0	1120	3473.95	715
0.3	0	0	0.1	0	3	0	0.4	8.5	0	0	0	1120	3398.19	705
0.3	0	0	0.1	0	3	0	0.4	8.5	0	0	0	1120	3394.99	695
0.3	0	0	0.1	0	3	0	0.4	8.5	0	0	0	1120	3455.78	685
0.3	0	0	0.1	0	3	0	0.4	8.5	0	0	0	1120	3577.31	675
0.3	0	0	0.1	0	3	0	0.4	8.5	0	0	0	1120	3760.3	665
0.3	0	0	0.1	0	3	0	0.4	8.5	0	0	0	1120	4008.95	655
0.3	0	0	0.1	0	3	0	0.4	8.5	0	0	0	1120	4330.83	645
0.3	0	0	0.1	0	3	0	0.4	8.5	0	0	0	1120	4737.07	635
0.3	0	0	0.1	0	3	0	0.4	8.5	0	0	0	1120	5243.02	625
0.3	0	0	0.1	0	3	0	0.4	8.5	0	0	0	1120	5869.08	615
0.3	0	0	0.1	0	3	0	0.4	8.5	0	0	0	1120	6642.08	605
0.3	0	0	0.1	0	3	0	0.4	8.5	0	0	0	1120	7597.14	595
0.3	0	0	0.1	0	3	0	0.4	8.5	0	0	0	1120	8780.2	585
0.3	0	0	0.1	0	3	0	0.4	8.5	0	0	0	1120	10251.6	575
0.3	0	0	0.1	0	3	0	0.4	8.5	0	0	0	1120	12090.8	565
0.3	0	0	0.1	0	3	0	0.4	8.5	0	0	0	1120	14403.3	555
0.3	0	0	0.1	0	3	0	0.4	8.5	0	0	0	1120	17330.2	545
0.3	0	0	0.1	0	3	0	0.4	8.5	0	0	0	1120	21061.1	535
0.3	0	0	0.1	0	3	0	0.4	8.5	0	0	0	1120	25853.2	525
0.3	0	0	0.1	0	3	0	0.4	8.5	0	0	0	1120	32057.8	515
0.3	0	0	0.1	0	3	0	0.4	8.5	0	0	0	1120	40159.6	505
0.3	0	0	0.1	0	3	0	0.2	6.5	0	0	0	1120	38635.4	791
0.3	0	0	0.1	0	3	0	0.2	6.5	0	0	0	1120	18351.4	781
0.3	0	0	0.1	0	3	0	0.2	6.5	0	0	0	1120	11192.2	771
0.3	0	0	0.1	0	3	0	0.2	6.5	0	0	0	1120	7884.52	761
0.3	0	0	0.1	0	3	0	0.2	6.5	0	0	0	1120	6105.79	751
0.3	0	0	0.1	0	3	0	0.2	6.5	0	0	0	1120	5058.34	741
0.3	0	0	0.1	0	3	0	0.2	6.5	0	0	0	1120	4409.61	731
0.3	0	0	0.1	0	3	0	0.2	6.5	0	0	0	1120	4001.69	721
0.3	0	0	0.1	0	3	0	0.2	6.5	0	0	0	1120	3752.52	711
0.3	0	0	0.1	0	3	0	0.2	6.5	0	0	0	1120	3616.97	701
0.3	0	0	0.1	0	3	0	0.2	6.5	0	0	0	1120	3569.59	691
0.3	0	0	0.1	0	3	0	0.2	6.5	0	0	0	1120	3596.36	681
0.3	0	0	0.1	0	3	0	0.2	6.5	0	0	0	1120	3690.61	671
0.3	0	0	0.1	0	3	0	0.2	6.5	0	0	0	1120	3850.82	661
0.3	0	0	0.1	0	3	0	0.2	6.5	0	0	0	1120	4079.65	651
0.3	0	0	0.1	0	3	0	0.2	6.5	0	0	0	1120	4383.49	641
0.3	0	0	0.1	0	3	0	0.2	6.5	0	0	0	1120	4772.62	631
0.3	0	0	0.1	0	3	0	0.2	6.5	0	0	0	1120	5261.65	621
0.3	0	0	0.1	0	3	0	0.2	6.5	0	0	0	1120	5870.33	611
0.3	0	0	0.1	0	3	0	0.2	6.5	0	0	0	1120	6624.9	601
0.3	0	0	0.1	0	3	0	0.2	6.5	0	0	0	1120	7559.86	591
0.3	0	0	0.1	0	3	0	0.2	6.5	0	0	0	1120	8720.52	581
0.3	0	0	0.1	0	3	0	0.2	6.5	0	0	0	1120	10166.5	571
0.3	0	0	0.1	0	3	0	0.2	6.5	0	0	0	1120	11976.7	561
0.3	0	0	0.1	0	3	0	0.2	6.5	0	0	0	1120	14255.9	551
0.3	0	0	0.1	0	3	0	0.2	6.5	0	0	0	1120	17144.4	541
0.3	0	0	0.1	0	3	0	0.2	6.5	0	0	0	1120	20831.2	531
0.3	0	0	0.1	0	3	0	0.2	6.5	0	0	0	1120	25573.1	521
0.3	0	0	0.1	0	3	0	0.2	6.5	0	0	0	1120	31721.8	511
0.3	0	0	0.1	0	3	0	0.2	6.5	0	0	0	1120	39763.5	501
0.3	0.4	0	0.4	0	2	0	0.3	8.5	0	0	0	1120	40116.7	783
0.3	0.4	0	0.4	0	2	0	0.3	8.5	0	0	0	1120	18836.5	773
0.3	0.4	0	0.4	0	2	0	0.3	8.5	0	0	0	1120	11521.3	763
0.3	0.4	0	0.4	0	2	0	0.3	8.5	0	0	0	1120	8106.95	753
0.3	0.4	0	0.4	0	2	0	0.3	8.5	0	0	0	1120	6276.49	743
0.3	0.4	0	0.4	0	2	0	0.3	8.5	0	0	0	1120	5201.7	733
0.3	0.4	0	0.4	0	2	0	0.3	8.5	0	0	0	1120	4538.37	723
0.3	0.4	0	0.4	0	2	0	0.3	8.5	0	0	0	1120	4123.46	713
0.3	0.4	0	0.4	0	2	0	0.3	8.5	0	0	0	1120	3872.49	703
0.3	0.4	0	0.4	0	2	0	0.3	8.5	0	0	0	1120	3739.17	693
0.3	0.4	0	0.4	0	2	0	0.3	8.5	0	0	0	1120	3697.52	683
0.3	0.4	0	0.4	0	2	0	0.3	8.5	0	0	0	1120	3733.47	673
0.3	0.4	0	0.4	0	2	0	0.3	8.5	0	0	0	1120	3840.54	663
0.3	0.4	0	0.4	0	2	0	0.3	8.5	0	0	0	1120	4017.7	653
0.3	0.4	0	0.4	0	2	0	0.3	8.5	0	0	0	1120	4268.32	643
0.3	0.4	0	0.4	0	2	0	0.3	8.5	0	0	0	1120	4599.88	633
0.3	0.4	0	0.4	0	2	0	0.3	8.5	0	0	0	1120	5024.07	623
0.3	0.4	0	0.4	0	2	0	0.3	8.5	0	0	0	1120	5557.41	613
0.3	0.4	0	0.4	0	2	0	0.3	8.5	0	0	0	1120	6222.24	603
0.3	0.4	0	0.4	0	2	0	0.3	8.5	0	0	0	1120	7048.21	593
0.3	0.4	0	0.4	0	2	0	0.3	8.5	0	0	0	1120	8074.44	583
0.3	0.4	0	0.4	0	2	0	0.3	8.5	0	0	0	1120	9352.46	573
0.3	0.4	0	0.4	0	2	0	0.3	8.5	0	0	0	1120	10950.4	563
0.3	0.4	0	0.4	0	2	0	0.3	8.5	0	0	0	1120	12958.6	553
0.3	0.4	0	0.4	0	2	0	0.3	8.5	0	0	0	1120	15497.9	543
0.3	0.4	0	0.4	0	2	0	0.3	8.5	0	0	0	1120	18730.7	533
0.3	0.4	0	0.4	0	2	0	0.3	8.5	0	0	0	1120	22877	523
0.3	0.4	0	0.4	0	2	0	0.3	8.5	0	0	0	1120	28237.7	513
0.3	0.4	0	0.4	0	2	0	0.3	8.5	0	0	0	1120	35226.8	503
0.3	0.4	0	0.4	0	2	0	0.3	8.5	0	0	0	1120	44420.3	493
0.3	0.6	0	0.4	0	2.5	0	0.3	8.5	0	0	0	1120	50158.7	788
0.3	0.6	0	0.4	0	2.5	0	0.3	8.5	0	0	0	1120	22202.4	778
0.3	0.6	0	0.4	0	2.5	0	0.3	8.5	0	0	0	1120	13062.5	768
0.3	0.6	0	0.4	0	2.5	0	0.3	8.5	0	0	0	1120	9005.5	758
0.3	0.6	0	0.4	0	2.5	0	0.3	8.5	0	0	0	1120	6875.24	748
0.3	0.6	0	0.4	0	2.5	0	0.3	8.5	0	0	0	1120	5639.28	738
0.3	0.6	0	0.4	0	2.5	0	0.3	8.5	0	0	0	1120	4880.5	728
0.3	0.6	0	0.4	0	2.5	0	0.3	8.5	0	0	0	1120	4405.05	718
0.3	0.6	0	0.4	0	2.5	0	0.3	8.5	0	0	0	1120	4113.77	708
0.3	0.6	0	0.4	0	2.5	0	0.3	8.5	0	0	0	1120	3952.67	698
0.3	0.6	0	0.4	0	2.5	0	0.3	8.5	0	0	0	1120	3891.45	688
0.3	0.6	0	0.4	0	2.5	0	0.3	8.5	0	0	0	1120	3913.42	678
0.3	0.6	0	0.4	0	2.5	0	0.3	8.5	0	0	0	1120	4010.45	668
0.3	0.6	0	0.4	0	2.5	0	0.3	8.5	0	0	0	1120	4180.42	658
0.3	0.6	0	0.4	0	2.5	0	0.3	8.5	0	0	0	1120	4425.88	648
0.3	0.6	0	0.4	0	2.5	0	0.3	8.5	0	0	0	1120	4753.66	638
0.3	0.6	0	0.4	0	2.5	0	0.3	8.5	0	0	0	1120	5174.91	628
0.3	0.6	0	0.4	0	2.5	0	0.3	8.5	0	0	0	1120	5705.54	618
0.3	0.6	0	0.4	0	2.5	0	0.3	8.5	0	0	0	1120	6367.25	608
0.3	0.6	0	0.4	0	2.5	0	0.3	8.5	0	0	0	1120	7188.85	598
0.3	0.6	0	0.4	0	2.5	0	0.3	8.5	0	0	0	1120	8208.34	588
0.3	0.6	0	0.4	0	2.5	0	0.3	8.5	0	0	0	1120	9475.7	578
0.3	0.6	0	0.4	0	2.5	0	0.3	8.5	0	0	0	1120	11056.9	568
0.3	0.6	0	0.4	0	2.5	0	0.3	8.5	0	0	0	1120	13039.1	558
0.3	0.6	0	0.4	0	2.5	0	0.3	8.5	0	0	0	1120	15538.7	548
0.3	0.6	0	0.4	0	2.5	0	0.3	8.5	0	0	0	1120	18711.4	538
0.3	0.6	0	0.4	0	2.5	0	0.3	8.5	0	0	0	1120	22767.6	528
0.3	0.6	0	0.4	0	2.5	0	0.3	8.5	0	0	0	1120	27993.9	518
0.3	0.6	0	0.4	0	2.5	0	0.3	8.5	0	0	0	1120	34783.3	508
0.3	0.6	0	0.4	0	2.5	0	0.3	8.5	0	0	0	1120	43680.2	498
0.3	0.6	0	0.4	0	2.5	0	0.3	8.5	0	0	0	1120	55445	488
0.3	0.6	0	0.4	0	2.5	0	0.3	8.5	0	0	0	1120	71150.3	478
0.3	0.5	0	0.4	0	4	0	0.3	8.5	0	0	0	1120	61989.9	812
0.3	0.5	0	0.4	0	4	0	0.3	8.5	0	0	0	1120	23770.2	802
0.3	0.5	0	0.4	0	4	0	0.3	8.5	0	0	0	1120	13027.3	792
0.3	0.5	0	0.4	0	4	0	0.3	8.5	0	0	0	1120	8597.01	782
0.3	0.5	0	0.4	0	4	0	0.3	8.5	0	0	0	1120	6364.47	772
0.3	0.5	0	0.4	0	4	0	0.3	8.5	0	0	0	1120	5097.98	762
0.3	0.5	0	0.4	0	4	0	0.3	8.5	0	0	0	1120	4326.7	752
0.3	0.5	0	0.4	0	4	0	0.3	8.5	0	0	0	1120	3839.74	742
0.3	0.5	0	0.4	0	4	0	0.3	8.5	0	0	0	1120	3531.74	732
0.3	0.5	0	0.4	0	4	0	0.3	8.5	0	0	0	1120	3345.98	722
0.3	0.5	0	0.4	0	4	0	0.3	8.5	0	0	0	1120	3250.47	712
0.3	0.5	0	0.4	0	4	0	0.3	8.5	0	0	0	1120	3226.98	702
0.3	0.5	0	0.4	0	4	0	0.3	8.5	0	0	0	1120	3265.58	692
0.3	0.5	0	0.4	0	4	0	0.3	8.5	0	0	0	1120	3361.77	682
0.3	0.5	0	0.4	0	4	0	0.3	8.5	0	0	0	1120	3515.13	672
0.3	0.5	0	0.4	0	4	0	0.3	8.5	0	0	0	1120	3728.51	662
0.3	0.5	0	0.4	0	4	0	0.3	8.5	0	0	0	1120	4007.9	652
0.3	0.5	0	0.4	0	4	0	0.3	8.5	0	0	0	1120	4362.48	642
0.3	0.5	0	0.4	0	4	0	0.3	8.5	0	0	0	1120	4805.12	632
0.3	0.5	0	0.4	0	4	0	0.3	8.5	0	0	0	1120	5353.04	622
0.3	0.5	0	0.4	0	4	0	0.3	8.5	0	0	0	1120	6028.95	612
0.3	0.5	0	0.4	0	4	0	0.3	8.5	0	0	0	1120	6862.5	602
0.3	0.5	0	0.4	0	4	0	0.3	8.5	0	0	0	1120	7892.43	592
0.3	0.5	0	0.4	0	4	0	0.3	8.5	0	0	0	1120	9169.44	582
0.3	0.5	0	0.4	0	4	0	0.3	8.5	0	0	0	1120	10760.1	572
0.3	0.5	0	0.4	0	4	0	0.3	8.5	0	0	0	1120	12752.6	562
0.3	0.5	0	0.4	0	4	0	0.3	8.5	0	0	0	1120	15263.7	552
0.3	0.5	0	0.4	0	4	0	0.3	8.5	0	0	0	1120	18450.4	542
0.3	0.5	0	0.4	0	4	0	0.3	8.5	0	0	0	1120	22524	532
0.3	0.5	0	0.4	0	4	0	0.3	8.5	0	0	0	1120	27772	522
0.3	0.5	0	0.4	0	4	0	0.3	8.5	0	0	0	1120	34588.5	512
0.3	0.5	0	0.4	0	4	0	0.3	8.5	0	0	0	1120	43518.7	502
0.3	0.5	0	0.4	0	4	0	0.3	8.5	0	0	0	1120	55323	492
0.3	0.5	0	0.4	0	4	0	0.3	8.5	0	0	0	1120	71072.5	482
0.3	0.5	0	0.4	0	4	0	0.3	8.5	0	0	0	1120	92290.1	472
0.2	0.4	0	0.3	0	2.8	0	0.1	8	0	0	0	1150	46333.1	788
0.2	0.4	0	0.3	0	2.8	0	0.1	8	0	0	0	1150	23043	778
0.2	0.4	0	0.3	0	2.8	0	0.1	8	0	0	0	1150	14551.6	768
0.2	0.4	0	0.3	0	2.8	0	0.1	8	0	0	0	1150	10543.8	758
0.2	0.4	0	0.3	0	2.8	0	0.1	8	0	0	0	1150	8361.02	748
0.2	0.4	0	0.3	0	2.8	0	0.1	8	0	0	0	1150	7070.45	738
0.2	0.4	0	0.3	0	2.8	0	0.1	8	0	0	0	1150	6276.74	728
0.2	0.4	0	0.3	0	2.8	0	0.1	8	0	0	0	1150	5789.96	718
0.2	0.4	0	0.3	0	2.8	0	0.1	8	0	0	0	1150	5510.88	708
0.2	0.4	0	0.3	0	2.8	0	0.1	8	0	0	0	1150	5385.08	698
0.2	0.4	0	0.3	0	2.8	0	0.1	8	0	0	0	1150	5382.54	688
0.2	0.4	0	0.3	0	2.8	0	0.1	8	0	0	0	1150	5487.77	678
0.2	0.4	0	0.3	0	2.8	0	0.1	8	0	0	0	1150	5694.94	668
0.2	0.4	0	0.3	0	2.8	0	0.1	8	0	0	0	1150	6005.4	658
0.2	0.4	0	0.3	0	2.8	0	0.1	8	0	0	0	1150	6426.61	648
0.2	0.4	0	0.3	0	2.8	0	0.1	8	0	0	0	1150	6971.93	638
0.2	0.4	0	0.3	0	2.8	0	0.1	8	0	0	0	1150	7661.11	628
0.2	0.4	0	0.3	0	2.8	0	0.1	8	0	0	0	1150	8521.3	618
0.2	0.4	0	0.3	0	2.8	0	0.1	8	0	0	0	1150	9588.77	608
0.2	0.4	0	0.3	0	2.8	0	0.1	8	0	0	0	1150	10911.3	598
0.2	0.4	0	0.3	0	2.8	0	0.1	8	0	0	0	1150	12551.8	588
0.2	0.4	0	0.3	0	2.8	0	0.1	8	0	0	0	1150	14592.7	578
0.2	0.4	0	0.3	0	2.8	0	0.1	8	0	0	0	1150	17143	568
0.2	0.4	0	0.3	0	2.8	0	0.1	8	0	0	0	1150	20346.9	558
0.2	0.4	0	0.3	0	2.8	0	0.1	8	0	0	0	1150	24397.3	548
0.2	0.4	0	0.3	0	2.8	0	0.1	8	0	0	0	1150	29552.8	538
0.2	0.4	0	0.3	0	2.8	0	0.1	8	0	0	0	1150	36163.7	528
0.2	0.4	0	0.3	0	2.8	0	0.1	8	0	0	0	1150	44708	518
0.2	0.4	0	0.3	0	2.8	0	0.1	8	0	0	0	1150	55843.2	508
0.2	0.4	0	0.3	0	2.8	0	0.1	8	0	0	0	1150	70482	498
0.2	0.4	0	0.3	0	2.8	0	0.1	8	0	0	0	1150	89902.7	488
0.4	0.4	0	0.3	0	2.8	0	0.2	8	0	0	0	1150	59238.1	798
0.4	0.4	0	0.3	0	2.8	0	0.2	8	0	0	0	1150	18809.3	788
0.4	0.4	0	0.3	0	2.8	0	0.2	8	0	0	0	1150	9509.5	778
0.4	0.4	0	0.3	0	2.8	0	0.2	8	0	0	0	1150	6007.33	768
0.4	0.4	0	0.3	0	2.8	0	0.2	8	0	0	0	1150	4330.87	758
0.4	0.4	0	0.3	0	2.8	0	0.2	8	0	0	0	1150	3410.16	748
0.4	0.4	0	0.3	0	2.8	0	0.2	8	0	0	0	1150	2861.52	738
0.4	0.4	0	0.3	0	2.8	0	0.2	8	0	0	0	1150	2520.34	728
0.4	0.4	0	0.3	0	2.8	0	0.2	8	0	0	0	1150	2306.88	718
0.4	0.4	0	0.3	0	2.8	0	0.2	8	0	0	0	1150	2179.2	708
0.4	0.4	0	0.3	0	2.8	0	0.2	8	0	0	0	1150	2114.06	698
0.4	0.4	0	0.3	0	2.8	0	0.2	8	0	0	0	1150	2098.4	688
0.4	0.4	0	0.3	0	2.8	0	0.2	8	0	0	0	1150	2125.21	678
0.4	0.4	0	0.3	0	2.8	0	0.2	8	0	0	0	1150	2191.4	668
0.4	0.4	0	0.3	0	2.8	0	0.2	8	0	0	0	1150	2296.78	658
0.4	0.4	0	0.3	0	2.8	0	0.2	8	0	0	0	1150	2443.51	648
0.4	0.4	0	0.3	0	2.8	0	0.2	8	0	0	0	1150	2635.99	638
0.4	0.4	0	0.3	0	2.8	0	0.2	8	0	0	0	1150	2880.97	628
0.4	0.4	0	0.3	0	2.8	0	0.2	8	0	0	0	1150	3187.87	618
0.4	0.4	0	0.3	0	2.8	0	0.2	8	0	0	0	1150	3569.36	608
0.4	0.4	0	0.3	0	2.8	0	0.2	8	0	0	0	1150	4042.2	598
0.4	0.4	0	0.3	0	2.8	0	0.2	8	0	0	0	1150	4628.42	588
0.4	0.4	0	0.3	0	2.8	0	0.2	8	0	0	0	1150	5356.99	578
0.4	0.4	0	0.3	0	2.8	0	0.2	8	0	0	0	1150	6266.06	568
0.4	0.4	0	0.3	0	2.8	0	0.2	8	0	0	0	1150	7406.18	558
0.4	0.4	0	0.3	0	2.8	0	0.2	8	0	0	0	1150	8844.67	548
0.4	0.4	0	0.3	0	2.8	0	0.2	8	0	0	0	1150	10671.8	538
0.4	0.4	0	0.3	0	2.8	0	0.2	8	0	0	0	1150	13009.7	528
0.4	0.4	0	0.3	0	2.8	0	0.2	8	0	0	0	1150	16024.4	518
0.4	0.4	0	0.3	0	2.8	0	0.2	8	0	0	0	1150	19944.2	508
0.4	0.4	0	0.3	0	2.8	0	0.2	8	0	0	0	1150	25085.3	498
0.4	0.4	0	0.3	0	2.8	0	0.2	8	0	0	0	1150	31889.7	488
0.4	0.4	0	0.3	0	2.8	0	0.2	8	0	0	0	1150	40981.5	478
0.4	0.4	0	0.3	0	2.8	0	0.2	8	0	0	0	1150	53249.7	468
0.4	0.3	0	0.3	0	2	0	0.4	12	0	0	0	1175	31205.1	800
0.4	0.3	0	0.3	0	2	0	0.4	12	0	0	0	1175	11915	790
0.4	0.3	0	0.3	0	2	0	0.4	12	0	0	0	1175	6582.24	780
0.4	0.3	0	0.3	0	2	0	0.4	12	0	0	0	1175	4390.39	770
0.4	0.3	0	0.3	0	2	0	0.4	12	0	0	0	1175	3286.93	760
0.4	0.3	0	0.3	0	2	0	0.4	12	0	0	0	1175	2662.34	750
0.4	0.3	0	0.3	0	2	0	0.4	12	0	0	0	1175	2284.26	740
0.4	0.3	0	0.3	0	2	0	0.4	12	0	0	0	1175	2048.74	730
0.4	0.3	0	0.3	0	2	0	0.4	12	0	0	0	1175	1903.93	720
0.4	0.3	0	0.3	0	2	0	0.4	12	0	0	0	1175	1822.03	710
0.4	0.3	0	0.3	0	2	0	0.4	12	0	0	0	1175	1787.57	700
0.4	0.3	0	0.3	0	2	0	0.4	12	0	0	0	1175	1791.96	690
0.4	0.3	0	0.3	0	2	0	0.4	12	0	0	0	1175	1830.84	680
0.4	0.3	0	0.3	0	2	0	0.4	12	0	0	0	1175	1902.74	670
0.4	0.3	0	0.3	0	2	0	0.4	12	0	0	0	1175	2008.39	660
0.4	0.3	0	0.3	0	2	0	0.4	12	0	0	0	1175	2150.41	650
0.4	0.3	0	0.3	0	2	0	0.4	12	0	0	0	1175	2333.36	640
0.4	0.3	0	0.3	0	2	0	0.4	12	0	0	0	1175	2563.81	630
0.4	0.3	0	0.3	0	2	0	0.4	12	0	0	0	1175	2850.77	620
0.4	0.3	0	0.3	0	2	0	0.4	12	0	0	0	1175	3206.21	610
0.4	0.3	0	0.3	0	2	0	0.4	12	0	0	0	1175	3645.88	600
0.4	0.3	0	0.3	0	2	0	0.4	12	0	0	0	1175	4190.42	590
0.4	0.3	0	0.3	0	2	0	0.4	12	0	0	0	1175	4866.93	580
0.4	0.3	0	0.3	0	2	0	0.4	12	0	0	0	1175	5711.08	570
0.4	0.3	0	0.3	0	2	0	0.4	12	0	0	0	1175	6770.1	560
0.4	0.3	0	0.3	0	2	0	0.4	12	0	0	0	1175	8106.9	550
0.4	0.3	0	0.3	0	2	0	0.4	12	0	0	0	1175	9805.86	540
0.4	0.3	0	0.3	0	2	0	0.4	12	0	0	0	1175	11981	530
0.4	0.3	0	0.3	0	2	0	0.4	12	0	0	0	1175	14787.6	520
0.4	0.3	0	0.3	0	2	0	0.4	12	0	0	0	1175	18439.1	510
0.4	0.3	0	0.3	0	2	0	0.4	12	0	0	0	1175	23230.9	500
0.4	0.3	0	0.3	0	2	0	0.4	12	0	0	0	1175	29576.2	490
0.4	0.3	0	0.3	0	2	0	0.4	12	0	0	0	1175	38058	480
0.4	0.3	0	0.3	0	2	0	0.3	10	0	0	0	1175	35955.8	796
0.4	0.3	0	0.3	0	2	0	0.3	10	0	0	0	1175	12513.4	786
0.4	0.3	0	0.3	0	2	0	0.3	10	0	0	0	1175	6624.72	776
0.4	0.3	0	0.3	0	2	0	0.3	10	0	0	0	1175	4310.51	766
0.4	0.3	0	0.3	0	2	0	0.3	10	0	0	0	1175	3174.89	756
0.4	0.3	0	0.3	0	2	0	0.3	10	0	0	0	1175	2542.04	746
0.4	0.3	0	0.3	0	2	0	0.3	10	0	0	0	1175	2162.42	736
0.4	0.3	0	0.3	0	2	0	0.3	10	0	0	0	1175	1926.75	726
0.4	0.3	0	0.3	0	2	0	0.3	10	0	0	0	1175	1781.37	716
0.4	0.3	0	0.3	0	2	0	0.3	10	0	0	0	1175	1697.81	706
0.4	0.3	0	0.3	0	2	0	0.3	10	0	0	0	1175	1660.29	696
0.4	0.3	0	0.3	0	2	0	0.3	10	0	0	0	1175	1660.05	686
0.4	0.3	0	0.3	0	2	0	0.3	10	0	0	0	1175	1692.59	676
0.4	0.3	0	0.3	0	2	0	0.3	10	0	0	0	1175	1756.23	666
0.4	0.3	0	0.3	0	2	0	0.3	10	0	0	0	1175	1851.47	656
0.4	0.3	0	0.3	0	2	0	0.3	10	0	0	0	1175	1980.63	646
0.4	0.3	0	0.3	0	2	0	0.3	10	0	0	0	1175	2147.85	636
0.4	0.3	0	0.3	0	2	0	0.3	10	0	0	0	1175	2359.19	626
0.4	0.3	0	0.3	0	2	0	0.3	10	0	0	0	1175	2623	616
0.4	0.3	0	0.3	0	2	0	0.3	10	0	0	0	1175	2950.42	606
0.4	0.3	0	0.3	0	2	0	0.3	10	0	0	0	1175	3356.15	596
0.4	0.3	0	0.3	0	2	0	0.3	10	0	0	0	1175	3859.48	586
0.4	0.3	0	0.3	0	2	0	0.3	10	0	0	0	1175	4485.78	576
0.4	0.3	0	0.3	0	2	0	0.3	10	0	0	0	1175	5268.56	566
0.4	0.3	0	0.3	0	2	0	0.3	10	0	0	0	1175	6252.22	556
0.4	0.3	0	0.3	0	2	0	0.3	10	0	0	0	1175	7496.08	546
0.4	0.3	0	0.3	0	2	0	0.3	10	0	0	0	1175	9079.84	536
0.4	0.3	0	0.3	0	2	0	0.3	10	0	0	0	1175	11111.5	526
0.4	0.3	0	0.3	0	2	0	0.3	10	0	0	0	1175	13738.4	516
0.4	0.3	0	0.3	0	2	0	0.3	10	0	0	0	1175	17163.6	506
0.4	0.3	0	0.3	0	2	0	0.3	10	0	0	0	1175	21669	496
0.4	0.3	0	0.3	0	2	0	0.3	10	0	0	0	1175	27650	486
0.4	0.3	0	0.3	0	2	0	0.3	10	0	0	0	1175	35666.1	476
0.4	0.3	0	0.3	0	2	0	0.5	10	0	0	0	1175	31269.9	808
0.4	0.3	0	0.3	0	2	0	0.5	10	0	0	0	1175	10466.2	798
0.4	0.3	0	0.3	0	2	0	0.5	10	0	0	0	1175	5434.29	788
0.4	0.3	0	0.3	0	2	0	0.5	10	0	0	0	1175	3490.55	778
0.4	0.3	0	0.3	0	2	0	0.5	10	0	0	0	1175	2545.43	768
0.4	0.3	0	0.3	0	2	0	0.5	10	0	0	0	1175	2020.95	758
0.4	0.3	0	0.3	0	2	0	0.5	10	0	0	0	1175	1706.26	748
0.4	0.3	0	0.3	0	2	0	0.5	10	0	0	0	1175	1509.74	738
0.4	0.3	0	0.3	0	2	0	0.5	10	0	0	0	1175	1386.58	728
0.4	0.3	0	0.3	0	2	0	0.5	10	0	0	0	1175	1313.06	718
0.4	0.3	0	0.3	0	2	0	0.5	10	0	0	0	1175	1275.95	708
0.4	0.3	0	0.3	0	2	0	0.5	10	0	0	0	1175	1267.79	698
0.4	0.3	0	0.3	0	2	0	0.5	10	0	0	0	1175	1284.55	688
0.4	0.3	0	0.3	0	2	0	0.5	10	0	0	0	1175	1324.47	678
0.4	0.3	0	0.3	0	2	0	0.5	10	0	0	0	1175	1387.43	668
0.4	0.3	0	0.3	0	2	0	0.5	10	0	0	0	1175	1474.66	658
0.4	0.3	0	0.3	0	2	0	0.5	10	0	0	0	1175	1588.69	648
0.4	0.3	0	0.3	0	2	0	0.5	10	0	0	0	1175	1733.36	638
0.4	0.3	0	0.3	0	2	0	0.5	10	0	0	0	1175	1914.04	628
0.4	0.3	0	0.3	0	2	0	0.5	10	0	0	0	1175	2137.94	618
0.4	0.3	0	0.3	0	2	0	0.5	10	0	0	0	1175	2414.53	608
0.4	0.3	0	0.3	0	2	0	0.5	10	0	0	0	1175	2756.23	598
0.4	0.3	0	0.3	0	2	0	0.5	10	0	0	0	1175	3179.3	588
0.4	0.3	0	0.3	0	2	0	0.5	10	0	0	0	1175	3705.06	578
0.4	0.3	0	0.3	0	2	0	0.5	10	0	0	0	1175	4361.6	568
0.4	0.3	0	0.3	0	2	0	0.5	10	0	0	0	1175	5186.13	558
0.4	0.3	0	0.3	0	2	0	0.5	10	0	0	0	1175	6228.29	548
0.4	0.3	0	0.3	0	2	0	0.5	10	0	0	0	1175	7554.75	538
0.4	0.3	0	0.3	0	2	0	0.5	10	0	0	0	1175	9255.76	528
0.4	0.3	0	0.3	0	2	0	0.5	10	0	0	0	1175	11454.4	518
0.4	0.3	0	0.3	0	2	0	0.5	10	0	0	0	1175	14320.2	508
0.4	0.3	0	0.3	0	2	0	0.5	10	0	0	0	1175	18088.1	498
0.4	0.3	0	0.3	0	2	0	0.5	10	0	0	0	1175	23087.4	488
0.4	0.3	0	0.3	0	2	0	0.5	10	0	0	0	1175	29783.8	478
0.4	0.3	0	0.2	0	3.5	1	1.3	2.5	1	0	0	1075	51832.4	819
0.4	0.3	0	0.2	0	3.5	1	1.3	2.5	1	0	0	1075	24632.7	809
0.4	0.3	0	0.2	0	3.5	1	1.3	2.5	1	0	0	1075	14720.9	799
0.4	0.3	0	0.2	0	3.5	1	1.3	2.5	1	0	0	1075	10098.4	789
0.4	0.3	0	0.2	0	3.5	1	1.3	2.5	1	0	0	1075	7601.26	779
0.4	0.3	0	0.2	0	3.5	1	1.3	2.5	1	0	0	1075	6119.41	769
0.4	0.3	0	0.2	0	3.5	1	1.3	2.5	1	0	0	1075	5185.7	759
0.4	0.3	0	0.2	0	3.5	1	1.3	2.5	1	0	0	1075	4577.11	749
0.4	0.3	0	0.2	0	3.5	1	1.3	2.5	1	0	0	1075	4177.02	739
0.4	0.3	0	0.2	0	3.5	1	1.3	2.5	1	0	0	1075	3920.33	729
0.4	0.3	0	0.2	0	3.5	1	1.3	2.5	1	0	0	1075	3769.15	719
0.4	0.3	0	0.2	0	3.5	1	1.3	2.5	1	0	0	1075	3701.02	709
0.4	0.3	0	0.2	0	3.5	1	1.3	2.5	1	0	0	1075	3702.88	699
0.4	0.3	0	0.2	0	3.5	1	1.3	2.5	1	0	0	1075	3767.91	689
0.4	0.3	0	0.2	0	3.5	1	1.3	2.5	1	0	0	1075	3893.72	679
0.4	0.3	0	0.2	0	3.5	1	1.3	2.5	1	0	0	1075	4081.52	669
0.4	0.3	0	0.2	0	3.5	1	1.3	2.5	1	0	0	1075	4335.66	659
0.4	0.3	0	0.2	0	3.5	1	1.3	2.5	1	0	0	1075	4663.66	649
0.4	0.3	0	0.2	0	3.5	1	1.3	2.5	1	0	0	1075	5076.5	639
0.4	0.3	0	0.2	0	3.5	1	1.3	2.5	1	0	0	1075	5589.11	629
0.4	0.3	0	0.2	0	3.5	1	1.3	2.5	1	0	0	1075	6221.31	619
0.4	0.3	0	0.2	0	3.5	1	1.3	2.5	1	0	0	1075	6999.04	609
0.4	0.3	0	0.2	0	3.5	1	1.3	2.5	1	0	0	1075	7956.07	599
0.4	0.3	0	0.2	0	3.5	1	1.3	2.5	1	0	0	1075	9136.4	589
0.4	0.3	0	0.2	0	3.5	1	1.3	2.5	1	0	0	1075	10597.5	579
0.4	0.3	0	0.2	0	3.5	1	1.3	2.5	1	0	0	1075	12414.9	569
0.4	0.3	0	0.2	0	3.5	1	1.3	2.5	1	0	0	1075	14688.2	559
0.4	0.3	0	0.2	0	3.5	1	1.3	2.5	1	0	0	1075	17549.8	549
0.4	0.3	0	0.2	0	3.5	1	1.3	2.5	1	0	0	1075	21176.8	539
0.4	0.3	0	0.2	0	3.5	1	1.3	2.5	1	0	0	1075	25808.2	529
0.4	0.3	0	0.2	0	3.5	1	1.3	2.5	1	0	0	1075	31768.6	519
0.4	0.3	0	0.2	0	3.5	2	1.3	2.5	1	0	0	1075	96016.2	822
0.4	0.3	0	0.2	0	3.5	2	1.3	2.5	1	0	0	1075	48123.6	812
0.4	0.3	0	0.2	0	3.5	2	1.3	2.5	1	0	0	1075	29656.6	802
0.4	0.3	0	0.2	0	3.5	2	1.3	2.5	1	0	0	1075	20757.8	792
0.4	0.3	0	0.2	0	3.5	2	1.3	2.5	1	0	0	1075	15848.9	782
0.4	0.3	0	0.2	0	3.5	2	1.3	2.5	1	0	0	1075	12895.4	772
0.4	0.3	0	0.2	0	3.5	2	1.3	2.5	1	0	0	1075	11018	762
0.4	0.3	0	0.2	0	3.5	2	1.3	2.5	1	0	0	1075	9788.66	752
0.4	0.3	0	0.2	0	3.5	2	1.3	2.5	1	0	0	1075	8980.42	742
0.4	0.3	0	0.2	0	3.5	2	1.3	2.5	1	0	0	1075	8465.33	732
0.4	0.3	0	0.2	0	3.5	2	1.3	2.5	1	0	0	1075	8168.37	722
0.4	0.3	0	0.2	0	3.5	2	1.3	2.5	1	0	0	1075	8044.99	712
0.4	0.3	0	0.2	0	3.5	2	1.3	2.5	1	0	0	1075	8069.49	702
0.4	0.3	0	0.2	0	3.5	2	1.3	2.5	1	0	0	1075	8228.69	692
0.4	0.3	0	0.2	0	3.5	2	1.3	2.5	1	0	0	1075	8518.6	682
0.4	0.3	0	0.2	0	3.5	2	1.3	2.5	1	0	0	1075	8942.64	672
0.4	0.3	0	0.2	0	3.5	2	1.3	2.5	1	0	0	1075	9510.96	662
0.4	0.3	0	0.2	0	3.5	2	1.3	2.5	1	0	0	1075	10240.4	652
0.4	0.3	0	0.2	0	3.5	2	1.3	2.5	1	0	0	1075	11155.4	642
0.4	0.3	0	0.2	0	3.5	2	1.3	2.5	1	0	0	1075	12288.6	632
0.4	0.3	0	0.2	0	3.5	2	1.3	2.5	1	0	0	1075	13683.8	622
0.4	0.3	0	0.2	0	3.5	2	1.3	2.5	1	0	0	1075	15397.5	612
0.4	0.3	0	0.2	0	3.5	2	1.3	2.5	1	0	0	1075	17503.7	602
0.4	0.3	0	0.2	0	3.5	2	1.3	2.5	1	0	0	1075	20098.2	592
0.4	0.3	0	0.2	0	3.5	2	1.3	2.5	1	0	0	1075	23306.2	582
0.4	0.3	0	0.2	0	3.5	2	1.3	2.5	1	0	0	1075	27292	572
0.4	0.3	0	0.2	0	3.5	2	1.3	2.5	1	0	0	1075	32271.9	562
0.4	0.3	0	0.2	0	3.5	2	1.3	2.5	1	0	0	1075	38532.8	552
0.4	0.3	0	0.2	0	3.5	2	1.3	2.5	1	0	0	1075	46458.3	542
0.4	0.3	0	0.2	0	3.5	2	1.3	2.5	1	0	0	1075	56564.7	532
0.4	0.3	0	0.2	0	3.5	2	1.3	2.5	1	0	0	1075	69552.4	522
0.4	0.3	0	0.2	0	3.5	2	1.3	2.5	1	0	0	1075	86379.9	512
0.4	0.3	0	0.2	0	3.5	2	1.3	2.5	2	0	0	1075	62352.3	813
0.4	0.3	0	0.2	0	3.5	2	1.3	2.5	2	0	0	1075	36477.1	803
0.4	0.3	0	0.2	0	3.5	2	1.3	2.5	2	0	0	1075	24699.7	793
0.4	0.3	0	0.2	0	3.5	2	1.3	2.5	2	0	0	1075	18430.8	783
0.4	0.3	0	0.2	0	3.5	2	1.3	2.5	2	0	0	1075	14745.6	773
0.4	0.3	0	0.2	0	3.5	2	1.3	2.5	2	0	0	1075	12437.3	763
0.4	0.3	0	0.2	0	3.5	2	1.3	2.5	2	0	0	1075	10937.2	753
0.4	0.3	0	0.2	0	3.5	2	1.3	2.5	2	0	0	1075	9951.18	743
0.4	0.3	0	0.2	0	3.5	2	1.3	2.5	2	0	0	1075	9315.94	733
0.4	0.3	0	0.2	0	3.5	2	1.3	2.5	2	0	0	1075	8936.89	723
0.4	0.3	0	0.2	0	3.5	2	1.3	2.5	2	0	0	1075	8757.95	713
0.4	0.3	0	0.2	0	3.5	2	1.3	2.5	2	0	0	1075	8746.43	703
0.4	0.3	0	0.2	0	3.5	2	1.3	2.5	2	0	0	1075	8884.82	693
0.4	0.3	0	0.2	0	3.5	2	1.3	2.5	2	0	0	1075	9166.47	683
0.4	0.3	0	0.2	0	3.5	2	1.3	2.5	2	0	0	1075	9593.26	673
0.4	0.3	0	0.2	0	3.5	2	1.3	2.5	2	0	0	1075	10174.5	663
0.4	0.3	0	0.2	0	3.5	2	1.3	2.5	2	0	0	1075	10927	653
0.4	0.3	0	0.2	0	3.5	2	1.3	2.5	2	0	0	1075	11875.4	643
0.4	0.3	0	0.2	0	3.5	2	1.3	2.5	2	0	0	1075	13053.3	633
0.4	0.3	0	0.2	0	3.5	2	1.3	2.5	2	0	0	1075	14505.7	623
0.4	0.3	0	0.2	0	3.5	2	1.3	2.5	2	0	0	1075	16291.2	613
0.4	0.3	0	0.2	0	3.5	2	1.3	2.5	2	0	0	1075	18486	603
0.4	0.3	0	0.2	0	3.5	2	1.3	2.5	2	0	0	1075	21189.5	593
0.4	0.3	0	0.2	0	3.5	2	1.3	2.5	2	0	0	1075	24531.3	583
0.4	0.3	0	0.2	0	3.5	2	1.3	2.5	2	0	0	1075	28681	573
0.4	0.3	0	0.2	0	3.5	2	1.3	2.5	2	0	0	1075	33862.3	563
0.4	0.3	0	0.2	0	3.5	2	1.3	2.5	2	0	0	1075	40371.6	553
0.4	0.3	0	0.2	0	3.5	2	1.3	2.5	2	0	0	1075	48604.5	543
0.4	0.3	0	0.2	0	3.5	2	1.3	2.5	2	0	0	1075	59093.5	533
0.4	0.3	0	0.2	0	3.5	2	1.3	2.5	2	0	0	1075	72559.9	523
0.4	0.3	0	0.2	0	3.5	2	1.3	2.5	2	0	0	1075	89990	513
0.4	0.3	0	0.2	0	3.5	1	1.3	2.5	2	0	0	1075	65173.2	820
0.4	0.3	0	0.2	0	3.5	1	1.3	2.5	2	0	0	1075	28745.8	810
0.4	0.3	0	0.2	0	3.5	1	1.3	2.5	2	0	0	1075	16490.3	800
0.4	0.3	0	0.2	0	3.5	1	1.3	2.5	2	0	0	1075	11022.9	790
0.4	0.3	0	0.2	0	3.5	1	1.3	2.5	2	0	0	1075	8149.49	780
0.4	0.3	0	0.2	0	3.5	1	1.3	2.5	2	0	0	1075	6474.65	770
0.4	0.3	0	0.2	0	3.5	1	1.3	2.5	2	0	0	1075	5431.23	760
0.4	0.3	0	0.2	0	3.5	1	1.3	2.5	2	0	0	1075	4755.16	750
0.4	0.3	0	0.2	0	3.5	1	1.3	2.5	2	0	0	1075	4310.83	740
0.4	0.3	0	0.2	0	3.5	1	1.3	2.5	2	0	0	1075	4023.55	730
0.4	0.3	0	0.2	0	3.5	1	1.3	2.5	2	0	0	1075	3850.14	720
0.4	0.3	0	0.2	0	3.5	1	1.3	2.5	2	0	0	1075	3765.08	710
0.4	0.3	0	0.2	0	3.5	1	1.3	2.5	2	0	0	1075	3753.45	700
0.4	0.3	0	0.2	0	3.5	1	1.3	2.5	2	0	0	1075	3807.16	690
0.4	0.3	0	0.2	0	3.5	1	1.3	2.5	2	0	0	1075	3922.98	680
0.4	0.3	0	0.2	0	3.5	1	1.3	2.5	2	0	0	1075	4101.45	670
0.4	0.3	0	0.2	0	3.5	1	1.3	2.5	2	0	0	1075	4346.41	660
0.4	0.3	0	0.2	0	3.5	1	1.3	2.5	2	0	0	1075	4664.91	650
0.4	0.3	0	0.2	0	3.5	1	1.3	2.5	2	0	0	1075	5067.4	640
0.4	0.3	0	0.2	0	3.5	1	1.3	2.5	2	0	0	1075	5568.34	630
0.4	0.3	0	0.2	0	3.5	1	1.3	2.5	2	0	0	1075	6186.91	620
0.4	0.3	0	0.2	0	3.5	1	1.3	2.5	2	0	0	1075	6948.31	610
0.4	0.3	0	0.2	0	3.5	1	1.3	2.5	2	0	0	1075	7885.36	600
0.4	0.3	0	0.2	0	3.5	1	1.3	2.5	2	0	0	1075	9040.84	590
0.4	0.3	0	0.2	0	3.5	1	1.3	2.5	2	0	0	1075	10470.6	580
0.4	0.3	0	0.2	0	3.5	1	1.3	2.5	2	0	0	1075	12248.1	570
0.4	0.3	0	0.2	0	3.5	1	1.3	2.5	2	0	0	1075	14469.8	560
0.4	0.3	0	0.2	0	3.5	1	1.3	2.5	2	0	0	1075	17264.4	550
0.4	0.3	0	0.2	0	3.5	1	1.3	2.5	2	0	0	1075	20803.4	540
0.4	0.3	0	0.2	0	3.5	1	1.3	2.5	2	0	0	1075	25318.3	530
0.4	0.3	0	0.2	0	3.5	1	1.3	2.5	2	0	0	1075	31123.2	520
0.6	0.15	0	0.16	0	4	5	1	6	0	0.02	0.01	1200	88551.6	870
0.6	0.15	0	0.16	0	4	5	1	6	0	0.02	0.01	1200	37265.3	860
0.6	0.15	0	0.16	0	4	5	1	6	0	0.02	0.01	1200	20982.8	850
0.6	0.15	0	0.16	0	4	5	1	6	0	0.02	0.01	1200	13894.7	840
0.6	0.15	0	0.16	0	4	5	1	6	0	0.02	0.01	1200	10210.8	830
0.6	0.15	0	0.16	0	4	5	1	6	0	0.02	0.01	1200	8071.93	820
0.6	0.15	0	0.16	0	4	5	1	6	0	0.02	0.01	1200	6737.77	810
0.6	0.15	0	0.16	0	4	5	1	6	0	0.02	0.01	1200	5867.55	800
0.6	0.15	0	0.16	0	4	5	1	6	0	0.02	0.01	1200	5287.36	790
0.6	0.15	0	0.16	0	4	5	1	6	0	0.02	0.01	1200	4901.53	780
0.6	0.15	0	0.16	0	4	5	1	6	0	0.02	0.01	1200	4654.5	770
0.6	0.15	0	0.16	0	4	5	1	6	0	0.02	0.01	1200	4512.96	760
0.6	0.15	0	0.16	0	4	5	1	6	0	0.02	0.01	1200	4456.7	750
0.6	0.15	0	0.16	0	4	5	1	6	0	0.02	0.01	1200	4473.84	740
0.6	0.15	0	0.16	0	4	5	1	6	0	0.02	0.01	1200	4558.17	730
0.6	0.15	0	0.16	0	4	5	1	6	0	0.02	0.01	1200	4707.6	720
0.6	0.15	0	0.16	0	4	5	1	6	0	0.02	0.01	1200	4923.46	710
0.6	0.15	0	0.16	0	4	5	1	6	0	0.02	0.01	1200	5210.09	700
0.6	0.15	0	0.16	0	4	5	1	6	0	0.02	0.01	1200	5574.81	690
0.6	0.15	0	0.16	0	4	5	1	6	0	0.02	0.01	1200	6028.16	680
0.6	0.15	0	0.16	0	4	5	1	6	0	0.02	0.01	1200	6584.36	670
0.6	0.15	0	0.16	0	4	5	1	6	0	0.02	0.01	1200	7261.98	660
0.6	0.15	0	0.16	0	4	5	1	6	0	0.02	0.01	1200	8085.01	650
0.6	0.15	0	0.16	0	4	5	1	6	0	0.02	0.01	1200	9084.18	640
0.6	0.15	0	0.16	0	4	5	1	6	0	0.02	0.01	1200	10298.9	630
0.6	0.15	0	0.16	0	4	5	1	6	0	0.02	0.01	1200	11779.7	620
0.6	0.15	0	0.16	0	4	5	1	6	0	0.02	0.01	1200	13591.6	610
0.6	0.15	0	0.16	0	4	5	1	6	0	0.02	0.01	1200	15818.9	600
0.6	0.15	0	0.16	0	4	5	1	6	0	0.02	0.01	1200	18571.1	590
0.6	0.15	0	0.16	0	4	5	1	6	0	0.02	0.01	1200	21991.4	580
0.6	0.15	0	0.16	0	4	5	1	6	0	0.02	0.01	1200	26268.5	570
0.6	0.15	0	0.16	0	4	5	1	6	0	0.02	0.01	1200	31652.4	560
0.6	0.15	0	0.16	0	4	5	1	6	0	0.02	0.01	1200	38477.3	550
0.6	0.15	0	0.16	0	4	5	1	6	0	0.02	0.01	1200	47192.2	540
0.6	0.15	0	0.16	0	4	5	1	6	0	0.02	0.01	1200	58406.5	530
0.6	0.15	0	0.16	0	4	5	1	6	0	0.02	0.01	1200	72952.5	520
0.6	0.15	0	0.16	0	4	5	1	6	0	0.02	0.01	1200	91977.7	510
0.6	0.15	0	0.16	0	4	5	1	6	0	0.02	0.01	1100	64931	842
0.6	0.15	0	0.16	0	4	5	1	6	0	0.02	0.01	1100	23559.7	832
0.6	0.15	0	0.16	0	4	5	1	6	0	0.02	0.01	1100	12236	822
0.6	0.15	0	0.16	0	4	5	1	6	0	0.02	0.01	1100	7693.43	812
0.6	0.15	0	0.16	0	4	5	1	6	0	0.02	0.01	1100	5452.62	802
0.6	0.15	0	0.16	0	4	5	1	6	0	0.02	0.01	1100	4197.38	792
0.6	0.15	0	0.16	0	4	5	1	6	0	0.02	0.01	1100	3433.91	782
0.6	0.15	0	0.16	0	4	5	1	6	0	0.02	0.01	1100	2944.63	772
0.6	0.15	0	0.16	0	4	5	1	6	0	0.02	0.01	1100	2622.09	762
0.6	0.15	0	0.16	0	4	5	1	6	0	0.02	0.01	1100	2408.71	752
0.6	0.15	0	0.16	0	4	5	1	6	0	0.02	0.01	1100	2271.71	742
0.6	0.15	0	0.16	0	4	5	1	6	0	0.02	0.01	1100	2191.74	732
0.6	0.15	0	0.16	0	4	5	1	6	0	0.02	0.01	1100	2157.22	722
0.6	0.15	0	0.16	0	4	5	1	6	0	0.02	0.01	1100	2161.37	712
0.6	0.15	0	0.16	0	4	5	1	6	0	0.02	0.01	1100	2200.66	702
0.6	0.15	0	0.16	0	4	5	1	6	0	0.02	0.01	1100	2273.91	692
0.6	0.15	0	0.16	0	4	5	1	6	0	0.02	0.01	1100	2381.83	682
0.6	0.15	0	0.16	0	4	5	1	6	0	0.02	0.01	1100	2526.82	672
0.6	0.15	0	0.16	0	4	5	1	6	0	0.02	0.01	1100	2712.99	662
0.6	0.15	0	0.16	0	4	5	1	6	0	0.02	0.01	1100	2946.27	652
0.6	0.15	0	0.16	0	4	5	1	6	0	0.02	0.01	1100	3234.7	642
0.6	0.15	0	0.16	0	4	5	1	6	0	0.02	0.01	1100	3588.92	632
0.6	0.15	0	0.16	0	4	5	1	6	0	0.02	0.01	1100	4022.74	622
0.6	0.15	0	0.16	0	4	5	1	6	0	0.02	0.01	1100	4554.08	612
0.6	0.15	0	0.16	0	4	5	1	6	0	0.02	0.01	1100	5206.15	602
0.6	0.15	0	0.16	0	4	5	1	6	0	0.02	0.01	1100	6009.08	592
0.6	0.15	0	0.16	0	4	5	1	6	0	0.02	0.01	1100	7002.15	582
0.6	0.15	0	0.16	0	4	5	1	6	0	0.02	0.01	1100	8236.87	572
0.6	0.15	0	0.16	0	4	5	1	6	0	0.02	0.01	1100	9781.19	562
0.6	0.15	0	0.16	0	4	5	1	6	0	0.02	0.01	1100	11725.3	552
0.6	0.15	0	0.16	0	4	5	1	6	0	0.02	0.01	1100	14189.9	542
0.6	0.15	0	0.16	0	4	5	1	6	0	0.02	0.01	1100	17337.7	532
0.6	0.15	0	0.16	0	4	5	1	6	0	0.02	0.01	1100	21389.4	522
0.6	0.15	0	0.16	0	4	5	1	6	0	0.02	0.01	1100	26647.8	512
0.6	0.15	0	0.16	0	4	5	1	6	0	0.02	0.01	1100	33530.8	502
0.65	0.3	0	0.1	1	2.55	1.3	1	4	0	0.02	0.01	1100	87209.3	448
0.65	0.3	0	0.1	1	2.55	1.3	1	4	0	0.02	0.01	1100	66268.2	458
0.65	0.3	0	0.1	1	2.55	1.3	1	4	0	0.02	0.01	1100	50961.1	468
0.65	0.3	0	0.1	1	2.55	1.3	1	4	0	0.02	0.01	1100	39651.9	478
0.65	0.3	0	0.1	1	2.55	1.3	1	4	0	0.02	0.01	1100	31210	488
0.65	0.3	0	0.1	1	2.55	1.3	1	4	0	0.02	0.01	1100	24846	498
0.65	0.3	0	0.1	1	2.55	1.3	1	4	0	0.02	0.01	1100	20003.2	508
0.65	0.3	0	0.1	1	2.55	1.3	1	4	0	0.02	0.01	1100	16284.7	518
0.65	0.3	0	0.1	1	2.55	1.3	1	4	0	0.02	0.01	1100	13405.3	528
0.65	0.3	0	0.1	1	2.55	1.3	1	4	0	0.02	0.01	1100	11158.1	538
0.65	0.3	0	0.1	1	2.55	1.3	1	4	0	0.02	0.01	1100	9391.4	548
0.65	0.3	0	0.1	1	2.55	1.3	1	4	0	0.02	0.01	1100	7993.53	558
0.65	0.3	0	0.1	1	2.55	1.3	1	4	0	0.02	0.01	1100	6881.38	568
0.65	0.3	0	0.1	1	2.55	1.3	1	4	0	0.02	0.01	1100	5992.83	578
0.65	0.3	0	0.1	1	2.55	1.3	1	4	0	0.02	0.01	1100	5281.14	588
0.65	0.3	0	0.1	1	2.55	1.3	1	4	0	0.02	0.01	1100	4711.09	598
0.65	0.3	0	0.1	1	2.55	1.3	1	4	0	0.02	0.01	1100	4256.12	608
0.65	0.3	0	0.1	1	2.55	1.3	1	4	0	0.02	0.01	1100	3896.34	618
0.65	0.3	0	0.1	1	2.55	1.3	1	4	0	0.02	0.01	1100	3617.14	628
0.65	0.3	0	0.1	1	2.55	1.3	1	4	0	0.02	0.01	1100	3408.26	638
0.65	0.3	0	0.1	1	2.55	1.3	1	4	0	0.02	0.01	1100	3263.23	648
0.65	0.3	0	0.1	1	2.55	1.3	1	4	0	0.02	0.01	1100	3179.24	658
0.65	0.3	0	0.1	1	2.55	1.3	1	4	0	0.02	0.01	1100	3157.4	668
0.65	0.3	0	0.1	1	2.55	1.3	1	4	0	0.02	0.01	1100	3203.71	678
0.65	0.3	0	0.1	1	2.55	1.3	1	4	0	0.02	0.01	1100	3330.94	688
0.65	0.3	0	0.1	1	2.55	1.3	1	4	0	0.02	0.01	1100	3562.41	698
0.65	0.3	0	0.1	1	2.55	1.3	1	4	0	0.02	0.01	1100	3939.51	708
0.65	0.3	0	0.1	1	2.55	1.3	1	4	0	0.02	0.01	1100	4537.18	718
0.65	0.3	0	0.1	1	2.55	1.3	1	4	0	0.02	0.01	1100	5498.79	728
0.65	0.3	0	0.1	1	2.55	1.3	1	4	0	0.02	0.01	1100	7122.91	738
0.65	0.3	0	0.1	1	2.55	1.3	1	4	0	0.02	0.01	1100	10112.1	748
0.65	0.3	0	0.1	1	2.55	1.3	1	4	0	0.02	0.01	1100	16442.8	758
0.65	0.3	0	0.1	1	2.55	1.3	1	4	0	0.02	0.01	1100	33475.8	768
0.65	0.4	0	0.1	1	2.55	1.3	1	4	0	0.02	0.01	1100	99918.5	444
0.65	0.4	0	0.1	1	2.55	1.3	1	4	0	0.02	0.01	1100	75586.9	454
0.65	0.4	0	0.1	1	2.55	1.3	1	4	0	0.02	0.01	1100	57875.3	464
0.65	0.4	0	0.1	1	2.55	1.3	1	4	0	0.02	0.01	1100	44841.6	474
0.65	0.4	0	0.1	1	2.55	1.3	1	4	0	0.02	0.01	1100	35149.5	484
0.65	0.4	0	0.1	1	2.55	1.3	1	4	0	0.02	0.01	1100	27869.6	494
0.65	0.4	0	0.1	1	2.55	1.3	1	4	0	0.02	0.01	1100	22349	504
0.65	0.4	0	0.1	1	2.55	1.3	1	4	0	0.02	0.01	1100	18124	514
0.65	0.4	0	0.1	1	2.55	1.3	1	4	0	0.02	0.01	1100	14862.5	524
0.65	0.4	0	0.1	1	2.55	1.3	1	4	0	0.02	0.01	1100	12324.4	534
0.65	0.4	0	0.1	1	2.55	1.3	1	4	0	0.02	0.01	1100	10334.3	544
0.65	0.4	0	0.1	1	2.55	1.3	1	4	0	0.02	0.01	1100	8763.42	554
0.65	0.4	0	0.1	1	2.55	1.3	1	4	0	0.02	0.01	1100	7516.19	564
0.65	0.4	0	0.1	1	2.55	1.3	1	4	0	0.02	0.01	1100	6521.32	574
0.65	0.4	0	0.1	1	2.55	1.3	1	4	0	0.02	0.01	1100	5725.32	584
0.65	0.4	0	0.1	1	2.55	1.3	1	4	0	0.02	0.01	1100	5087.91	594
0.65	0.4	0	0.1	1	2.55	1.3	1	4	0	0.02	0.01	1100	4578.73	604
0.65	0.4	0	0.1	1	2.55	1.3	1	4	0	0.02	0.01	1100	4174.98	614
0.65	0.4	0	0.1	1	2.55	1.3	1	4	0	0.02	0.01	1100	3859.83	624
0.65	0.4	0	0.1	1	2.55	1.3	1	4	0	0.02	0.01	1100	3621.26	634
0.65	0.4	0	0.1	1	2.55	1.3	1	4	0	0.02	0.01	1100	3451.39	644
0.65	0.4	0	0.1	1	2.55	1.3	1	4	0	0.02	0.01	1100	3346.21	654
0.65	0.4	0	0.1	1	2.55	1.3	1	4	0	0.02	0.01	1100	3305.74	664
0.65	0.4	0	0.1	1	2.55	1.3	1	4	0	0.02	0.01	1100	3334.84	674
0.65	0.4	0	0.1	1	2.55	1.3	1	4	0	0.02	0.01	1100	3444.86	684
0.65	0.4	0	0.1	1	2.55	1.3	1	4	0	0.02	0.01	1100	3657.06	694
0.65	0.4	0	0.1	1	2.55	1.3	1	4	0	0.02	0.01	1100	4009.26	704
0.65	0.4	0	0.1	1	2.55	1.3	1	4	0	0.02	0.01	1100	4569.52	714
0.65	0.4	0	0.1	1	2.55	1.3	1	4	0	0.02	0.01	1100	5466.18	724
0.65	0.4	0	0.1	1	2.55	1.3	1	4	0	0.02	0.01	1100	6960.86	734
0.65	0.4	0	0.1	1	2.55	1.3	1	4	0	0.02	0.01	1100	9650.57	744
0.65	0.4	0	0.1	1	2.55	1.3	1	4	0	0.02	0.01	1100	15139.7	754
0.65	0.4	0	0.1	1	2.55	1.3	1	4	0	0.02	0.01	1100	28974.3	764
0.65	0.4	0	0.1	1	2.55	1.3	1	4	0	0.02	0.01	1100	81005.5	774
0.65	0.4	0	0.1	0.5	2.55	1.3	1	4	0	0.02	0.01	1100	97279.5	435
0.65	0.4	0	0.1	0.5	2.55	1.3	1	4	0	0.02	0.01	1100	72602.1	445
0.65	0.4	0	0.1	0.5	2.55	1.3	1	4	0	0.02	0.01	1100	54849.2	455
0.65	0.4	0	0.1	0.5	2.55	1.3	1	4	0	0.02	0.01	1100	41933.4	465
0.65	0.4	0	0.1	0.5	2.55	1.3	1	4	0	0.02	0.01	1100	32434.5	475
0.65	0.4	0	0.1	0.5	2.55	1.3	1	4	0	0.02	0.01	1100	25375.6	485
0.65	0.4	0	0.1	0.5	2.55	1.3	1	4	0	0.02	0.01	1100	20077.2	495
0.65	0.4	0	0.1	0.5	2.55	1.3	1	4	0	0.02	0.01	1100	16062.1	505
0.65	0.4	0	0.1	0.5	2.55	1.3	1	4	0	0.02	0.01	1100	12991.6	515
0.65	0.4	0	0.1	0.5	2.55	1.3	1	4	0	0.02	0.01	1100	10622.8	525
0.65	0.4	0	0.1	0.5	2.55	1.3	1	4	0	0.02	0.01	1100	8780.53	535
0.65	0.4	0	0.1	0.5	2.55	1.3	1	4	0	0.02	0.01	1100	7336.64	545
0.65	0.4	0	0.1	0.5	2.55	1.3	1	4	0	0.02	0.01	1100	6197.08	555
0.65	0.4	0	0.1	0.5	2.55	1.3	1	4	0	0.02	0.01	1100	5292.06	565
0.65	0.4	0	0.1	0.5	2.55	1.3	1	4	0	0.02	0.01	1100	4569.53	575
0.65	0.4	0	0.1	0.5	2.55	1.3	1	4	0	0.02	0.01	1100	3990.37	585
0.65	0.4	0	0.1	0.5	2.55	1.3	1	4	0	0.02	0.01	1100	3525.04	595
0.65	0.4	0	0.1	0.5	2.55	1.3	1	4	0	0.02	0.01	1100	3151.19	605
0.65	0.4	0	0.1	0.5	2.55	1.3	1	4	0	0.02	0.01	1100	2851.92	615
0.65	0.4	0	0.1	0.5	2.55	1.3	1	4	0	0.02	0.01	1100	2614.52	625
0.65	0.4	0	0.1	0.5	2.55	1.3	1	4	0	0.02	0.01	1100	2429.61	635
0.65	0.4	0	0.1	0.5	2.55	1.3	1	4	0	0.02	0.01	1100	2290.57	645
0.65	0.4	0	0.1	0.5	2.55	1.3	1	4	0	0.02	0.01	1100	2193.17	655
0.65	0.4	0	0.1	0.5	2.55	1.3	1	4	0	0.02	0.01	1100	2135.51	665
0.65	0.4	0	0.1	0.5	2.55	1.3	1	4	0	0.02	0.01	1100	2118.12	675
0.65	0.4	0	0.1	0.5	2.55	1.3	1	4	0	0.02	0.01	1100	2144.57	685
0.65	0.4	0	0.1	0.5	2.55	1.3	1	4	0	0.02	0.01	1100	2222.55	695
0.65	0.4	0	0.1	0.5	2.55	1.3	1	4	0	0.02	0.01	1100	2366.07	705
0.65	0.4	0	0.1	0.5	2.55	1.3	1	4	0	0.02	0.01	1100	2599.75	715
0.65	0.4	0	0.1	0.5	2.55	1.3	1	4	0	0.02	0.01	1100	2967.55	725
0.65	0.4	0	0.1	0.5	2.55	1.3	1	4	0	0.02	0.01	1100	3551.79	735
0.65	0.4	0	0.1	0.5	2.55	1.3	1	4	0	0.02	0.01	1100	4519.07	745
0.65	0.4	0	0.1	0.5	2.55	1.3	1	4	0	0.02	0.01	1100	6245.95	755
0.65	0.4	0	0.1	0.5	2.55	1.3	1	4	0	0.02	0.01	1100	9730.49	765
0.65	0.4	0	0.1	0.5	2.55	1.3	1	4	0	0.02	0.01	1100	18346.1	775
0.65	0.4	0	0.1	0.5	2.55	1.3	1	4	0	0.02	0.01	1100	49471.7	785
0.65	0.4	0	0.1	1.5	2.55	1.3	1	4	0	0.02	0.01	1100	99300.2	453
0.65	0.4	0	0.1	1.5	2.55	1.3	1	4	0	0.02	0.01	1100	76152.5	463
0.65	0.4	0	0.1	1.5	2.55	1.3	1	4	0	0.02	0.01	1100	59108	473
0.65	0.4	0	0.1	1.5	2.55	1.3	1	4	0	0.02	0.01	1100	46425	483
0.65	0.4	0	0.1	1.5	2.55	1.3	1	4	0	0.02	0.01	1100	36892	493
0.65	0.4	0	0.1	1.5	2.55	1.3	1	4	0	0.02	0.01	1100	29657.6	503
0.65	0.4	0	0.1	1.5	2.55	1.3	1	4	0	0.02	0.01	1100	24117.4	513
0.65	0.4	0	0.1	1.5	2.55	1.3	1	4	0	0.02	0.01	1100	19837.9	523
0.65	0.4	0	0.1	1.5	2.55	1.3	1	4	0	0.02	0.01	1100	16505.9	533
0.65	0.4	0	0.1	1.5	2.55	1.3	1	4	0	0.02	0.01	1100	13892.8	543
0.65	0.4	0	0.1	1.5	2.55	1.3	1	4	0	0.02	0.01	1100	11830.2	553
0.65	0.4	0	0.1	1.5	2.55	1.3	1	4	0	0.02	0.01	1100	10193.6	563
0.65	0.4	0	0.1	1.5	2.55	1.3	1	4	0	0.02	0.01	1100	8890.02	573
0.65	0.4	0	0.1	1.5	2.55	1.3	1	4	0	0.02	0.01	1100	7849.91	583
0.65	0.4	0	0.1	1.5	2.55	1.3	1	4	0	0.02	0.01	1100	7021.02	593
0.65	0.4	0	0.1	1.5	2.55	1.3	1	4	0	0.02	0.01	1100	6364.23	603
0.65	0.4	0	0.1	1.5	2.55	1.3	1	4	0	0.02	0.01	1100	5850.6	613
0.65	0.4	0	0.1	1.5	2.55	1.3	1	4	0	0.02	0.01	1100	5459.29	623
0.65	0.4	0	0.1	1.5	2.55	1.3	1	4	0	0.02	0.01	1100	5176.28	633
0.65	0.4	0	0.1	1.5	2.55	1.3	1	4	0	0.02	0.01	1100	4993.79	643
0.65	0.4	0	0.1	1.5	2.55	1.3	1	4	0	0.02	0.01	1100	4910.31	653
0.65	0.4	0	0.1	1.5	2.55	1.3	1	4	0	0.02	0.01	1100	4931.65	663
0.65	0.4	0	0.1	1.5	2.55	1.3	1	4	0	0.02	0.01	1100	5073.31	673
0.65	0.4	0	0.1	1.5	2.55	1.3	1	4	0	0.02	0.01	1100	5365.31	683
0.65	0.4	0	0.1	1.5	2.55	1.3	1	4	0	0.02	0.01	1100	5861.84	693
0.65	0.4	0	0.1	1.5	2.55	1.3	1	4	0	0.02	0.01	1100	6661.13	703
0.65	0.4	0	0.1	1.5	2.55	1.3	1	4	0	0.02	0.01	1100	7949.33	713
0.65	0.4	0	0.1	1.5	2.55	1.3	1	4	0	0.02	0.01	1100	10107.6	723
0.65	0.4	0	0.1	1.5	2.55	1.3	1	4	0	0.02	0.01	1100	14010.1	733
0.65	0.4	0	0.1	1.5	2.55	1.3	1	4	0	0.02	0.01	1100	22023.6	743
0.65	0.4	0	0.1	1.5	2.55	1.3	1	4	0	0.02	0.01	1100	42429.3	753
0.65	0.4	0	0.1	2	2.55	1.3	1	4	0	0.02	0.01	1100	85958.1	463
0.65	0.4	0	0.1	2	2.55	1.3	1	4	0	0.02	0.01	1100	66923.7	473
0.65	0.4	0	0.1	2	2.55	1.3	1	4	0	0.02	0.01	1100	52736.2	483
0.65	0.4	0	0.1	2	2.55	1.3	1	4	0	0.02	0.01	1100	42054.6	493
0.65	0.4	0	0.1	2	2.55	1.3	1	4	0	0.02	0.01	1100	33935.6	503
0.65	0.4	0	0.1	2	2.55	1.3	1	4	0	0.02	0.01	1100	27708.4	513
0.65	0.4	0	0.1	2	2.55	1.3	1	4	0	0.02	0.01	1100	22891.9	523
0.65	0.4	0	0.1	2	2.55	1.3	1	4	0	0.02	0.01	1100	19137.7	533
0.65	0.4	0	0.1	2	2.55	1.3	1	4	0	0.02	0.01	1100	16191.2	543
0.65	0.4	0	0.1	2	2.55	1.3	1	4	0	0.02	0.01	1100	13865.2	553
0.65	0.4	0	0.1	2	2.55	1.3	1	4	0	0.02	0.01	1100	12021	563
0.65	0.4	0	0.1	2	2.55	1.3	1	4	0	0.02	0.01	1100	10555.1	573
0.65	0.4	0	0.1	2	2.55	1.3	1	4	0	0.02	0.01	1100	9390.29	583
0.65	0.4	0	0.1	2	2.55	1.3	1	4	0	0.02	0.01	1100	8468.97	593
0.65	0.4	0	0.1	2	2.55	1.3	1	4	0	0.02	0.01	1100	7748.48	603
0.65	0.4	0	0.1	2	2.55	1.3	1	4	0	0.02	0.01	1100	7198.03	613
0.65	0.4	0	0.1	2	2.55	1.3	1	4	0	0.02	0.01	1100	6796.66	623
0.65	0.4	0	0.1	2	2.55	1.3	1	4	0	0.02	0.01	1100	6532.15	633
0.65	0.4	0	0.1	2	2.55	1.3	1	4	0	0.02	0.01	1100	6400.96	643
0.65	0.4	0	0.1	2	2.55	1.3	1	4	0	0.02	0.01	1100	6409.49	653
0.65	0.4	0	0.1	2	2.55	1.3	1	4	0	0.02	0.01	1100	6577.04	663
0.65	0.4	0	0.1	2	2.55	1.3	1	4	0	0.02	0.01	1100	6942.24	673
0.65	0.4	0	0.1	2	2.55	1.3	1	4	0	0.02	0.01	1100	7575.81	683
0.65	0.4	0	0.1	2	2.55	1.3	1	4	0	0.02	0.01	1100	8607.15	693
0.65	0.4	0	0.1	2	2.55	1.3	1	4	0	0.02	0.01	1100	10283.7	703
0.65	0.4	0	0.1	2	2.55	1.3	1	4	0	0.02	0.01	1100	13117.3	713
0.65	0.4	0	0.1	2	2.55	1.3	1	4	0	0.02	0.01	1100	18298.7	723
0.65	0.4	0	0.1	2	2.55	1.3	1	4	0	0.02	0.01	1100	29117.9	733
0.65	0.4	0	0.1	2	2.55	1.3	1	4	0	0.02	0.01	1100	57481.7	743
0.65	0.4	0	0.1	2	2.55	1.3	2	4	0	0.02	0.01	1100	93370.8	458
0.65	0.4	0	0.1	2	2.55	1.3	2	4	0	0.02	0.01	1100	71679.7	468
0.65	0.4	0	0.1	2	2.55	1.3	2	4	0	0.02	0.01	1100	55671.9	478
0.65	0.4	0	0.1	2	2.55	1.3	2	4	0	0.02	0.01	1100	43736.3	488
0.65	0.4	0	0.1	2	2.55	1.3	2	4	0	0.02	0.01	1100	34748.8	498
0.65	0.4	0	0.1	2	2.55	1.3	2	4	0	0.02	0.01	1100	27917.1	508
0.65	0.4	0	0.1	2	2.55	1.3	2	4	0	0.02	0.01	1100	22677.2	518
0.65	0.4	0	0.1	2	2.55	1.3	2	4	0	0.02	0.01	1100	18623.9	528
0.65	0.4	0	0.1	2	2.55	1.3	2	4	0	0.02	0.01	1100	15463.4	538
0.65	0.4	0	0.1	2	2.55	1.3	2	4	0	0.02	0.01	1100	12980.8	548
0.65	0.4	0	0.1	2	2.55	1.3	2	4	0	0.02	0.01	1100	11017.6	558
0.65	0.4	0	0.1	2	2.55	1.3	2	4	0	0.02	0.01	1100	9456.33	568
0.65	0.4	0	0.1	2	2.55	1.3	2	4	0	0.02	0.01	1100	8208.84	578
0.65	0.4	0	0.1	2	2.55	1.3	2	4	0	0.02	0.01	1100	7208.99	588
0.65	0.4	0	0.1	2	2.55	1.3	2	4	0	0.02	0.01	1100	6406.85	598
0.65	0.4	0	0.1	2	2.55	1.3	2	4	0	0.02	0.01	1100	5764.68	608
0.65	0.4	0	0.1	2	2.55	1.3	2	4	0	0.02	0.01	1100	5254.1	618
0.65	0.4	0	0.1	2	2.55	1.3	2	4	0	0.02	0.01	1100	4854.02	628
0.65	0.4	0	0.1	2	2.55	1.3	2	4	0	0.02	0.01	1100	4549.31	638
0.65	0.4	0	0.1	2	2.55	1.3	2	4	0	0.02	0.01	1100	4329.91	648
0.65	0.4	0	0.1	2	2.55	1.3	2	4	0	0.02	0.01	1100	4190.46	658
0.65	0.4	0	0.1	2	2.55	1.3	2	4	0	0.02	0.01	1100	4130.44	668
0.65	0.4	0	0.1	2	2.55	1.3	2	4	0	0.02	0.01	1100	4155.06	678
0.65	0.4	0	0.1	2	2.55	1.3	2	4	0	0.02	0.01	1100	4277.13	688
0.65	0.4	0	0.1	2	2.55	1.3	2	4	0	0.02	0.01	1100	4520.91	698
0.65	0.4	0	0.1	2	2.55	1.3	2	4	0	0.02	0.01	1100	4929.48	708
0.65	0.4	0	0.1	2	2.55	1.3	2	4	0	0.02	0.01	1100	5579.88	718
0.65	0.4	0	0.1	2	2.55	1.3	2	4	0	0.02	0.01	1100	6615.94	728
0.65	0.4	0	0.1	2	2.55	1.3	2	4	0	0.02	0.01	1100	8326.54	738
0.65	0.4	0	0.1	2	2.55	1.3	2	4	0	0.02	0.01	1100	11357.4	748
0.65	0.4	0	0.1	2	2.55	1.3	2	4	0	0.02	0.01	1100	17392.9	758
0.65	0.4	0	0.1	2	2.55	1.3	2	4	0	0.02	0.01	1100	31991	768
0.65	0.4	0	0.1	2	2.55	1.3	2	4	0	0.02	0.01	1100	82599.3	778
0.65	0.3	0	0.1	1	2.55	1.3	1	2	0	0.02	0.01	1100	77454.7	429
0.65	0.3	0	0.1	1	2.55	1.3	1	2	0	0.02	0.01	1100	57727	439
0.65	0.3	0	0.1	1	2.55	1.3	1	2	0	0.02	0.01	1100	43571.4	449
0.65	0.3	0	0.1	1	2.55	1.3	1	2	0	0.02	0.01	1100	33295.9	459
0.65	0.3	0	0.1	1	2.55	1.3	1	2	0	0.02	0.01	1100	25753.7	469
0.65	0.3	0	0.1	1	2.55	1.3	1	2	0	0.02	0.01	1100	20158.2	479
0.65	0.3	0	0.1	1	2.55	1.3	1	2	0	0.02	0.01	1100	15964.3	489
0.65	0.3	0	0.1	1	2.55	1.3	1	2	0	0.02	0.01	1100	12790.1	499
0.65	0.3	0	0.1	1	2.55	1.3	1	2	0	0.02	0.01	1100	10365.2	509
0.65	0.3	0	0.1	1	2.55	1.3	1	2	0	0.02	0.01	1100	8496.26	519
0.65	0.3	0	0.1	1	2.55	1.3	1	2	0	0.02	0.01	1100	7044	529
0.65	0.3	0	0.1	1	2.55	1.3	1	2	0	0.02	0.01	1100	5906.92	539
0.65	0.3	0	0.1	1	2.55	1.3	1	2	0	0.02	0.01	1100	5010.54	549
0.65	0.3	0	0.1	1	2.55	1.3	1	2	0	0.02	0.01	1100	4299.76	559
0.65	0.3	0	0.1	1	2.55	1.3	1	2	0	0.02	0.01	1100	3733.57	569
0.65	0.3	0	0.1	1	2.55	1.3	1	2	0	0.02	0.01	1100	3281.24	579
0.65	0.3	0	0.1	1	2.55	1.3	1	2	0	0.02	0.01	1100	2919.67	589
0.65	0.3	0	0.1	1	2.55	1.3	1	2	0	0.02	0.01	1100	2631.5	599
0.65	0.3	0	0.1	1	2.55	1.3	1	2	0	0.02	0.01	1100	2403.74	609
0.65	0.3	0	0.1	1	2.55	1.3	1	2	0	0.02	0.01	1100	2226.83	619
0.65	0.3	0	0.1	1	2.55	1.3	1	2	0	0.02	0.01	1100	2094.01	629
0.65	0.3	0	0.1	1	2.55	1.3	1	2	0	0.02	0.01	1100	2000.91	639
0.65	0.3	0	0.1	1	2.55	1.3	1	2	0	0.02	0.01	1100	1945.42	649
0.65	0.3	0	0.1	1	2.55	1.3	1	2	0	0.02	0.01	1100	1927.84	659
0.65	0.3	0	0.1	1	2.55	1.3	1	2	0	0.02	0.01	1100	1951.31	669
0.65	0.3	0	0.1	1	2.55	1.3	1	2	0	0.02	0.01	1100	2022.89	679
0.65	0.3	0	0.1	1	2.55	1.3	1	2	0	0.02	0.01	1100	2155.58	689
0.65	0.3	0	0.1	1	2.55	1.3	1	2	0	0.02	0.01	1100	2372.34	699
0.65	0.3	0	0.1	1	2.55	1.3	1	2	0	0.02	0.01	1100	2714.25	709
0.65	0.3	0	0.1	1	2.55	1.3	1	2	0	0.02	0.01	1100	3258.36	719
0.65	0.3	0	0.1	1	2.55	1.3	1	2	0	0.02	0.01	1100	4160.59	729
0.65	0.3	0	0.1	1	2.55	1.3	1	2	0	0.02	0.01	1100	5772.72	739
0.65	0.3	0	0.1	1	2.55	1.3	1	2	0	0.02	0.01	1100	9022.62	749
0.65	0.3	0	0.1	1	2.55	1.3	1	2	0	0.02	0.01	1100	17009.5	759
0.65	0.3	0	0.1	1	2.55	1.3	1	2	0	0.02	0.01	1100	45213.6	769
0.7	0.3	0	0.4	0	4	0	1.25	21	0	0	0	1290	91369.1	464
0.7	0.3	0	0.4	0	4	0	1.25	21	0	0	0	1290	68407.3	474
0.7	0.3	0	0.4	0	4	0	1.25	21	0	0	0	1290	51734.8	484
0.7	0.3	0	0.4	0	4	0	1.25	21	0	0	0	1290	39510.4	494
0.7	0.3	0	0.4	0	4	0	1.25	21	0	0	0	1290	30462.6	504
0.7	0.3	0	0.4	0	4	0	1.25	21	0	0	0	1290	23705.1	514
0.7	0.3	0	0.4	0	4	0	1.25	21	0	0	0	1290	18613.7	524
0.7	0.3	0	0.4	0	4	0	1.25	21	0	0	0	1290	14745	534
0.7	0.3	0	0.4	0	4	0	1.25	21	0	0	0	1290	11781.4	544
0.7	0.3	0	0.4	0	4	0	1.25	21	0	0	0	1290	9493.14	554
0.7	0.3	0	0.4	0	4	0	1.25	21	0	0	0	1290	7712.87	564
0.7	0.3	0	0.4	0	4	0	1.25	21	0	0	0	1290	6317.64	574
0.7	0.3	0	0.4	0	4	0	1.25	21	0	0	0	1290	5216.45	584
0.7	0.3	0	0.4	0	4	0	1.25	21	0	0	0	1290	4341.43	594
0.7	0.3	0	0.4	0	4	0	1.25	21	0	0	0	1290	3641.62	604
0.7	0.3	0	0.4	0	4	0	1.25	21	0	0	0	1290	3078.47	614
0.7	0.3	0	0.4	0	4	0	1.25	21	0	0	0	1290	2622.63	624
0.7	0.3	0	0.4	0	4	0	1.25	21	0	0	0	1290	2251.63	634
0.7	0.3	0	0.4	0	4	0	1.25	21	0	0	0	1290	1948.14	644
0.7	0.3	0	0.4	0	4	0	1.25	21	0	0	0	1290	1698.72	654
0.7	0.3	0	0.4	0	4	0	1.25	21	0	0	0	1290	1492.91	664
0.7	0.3	0	0.4	0	4	0	1.25	21	0	0	0	1290	1322.53	674
0.7	0.3	0	0.4	0	4	0	1.25	21	0	0	0	1290	1181.11	684
0.7	0.3	0	0.4	0	4	0	1.25	21	0	0	0	1290	1063.59	694
0.7	0.3	0	0.4	0	4	0	1.25	21	0	0	0	1290	965.97	704
0.7	0.3	0	0.4	0	4	0	1.25	21	0	0	0	1290	885.07	714
0.7	0.3	0	0.4	0	4	0	1.25	21	0	0	0	1290	818.42	724
0.7	0.3	0	0.4	0	4	0	1.25	21	0	0	0	1290	764.11	734
0.7	0.3	0	0.4	0	4	0	1.25	21	0	0	0	1290	720.68	744
0.7	0.3	0	0.4	0	4	0	1.25	21	0	0	0	1290	687.13	754
0.7	0.3	0	0.4	0	4	0	1.25	21	0	0	0	1290	662.82	764
0.7	0.3	0	0.4	0	4	0	1.25	21	0	0	0	1290	647.5	774
0.7	0.3	0	0.4	0	4	0	1.25	21	0	0	0	1290	641.39	784
0.7	0.3	0	0.4	0	4	0	1.25	21	0	0	0	1290	645.25	794
0.7	0.3	0	0.4	0	4	0	1.25	21	0	0	0	1290	660.56	804
0.7	0.3	0	0.4	0	4	0	1.25	21	0	0	0	1290	689.95	814
0.7	0.3	0	0.4	0	4	0	1.25	21	0	0	0	1290	737.75	824
0.7	0.3	0	0.4	0	4	0	1.25	21	0	0	0	1290	811.32	834
0.7	0.3	0	0.4	0	4	0	1.25	21	0	0	0	1290	923.56	844
0.7	0.3	0	0.4	0	4	0	1.25	21	0	0	0	1290	1098.43	854
0.7	0.3	0	0.4	0	4	0	1.25	21	0	0	0	1290	1384.57	864
0.7	0.3	0	0.4	0	4	0	1.25	21	0	0	0	1290	1893.39	874
0.7	0.3	0	0.4	0	4	0	1.25	21	0	0	0	1290	2930.41	884
0.7	0.3	0	0.4	0	4	0	1.25	21	0	0	0	1290	5614.08	894
0.7	0.3	0	0.4	0	4	0	1.25	21	0	0	0	1290	17121.2	904
0.7	0.3	0	0.4	0	4	0	1.25	19	0	0	0	1290	88956.9	463
0.7	0.3	0	0.4	0	4	0	1.25	19	0	0	0	1290	66530.4	473
0.7	0.3	0	0.4	0	4	0	1.25	19	0	0	0	1290	50263	483
0.7	0.3	0	0.4	0	4	0	1.25	19	0	0	0	1290	38347.4	493
0.7	0.3	0	0.4	0	4	0	1.25	19	0	0	0	1290	29536.6	503
0.7	0.3	0	0.4	0	4	0	1.25	19	0	0	0	1290	22962	513
0.7	0.3	0	0.4	0	4	0	1.25	19	0	0	0	1290	18012.9	523
0.7	0.3	0	0.4	0	4	0	1.25	19	0	0	0	1290	14255.6	533
0.7	0.3	0	0.4	0	4	0	1.25	19	0	0	0	1290	11379.7	543
0.7	0.3	0	0.4	0	4	0	1.25	19	0	0	0	1290	9160.92	553
0.7	0.3	0	0.4	0	4	0	1.25	19	0	0	0	1290	7436.08	563
0.7	0.3	0	0.4	0	4	0	1.25	19	0	0	0	1290	6085.31	573
0.7	0.3	0	0.4	0	4	0	1.25	19	0	0	0	1290	5019.99	583
0.7	0.3	0	0.4	0	4	0	1.25	19	0	0	0	1290	4174.06	593
0.7	0.3	0	0.4	0	4	0	1.25	19	0	0	0	1290	3497.96	603
0.7	0.3	0	0.4	0	4	0	1.25	19	0	0	0	1290	2954.24	613
0.7	0.3	0	0.4	0	4	0	1.25	19	0	0	0	1290	2514.38	623
0.7	0.3	0	0.4	0	4	0	1.25	19	0	0	0	1290	2156.58	633
0.7	0.3	0	0.4	0	4	0	1.25	19	0	0	0	1290	1864.02	643
0.7	0.3	0	0.4	0	4	0	1.25	19	0	0	0	1290	1623.69	653
0.7	0.3	0	0.4	0	4	0	1.25	19	0	0	0	1290	1425.45	663
0.7	0.3	0	0.4	0	4	0	1.25	19	0	0	0	1290	1261.35	673
0.7	0.3	0	0.4	0	4	0	1.25	19	0	0	0	1290	1125.16	683
0.7	0.3	0	0.4	0	4	0	1.25	19	0	0	0	1290	1011.96	693
0.7	0.3	0	0.4	0	4	0	1.25	19	0	0	0	1290	917.87	703
0.7	0.3	0	0.4	0	4	0	1.25	19	0	0	0	1290	839.82	713
0.7	0.3	0	0.4	0	4	0	1.25	19	0	0	0	1290	775.42	723
0.7	0.3	0	0.4	0	4	0	1.25	19	0	0	0	1290	722.78	733
0.7	0.3	0	0.4	0	4	0	1.25	19	0	0	0	1290	680.49	743
0.7	0.3	0	0.4	0	4	0	1.25	19	0	0	0	1290	647.54	753
0.7	0.3	0	0.4	0	4	0	1.25	19	0	0	0	1290	623.26	763
0.7	0.3	0	0.4	0	4	0	1.25	19	0	0	0	1290	607.36	773
0.7	0.3	0	0.4	0	4	0	1.25	19	0	0	0	1290	599.95	783
0.7	0.3	0	0.4	0	4	0	1.25	19	0	0	0	1290	601.61	793
0.7	0.3	0	0.4	0	4	0	1.25	19	0	0	0	1290	613.58	803
0.7	0.3	0	0.4	0	4	0	1.25	19	0	0	0	1290	638.01	813
0.7	0.3	0	0.4	0	4	0	1.25	19	0	0	0	1290	678.53	823
0.7	0.3	0	0.4	0	4	0	1.25	19	0	0	0	1290	741.22	833
0.7	0.3	0	0.4	0	4	0	1.25	19	0	0	0	1290	836.61	843
0.7	0.3	0	0.4	0	4	0	1.25	19	0	0	0	1290	983.94	853
0.7	0.3	0	0.4	0	4	0	1.25	19	0	0	0	1290	1221.3	863
0.7	0.3	0	0.4	0	4	0	1.25	19	0	0	0	1290	1632.92	873
0.7	0.3	0	0.4	0	4	0	1.25	19	0	0	0	1290	2437.94	883
0.7	0.3	0	0.4	0	4	0	1.25	19	0	0	0	1290	4370.25	893
0.7	0.3	0	0.4	0	4	0	1.25	19	0	0	0	1290	11323.4	903
0.7	0.3	0	0.4	0	4	0	1.25	19	0	0	0	1290	97277.6	913
0.7	0.3	0	0.4	0	4	0	1.25	15	0	0	0	1290	85434.8	454
0.7	0.3	0	0.4	0	4	0	1.25	15	0	0	0	1290	63470.2	464
0.7	0.3	0	0.4	0	4	0	1.25	15	0	0	0	1290	47649.9	474
0.7	0.3	0	0.4	0	4	0	1.25	15	0	0	0	1290	36139	484
0.7	0.3	0	0.4	0	4	0	1.25	15	0	0	0	1290	27681.2	494
0.7	0.3	0	0.4	0	4	0	1.25	15	0	0	0	1290	21407.8	504
0.7	0.3	0	0.4	0	4	0	1.25	15	0	0	0	1290	16712.1	514
0.7	0.3	0	0.4	0	4	0	1.25	15	0	0	0	1290	13166.2	524
0.7	0.3	0	0.4	0	4	0	1.25	15	0	0	0	1290	10465.9	534
0.7	0.3	0	0.4	0	4	0	1.25	15	0	0	0	1290	8392.64	544
0.7	0.3	0	0.4	0	4	0	1.25	15	0	0	0	1290	6788.15	554
0.7	0.3	0	0.4	0	4	0	1.25	15	0	0	0	1290	5536.99	564
0.7	0.3	0	0.4	0	4	0	1.25	15	0	0	0	1290	4554.2	574
0.7	0.3	0	0.4	0	4	0	1.25	15	0	0	0	1290	3776.78	584
0.7	0.3	0	0.4	0	4	0	1.25	15	0	0	0	1290	3157.67	594
0.7	0.3	0	0.4	0	4	0	1.25	15	0	0	0	1290	2661.47	604
0.7	0.3	0	0.4	0	4	0	1.25	15	0	0	0	1290	2261.37	614
0.7	0.3	0	0.4	0	4	0	1.25	15	0	0	0	1290	1936.92	624
0.7	0.3	0	0.4	0	4	0	1.25	15	0	0	0	1290	1672.44	634
0.7	0.3	0	0.4	0	4	0	1.25	15	0	0	0	1290	1455.81	644
0.7	0.3	0	0.4	0	4	0	1.25	15	0	0	0	1290	1277.65	654
0.7	0.3	0	0.4	0	4	0	1.25	15	0	0	0	1290	1130.63	664
0.7	0.3	0	0.4	0	4	0	1.25	15	0	0	0	1290	1009.03	674
0.7	0.3	0	0.4	0	4	0	1.25	15	0	0	0	1290	908.32	684
0.7	0.3	0	0.4	0	4	0	1.25	15	0	0	0	1290	824.99	694
0.7	0.3	0	0.4	0	4	0	1.25	15	0	0	0	1290	756.26	704
0.7	0.3	0	0.4	0	4	0	1.25	15	0	0	0	1290	699.96	714
0.7	0.3	0	0.4	0	4	0	1.25	15	0	0	0	1290	654.44	724
0.7	0.3	0	0.4	0	4	0	1.25	15	0	0	0	1290	618.48	734
0.7	0.3	0	0.4	0	4	0	1.25	15	0	0	0	1290	591.21	744
0.7	0.3	0	0.4	0	4	0	1.25	15	0	0	0	1290	572.17	754
0.7	0.3	0	0.4	0	4	0	1.25	15	0	0	0	1290	561.26	764
0.7	0.3	0	0.4	0	4	0	1.25	15	0	0	0	1290	558.78	774
0.7	0.3	0	0.4	0	4	0	1.25	15	0	0	0	1290	565.64	784
0.7	0.3	0	0.4	0	4	0	1.25	15	0	0	0	1290	583.48	794
0.7	0.3	0	0.4	0	4	0	1.25	15	0	0	0	1290	615.14	804
0.7	0.3	0	0.4	0	4	0	1.25	15	0	0	0	1290	665.4	814
0.7	0.3	0	0.4	0	4	0	1.25	15	0	0	0	1290	742.44	824
0.7	0.3	0	0.4	0	4	0	1.25	15	0	0	0	1290	860.98	834
0.7	0.3	0	0.4	0	4	0	1.25	15	0	0	0	1290	1049.34	844
0.7	0.3	0	0.4	0	4	0	1.25	15	0	0	0	1290	1367.76	854
0.7	0.3	0	0.4	0	4	0	1.25	15	0	0	0	1290	1963.9	864
0.7	0.3	0	0.4	0	4	0	1.25	15	0	0	0	1290	3286.42	874
0.7	0.3	0	0.4	0	4	0	1.25	15	0	0	0	1290	7298.56	884
0.7	0.3	0	0.4	0	4	0	1.25	15	0	0	0	1290	33404.7	894
0.7	0.3	0	0.4	0	4	0	1.25	17	0	0	0	1290	83079.9	459
0.7	0.3	0	0.4	0	4	0	1.25	17	0	0	0	1290	61943.2	469
0.7	0.3	0	0.4	0	4	0	1.25	17	0	0	0	1290	46660.6	479
0.7	0.3	0	0.4	0	4	0	1.25	17	0	0	0	1290	35500.2	489
0.7	0.3	0	0.4	0	4	0	1.25	17	0	0	0	1290	27271.9	499
0.7	0.3	0	0.4	0	4	0	1.25	17	0	0	0	1290	21148.8	509
0.7	0.3	0	0.4	0	4	0	1.25	17	0	0	0	1290	16551.6	519
0.7	0.3	0	0.4	0	4	0	1.25	17	0	0	0	1290	13070.1	529
0.7	0.3	0	0.4	0	4	0	1.25	17	0	0	0	1290	10411.6	539
0.7	0.3	0	0.4	0	4	0	1.25	17	0	0	0	1290	8365.18	549
0.7	0.3	0	0.4	0	4	0	1.25	17	0	0	0	1290	6777.67	559
0.7	0.3	0	0.4	0	4	0	1.25	17	0	0	0	1290	5536.95	569
0.7	0.3	0	0.4	0	4	0	1.25	17	0	0	0	1290	4560.28	579
0.7	0.3	0	0.4	0	4	0	1.25	17	0	0	0	1290	3786.15	589
0.7	0.3	0	0.4	0	4	0	1.25	17	0	0	0	1290	3168.49	599
0.7	0.3	0	0.4	0	4	0	1.25	17	0	0	0	1290	2672.57	609
0.7	0.3	0	0.4	0	4	0	1.25	17	0	0	0	1290	2271.99	619
0.7	0.3	0	0.4	0	4	0	1.25	17	0	0	0	1290	1946.62	629
0.7	0.3	0	0.4	0	4	0	1.25	17	0	0	0	1290	1680.95	639
0.7	0.3	0	0.4	0	4	0	1.25	17	0	0	0	1290	1462.98	649
0.7	0.3	0	0.4	0	4	0	1.25	17	0	0	0	1290	1283.42	659
0.7	0.3	0	0.4	0	4	0	1.25	17	0	0	0	1290	1134.96	669
0.7	0.3	0	0.4	0	4	0	1.25	17	0	0	0	1290	1011.9	679
0.7	0.3	0	0.4	0	4	0	1.25	17	0	0	0	1290	909.73	689
0.7	0.3	0	0.4	0	4	0	1.25	17	0	0	0	1290	824.92	699
0.7	0.3	0	0.4	0	4	0	1.25	17	0	0	0	1290	754.67	709
0.7	0.3	0	0.4	0	4	0	1.25	17	0	0	0	1290	696.78	719
0.7	0.3	0	0.4	0	4	0	1.25	17	0	0	0	1290	649.56	729
0.7	0.3	0	0.4	0	4	0	1.25	17	0	0	0	1290	611.73	739
0.7	0.3	0	0.4	0	4	0	1.25	17	0	0	0	1290	582.36	749
0.7	0.3	0	0.4	0	4	0	1.25	17	0	0	0	1290	560.87	759
0.7	0.3	0	0.4	0	4	0	1.25	17	0	0	0	1290	547.01	769
0.7	0.3	0	0.4	0	4	0	1.25	17	0	0	0	1290	540.9	779
0.7	0.3	0	0.4	0	4	0	1.25	17	0	0	0	1290	543.11	789
0.7	0.3	0	0.4	0	4	0	1.25	17	0	0	0	1290	554.81	799
0.7	0.3	0	0.4	0	4	0	1.25	17	0	0	0	1290	578.04	809
0.7	0.3	0	0.4	0	4	0	1.25	17	0	0	0	1290	616.24	819
0.7	0.3	0	0.4	0	4	0	1.25	17	0	0	0	1290	675.19	829
0.7	0.3	0	0.4	0	4	0	1.25	17	0	0	0	1290	764.9	839
0.7	0.3	0	0.4	0	4	0	1.25	17	0	0	0	1290	903.84	849
0.7	0.3	0	0.4	0	4	0	1.25	17	0	0	0	1290	1128.74	859
0.7	0.3	0	0.4	0	4	0	1.25	17	0	0	0	1290	1521.73	869
0.7	0.3	0	0.4	0	4	0	1.25	17	0	0	0	1290	2299.42	879
0.7	0.3	0	0.4	0	4	0	1.25	17	0	0	0	1290	4203.26	889
0.7	0.3	0	0.4	0	4	0	1.25	17	0	0	0	1290	11335	899
0.7	0.2	0	0.4	0	4	0	1.2	18.38	6	0	0	1290	95894.6	478
0.7	0.2	0	0.4	0	4	0	1.2	18.38	6	0	0	1290	73460.9	488
0.7	0.2	0	0.4	0	4	0	1.2	18.38	6	0	0	1290	56849.1	498
0.7	0.2	0	0.4	0	4	0	1.2	18.38	6	0	0	1290	44432.1	508
0.7	0.2	0	0.4	0	4	0	1.2	18.38	6	0	0	1290	35066.1	518
0.7	0.2	0	0.4	0	4	0	1.2	18.38	6	0	0	1290	27939.4	528
0.7	0.2	0	0.4	0	4	0	1.2	18.38	6	0	0	1290	22471	538
0.7	0.2	0	0.4	0	4	0	1.2	18.38	6	0	0	1290	18240.8	548
0.7	0.2	0	0.4	0	4	0	1.2	18.38	6	0	0	1290	14943	558
0.7	0.2	0	0.4	0	4	0	1.2	18.38	6	0	0	1290	12353.1	568
0.7	0.2	0	0.4	0	4	0	1.2	18.38	6	0	0	1290	10304.7	578
0.7	0.2	0	0.4	0	4	0	1.2	18.38	6	0	0	1290	8673.91	588
0.7	0.2	0	0.4	0	4	0	1.2	18.38	6	0	0	1290	7367.48	598
0.7	0.2	0	0.4	0	4	0	1.2	18.38	6	0	0	1290	6315.03	608
0.7	0.2	0	0.4	0	4	0	1.2	18.38	6	0	0	1290	5462.94	618
0.7	0.2	0	0.4	0	4	0	1.2	18.38	6	0	0	1290	4770.21	628
0.7	0.2	0	0.4	0	4	0	1.2	18.38	6	0	0	1290	4205.27	638
0.7	0.2	0	0.4	0	4	0	1.2	18.38	6	0	0	1290	3743.78	648
0.7	0.2	0	0.4	0	4	0	1.2	18.38	6	0	0	1290	3366.93	658
0.7	0.2	0	0.4	0	4	0	1.2	18.38	6	0	0	1290	3060.17	668
0.7	0.2	0	0.4	0	4	0	1.2	18.38	6	0	0	1290	2812.38	678
0.7	0.2	0	0.4	0	4	0	1.2	18.38	6	0	0	1290	2615.2	688
0.7	0.2	0	0.4	0	4	0	1.2	18.38	6	0	0	1290	2462.57	698
0.7	0.2	0	0.4	0	4	0	1.2	18.38	6	0	0	1290	2350.54	708
0.7	0.2	0	0.4	0	4	0	1.2	18.38	6	0	0	1290	2277.14	718
0.7	0.2	0	0.4	0	4	0	1.2	18.38	6	0	0	1290	2242.63	728
0.7	0.2	0	0.4	0	4	0	1.2	18.38	6	0	0	1290	2249.91	738
0.7	0.2	0	0.4	0	4	0	1.2	18.38	6	0	0	1290	2305.56	748
0.7	0.2	0	0.4	0	4	0	1.2	18.38	6	0	0	1290	2421.82	758
0.7	0.2	0	0.4	0	4	0	1.2	18.38	6	0	0	1290	2620.42	768
0.7	0.2	0	0.4	0	4	0	1.2	18.38	6	0	0	1290	2940.57	778
0.7	0.2	0	0.4	0	4	0	1.2	18.38	6	0	0	1290	3456.82	788
0.7	0.2	0	0.4	0	4	0	1.2	18.38	6	0	0	1290	4323.54	798
0.7	0.2	0	0.4	0	4	0	1.2	18.38	6	0	0	1290	5904.08	808
0.7	0.2	0	0.4	0	4	0	1.2	18.38	6	0	0	1290	9235.8	818
0.7	0.2	0	0.4	0	4	0	1.2	18.38	6	0	0	1290	18400.7	828
0.7	0.2	0	0.4	0	4	0	1.2	18.38	6	0	0	1290	64613.8	838
0.7	0.2	0	0.4	0	4	0	1.2	18.38	2	0	0	1290	86398.1	467
0.7	0.2	0	0.4	0	4	0	1.2	18.38	2	0	0	1290	65100.2	477
0.7	0.2	0	0.4	0	4	0	1.2	18.38	2	0	0	1290	49552.4	487
0.7	0.2	0	0.4	0	4	0	1.2	18.38	2	0	0	1290	38091.7	497
0.7	0.2	0	0.4	0	4	0	1.2	18.38	2	0	0	1290	29564.3	507
0.7	0.2	0	0.4	0	4	0	1.2	18.38	2	0	0	1290	23161.9	517
0.7	0.2	0	0.4	0	4	0	1.2	18.38	2	0	0	1290	18312.9	527
0.7	0.2	0	0.4	0	4	0	1.2	18.38	2	0	0	1290	14609.5	537
0.7	0.2	0	0.4	0	4	0	1.2	18.38	2	0	0	1290	11757.9	547
0.7	0.2	0	0.4	0	4	0	1.2	18.38	2	0	0	1290	9545.1	557
0.7	0.2	0	0.4	0	4	0	1.2	18.38	2	0	0	1290	7815	567
0.7	0.2	0	0.4	0	4	0	1.2	18.38	2	0	0	1290	6452.52	577
0.7	0.2	0	0.4	0	4	0	1.2	18.38	2	0	0	1290	5372.11	587
0.7	0.2	0	0.4	0	4	0	1.2	18.38	2	0	0	1290	4509.72	597
0.7	0.2	0	0.4	0	4	0	1.2	18.38	2	0	0	1290	3817.05	607
0.7	0.2	0	0.4	0	4	0	1.2	18.38	2	0	0	1290	3257.44	617
0.7	0.2	0	0.4	0	4	0	1.2	18.38	2	0	0	1290	2802.86	627
0.7	0.2	0	0.4	0	4	0	1.2	18.38	2	0	0	1290	2431.8	637
0.7	0.2	0	0.4	0	4	0	1.2	18.38	2	0	0	1290	2127.61	647
0.7	0.2	0	0.4	0	4	0	1.2	18.38	2	0	0	1290	1877.36	657
0.7	0.2	0	0.4	0	4	0	1.2	18.38	2	0	0	1290	1670.97	667
0.7	0.2	0	0.4	0	4	0	1.2	18.38	2	0	0	1290	1500.54	677
0.7	0.2	0	0.4	0	4	0	1.2	18.38	2	0	0	1290	1359.91	687
0.7	0.2	0	0.4	0	4	0	1.2	18.38	2	0	0	1290	1244.23	697
0.7	0.2	0	0.4	0	4	0	1.2	18.38	2	0	0	1290	1149.77	707
0.7	0.2	0	0.4	0	4	0	1.2	18.38	2	0	0	1290	1073.66	717
0.7	0.2	0	0.4	0	4	0	1.2	18.38	2	0	0	1290	1013.8	727
0.7	0.2	0	0.4	0	4	0	1.2	18.38	2	0	0	1290	968.76	737
0.7	0.2	0	0.4	0	4	0	1.2	18.38	2	0	0	1290	937.74	747
0.7	0.2	0	0.4	0	4	0	1.2	18.38	2	0	0	1290	920.64	757
0.7	0.2	0	0.4	0	4	0	1.2	18.38	2	0	0	1290	918.15	767
0.7	0.2	0	0.4	0	4	0	1.2	18.38	2	0	0	1290	931.98	777
0.7	0.2	0	0.4	0	4	0	1.2	18.38	2	0	0	1290	965.34	787
0.7	0.2	0	0.4	0	4	0	1.2	18.38	2	0	0	1290	1023.75	797
0.7	0.2	0	0.4	0	4	0	1.2	18.38	2	0	0	1290	1116.68	807
0.7	0.2	0	0.4	0	4	0	1.2	18.38	2	0	0	1290	1260.75	817
0.7	0.2	0	0.4	0	4	0	1.2	18.38	2	0	0	1290	1486.9	827
0.7	0.2	0	0.4	0	4	0	1.2	18.38	2	0	0	1290	1857.64	837
0.7	0.2	0	0.4	0	4	0	1.2	18.38	2	0	0	1290	2515.2	847
0.7	0.2	0	0.4	0	4	0	1.2	18.38	2	0	0	1290	3845.46	857
0.7	0.2	0	0.4	0	4	0	1.2	18.38	2	0	0	1290	7234.89	867
0.7	0.2	0	0.4	0	4	0	1.2	18.38	2	0	0	1290	21217.4	877
0.7	0.2	0	0.4	0	4	0	1.2	18.38	4	0	0	1290	85129.1	474
0.7	0.2	0	0.4	0	4	0	1.2	18.38	4	0	0	1290	64818.4	484
0.7	0.2	0	0.4	0	4	0	1.2	18.38	4	0	0	1290	49855.7	494
0.7	0.2	0	0.4	0	4	0	1.2	18.38	4	0	0	1290	38727.4	504
0.7	0.2	0	0.4	0	4	0	1.2	18.38	4	0	0	1290	30374.6	514
0.7	0.2	0	0.4	0	4	0	1.2	18.38	4	0	0	1290	24049.5	524
0.7	0.2	0	0.4	0	4	0	1.2	18.38	4	0	0	1290	19218.7	534
0.7	0.2	0	0.4	0	4	0	1.2	18.38	4	0	0	1290	15498.9	544
0.7	0.2	0	0.4	0	4	0	1.2	18.38	4	0	0	1290	12611.8	554
0.7	0.2	0	0.4	0	4	0	1.2	18.38	4	0	0	1290	10353.9	564
0.7	0.2	0	0.4	0	4	0	1.2	18.38	4	0	0	1290	8575.36	574
0.7	0.2	0	0.4	0	4	0	1.2	18.38	4	0	0	1290	7164.64	584
0.7	0.2	0	0.4	0	4	0	1.2	18.38	4	0	0	1290	6038.37	594
0.7	0.2	0	0.4	0	4	0	1.2	18.38	4	0	0	1290	5133.7	604
0.7	0.2	0	0.4	0	4	0	1.2	18.38	4	0	0	1290	4402.94	614
0.7	0.2	0	0.4	0	4	0	1.2	18.38	4	0	0	1290	3809.68	624
0.7	0.2	0	0.4	0	4	0	1.2	18.38	4	0	0	1290	3325.98	634
0.7	0.2	0	0.4	0	4	0	1.2	18.38	4	0	0	1290	2930.24	644
0.7	0.2	0	0.4	0	4	0	1.2	18.38	4	0	0	1290	2605.77	654
0.7	0.2	0	0.4	0	4	0	1.2	18.38	4	0	0	1290	2339.58	664
0.7	0.2	0	0.4	0	4	0	1.2	18.38	4	0	0	1290	2121.57	674
0.7	0.2	0	0.4	0	4	0	1.2	18.38	4	0	0	1290	1943.96	684
0.7	0.2	0	0.4	0	4	0	1.2	18.38	4	0	0	1290	1800.79	694
0.7	0.2	0	0.4	0	4	0	1.2	18.38	4	0	0	1290	1687.61	704
0.7	0.2	0	0.4	0	4	0	1.2	18.38	4	0	0	1290	1601.31	714
0.7	0.2	0	0.4	0	4	0	1.2	18.38	4	0	0	1290	1540	724
0.7	0.2	0	0.4	0	4	0	1.2	18.38	4	0	0	1290	1503.03	734
0.7	0.2	0	0.4	0	4	0	1.2	18.38	4	0	0	1290	1491.16	744
0.7	0.2	0	0.4	0	4	0	1.2	18.38	4	0	0	1290	1506.93	754
0.7	0.2	0	0.4	0	4	0	1.2	18.38	4	0	0	1290	1555.45	764
0.7	0.2	0	0.4	0	4	0	1.2	18.38	4	0	0	1290	1645.79	774
0.7	0.2	0	0.4	0	4	0	1.2	18.38	4	0	0	1290	1793.81	784
0.7	0.2	0	0.4	0	4	0	1.2	18.38	4	0	0	1290	2027.97	794
0.7	0.2	0	0.4	0	4	0	1.2	18.38	4	0	0	1290	2402.21	804
0.7	0.2	0	0.4	0	4	0	1.2	18.38	4	0	0	1290	3028.43	814
0.7	0.2	0	0.4	0	4	0	1.2	18.38	4	0	0	1290	4170.6	824
0.7	0.2	0	0.4	0	4	0	1.2	18.38	4	0	0	1290	6585.27	834
0.7	0.2	0	0.4	0	4	0	1.2	18.38	4	0	0	1290	13265.1	844
0.7	0.2	0	0.4	0	4	0	1.2	18.38	4	0	0	1290	47283	854
0.7	0.2	0	0.4	0	4	0	1.2	18.38	8	0	0	1290	99502.4	489
0.7	0.2	0	0.4	0	4	0	1.2	18.38	8	0	0	1290	77119.3	499
0.7	0.2	0	0.4	0	4	0	1.2	18.38	8	0	0	1290	60369.2	509
0.7	0.2	0	0.4	0	4	0	1.2	18.38	8	0	0	1290	47720.7	519
0.7	0.2	0	0.4	0	4	0	1.2	18.38	8	0	0	1290	38085.8	529
0.7	0.2	0	0.4	0	4	0	1.2	18.38	8	0	0	1290	30684.8	539
0.7	0.2	0	0.4	0	4	0	1.2	18.38	8	0	0	1290	24953.9	549
0.7	0.2	0	0.4	0	4	0	1.2	18.38	8	0	0	1290	20481.8	559
0.7	0.2	0	0.4	0	4	0	1.2	18.38	8	0	0	1290	16966.4	569
0.7	0.2	0	0.4	0	4	0	1.2	18.38	8	0	0	1290	14183.7	579
0.7	0.2	0	0.4	0	4	0	1.2	18.38	8	0	0	1290	11966.7	589
0.7	0.2	0	0.4	0	4	0	1.2	18.38	8	0	0	1290	10189.7	599
0.7	0.2	0	0.4	0	4	0	1.2	18.38	8	0	0	1290	8757.64	609
0.7	0.2	0	0.4	0	4	0	1.2	18.38	8	0	0	1290	7598.24	619
0.7	0.2	0	0.4	0	4	0	1.2	18.38	8	0	0	1290	6656.08	629
0.7	0.2	0	0.4	0	4	0	1.2	18.38	8	0	0	1290	5888.58	639
0.7	0.2	0	0.4	0	4	0	1.2	18.38	8	0	0	1290	5262.95	649
0.7	0.2	0	0.4	0	4	0	1.2	18.38	8	0	0	1290	4753.9	659
0.7	0.2	0	0.4	0	4	0	1.2	18.38	8	0	0	1290	4342.03	669
0.7	0.2	0	0.4	0	4	0	1.2	18.38	8	0	0	1290	4012.67	679
0.7	0.2	0	0.4	0	4	0	1.2	18.38	8	0	0	1290	3755.04	689
0.7	0.2	0	0.4	0	4	0	1.2	18.38	8	0	0	1290	3561.76	699
0.7	0.2	0	0.4	0	4	0	1.2	18.38	8	0	0	1290	3428.62	709
0.7	0.2	0	0.4	0	4	0	1.2	18.38	8	0	0	1290	3354.78	719
0.7	0.2	0	0.4	0	4	0	1.2	18.38	8	0	0	1290	3343.26	729
0.7	0.2	0	0.4	0	4	0	1.2	18.38	8	0	0	1290	3402.35	739
0.7	0.2	0	0.4	0	4	0	1.2	18.38	8	0	0	1290	3548.17	749
0.7	0.2	0	0.4	0	4	0	1.2	18.38	8	0	0	1290	3809.85	759
0.7	0.2	0	0.4	0	4	0	1.2	18.38	8	0	0	1290	4240.25	769
0.7	0.2	0	0.4	0	4	0	1.2	18.38	8	0	0	1290	4939.76	779
0.7	0.2	0	0.4	0	4	0	1.2	18.38	8	0	0	1290	6115.41	789
0.7	0.2	0	0.4	0	4	0	1.2	18.38	8	0	0	1290	8250.82	799
0.7	0.2	0	0.4	0	4	0	1.2	18.38	8	0	0	1290	12712	809
0.7	0.2	0	0.4	0	4	0	1.2	18.38	8	0	0	1290	24784.9	819
0.7	0.2	0	0.4	0	4	0	1.2	18.38	8	0	0	1290	83579.6	829
0.75	0.2	0	0.35	0	4	0.1	1	15	0	0	0	1300	88186.2	469
0.75	0.2	0	0.35	0	4	0.1	1	15	0	0	0	1300	66695	479
0.75	0.2	0	0.35	0	4	0.1	1	15	0	0	0	1300	50956	489
0.75	0.2	0	0.35	0	4	0.1	1	15	0	0	0	1300	39317.8	499
0.75	0.2	0	0.35	0	4	0.1	1	15	0	0	0	1300	30631.5	509
0.75	0.2	0	0.35	0	4	0.1	1	15	0	0	0	1300	24089.8	519
0.75	0.2	0	0.35	0	4	0.1	1	15	0	0	0	1300	19120.4	529
0.75	0.2	0	0.35	0	4	0.1	1	15	0	0	0	1300	15313.8	539
0.75	0.2	0	0.35	0	4	0.1	1	15	0	0	0	1300	12374.3	549
0.75	0.2	0	0.35	0	4	0.1	1	15	0	0	0	1300	10086.7	559
0.75	0.2	0	0.35	0	4	0.1	1	15	0	0	0	1300	8293.23	569
0.75	0.2	0	0.35	0	4	0.1	1	15	0	0	0	1300	6877.02	579
0.75	0.2	0	0.35	0	4	0.1	1	15	0	0	0	1300	5751.11	589
0.75	0.2	0	0.35	0	4	0.1	1	15	0	0	0	1300	4850.21	599
0.75	0.2	0	0.35	0	4	0.1	1	15	0	0	0	1300	4124.96	609
0.75	0.2	0	0.35	0	4	0.1	1	15	0	0	0	1300	3537.83	619
0.75	0.2	0	0.35	0	4	0.1	1	15	0	0	0	1300	3060.08	629
0.75	0.2	0	0.35	0	4	0.1	1	15	0	0	0	1300	2669.59	639
0.75	0.2	0	0.35	0	4	0.1	1	15	0	0	0	1300	2349.22	649
0.75	0.2	0	0.35	0	4	0.1	1	15	0	0	0	1300	2085.66	659
0.75	0.2	0	0.35	0	4	0.1	1	15	0	0	0	1300	1868.53	669
0.75	0.2	0	0.35	0	4	0.1	1	15	0	0	0	1300	1689.71	679
0.75	0.2	0	0.35	0	4	0.1	1	15	0	0	0	1300	1542.89	689
0.75	0.2	0	0.35	0	4	0.1	1	15	0	0	0	1300	1423.17	699
0.75	0.2	0	0.35	0	4	0.1	1	15	0	0	0	1300	1326.8	709
0.75	0.2	0	0.35	0	4	0.1	1	15	0	0	0	1300	1251.03	719
0.75	0.2	0	0.35	0	4	0.1	1	15	0	0	0	1300	1193.99	729
0.75	0.2	0	0.35	0	4	0.1	1	15	0	0	0	1300	1154.6	739
0.75	0.2	0	0.35	0	4	0.1	1	15	0	0	0	1300	1132.68	749
0.75	0.2	0	0.35	0	4	0.1	1	15	0	0	0	1300	1129.06	759
0.75	0.2	0	0.35	0	4	0.1	1	15	0	0	0	1300	1145.83	769
0.75	0.2	0	0.35	0	4	0.1	1	15	0	0	0	1300	1187.01	779
0.75	0.2	0	0.35	0	4	0.1	1	15	0	0	0	1300	1259.51	789
0.75	0.2	0	0.35	0	4	0.1	1	15	0	0	0	1300	1375.22	799
0.75	0.2	0	0.35	0	4	0.1	1	15	0	0	0	1300	1555.16	809
0.75	0.2	0	0.35	0	4	0.1	1	15	0	0	0	1300	1838.54	819
0.75	0.2	0	0.35	0	4	0.1	1	15	0	0	0	1300	2305	829
0.75	0.2	0	0.35	0	4	0.1	1	15	0	0	0	1300	3136.98	839
0.75	0.2	0	0.35	0	4	0.1	1	15	0	0	0	1300	4833.91	849
0.75	0.2	0	0.35	0	4	0.1	1	15	0	0	0	1300	9215.8	859
0.75	0.2	0	0.35	0	4	0.1	1	15	0	0	0	1300	27798.2	869
0.75	0.2	0	0.35	0	4	0.2	1	15	0	0	0	1300	79174.5	479
0.75	0.2	0	0.35	0	4	0.2	1	15	0	0	0	1300	60485.1	489
0.75	0.2	0	0.35	0	4	0.2	1	15	0	0	0	1300	46666	499
0.75	0.2	0	0.35	0	4	0.2	1	15	0	0	0	1300	36352.5	509
0.75	0.2	0	0.35	0	4	0.2	1	15	0	0	0	1300	28586	519
0.75	0.2	0	0.35	0	4	0.2	1	15	0	0	0	1300	22686.4	529
0.75	0.2	0	0.35	0	4	0.2	1	15	0	0	0	1300	18167.6	539
0.75	0.2	0	0.35	0	4	0.2	1	15	0	0	0	1300	14678.3	549
0.75	0.2	0	0.35	0	4	0.2	1	15	0	0	0	1300	11963.1	559
0.75	0.2	0	0.35	0	4	0.2	1	15	0	0	0	1300	9834.41	569
0.75	0.2	0	0.35	0	4	0.2	1	15	0	0	0	1300	8153.64	579
0.75	0.2	0	0.35	0	4	0.2	1	15	0	0	0	1300	6817.48	589
0.75	0.2	0	0.35	0	4	0.2	1	15	0	0	0	1300	5748.4	599
0.75	0.2	0	0.35	0	4	0.2	1	15	0	0	0	1300	4887.8	609
0.75	0.2	0	0.35	0	4	0.2	1	15	0	0	0	1300	4191.11	619
0.75	0.2	0	0.35	0	4	0.2	1	15	0	0	0	1300	3624.23	629
0.75	0.2	0	0.35	0	4	0.2	1	15	0	0	0	1300	3160.86	639
0.75	0.2	0	0.35	0	4	0.2	1	15	0	0	0	1300	2780.69	649
0.75	0.2	0	0.35	0	4	0.2	1	15	0	0	0	1300	2467.89	659
0.75	0.2	0	0.35	0	4	0.2	1	15	0	0	0	1300	2210.15	669
0.75	0.2	0	0.35	0	4	0.2	1	15	0	0	0	1300	1997.82	679
0.75	0.2	0	0.35	0	4	0.2	1	15	0	0	0	1300	1823.4	689
0.75	0.2	0	0.35	0	4	0.2	1	15	0	0	0	1300	1681.04	699
0.75	0.2	0	0.35	0	4	0.2	1	15	0	0	0	1300	1566.31	709
0.75	0.2	0	0.35	0	4	0.2	1	15	0	0	0	1300	1475.9	719
0.75	0.2	0	0.35	0	4	0.2	1	15	0	0	0	1300	1407.55	729
0.75	0.2	0	0.35	0	4	0.2	1	15	0	0	0	1300	1359.95	739
0.75	0.2	0	0.35	0	4	0.2	1	15	0	0	0	1300	1332.81	749
0.75	0.2	0	0.35	0	4	0.2	1	15	0	0	0	1300	1326.99	759
0.75	0.2	0	0.35	0	4	0.2	1	15	0	0	0	1300	1344.84	769
0.75	0.2	0	0.35	0	4	0.2	1	15	0	0	0	1300	1390.85	779
0.75	0.2	0	0.35	0	4	0.2	1	15	0	0	0	1300	1472.79	789
0.75	0.2	0	0.35	0	4	0.2	1	15	0	0	0	1300	1603.99	799
0.75	0.2	0	0.35	0	4	0.2	1	15	0	0	0	1300	1807.92	809
0.75	0.2	0	0.35	0	4	0.2	1	15	0	0	0	1300	2128.08	819
0.75	0.2	0	0.35	0	4	0.2	1	15	0	0	0	1300	2651.94	829
0.75	0.2	0	0.35	0	4	0.2	1	15	0	0	0	1300	3577.2	839
0.75	0.2	0	0.35	0	4	0.2	1	15	0	0	0	1300	5433.87	849
0.75	0.2	0	0.35	0	4	0.2	1	15	0	0	0	1300	10086.2	859
0.75	0.2	0	0.35	0	4	0.2	1	15	0	0	0	1300	28455.9	869
0.75	0.2	0	0.35	0	4	0.3	1	15	0	0	0	1300	91447.6	479
0.75	0.2	0	0.35	0	4	0.3	1	15	0	0	0	1300	69854.2	489
0.75	0.2	0	0.35	0	4	0.3	1	15	0	0	0	1300	53888.9	499
0.75	0.2	0	0.35	0	4	0.3	1	15	0	0	0	1300	41974.5	509
0.75	0.2	0	0.35	0	4	0.3	1	15	0	0	0	1300	33002.8	519
0.75	0.2	0	0.35	0	4	0.3	1	15	0	0	0	1300	26188.4	529
0.75	0.2	0	0.35	0	4	0.3	1	15	0	0	0	1300	20969.2	539
0.75	0.2	0	0.35	0	4	0.3	1	15	0	0	0	1300	16939.3	549
0.75	0.2	0	0.35	0	4	0.3	1	15	0	0	0	1300	13803.7	559
0.75	0.2	0	0.35	0	4	0.3	1	15	0	0	0	1300	11345.6	569
0.75	0.2	0	0.35	0	4	0.3	1	15	0	0	0	1300	9404.84	579
0.75	0.2	0	0.35	0	4	0.3	1	15	0	0	0	1300	7862.1	589
0.75	0.2	0	0.35	0	4	0.3	1	15	0	0	0	1300	6627.79	599
0.75	0.2	0	0.35	0	4	0.3	1	15	0	0	0	1300	5634.24	609
0.75	0.2	0	0.35	0	4	0.3	1	15	0	0	0	1300	4829.95	619
0.75	0.2	0	0.35	0	4	0.3	1	15	0	0	0	1300	4175.52	629
0.75	0.2	0	0.35	0	4	0.3	1	15	0	0	0	1300	3640.59	639
0.75	0.2	0	0.35	0	4	0.3	1	15	0	0	0	1300	3201.67	649
0.75	0.2	0	0.35	0	4	0.3	1	15	0	0	0	1300	2840.51	659
0.75	0.2	0	0.35	0	4	0.3	1	15	0	0	0	1300	2542.84	669
0.75	0.2	0	0.35	0	4	0.3	1	15	0	0	0	1300	2297.55	679
0.75	0.2	0	0.35	0	4	0.3	1	15	0	0	0	1300	2095.94	689
0.75	0.2	0	0.35	0	4	0.3	1	15	0	0	0	1300	1931.26	699
0.75	0.2	0	0.35	0	4	0.3	1	15	0	0	0	1300	1798.35	709
0.75	0.2	0	0.35	0	4	0.3	1	15	0	0	0	1300	1693.37	719
0.75	0.2	0	0.35	0	4	0.3	1	15	0	0	0	1300	1613.68	729
0.75	0.2	0	0.35	0	4	0.3	1	15	0	0	0	1300	1557.7	739
0.75	0.2	0	0.35	0	4	0.3	1	15	0	0	0	1300	1525.02	749
0.75	0.2	0	0.35	0	4	0.3	1	15	0	0	0	1300	1516.5	759
0.75	0.2	0	0.35	0	4	0.3	1	15	0	0	0	1300	1534.68	769
0.75	0.2	0	0.35	0	4	0.3	1	15	0	0	0	1300	1584.42	779
0.75	0.2	0	0.35	0	4	0.3	1	15	0	0	0	1300	1674.2	789
0.75	0.2	0	0.35	0	4	0.3	1	15	0	0	0	1300	1818.51	799
0.75	0.2	0	0.35	0	4	0.3	1	15	0	0	0	1300	2042.78	809
0.75	0.2	0	0.35	0	4	0.3	1	15	0	0	0	1300	2393.77	819
0.75	0.2	0	0.35	0	4	0.3	1	15	0	0	0	1300	2964.68	829
0.75	0.2	0	0.35	0	4	0.3	1	15	0	0	0	1300	3963.13	839
0.75	0.2	0	0.35	0	4	0.3	1	15	0	0	0	1300	5934.26	849
0.75	0.2	0	0.35	0	4	0.3	1	15	0	0	0	1300	10729.3	859
0.75	0.2	0	0.35	0	4	0.3	1	15	0	0	0	1300	28423.7	869
0.75	0.2	0	0.35	0	6	0.2	1	15	0	0	0	1300	86375.6	483
0.75	0.2	0	0.35	0	6	0.2	1	15	0	0	0	1300	65963.2	493
0.75	0.2	0	0.35	0	6	0.2	1	15	0	0	0	1300	50858.8	503
0.75	0.2	0	0.35	0	6	0.2	1	15	0	0	0	1300	39579.8	513
0.75	0.2	0	0.35	0	6	0.2	1	15	0	0	0	1300	31083.1	523
0.75	0.2	0	0.35	0	6	0.2	1	15	0	0	0	1300	24627.7	533
0.75	0.2	0	0.35	0	6	0.2	1	15	0	0	0	1300	19682.8	543
0.75	0.2	0	0.35	0	6	0.2	1	15	0	0	0	1300	15865	553
0.75	0.2	0	0.35	0	6	0.2	1	15	0	0	0	1300	12894.8	563
0.75	0.2	0	0.35	0	6	0.2	1	15	0	0	0	1300	10567	573
0.75	0.2	0	0.35	0	6	0.2	1	15	0	0	0	1300	8729.77	583
0.75	0.2	0	0.35	0	6	0.2	1	15	0	0	0	1300	7269.81	593
0.75	0.2	0	0.35	0	6	0.2	1	15	0	0	0	1300	6102.12	603
0.75	0.2	0	0.35	0	6	0.2	1	15	0	0	0	1300	5162.41	613
0.75	0.2	0	0.35	0	6	0.2	1	15	0	0	0	1300	4401.75	623
0.75	0.2	0	0.35	0	6	0.2	1	15	0	0	0	1300	3782.65	633
0.75	0.2	0	0.35	0	6	0.2	1	15	0	0	0	1300	3276.23	643
0.75	0.2	0	0.35	0	6	0.2	1	15	0	0	0	1300	2860.1	653
0.75	0.2	0	0.35	0	6	0.2	1	15	0	0	0	1300	2516.82	663
0.75	0.2	0	0.35	0	6	0.2	1	15	0	0	0	1300	2232.72	673
0.75	0.2	0	0.35	0	6	0.2	1	15	0	0	0	1300	1997.1	683
0.75	0.2	0	0.35	0	6	0.2	1	15	0	0	0	1300	1801.5	693
0.75	0.2	0	0.35	0	6	0.2	1	15	0	0	0	1300	1639.27	703
0.75	0.2	0	0.35	0	6	0.2	1	15	0	0	0	1300	1505.16	713
0.75	0.2	0	0.35	0	6	0.2	1	15	0	0	0	1300	1395.09	723
0.75	0.2	0	0.35	0	6	0.2	1	15	0	0	0	1300	1305.92	733
0.75	0.2	0	0.35	0	6	0.2	1	15	0	0	0	1300	1235.32	743
0.75	0.2	0	0.35	0	6	0.2	1	15	0	0	0	1300	1181.69	753
0.75	0.2	0	0.35	0	6	0.2	1	15	0	0	0	1300	1144.12	763
0.75	0.2	0	0.35	0	6	0.2	1	15	0	0	0	1300	1122.42	773
0.75	0.2	0	0.35	0	6	0.2	1	15	0	0	0	1300	1117.23	783
0.75	0.2	0	0.35	0	6	0.2	1	15	0	0	0	1300	1130.27	793
0.75	0.2	0	0.35	0	6	0.2	1	15	0	0	0	1300	1164.73	803
0.75	0.2	0	0.35	0	6	0.2	1	15	0	0	0	1300	1226.04	813
0.75	0.2	0	0.35	0	6	0.2	1	15	0	0	0	1300	1323.34	823
0.75	0.2	0	0.35	0	6	0.2	1	15	0	0	0	1300	1472.22	833
0.75	0.2	0	0.35	0	6	0.2	1	15	0	0	0	1300	1700.49	843
0.75	0.2	0	0.35	0	6	0.2	1	15	0	0	0	1300	2061.35	853
0.75	0.2	0	0.35	0	6	0.2	1	15	0	0	0	1300	2666.83	863
0.75	0.2	0	0.35	0	6	0.2	1	15	0	0	0	1300	3787.88	873
0.75	0.2	0	0.35	0	6	0.2	1	15	0	0	0	1300	6231.53	883
0.75	0.2	0	0.35	0	6	0.2	1	15	0	0	0	1300	13411.1	893
0.75	0.2	0	0.35	0	6	0.2	1	15	0	0	0	1300	56322.6	903
0.75	0.2	0	0.35	0	4	0.2	1	18	0	0	0	1300	89390.4	478
0.75	0.2	0	0.35	0	4	0.2	1	18	0	0	0	1300	68068.1	488
0.75	0.2	0	0.35	0	4	0.2	1	18	0	0	0	1300	52342.5	498
0.75	0.2	0	0.35	0	4	0.2	1	18	0	0	0	1300	40635.9	508
0.75	0.2	0	0.35	0	4	0.2	1	18	0	0	0	1300	31842.7	518
0.75	0.2	0	0.35	0	4	0.2	1	18	0	0	0	1300	25180.2	528
0.75	0.2	0	0.35	0	4	0.2	1	18	0	0	0	1300	20089.7	538
0.75	0.2	0	0.35	0	4	0.2	1	18	0	0	0	1300	16168.9	548
0.75	0.2	0	0.35	0	4	0.2	1	18	0	0	0	1300	13125.4	558
0.75	0.2	0	0.35	0	4	0.2	1	18	0	0	0	1300	10745.1	568
0.75	0.2	0	0.35	0	4	0.2	1	18	0	0	0	1300	8870.15	578
0.75	0.2	0	0.35	0	4	0.2	1	18	0	0	0	1300	7382.99	588
0.75	0.2	0	0.35	0	4	0.2	1	18	0	0	0	1300	6195.66	598
0.75	0.2	0	0.35	0	4	0.2	1	18	0	0	0	1300	5241.78	608
0.75	0.2	0	0.35	0	4	0.2	1	18	0	0	0	1300	4470.93	618
0.75	0.2	0	0.35	0	4	0.2	1	18	0	0	0	1300	3844.61	628
0.75	0.2	0	0.35	0	4	0.2	1	18	0	0	0	1300	3333.17	638
0.75	0.2	0	0.35	0	4	0.2	1	18	0	0	0	1300	2913.72	648
0.75	0.2	0	0.35	0	4	0.2	1	18	0	0	0	1300	2568.45	658
0.75	0.2	0	0.35	0	4	0.2	1	18	0	0	0	1300	2283.47	668
0.75	0.2	0	0.35	0	4	0.2	1	18	0	0	0	1300	2047.88	678
0.75	0.2	0	0.35	0	4	0.2	1	18	0	0	0	1300	1853.16	688
0.75	0.2	0	0.35	0	4	0.2	1	18	0	0	0	1300	1692.61	698
0.75	0.2	0	0.35	0	4	0.2	1	18	0	0	0	1300	1561.03	708
0.75	0.2	0	0.35	0	4	0.2	1	18	0	0	0	1300	1454.4	718
0.75	0.2	0	0.35	0	4	0.2	1	18	0	0	0	1300	1369.74	728
0.75	0.2	0	0.35	0	4	0.2	1	18	0	0	0	1300	1304.95	738
0.75	0.2	0	0.35	0	4	0.2	1	18	0	0	0	1300	1258.76	748
0.75	0.2	0	0.35	0	4	0.2	1	18	0	0	0	1300	1230.77	758
0.75	0.2	0	0.35	0	4	0.2	1	18	0	0	0	1300	1221.54	768
0.75	0.2	0	0.35	0	4	0.2	1	18	0	0	0	1300	1232.84	778
0.75	0.2	0	0.35	0	4	0.2	1	18	0	0	0	1300	1268.17	788
0.75	0.2	0	0.35	0	4	0.2	1	18	0	0	0	1300	1333.55	798
0.75	0.2	0	0.35	0	4	0.2	1	18	0	0	0	1300	1439.29	808
0.75	0.2	0	0.35	0	4	0.2	1	18	0	0	0	1300	1603.17	818
0.75	0.2	0	0.35	0	4	0.2	1	18	0	0	0	1300	1857.38	828
0.75	0.2	0	0.35	0	4	0.2	1	18	0	0	0	1300	2264.48	838
0.75	0.2	0	0.35	0	4	0.2	1	18	0	0	0	1300	2959.25	848
0.75	0.2	0	0.35	0	4	0.2	1	18	0	0	0	1300	4278.44	858
0.75	0.2	0	0.35	0	4	0.2	1	18	0	0	0	1300	7278.51	868
0.75	0.2	0	0.35	0	4	0.2	1	18	0	0	0	1300	16887.1	878
0.75	0.2	0	0.35	0	4	0.2	1	18	0	0	0	1300	92591.4	888
0.8	0.25	0	0.25	0	4	8	1.65	5.5	0	0	0	1245	82790.1	557
0.8	0.25	0	0.25	0	4	8	1.65	5.5	0	0	0	1245	68181.2	567
0.8	0.25	0	0.25	0	4	8	1.65	5.5	0	0	0	1245	56625.1	577
0.8	0.25	0	0.25	0	4	8	1.65	5.5	0	0	0	1245	47421	587
0.8	0.25	0	0.25	0	4	8	1.65	5.5	0	0	0	1245	40042.3	597
0.8	0.25	0	0.25	0	4	8	1.65	5.5	0	0	0	1245	34090.5	607
0.8	0.25	0	0.25	0	4	8	1.65	5.5	0	0	0	1245	29261.9	617
0.8	0.25	0	0.25	0	4	8	1.65	5.5	0	0	0	1245	25323.6	627
0.8	0.25	0	0.25	0	4	8	1.65	5.5	0	0	0	1245	22096.2	637
0.8	0.25	0	0.25	0	4	8	1.65	5.5	0	0	0	1245	19440.2	647
0.8	0.25	0	0.25	0	4	8	1.65	5.5	0	0	0	1245	17247.1	657
0.8	0.25	0	0.25	0	4	8	1.65	5.5	0	0	0	1245	15431.8	667
0.8	0.25	0	0.25	0	4	8	1.65	5.5	0	0	0	1245	13927.6	677
0.8	0.25	0	0.25	0	4	8	1.65	5.5	0	0	0	1245	12682.1	687
0.8	0.25	0	0.25	0	4	8	1.65	5.5	0	0	0	1245	11653.9	697
0.8	0.25	0	0.25	0	4	8	1.65	5.5	0	0	0	1245	10810.9	707
0.8	0.25	0	0.25	0	4	8	1.65	5.5	0	0	0	1245	10128.3	717
0.8	0.25	0	0.25	0	4	8	1.65	5.5	0	0	0	1245	9587.62	727
0.8	0.25	0	0.25	0	4	8	1.65	5.5	0	0	0	1245	9175.68	737
0.8	0.25	0	0.25	0	4	8	1.65	5.5	0	0	0	1245	8884.47	747
0.8	0.25	0	0.25	0	4	8	1.65	5.5	0	0	0	1245	8711.05	757
0.8	0.25	0	0.25	0	4	8	1.65	5.5	0	0	0	1245	8658.05	767
0.8	0.25	0	0.25	0	4	8	1.65	5.5	0	0	0	1245	8734.81	777
0.8	0.25	0	0.25	0	4	8	1.65	5.5	0	0	0	1245	8959.49	787
0.8	0.25	0	0.25	0	4	8	1.65	5.5	0	0	0	1245	9362.84	797
0.8	0.25	0	0.25	0	4	8	1.65	5.5	0	0	0	1245	9994.8	807
0.8	0.25	0	0.25	0	4	8	1.65	5.5	0	0	0	1245	10936.4	817
0.8	0.25	0	0.25	0	4	8	1.65	5.5	0	0	0	1245	12322.5	827
0.8	0.25	0	0.25	0	4	8	1.65	5.5	0	0	0	1245	14386.5	837
0.8	0.25	0	0.25	0	4	8	1.65	5.5	0	0	0	1245	17558.9	847
0.8	0.25	0	0.25	0	4	8	1.65	5.5	0	0	0	1245	22698.9	857
0.8	0.25	0	0.25	0	4	8	1.65	5.5	0	0	0	1245	31724.9	867
0.8	0.25	0	0.25	0	4	8	1.65	5.5	0	0	0	1245	49641.8	877
0.8	0.25	0	0.25	0	4	8	1.65	5.5	0	0	0	1245	92979.4	887
0.8	0.25	0	0.25	0	4	4	1.65	5.5	0	0	0	1245	91744.8	543
0.8	0.25	0	0.25	0	4	4	1.65	5.5	0	0	0	1245	74980	553
0.8	0.25	0	0.25	0	4	4	1.65	5.5	0	0	0	1245	61825.2	563
0.8	0.25	0	0.25	0	4	4	1.65	5.5	0	0	0	1245	51428.2	573
0.8	0.25	0	0.25	0	4	4	1.65	5.5	0	0	0	1245	43154	583
0.8	0.25	0	0.25	0	4	4	1.65	5.5	0	0	0	1245	36526.3	593
0.8	0.25	0	0.25	0	4	4	1.65	5.5	0	0	0	1245	31185.2	603
0.8	0.25	0	0.25	0	4	4	1.65	5.5	0	0	0	1245	26856.6	613
0.8	0.25	0	0.25	0	4	4	1.65	5.5	0	0	0	1245	23331.1	623
0.8	0.25	0	0.25	0	4	4	1.65	5.5	0	0	0	1245	20447.1	633
0.8	0.25	0	0.25	0	4	4	1.65	5.5	0	0	0	1245	18079.7	643
0.8	0.25	0	0.25	0	4	4	1.65	5.5	0	0	0	1245	16131.7	653
0.8	0.25	0	0.25	0	4	4	1.65	5.5	0	0	0	1245	14527.5	663
0.8	0.25	0	0.25	0	4	4	1.65	5.5	0	0	0	1245	13208	673
0.8	0.25	0	0.25	0	4	4	1.65	5.5	0	0	0	1245	12127	683
0.8	0.25	0	0.25	0	4	4	1.65	5.5	0	0	0	1245	11249.3	693
0.8	0.25	0	0.25	0	4	4	1.65	5.5	0	0	0	1245	10547.6	703
0.8	0.25	0	0.25	0	4	4	1.65	5.5	0	0	0	1245	10002.6	713
0.8	0.25	0	0.25	0	4	4	1.65	5.5	0	0	0	1245	9600.87	723
0.8	0.25	0	0.25	0	4	4	1.65	5.5	0	0	0	1245	9335.6	733
0.8	0.25	0	0.25	0	4	4	1.65	5.5	0	0	0	1245	9206.34	743
0.8	0.25	0	0.25	0	4	4	1.65	5.5	0	0	0	1245	9220.19	753
0.8	0.25	0	0.25	0	4	4	1.65	5.5	0	0	0	1245	9393.87	763
0.8	0.25	0	0.25	0	4	4	1.65	5.5	0	0	0	1245	9757.61	773
0.8	0.25	0	0.25	0	4	4	1.65	5.5	0	0	0	1245	10362.1	783
0.8	0.25	0	0.25	0	4	4	1.65	5.5	0	0	0	1245	11291.5	793
0.8	0.25	0	0.25	0	4	4	1.65	5.5	0	0	0	1245	12687.6	803
0.8	0.25	0	0.25	0	4	4	1.65	5.5	0	0	0	1245	14800.5	813
0.8	0.25	0	0.25	0	4	4	1.65	5.5	0	0	0	1245	18099.4	823
0.8	0.25	0	0.25	0	4	4	1.65	5.5	0	0	0	1245	23544.1	833
0.8	0.25	0	0.25	0	4	4	1.65	5.5	0	0	0	1245	33349.8	843
0.8	0.25	0	0.25	0	4	4	1.65	5.5	0	0	0	1245	53593.8	853
0.8	0.25	0	0.25	0	4	6	1.65	5.5	0	0	0	1245	82883.1	553
0.8	0.25	0	0.25	0	4	6	1.65	5.5	0	0	0	1245	68203.7	563
0.8	0.25	0	0.25	0	4	6	1.65	5.5	0	0	0	1245	56610.8	573
0.8	0.25	0	0.25	0	4	6	1.65	5.5	0	0	0	1245	47391.7	583
0.8	0.25	0	0.25	0	4	6	1.65	5.5	0	0	0	1245	40012	593
0.8	0.25	0	0.25	0	4	6	1.65	5.5	0	0	0	1245	34067.9	603
0.8	0.25	0	0.25	0	4	6	1.65	5.5	0	0	0	1245	29252.6	613
0.8	0.25	0	0.25	0	4	6	1.65	5.5	0	0	0	1245	25331.1	623
0.8	0.25	0	0.25	0	4	6	1.65	5.5	0	0	0	1245	22122.5	633
0.8	0.25	0	0.25	0	4	6	1.65	5.5	0	0	0	1245	19486.7	643
0.8	0.25	0	0.25	0	4	6	1.65	5.5	0	0	0	1245	17314.8	653
0.8	0.25	0	0.25	0	4	6	1.65	5.5	0	0	0	1245	15521.8	663
0.8	0.25	0	0.25	0	4	6	1.65	5.5	0	0	0	1245	14041	673
0.8	0.25	0	0.25	0	4	6	1.65	5.5	0	0	0	1245	12820.3	683
0.8	0.25	0	0.25	0	4	6	1.65	5.5	0	0	0	1245	11819.1	693
0.8	0.25	0	0.25	0	4	6	1.65	5.5	0	0	0	1245	11005.8	703
0.8	0.25	0	0.25	0	4	6	1.65	5.5	0	0	0	1245	10356.7	713
0.8	0.25	0	0.25	0	4	6	1.65	5.5	0	0	0	1245	9854.6	723
0.8	0.25	0	0.25	0	4	6	1.65	5.5	0	0	0	1245	9488.14	733
0.8	0.25	0	0.25	0	4	6	1.65	5.5	0	0	0	1245	9251.78	743
0.8	0.25	0	0.25	0	4	6	1.65	5.5	0	0	0	1245	9146.04	753
0.8	0.25	0	0.25	0	4	6	1.65	5.5	0	0	0	1245	9178.57	763
0.8	0.25	0	0.25	0	4	6	1.65	5.5	0	0	0	1245	9366.16	773
0.8	0.25	0	0.25	0	4	6	1.65	5.5	0	0	0	1245	9738.44	783
0.8	0.25	0	0.25	0	4	6	1.65	5.5	0	0	0	1245	10344.4	793
0.8	0.25	0	0.25	0	4	6	1.65	5.5	0	0	0	1245	11264.2	803
0.8	0.25	0	0.25	0	4	6	1.65	5.5	0	0	0	1245	12631.8	813
0.8	0.25	0	0.25	0	4	6	1.65	5.5	0	0	0	1245	14679.8	823
0.8	0.25	0	0.25	0	4	6	1.65	5.5	0	0	0	1245	17837.2	833
0.8	0.25	0	0.25	0	4	6	1.65	5.5	0	0	0	1245	22961.6	843
0.8	0.25	0	0.25	0	4	6	1.65	5.5	0	0	0	1245	31969	853
0.8	0.25	0	0.25	0	4	6	1.65	5.5	0	0	0	1245	49868.5	863
0.8	0.25	0	0.25	0	4	6	1.65	5.5	0	0	0	1245	93270.8	873
0.8	0.3	0	0.2	0.3	4.3	0.8	1.5	18	0	0.02	0.01	1250	98502	500
0.8	0.3	0	0.2	0.3	4.3	0.8	1.5	18	0	0.02	0.01	1250	77559.9	510
0.8	0.3	0	0.2	0.3	4.3	0.8	1.5	18	0	0.02	0.01	1250	61677.1	520
0.8	0.3	0	0.2	0.3	4.3	0.8	1.5	18	0	0.02	0.01	1250	49526.5	530
0.8	0.3	0	0.2	0.3	4.3	0.8	1.5	18	0	0.02	0.01	1250	40153.3	540
0.8	0.3	0	0.2	0.3	4.3	0.8	1.5	18	0	0.02	0.01	1250	32864.8	550
0.8	0.3	0	0.2	0.3	4.3	0.8	1.5	18	0	0.02	0.01	1250	27154.1	560
0.8	0.3	0	0.2	0.3	4.3	0.8	1.5	18	0	0.02	0.01	1250	22647.3	570
0.8	0.3	0	0.2	0.3	4.3	0.8	1.5	18	0	0.02	0.01	1250	19066.5	580
0.8	0.3	0	0.2	0.3	4.3	0.8	1.5	18	0	0.02	0.01	1250	16203.5	590
0.8	0.3	0	0.2	0.3	4.3	0.8	1.5	18	0	0.02	0.01	1250	13901.5	600
0.8	0.3	0	0.2	0.3	4.3	0.8	1.5	18	0	0.02	0.01	1250	12041.5	610
0.8	0.3	0	0.2	0.3	4.3	0.8	1.5	18	0	0.02	0.01	1250	10532.5	620
0.8	0.3	0	0.2	0.3	4.3	0.8	1.5	18	0	0.02	0.01	1250	9304.82	630
0.8	0.3	0	0.2	0.3	4.3	0.8	1.5	18	0	0.02	0.01	1250	8304.95	640
0.8	0.3	0	0.2	0.3	4.3	0.8	1.5	18	0	0.02	0.01	1250	7491.6	650
0.8	0.3	0	0.2	0.3	4.3	0.8	1.5	18	0	0.02	0.01	1250	6833.1	660
0.8	0.3	0	0.2	0.3	4.3	0.8	1.5	18	0	0.02	0.01	1250	6305.38	670
0.8	0.3	0	0.2	0.3	4.3	0.8	1.5	18	0	0.02	0.01	1250	5890.61	680
0.8	0.3	0	0.2	0.3	4.3	0.8	1.5	18	0	0.02	0.01	1250	5576.24	690
0.8	0.3	0	0.2	0.3	4.3	0.8	1.5	18	0	0.02	0.01	1250	5354.59	700
0.8	0.3	0	0.2	0.3	4.3	0.8	1.5	18	0	0.02	0.01	1250	5222.82	710
0.8	0.3	0	0.2	0.3	4.3	0.8	1.5	18	0	0.02	0.01	1250	5183.52	720
0.8	0.3	0	0.2	0.3	4.3	0.8	1.5	18	0	0.02	0.01	1250	5246.17	730
0.8	0.3	0	0.2	0.3	4.3	0.8	1.5	18	0	0.02	0.01	1250	5430.05	740
0.8	0.3	0	0.2	0.3	4.3	0.8	1.5	18	0	0.02	0.01	1250	5769.87	750
0.8	0.3	0	0.2	0.3	4.3	0.8	1.5	18	0	0.02	0.01	1250	6326.86	760
0.8	0.3	0	0.2	0.3	4.3	0.8	1.5	18	0	0.02	0.01	1250	7211.87	770
0.8	0.3	0	0.2	0.3	4.3	0.8	1.5	18	0	0.02	0.01	1250	8637.97	780
0.8	0.3	0	0.2	0.3	4.3	0.8	1.5	18	0	0.02	0.01	1250	11053.8	790
0.8	0.3	0	0.2	0.3	4.3	0.8	1.5	18	0	0.02	0.01	1250	15539.3	800
0.8	0.3	0	0.2	0.3	4.3	0.8	1.5	18	0	0.02	0.01	1250	25275.3	810
0.8	0.3	0	0.2	0.3	4.3	0.8	1.5	18	0	0.02	0.01	1250	53368.3	820
0.8	0.23	0	0.2	0	4	4.5	1	0	0	0	0	1100	93692.9	462
0.8	0.23	0	0.2	0	4	4.5	1	0	0	0	0	1100	72109	472
0.8	0.23	0	0.2	0	4	4.5	1	0	0	0	0	1100	56126.3	482
0.8	0.23	0	0.2	0	4	4.5	1	0	0	0	0	1100	44171.5	492
0.8	0.23	0	0.2	0	4	4.5	1	0	0	0	0	1100	35142.5	502
0.8	0.23	0	0.2	0	4	4.5	1	0	0	0	0	1100	28259.7	512
0.8	0.23	0	0.2	0	4	4.5	1	0	0	0	0	1100	22966.4	522
0.8	0.23	0	0.2	0	4	4.5	1	0	0	0	0	1100	18860.9	532
0.8	0.23	0	0.2	0	4	4.5	1	0	0	0	0	1100	15651.3	542
0.8	0.23	0	0.2	0	4	4.5	1	0	0	0	0	1100	13123.3	552
0.8	0.23	0	0.2	0	4	4.5	1	0	0	0	0	1100	11118.5	562
0.8	0.23	0	0.2	0	4	4.5	1	0	0	0	0	1100	9518.73	572
0.8	0.23	0	0.2	0	4	4.5	1	0	0	0	0	1100	8235.39	582
0.8	0.23	0	0.2	0	4	4.5	1	0	0	0	0	1100	7201.53	592
0.8	0.23	0	0.2	0	4	4.5	1	0	0	0	0	1100	6366.31	602
0.8	0.23	0	0.2	0	4	4.5	1	0	0	0	0	1100	5691.01	612
0.8	0.23	0	0.2	0	4	4.5	1	0	0	0	0	1100	5146.09	622
0.8	0.23	0	0.2	0	4	4.5	1	0	0	0	0	1100	4709.11	632
0.8	0.23	0	0.2	0	4	4.5	1	0	0	0	0	1100	4363.19	642
0.8	0.23	0	0.2	0	4	4.5	1	0	0	0	0	1100	4095.99	652
0.8	0.23	0	0.2	0	4	4.5	1	0	0	0	0	1100	3899.01	662
0.8	0.23	0	0.2	0	4	4.5	1	0	0	0	0	1100	3767.24	672
0.8	0.23	0	0.2	0	4	4.5	1	0	0	0	0	1100	3699.15	682
0.8	0.23	0	0.2	0	4	4.5	1	0	0	0	0	1100	3697.05	692
0.8	0.23	0	0.2	0	4	4.5	1	0	0	0	0	1100	3768.09	702
0.8	0.23	0	0.2	0	4	4.5	1	0	0	0	0	1100	3926.13	712
0.8	0.23	0	0.2	0	4	4.5	1	0	0	0	0	1100	4195.24	722
0.8	0.23	0	0.2	0	4	4.5	1	0	0	0	0	1100	4616.39	732
0.8	0.23	0	0.2	0	4	4.5	1	0	0	0	0	1100	5260.55	742
0.8	0.23	0	0.2	0	4	4.5	1	0	0	0	0	1100	6256.18	752
0.8	0.23	0	0.2	0	4	4.5	1	0	0	0	0	1100	7852.04	762
0.8	0.23	0	0.2	0	4	4.5	1	0	0	0	0	1100	10577.2	772
0.8	0.23	0	0.2	0	4	4.5	1	0	0	0	0	1100	15713.9	782
0.8	0.23	0	0.2	0	4	4.5	1	0	0	0	0	1100	27016.1	792
0.8	0.23	0	0.2	0	4	4.5	1	0	0	0	0	1100	59288.8	802
0.8	0	0	0	0	2	0	0.35	8	0	0	0	1120	7689.66	479
0.8	0	0	0	0	2	0	0.35	8	0	0	0	1120	6075.2	489
0.8	0	0	0	0	2	0	0.35	8	0	0	0	1120	4855.82	499
0.8	0	0	0	0	2	0	0.35	8	0	0	0	1120	3926.2	509
0.8	0	0	0	0	2	0	0.35	8	0	0	0	1120	3211.22	519
0.8	0	0	0	0	2	0	0.35	8	0	0	0	1120	2656.77	529
0.8	0	0	0	0	2	0	0.35	8	0	0	0	1120	2223.54	539
0.8	0	0	0	0	2	0	0.35	8	0	0	0	1120	1882.72	549
0.8	0	0	0	0	2	0	0.35	8	0	0	0	1120	1613.06	559
0.8	0	0	0	0	2	0	0.35	8	0	0	0	1120	1398.75	569
0.8	0	0	0	0	2	0	0.35	8	0	0	0	1120	1227.98	579
0.8	0	0	0	0	2	0	0.35	8	0	0	0	1120	1091.9	589
0.8	0	0	0	0	2	0	0.35	8	0	0	0	1120	983.88	599
0.8	0	0	0	0	2	0	0.35	8	0	0	0	1120	899.01	609
0.8	0	0	0	0	2	0	0.35	8	0	0	0	1120	833.68	619
0.8	0	0	0	0	2	0	0.35	8	0	0	0	1120	785.44	629
0.8	0	0	0	0	2	0	0.35	8	0	0	0	1120	752.78	639
0.8	0	0	0	0	2	0	0.35	8	0	0	0	1120	735.16	649
0.8	0	0	0	0	2	0	0.35	8	0	0	0	1120	733.12	659
0.8	0	0	0	0	2	0	0.35	8	0	0	0	1120	748.58	669
0.8	0	0	0	0	2	0	0.35	8	0	0	0	1120	785.48	679
0.8	0	0	0	0	2	0	0.35	8	0	0	0	1120	851.05	689
0.8	0	0	0	0	2	0	0.35	8	0	0	0	1120	958.54	699
0.8	0	0	0	0	2	0	0.35	8	0	0	0	1120	1133.05	709
0.8	0	0	0	0	2	0	0.35	8	0	0	0	1120	1425.91	719
0.8	0	0	0	0	2	0	0.35	8	0	0	0	1120	1954.59	729
0.8	0	0	0	0	2	0	0.35	8	0	0	0	1120	3036.49	739
0.8	0	0	0	0	2	0	0.35	8	0	0	0	1120	5782.99	749
0.8	0	0	0	0	2	0	0.35	8	0	0	0	1120	16388.5	759
0.8	0	0	0	0	2	0	0.35	9	0	0	0	1120	8377.89	476
0.8	0	0	0	0	2	0	0.35	9	0	0	0	1120	6593.84	486
0.8	0	0	0	0	2	0	0.35	9	0	0	0	1120	5250.47	496
0.8	0	0	0	0	2	0	0.35	9	0	0	0	1120	4229.29	506
0.8	0	0	0	0	2	0	0.35	9	0	0	0	1120	3446.03	516
0.8	0	0	0	0	2	0	0.35	9	0	0	0	1120	2840.17	526
0.8	0	0	0	0	2	0	0.35	9	0	0	0	1120	2367.85	536
0.8	0	0	0	0	2	0	0.35	9	0	0	0	1120	1997.04	546
0.8	0	0	0	0	2	0	0.35	9	0	0	0	1120	1704.13	556
0.8	0	0	0	0	2	0	0.35	9	0	0	0	1120	1471.6	566
0.8	0	0	0	0	2	0	0.35	9	0	0	0	1120	1286.4	576
0.8	0	0	0	0	2	0	0.35	9	0	0	0	1120	1138.73	586
0.8	0	0	0	0	2	0	0.35	9	0	0	0	1120	1021.26	596
0.8	0	0	0	0	2	0	0.35	9	0	0	0	1120	928.5	606
0.8	0	0	0	0	2	0	0.35	9	0	0	0	1120	856.44	616
0.8	0	0	0	0	2	0	0.35	9	0	0	0	1120	802.21	626
0.8	0	0	0	0	2	0	0.35	9	0	0	0	1120	763.99	636
0.8	0	0	0	0	2	0	0.35	9	0	0	0	1120	740.88	646
0.8	0	0	0	0	2	0	0.35	9	0	0	0	1120	733.01	656
0.8	0	0	0	0	2	0	0.35	9	0	0	0	1120	741.73	666
0.8	0	0	0	0	2	0	0.35	9	0	0	0	1120	770.13	676
0.8	0	0	0	0	2	0	0.35	9	0	0	0	1120	824.02	686
0.8	0	0	0	0	2	0	0.35	9	0	0	0	1120	913.96	696
0.8	0	0	0	0	2	0	0.35	9	0	0	0	1120	1059.59	706
0.8	0	0	0	0	2	0	0.35	9	0	0	0	1120	1299.83	716
0.8	0	0	0	0	2	0	0.35	9	0	0	0	1120	1719.6	726
0.8	0	0	0	0	2	0	0.35	9	0	0	0	1120	2532.72	736
0.8	0	0	0	0	2	0	0.35	9	0	0	0	1120	4408.28	746
0.8	0	0	0	0	2	0	0.35	9	0	0	0	1120	10359.9	756
0.8	0	0	0	0	2	0	0.35	9	0	0	0	1120	50053.1	766
0.8	0	0	0	0	4	0	0.35	9	0	0	0	1120	21722.9	446
0.8	0	0	0	0	4	0	0.35	9	0	0	0	1120	16413.4	456
0.8	0	0	0	0	4	0	0.35	9	0	0	0	1120	12550.2	466
0.8	0	0	0	0	4	0	0.35	9	0	0	0	1120	9708.85	476
0.8	0	0	0	0	4	0	0.35	9	0	0	0	1120	7597.24	486
0.8	0	0	0	0	4	0	0.35	9	0	0	0	1120	6012.28	496
0.8	0	0	0	0	4	0	0.35	9	0	0	0	1120	4811.22	506
0.8	0	0	0	0	4	0	0.35	9	0	0	0	1120	3892.76	516
0.8	0	0	0	0	4	0	0.35	9	0	0	0	1120	3184.32	526
0.8	0	0	0	0	4	0	0.35	9	0	0	0	1120	2633.42	536
0.8	0	0	0	0	4	0	0.35	9	0	0	0	1120	2201.78	546
0.8	0	0	0	0	4	0	0.35	9	0	0	0	1120	1861.26	556
0.8	0	0	0	0	4	0	0.35	9	0	0	0	1120	1590.99	566
0.8	0	0	0	0	4	0	0.35	9	0	0	0	1120	1375.41	576
0.8	0	0	0	0	4	0	0.35	9	0	0	0	1120	1202.84	586
0.8	0	0	0	0	4	0	0.35	9	0	0	0	1120	1064.47	596
0.8	0	0	0	0	4	0	0.35	9	0	0	0	1120	953.66	606
0.8	0	0	0	0	4	0	0.35	9	0	0	0	1120	865.38	616
0.8	0	0	0	0	4	0	0.35	9	0	0	0	1120	795.91	626
0.8	0	0	0	0	4	0	0.35	9	0	0	0	1120	742.55	636
0.8	0	0	0	0	4	0	0.35	9	0	0	0	1120	703.45	646
0.8	0	0	0	0	4	0	0.35	9	0	0	0	1120	677.55	656
0.8	0	0	0	0	4	0	0.35	9	0	0	0	1120	664.6	666
0.8	0	0	0	0	4	0	0.35	9	0	0	0	1120	665.24	676
0.8	0	0	0	0	4	0	0.35	9	0	0	0	1120	681.33	686
0.8	0	0	0	0	4	0	0.35	9	0	0	0	1120	716.48	696
0.8	0	0	0	0	4	0	0.35	9	0	0	0	1120	777.24	706
0.8	0	0	0	0	4	0	0.35	9	0	0	0	1120	875.4	716
0.8	0	0	0	0	4	0	0.35	9	0	0	0	1120	1033.09	726
0.8	0	0	0	0	4	0	0.35	9	0	0	0	1120	1295.09	736
0.8	0	0	0	0	4	0	0.35	9	0	0	0	1120	1762.43	746
0.8	0	0	0	0	4	0	0.35	9	0	0	0	1120	2702.75	756
0.8	0	0	0	0	4	0	0.35	9	0	0	0	1120	5024.36	766
0.8	0	0	0	0	4	0	0.35	9	0	0	0	1120	13497.9	776
0.8	0	0	0	0	2	0	0.35	8	0	0	0	1120	19671.6	449
0.8	0	0	0	0	2	0	0.35	8	0	0	0	1120	14921.4	459
0.8	0	0	0	0	2	0	0.35	8	0	0	0	1120	11453.1	469
0.8	0	0	0	0	2	0	0.35	8	0	0	0	1120	8893.6	479
0.8	0	0	0	0	2	0	0.35	8	0	0	0	1120	6985.35	489
0.8	0	0	0	0	2	0	0.35	8	0	0	0	1120	5548.58	499
0.8	0	0	0	0	2	0	0.35	8	0	0	0	1120	4456.6	509
0.8	0	0	0	0	2	0	0.35	8	0	0	0	1120	3619.19	519
0.8	0	0	0	0	2	0	0.35	8	0	0	0	1120	2971.54	529
0.8	0	0	0	0	2	0	0.35	8	0	0	0	1120	2466.67	539
0.8	0	0	0	0	2	0	0.35	8	0	0	0	1120	2070.19	549
0.8	0	0	0	0	2	0	0.35	8	0	0	0	1120	1756.78	559
0.8	0	0	0	0	2	0	0.35	8	0	0	0	1120	1507.63	569
0.8	0	0	0	0	2	0	0.35	8	0	0	0	1120	1308.65	579
0.8	0	0	0	0	2	0	0.35	8	0	0	0	1120	1149.28	589
0.8	0	0	0	0	2	0	0.35	8	0	0	0	1120	1021.55	599
0.8	0	0	0	0	2	0	0.35	8	0	0	0	1120	919.42	609
0.8	0	0	0	0	2	0	0.35	8	0	0	0	1120	838.39	619
0.8	0	0	0	0	2	0	0.35	8	0	0	0	1120	775.12	629
0.8	0	0	0	0	2	0	0.35	8	0	0	0	1120	727.22	639
0.8	0	0	0	0	2	0	0.35	8	0	0	0	1120	693.16	649
0.8	0	0	0	0	2	0	0.35	8	0	0	0	1120	672.16	659
0.8	0	0	0	0	2	0	0.35	8	0	0	0	1120	664.3	669
0.8	0	0	0	0	2	0	0.35	8	0	0	0	1120	670.65	679
0.8	0	0	0	0	2	0	0.35	8	0	0	0	1120	693.67	689
0.8	0	0	0	0	2	0	0.35	8	0	0	0	1120	737.96	699
0.8	0	0	0	0	2	0	0.35	8	0	0	0	1120	811.77	709
0.8	0	0	0	0	2	0	0.35	8	0	0	0	1120	930.2	719
0.8	0	0	0	0	2	0	0.35	8	0	0	0	1120	1122.27	729
0.8	0	0	0	0	2	0	0.35	8	0	0	0	1120	1449.11	739
0.8	0	0	0	0	2	0	0.35	8	0	0	0	1120	2056.66	749
0.8	0	0	0	0	2	0	0.35	8	0	0	0	1120	3366.06	759
0.8	0	0	0	0	2	0	0.35	8	0	0	0	1120	7024.33	769
0.8	0	0	0	0	2	0	0.35	8	0	0	0	1120	24629.2	779
0.81	0.33	0	0.15	0.12	3.8	0.44	1.1	20	0	0	0	1230	94707.4	479
0.81	0.33	0	0.15	0.12	3.8	0.44	1.1	20	0	0	0	1230	72821.6	489
0.81	0.33	0	0.15	0.12	3.8	0.44	1.1	20	0	0	0	1230	56564.4	499
0.81	0.33	0	0.15	0.12	3.8	0.44	1.1	20	0	0	0	1230	44374.5	509
0.81	0.33	0	0.15	0.12	3.8	0.44	1.1	20	0	0	0	1230	35151.4	519
0.81	0.33	0	0.15	0.12	3.8	0.44	1.1	20	0	0	0	1230	28112.1	529
0.81	0.33	0	0.15	0.12	3.8	0.44	1.1	20	0	0	0	1230	22694.4	539
0.81	0.33	0	0.15	0.12	3.8	0.44	1.1	20	0	0	0	1230	18491.1	549
0.81	0.33	0	0.15	0.12	3.8	0.44	1.1	20	0	0	0	1230	15204.8	559
0.81	0.33	0	0.15	0.12	3.8	0.44	1.1	20	0	0	0	1230	12616.5	569
0.81	0.33	0	0.15	0.12	3.8	0.44	1.1	20	0	0	0	1230	10563.7	579
0.81	0.33	0	0.15	0.12	3.8	0.44	1.1	20	0	0	0	1230	8924.98	589
0.81	0.33	0	0.15	0.12	3.8	0.44	1.1	20	0	0	0	1230	7608.75	599
0.81	0.33	0	0.15	0.12	3.8	0.44	1.1	20	0	0	0	1230	6545.74	609
0.81	0.33	0	0.15	0.12	3.8	0.44	1.1	20	0	0	0	1230	5683.03	619
0.81	0.33	0	0.15	0.12	3.8	0.44	1.1	20	0	0	0	1230	4980.06	629
0.81	0.33	0	0.15	0.12	3.8	0.44	1.1	20	0	0	0	1230	4405.56	639
0.81	0.33	0	0.15	0.12	3.8	0.44	1.1	20	0	0	0	1230	3935.35	649
0.81	0.33	0	0.15	0.12	3.8	0.44	1.1	20	0	0	0	1230	3550.68	659
0.81	0.33	0	0.15	0.12	3.8	0.44	1.1	20	0	0	0	1230	3237.06	669
0.81	0.33	0	0.15	0.12	3.8	0.44	1.1	20	0	0	0	1230	2983.36	679
0.81	0.33	0	0.15	0.12	3.8	0.44	1.1	20	0	0	0	1230	2781.2	689
0.81	0.33	0	0.15	0.12	3.8	0.44	1.1	20	0	0	0	1230	2624.46	699
0.81	0.33	0	0.15	0.12	3.8	0.44	1.1	20	0	0	0	1230	2509.09	709
0.81	0.33	0	0.15	0.12	3.8	0.44	1.1	20	0	0	0	1230	2433.01	719
0.81	0.33	0	0.15	0.12	3.8	0.44	1.1	20	0	0	0	1230	2396.18	729
0.81	0.33	0	0.15	0.12	3.8	0.44	1.1	20	0	0	0	1230	2401.05	739
0.81	0.33	0	0.15	0.12	3.8	0.44	1.1	20	0	0	0	1230	2453.35	749
0.81	0.33	0	0.15	0.12	3.8	0.44	1.1	20	0	0	0	1230	2563.63	759
0.81	0.33	0	0.15	0.12	3.8	0.44	1.1	20	0	0	0	1230	2750.17	769
0.81	0.33	0	0.15	0.12	3.8	0.44	1.1	20	0	0	0	1230	3044.72	779
0.81	0.33	0	0.15	0.12	3.8	0.44	1.1	20	0	0	0	1230	3504.46	789
0.81	0.33	0	0.15	0.12	3.8	0.44	1.1	20	0	0	0	1230	4239.07	799
0.81	0.33	0	0.15	0.12	3.8	0.44	1.1	20	0	0	0	1230	5479.66	809
0.81	0.33	0	0.15	0.12	3.8	0.44	1.1	20	0	0	0	1230	7783.44	819
0.81	0.33	0	0.15	0.12	3.8	0.44	1.1	20	0	0	0	1230	12794	829
0.81	0.33	0	0.15	0.12	3.8	0.44	1.1	20	0	0	0	1230	27283.1	839
0.81	0.33	0	0.15	0.12	3.8	0.44	1.1	18	0	0	0	1230	77633.3	484
0.81	0.33	0	0.15	0.12	3.8	0.44	1.1	18	0	0	0	1230	60113	494
0.81	0.33	0	0.15	0.12	3.8	0.44	1.1	18	0	0	0	1230	47020.3	504
0.81	0.33	0	0.15	0.12	3.8	0.44	1.1	18	0	0	0	1230	37145.7	514
0.81	0.33	0	0.15	0.12	3.8	0.44	1.1	18	0	0	0	1230	29631.8	524
0.81	0.33	0	0.15	0.12	3.8	0.44	1.1	18	0	0	0	1230	23865.3	534
0.81	0.33	0	0.15	0.12	3.8	0.44	1.1	18	0	0	0	1230	19403.4	544
0.81	0.33	0	0.15	0.12	3.8	0.44	1.1	18	0	0	0	1230	15923.8	554
0.81	0.33	0	0.15	0.12	3.8	0.44	1.1	18	0	0	0	1230	13189.8	564
0.81	0.33	0	0.15	0.12	3.8	0.44	1.1	18	0	0	0	1230	11026.5	574
0.81	0.33	0	0.15	0.12	3.8	0.44	1.1	18	0	0	0	1230	9303.13	584
0.81	0.33	0	0.15	0.12	3.8	0.44	1.1	18	0	0	0	1230	7921.85	594
0.81	0.33	0	0.15	0.12	3.8	0.44	1.1	18	0	0	0	1230	6808.53	604
0.81	0.33	0	0.15	0.12	3.8	0.44	1.1	18	0	0	0	1230	5906.77	614
0.81	0.33	0	0.15	0.12	3.8	0.44	1.1	18	0	0	0	1230	5173.43	624
0.81	0.33	0	0.15	0.12	3.8	0.44	1.1	18	0	0	0	1230	4575.34	634
0.81	0.33	0	0.15	0.12	3.8	0.44	1.1	18	0	0	0	1230	4086.91	644
0.81	0.33	0	0.15	0.12	3.8	0.44	1.1	18	0	0	0	1230	3688.35	654
0.81	0.33	0	0.15	0.12	3.8	0.44	1.1	18	0	0	0	1230	3364.44	664
0.81	0.33	0	0.15	0.12	3.8	0.44	1.1	18	0	0	0	1230	3103.52	674
0.81	0.33	0	0.15	0.12	3.8	0.44	1.1	18	0	0	0	1230	2896.88	684
0.81	0.33	0	0.15	0.12	3.8	0.44	1.1	18	0	0	0	1230	2738.25	694
0.81	0.33	0	0.15	0.12	3.8	0.44	1.1	18	0	0	0	1230	2623.61	704
0.81	0.33	0	0.15	0.12	3.8	0.44	1.1	18	0	0	0	1230	2551.08	714
0.81	0.33	0	0.15	0.12	3.8	0.44	1.1	18	0	0	0	1230	2521.14	724
0.81	0.33	0	0.15	0.12	3.8	0.44	1.1	18	0	0	0	1230	2537.1	734
0.81	0.33	0	0.15	0.12	3.8	0.44	1.1	18	0	0	0	1230	2606.17	744
0.81	0.33	0	0.15	0.12	3.8	0.44	1.1	18	0	0	0	1230	2741.41	754
0.81	0.33	0	0.15	0.12	3.8	0.44	1.1	18	0	0	0	1230	2965.5	764
0.81	0.33	0	0.15	0.12	3.8	0.44	1.1	18	0	0	0	1230	3318.29	774
0.81	0.33	0	0.15	0.12	3.8	0.44	1.1	18	0	0	0	1230	3872.86	784
0.81	0.33	0	0.15	0.12	3.8	0.44	1.1	18	0	0	0	1230	4773.34	794
0.81	0.33	0	0.15	0.12	3.8	0.44	1.1	18	0	0	0	1230	6335.38	804
0.81	0.33	0	0.15	0.12	3.8	0.44	1.1	18	0	0	0	1230	9363.63	814
0.81	0.33	0	0.15	0.12	3.8	0.44	1.1	18	0	0	0	1230	16448	824
0.81	0.33	0	0.15	0.12	3.8	0.44	1.1	18	0	0	0	1230	40102.5	834
0.81	0.33	0	0.15	0.12	3.8	0.44	1.1	16	0	0	0	1230	87023.1	478
0.81	0.33	0	0.15	0.12	3.8	0.44	1.1	16	0	0	0	1230	67073.9	488
0.81	0.33	0	0.15	0.12	3.8	0.44	1.1	16	0	0	0	1230	52235	498
0.81	0.33	0	0.15	0.12	3.8	0.44	1.1	16	0	0	0	1230	41092.8	508
0.81	0.33	0	0.15	0.12	3.8	0.44	1.1	16	0	0	0	1230	32649.9	518
0.81	0.33	0	0.15	0.12	3.8	0.44	1.1	16	0	0	0	1230	26196.3	528
0.81	0.33	0	0.15	0.12	3.8	0.44	1.1	16	0	0	0	1230	21221.7	538
0.81	0.33	0	0.15	0.12	3.8	0.44	1.1	16	0	0	0	1230	17356.2	548
0.81	0.33	0	0.15	0.12	3.8	0.44	1.1	16	0	0	0	1230	14329.4	558
0.81	0.33	0	0.15	0.12	3.8	0.44	1.1	16	0	0	0	1230	11942.1	568
0.81	0.33	0	0.15	0.12	3.8	0.44	1.1	16	0	0	0	1230	10046.1	578
0.81	0.33	0	0.15	0.12	3.8	0.44	1.1	16	0	0	0	1230	8530.83	588
0.81	0.33	0	0.15	0.12	3.8	0.44	1.1	16	0	0	0	1230	7312.78	598
0.81	0.33	0	0.15	0.12	3.8	0.44	1.1	16	0	0	0	1230	6328.66	608
0.81	0.33	0	0.15	0.12	3.8	0.44	1.1	16	0	0	0	1230	5530.2	618
0.81	0.33	0	0.15	0.12	3.8	0.44	1.1	16	0	0	0	1230	4880.39	628
0.81	0.33	0	0.15	0.12	3.8	0.44	1.1	16	0	0	0	1230	4350.73	638
0.81	0.33	0	0.15	0.12	3.8	0.44	1.1	16	0	0	0	1230	3919.28	648
0.81	0.33	0	0.15	0.12	3.8	0.44	1.1	16	0	0	0	1230	3569.16	658
0.81	0.33	0	0.15	0.12	3.8	0.44	1.1	16	0	0	0	1230	3287.46	668
0.81	0.33	0	0.15	0.12	3.8	0.44	1.1	16	0	0	0	1230	3064.54	678
0.81	0.33	0	0.15	0.12	3.8	0.44	1.1	16	0	0	0	1230	2893.48	688
0.81	0.33	0	0.15	0.12	3.8	0.44	1.1	16	0	0	0	1230	2769.8	698
0.81	0.33	0	0.15	0.12	3.8	0.44	1.1	16	0	0	0	1230	2691.36	708
0.81	0.33	0	0.15	0.12	3.8	0.44	1.1	16	0	0	0	1230	2658.59	718
0.81	0.33	0	0.15	0.12	3.8	0.44	1.1	16	0	0	0	1230	2675	728
0.81	0.33	0	0.15	0.12	3.8	0.44	1.1	16	0	0	0	1230	2748.31	738
0.81	0.33	0	0.15	0.12	3.8	0.44	1.1	16	0	0	0	1230	2892.59	748
0.81	0.33	0	0.15	0.12	3.8	0.44	1.1	16	0	0	0	1230	3132.39	758
0.81	0.33	0	0.15	0.12	3.8	0.44	1.1	16	0	0	0	1230	3511.03	768
0.81	0.33	0	0.15	0.12	3.8	0.44	1.1	16	0	0	0	1230	4108.36	778
0.81	0.33	0	0.15	0.12	3.8	0.44	1.1	16	0	0	0	1230	5082.87	788
0.81	0.33	0	0.15	0.12	3.8	0.44	1.1	16	0	0	0	1230	6784.61	798
0.81	0.33	0	0.15	0.12	3.8	0.44	1.1	16	0	0	0	1230	10116.9	808
0.81	0.33	0	0.15	0.12	3.8	0.44	1.1	16	0	0	0	1230	18042.6	818
0.81	0.33	0	0.15	0.12	3.8	0.44	1.1	16	0	0	0	1230	45388.8	828
0.81	0.17	0	0.25	0	4	0	1.1	17	0.05	0	0	1275	77385.5	491
0.81	0.17	0	0.25	0	4	0	1.1	17	0.05	0	0	1275	60021.5	501
0.81	0.17	0	0.25	0	4	0	1.1	17	0.05	0	0	1275	47008.9	511
0.81	0.17	0	0.25	0	4	0	1.1	17	0.05	0	0	1275	37169.6	521
0.81	0.17	0	0.25	0	4	0	1.1	17	0.05	0	0	1275	29665.4	531
0.81	0.17	0	0.25	0	4	0	1.1	17	0.05	0	0	1275	23894.4	541
0.81	0.17	0	0.25	0	4	0	1.1	17	0.05	0	0	1275	19420.7	551
0.81	0.17	0	0.25	0	4	0	1.1	17	0.05	0	0	1275	15926	561
0.81	0.17	0	0.25	0	4	0	1.1	17	0.05	0	0	1275	13175.9	571
0.81	0.17	0	0.25	0	4	0	1.1	17	0.05	0	0	1275	10996.7	581
0.81	0.17	0	0.25	0	4	0	1.1	17	0.05	0	0	1275	9258.31	591
0.81	0.17	0	0.25	0	4	0	1.1	17	0.05	0	0	1275	7862.97	601
0.81	0.17	0	0.25	0	4	0	1.1	17	0.05	0	0	1275	6736.56	611
0.81	0.17	0	0.25	0	4	0	1.1	17	0.05	0	0	1275	5822.51	621
0.81	0.17	0	0.25	0	4	0	1.1	17	0.05	0	0	1275	5077.44	631
0.81	0.17	0	0.25	0	4	0	1.1	17	0.05	0	0	1275	4467.9	641
0.81	0.17	0	0.25	0	4	0	1.1	17	0.05	0	0	1275	3967.96	651
0.81	0.17	0	0.25	0	4	0	1.1	17	0.05	0	0	1275	3557.49	661
0.81	0.17	0	0.25	0	4	0	1.1	17	0.05	0	0	1275	3220.82	671
0.81	0.17	0	0.25	0	4	0	1.1	17	0.05	0	0	1275	2945.81	681
0.81	0.17	0	0.25	0	4	0	1.1	17	0.05	0	0	1275	2723.12	691
0.81	0.17	0	0.25	0	4	0	1.1	17	0.05	0	0	1275	2545.73	701
0.81	0.17	0	0.25	0	4	0	1.1	17	0.05	0	0	1275	2408.56	711
0.81	0.17	0	0.25	0	4	0	1.1	17	0.05	0	0	1275	2308.33	721
0.81	0.17	0	0.25	0	4	0	1.1	17	0.05	0	0	1275	2243.47	731
0.81	0.17	0	0.25	0	4	0	1.1	17	0.05	0	0	1275	2214.3	741
0.81	0.17	0	0.25	0	4	0	1.1	17	0.05	0	0	1275	2223.43	751
0.81	0.17	0	0.25	0	4	0	1.1	17	0.05	0	0	1275	2276.52	761
0.81	0.17	0	0.25	0	4	0	1.1	17	0.05	0	0	1275	2383.84	771
0.81	0.17	0	0.25	0	4	0	1.1	17	0.05	0	0	1275	2563.13	781
0.81	0.17	0	0.25	0	4	0	1.1	17	0.05	0	0	1275	2845.23	791
0.81	0.17	0	0.25	0	4	0	1.1	17	0.05	0	0	1275	3286.02	801
0.81	0.17	0	0.25	0	4	0	1.1	17	0.05	0	0	1275	3993.88	811
0.81	0.17	0	0.25	0	4	0	1.1	17	0.05	0	0	1275	5200.84	821
0.81	0.17	0	0.25	0	4	0	1.1	17	0.05	0	0	1275	7480.54	831
0.81	0.17	0	0.25	0	4	0	1.1	17	0.05	0	0	1275	12597	841
0.81	0.17	0	0.25	0	4	0	1.1	17	0.05	0	0	1275	28428	851
0.81	0.17	0	0.25	0	4	0	1.1	19	0.05	0	0	1275	96329.4	486
0.81	0.17	0	0.25	0	4	0	1.1	19	0.05	0	0	1275	74219.1	496
0.81	0.17	0	0.25	0	4	0	1.1	19	0.05	0	0	1275	57744.8	506
0.81	0.17	0	0.25	0	4	0	1.1	19	0.05	0	0	1275	45357.7	516
0.81	0.17	0	0.25	0	4	0	1.1	19	0.05	0	0	1275	35961.8	526
0.81	0.17	0	0.25	0	4	0	1.1	19	0.05	0	0	1275	28774.3	536
0.81	0.17	0	0.25	0	4	0	1.1	19	0.05	0	0	1275	23231.2	546
0.81	0.17	0	0.25	0	4	0	1.1	19	0.05	0	0	1275	18922.7	556
0.81	0.17	0	0.25	0	4	0	1.1	19	0.05	0	0	1275	15548.5	566
0.81	0.17	0	0.25	0	4	0	1.1	19	0.05	0	0	1275	12886.9	576
0.81	0.17	0	0.25	0	4	0	1.1	19	0.05	0	0	1275	10772.9	586
0.81	0.17	0	0.25	0	4	0	1.1	19	0.05	0	0	1275	9082.98	596
0.81	0.17	0	0.25	0	4	0	1.1	19	0.05	0	0	1275	7723.74	606
0.81	0.17	0	0.25	0	4	0	1.1	19	0.05	0	0	1275	6624.28	616
0.81	0.17	0	0.25	0	4	0	1.1	19	0.05	0	0	1275	5730.39	626
0.81	0.17	0	0.25	0	4	0	1.1	19	0.05	0	0	1275	5000.37	636
0.81	0.17	0	0.25	0	4	0	1.1	19	0.05	0	0	1275	4401.99	646
0.81	0.17	0	0.25	0	4	0	1.1	19	0.05	0	0	1275	3910.21	656
0.81	0.17	0	0.25	0	4	0	1.1	19	0.05	0	0	1275	3505.54	666
0.81	0.17	0	0.25	0	4	0	1.1	19	0.05	0	0	1275	3172.78	676
0.81	0.17	0	0.25	0	4	0	1.1	19	0.05	0	0	1275	2900.09	686
0.81	0.17	0	0.25	0	4	0	1.1	19	0.05	0	0	1275	2678.33	696
0.81	0.17	0	0.25	0	4	0	1.1	19	0.05	0	0	1275	2500.57	706
0.81	0.17	0	0.25	0	4	0	1.1	19	0.05	0	0	1275	2361.74	716
0.81	0.17	0	0.25	0	4	0	1.1	19	0.05	0	0	1275	2258.44	726
0.81	0.17	0	0.25	0	4	0	1.1	19	0.05	0	0	1275	2188.88	736
0.81	0.17	0	0.25	0	4	0	1.1	19	0.05	0	0	1275	2152.94	746
0.81	0.17	0	0.25	0	4	0	1.1	19	0.05	0	0	1275	2152.56	756
0.81	0.17	0	0.25	0	4	0	1.1	19	0.05	0	0	1275	2192.28	766
0.81	0.17	0	0.25	0	4	0	1.1	19	0.05	0	0	1275	2280.5	776
0.81	0.17	0	0.25	0	4	0	1.1	19	0.05	0	0	1275	2431.72	786
0.81	0.17	0	0.25	0	4	0	1.1	19	0.05	0	0	1275	2670.9	796
0.81	0.17	0	0.25	0	4	0	1.1	19	0.05	0	0	1275	3042.38	806
0.81	0.17	0	0.25	0	4	0	1.1	19	0.05	0	0	1275	3629.79	816
0.81	0.17	0	0.25	0	4	0	1.1	19	0.05	0	0	1275	4605.35	826
0.81	0.17	0	0.25	0	4	0	1.1	19	0.05	0	0	1275	6371.53	836
0.81	0.17	0	0.25	0	4	0	1.1	19	0.05	0	0	1275	10062.9	846
0.81	0.17	0	0.25	0	4	0	1.1	19	0.05	0	0	1275	20018.3	856
0.81	0.17	0	0.25	0	4	0	1.1	19	0.05	0	0	1275	66690.5	866
0.81	0.17	0	0.25	0	5	0	1.1	19	0.05	0	0	1275	85599.7	491
0.81	0.17	0	0.25	0	5	0	1.1	19	0.05	0	0	1275	66118.1	501
0.81	0.17	0	0.25	0	5	0	1.1	19	0.05	0	0	1275	51559	511
0.81	0.17	0	0.25	0	5	0	1.1	19	0.05	0	0	1275	40581.4	521
0.81	0.17	0	0.25	0	5	0	1.1	19	0.05	0	0	1275	32232.9	531
0.81	0.17	0	0.25	0	5	0	1.1	19	0.05	0	0	1275	25831	541
0.81	0.17	0	0.25	0	5	0	1.1	19	0.05	0	0	1275	20882.6	551
0.81	0.17	0	0.25	0	5	0	1.1	19	0.05	0	0	1275	17028	561
0.81	0.17	0	0.25	0	5	0	1.1	19	0.05	0	0	1275	14003.3	571
0.81	0.17	0	0.25	0	5	0	1.1	19	0.05	0	0	1275	11612.9	581
0.81	0.17	0	0.25	0	5	0	1.1	19	0.05	0	0	1275	9710.98	591
0.81	0.17	0	0.25	0	5	0	1.1	19	0.05	0	0	1275	8187.95	601
0.81	0.17	0	0.25	0	5	0	1.1	19	0.05	0	0	1275	6960.91	611
0.81	0.17	0	0.25	0	5	0	1.1	19	0.05	0	0	1275	5966.73	621
0.81	0.17	0	0.25	0	5	0	1.1	19	0.05	0	0	1275	5157.04	631
0.81	0.17	0	0.25	0	5	0	1.1	19	0.05	0	0	1275	4494.54	641
0.81	0.17	0	0.25	0	5	0	1.1	19	0.05	0	0	1275	3950.35	651
0.81	0.17	0	0.25	0	5	0	1.1	19	0.05	0	0	1275	3501.96	661
0.81	0.17	0	0.25	0	5	0	1.1	19	0.05	0	0	1275	3131.79	671
0.81	0.17	0	0.25	0	5	0	1.1	19	0.05	0	0	1275	2826.08	681
0.81	0.17	0	0.25	0	5	0	1.1	19	0.05	0	0	1275	2574.05	691
0.81	0.17	0	0.25	0	5	0	1.1	19	0.05	0	0	1275	2367.3	701
0.81	0.17	0	0.25	0	5	0	1.1	19	0.05	0	0	1275	2199.34	711
0.81	0.17	0	0.25	0	5	0	1.1	19	0.05	0	0	1275	2065.28	721
0.81	0.17	0	0.25	0	5	0	1.1	19	0.05	0	0	1275	1961.62	731
0.81	0.17	0	0.25	0	5	0	1.1	19	0.05	0	0	1275	1886.13	741
0.81	0.17	0	0.25	0	5	0	1.1	19	0.05	0	0	1275	1837.84	751
0.81	0.17	0	0.25	0	5	0	1.1	19	0.05	0	0	1275	1817.17	761
0.81	0.17	0	0.25	0	5	0	1.1	19	0.05	0	0	1275	1826.23	771
0.81	0.17	0	0.25	0	5	0	1.1	19	0.05	0	0	1275	1869.42	781
0.81	0.17	0	0.25	0	5	0	1.1	19	0.05	0	0	1275	1954.53	791
0.81	0.17	0	0.25	0	5	0	1.1	19	0.05	0	0	1275	2094.8	801
0.81	0.17	0	0.25	0	5	0	1.1	19	0.05	0	0	1275	2312.86	811
0.81	0.17	0	0.25	0	5	0	1.1	19	0.05	0	0	1275	2648.93	821
0.81	0.17	0	0.25	0	5	0	1.1	19	0.05	0	0	1275	3179.03	831
0.81	0.17	0	0.25	0	5	0	1.1	19	0.05	0	0	1275	4060.56	841
0.81	0.17	0	0.25	0	5	0	1.1	19	0.05	0	0	1275	5664.39	851
0.81	0.17	0	0.25	0	5	0	1.1	19	0.05	0	0	1275	9049.83	861
0.81	0.17	0	0.25	0	5	0	1.1	19	0.05	0	0	1275	18363.5	871
0.81	0.17	0	0.25	0	5	0	1.1	19	0.05	0	0	1275	64366.2	881
0.81	0.17	0	0.25	0	5	0	1.1	17	0.05	0	0	1275	91763.9	485
0.81	0.17	0	0.25	0	5	0	1.1	17	0.05	0	0	1275	70597.1	495
0.81	0.17	0	0.25	0	5	0	1.1	17	0.05	0	0	1275	54845.2	505
0.81	0.17	0	0.25	0	5	0	1.1	17	0.05	0	0	1275	43015.6	515
0.81	0.17	0	0.25	0	5	0	1.1	17	0.05	0	0	1275	34053.2	525
0.81	0.17	0	0.25	0	5	0	1.1	17	0.05	0	0	1275	27205.2	535
0.81	0.17	0	0.25	0	5	0	1.1	17	0.05	0	0	1275	21930	545
0.81	0.17	0	0.25	0	5	0	1.1	17	0.05	0	0	1275	17834.1	555
0.81	0.17	0	0.25	0	5	0	1.1	17	0.05	0	0	1275	14629.9	565
0.81	0.17	0	0.25	0	5	0	1.1	17	0.05	0	0	1275	12105	575
0.81	0.17	0	0.25	0	5	0	1.1	17	0.05	0	0	1275	10101.6	585
0.81	0.17	0	0.25	0	5	0	1.1	17	0.05	0	0	1275	8501.43	595
0.81	0.17	0	0.25	0	5	0	1.1	17	0.05	0	0	1275	7215.48	605
0.81	0.17	0	0.25	0	5	0	1.1	17	0.05	0	0	1275	6176.05	615
0.81	0.17	0	0.25	0	5	0	1.1	17	0.05	0	0	1275	5331.46	625
0.81	0.17	0	0.25	0	5	0	1.1	17	0.05	0	0	1275	4641.96	635
0.81	0.17	0	0.25	0	5	0	1.1	17	0.05	0	0	1275	4076.85	645
0.81	0.17	0	0.25	0	5	0	1.1	17	0.05	0	0	1275	3612.29	655
0.81	0.17	0	0.25	0	5	0	1.1	17	0.05	0	0	1275	3229.7	665
0.81	0.17	0	0.25	0	5	0	1.1	17	0.05	0	0	1275	2914.6	675
0.81	0.17	0	0.25	0	5	0	1.1	17	0.05	0	0	1275	2655.65	685
0.81	0.17	0	0.25	0	5	0	1.1	17	0.05	0	0	1275	2444.08	695
0.81	0.17	0	0.25	0	5	0	1.1	17	0.05	0	0	1275	2273.15	705
0.81	0.17	0	0.25	0	5	0	1.1	17	0.05	0	0	1275	2137.84	715
0.81	0.17	0	0.25	0	5	0	1.1	17	0.05	0	0	1275	2034.63	725
0.81	0.17	0	0.25	0	5	0	1.1	17	0.05	0	0	1275	1961.39	735
0.81	0.17	0	0.25	0	5	0	1.1	17	0.05	0	0	1275	1917.39	745
0.81	0.17	0	0.25	0	5	0	1.1	17	0.05	0	0	1275	1903.51	755
0.81	0.17	0	0.25	0	5	0	1.1	17	0.05	0	0	1275	1922.63	765
0.81	0.17	0	0.25	0	5	0	1.1	17	0.05	0	0	1275	1980.41	775
0.81	0.17	0	0.25	0	5	0	1.1	17	0.05	0	0	1275	2086.74	785
0.81	0.17	0	0.25	0	5	0	1.1	17	0.05	0	0	1275	2258.52	795
0.81	0.17	0	0.25	0	5	0	1.1	17	0.05	0	0	1275	2525.1	805
0.81	0.17	0	0.25	0	5	0	1.1	17	0.05	0	0	1275	2939.86	815
0.81	0.17	0	0.25	0	5	0	1.1	17	0.05	0	0	1275	3607.21	825
0.81	0.17	0	0.25	0	5	0	1.1	17	0.05	0	0	1275	4753.81	835
0.81	0.17	0	0.25	0	5	0	1.1	17	0.05	0	0	1275	6951.56	845
0.81	0.17	0	0.25	0	5	0	1.1	17	0.05	0	0	1275	12017.9	855
0.81	0.17	0	0.25	0	5	0	1.1	17	0.05	0	0	1275	28592.4	865
0.81	0.24	0	0.26	0	4.1	4.69	1.64	5.95	0	0	0	1200	87007.2	482
0.81	0.24	0	0.26	0	4.1	4.69	1.64	5.95	0	0	0	1200	67346.6	492
0.81	0.24	0	0.26	0	4.1	4.69	1.64	5.95	0	0	0	1200	52656.7	502
0.81	0.24	0	0.26	0	4.1	4.69	1.64	5.95	0	0	0	1200	41578.6	512
0.81	0.24	0	0.26	0	4.1	4.69	1.64	5.95	0	0	0	1200	33149.6	522
0.81	0.24	0	0.26	0	4.1	4.69	1.64	5.95	0	0	0	1200	26680.9	532
0.81	0.24	0	0.26	0	4.1	4.69	1.64	5.95	0	0	0	1200	21675.5	542
0.81	0.24	0	0.26	0	4.1	4.69	1.64	5.95	0	0	0	1200	17771.8	552
[truncated: 4,977 more rows]
